# Supplementary material for: Comparative Genomics of Smut Pathogens: Insights From Orphans and Positively Selected Genes Into Host Specialization
Source: Front Microbiol. 2018 Apr 6;9:660. doi: 10.3389/fmicb.2018.00660 (PMC5897528; doi:10.3389/fmicb.2018.00660)
Supplement: Supplementary file 1 [file Data_Sheet_1.XLSX]

## Sheet: ReadMe
In this supplementary material you will find the ITS phylogenetic tree, the gene predictions, and InterproScan annotations for functional inferences of each predicted protein.
T1- ITS phylogenetic tree
T2 - S. reilianum annotation (Srei)
T3- S. scitamineum annotation (Ssci)
T4 - CBS119.19 prediction and annotation (Utri)
T5- U. maydis annotation (Umay)
T6 - M. pennsylvanicum annotation (Mpen)
T7- U. trichophora prediction and annotation (Utcp)
T8 - U. esculenta prediction and annotation (Uesc)
T9- U. hordei (barley) annotation (UhoB)
T10 - U. hordei (oats) prediction and annotation (UhoO)

## Sheet: T1-ITS_tree
Phylogenomics (left) and ITS (right) trees highlighting the two species sequenced in this work: Ustilago hordei (UhoO) in green and Ustilago tritici (Utri) in blue. In the CBS-KNAW strain database, Utri (CBS 119.19) is identified as Tilletia tritici syn. Ustilago tritici. However, using molecular data, the CBS 119.19 strain does not cluster with another U. tritici isolate, nor with another Tillet…

## Sheet: T2-Srei
gene_id	prot_length	# Cys	SignalP	Phobius_Secr	Phobius_EC	Phobius_TM	Phobius_CP	TMHMM	Pathway	GOterms	PFAM	IPR_description
sr00093	786	6			4	7	4	6
sr00094.2	573	5	1	1	1					GO:0016491|GO:0050660|GO:0055114|GO:0003824|GO:0016614|GO:0050660|GO:0055114|GO:0003824|GO:0050660|GO:0055114|GO:0050660	FAD binding domain, Berberine and berberine like	FAD linked oxidase, N-terminal, Berberine/berberine-like, FAD-binding, type 2, FAD-binding, type 2, subdomain 1, CO dehydrogenase flavoprotein-like, FAD-binding, subdomain 2
sr00096	167	3								GO:0008080	Acetyltransferase (GNAT) family	GNAT domain, Acyl-CoA N-acyltransferase
sr00526	163										DDE superfamily endonuclease
sr00527	138	1								GO:0003677		Homeodomain-like, Winged helix-turn-helix DNA-binding domain
sr00798.2	343	9		1	1			1	Reactome: R-HSA-5362798	GO:0016787	Pectinacetylesterase	Pectinacetylesterase/NOTUM
sr00799	310	5								GO:0003677	Homeodomain-like domain, DDE superfamily endonuclease	Homeodomain-like
sr00838.2	789	14								GO:0000981|GO:0005634|GO:0006355|GO:0008270	Fungal Zn(2)-Cys(6) binuclear cluster domain, Fungal specific transcription factor domain	Zn(2)-C6 fungal-type DNA-binding domain, Fungal transcription factor
sr00840.2	402	8		1	1			1		GO:0006457|GO:0051082|GO:0005524|GO:0006457|GO:0009408|GO:0051082|GO:0031072|GO:0051082	DnaJ C terminal domain, DnaJ central domain, DnaJ domain	HSP40/DnaJ peptide-binding, DnaJ domain, Chaperone DnaJ, Heat shock protein DnaJ, cysteine-rich domain, Chaperone DnaJ, C-terminal
sr00841.2	349	4							KEGG: 00240+4.2.1.70|MetaCyc: PWY-6019	GO:0016798	Indigoidine synthase A like protein	Pseudouridine-5'-phosphate glycosidase
sr00842.2	327	5									pfkB family carbohydrate kinase	Carbohydrate kinase PfkB, Ribokinase-like
sr00843	459	5									Xylose isomerase-like TIM barrel	Xylose isomerase-like, TIM barrel domain
sr00845	368	5								GO:0000412|GO:0003755|GO:0005528|GO:0005730|GO:0018208|GO:0006457	FKBP-type peptidyl-prolyl cis-trans isomerase	Peptidyl-prolyl cis-trans isomerase, FKBP-type, FK506-binding protein, FKBP-type peptidyl-prolyl cis-trans isomerase domain
sr00846.2	242	6	1	1	1
sr01840	616	9								GO:0003676	Tc5 transposase DNA-binding domain, DDE superfamily endonuclease	HTH CenpB-type DNA-binding domain, DDE superfamily endonuclease domain
sr02164	314										DDE superfamily endonuclease	Harbinger transposase-derived nuclease domain
sr02333	558	3
sr02613	195	5		1	1			1
sr02614	208	7	1	1	1			1
sr04594	214	8								GO:0003677	Tc5 transposase DNA-binding domain	Homeodomain-like, HTH CenpB-type DNA-binding domain
sr05445	1265	46			1	1	1			GO:0003677|GO:0003677|GO:0006310|GO:0015074		Integrase, Lambda-type, N-terminal, DNA breaking-rejoining enzyme, catalytic core, Reverse transcriptase domain, Integrase-like, catalytic domain, Integrase/recombinase, N-terminal
sr05666	1262	16								GO:0003968	RNA dependent RNA polymerase	RNA-dependent RNA polymerase, eukaryotic-type
sr06028	247	2
sr06400	214											Dimeric alpha-beta barrel
sr06401	233	3								GO:0005739|GO:0018293	Flavinator of succinate dehydrogenase	Flavinator of succinate dehydrogenase, Succinate dehydrogenase assembly factor 2, mitochondrial
sr06403.2	585	4			6	12	7	13		GO:0016021|GO:0055085	Major Facilitator Superfamily	Major facilitator superfamily domain, Major facilitator superfamily
sr06404	1268	14			1	1	1			GO:0000981|GO:0005634|GO:0006355|GO:0008270|GO:0003677|GO:0005634|GO:0006351|GO:0008270	Fungal Zn(2)-Cys(6) binuclear cluster domain	Zn(2)-C6 fungal-type DNA-binding domain, Transcription factor domain, fungi
sr06406	147	2	1	1	1	1	1	2
sr06407	499	7		1	4	7	4	7			PQ loop repeat	PQ-loop repeat
sr06408	637	5							KEGG: 00330+1.5.5.2|MetaCyc: PWY-5737|MetaCyc: PWY-6922	GO:0004657|GO:0006562	Proline dehydrogenase	FAD-linked oxidoreductase-like, Proline dehydrogenase domain, Proline oxidase family
sr06409	315	4							KEGG: 00053+1.13.99.1|KEGG: 00562+1.13.99.1|MetaCyc: PWY-4841	GO:0005506|GO:0005737|GO:0019310|GO:0050113|GO:0055114	Myo-inositol oxygenase	Inositol oxygenase
sr06410	184	3			1	1	1	1
sr06413	258	2							KEGG: 00983+2.1.1.67|Reactome: R-HSA-156581|Reactome: R-HSA-5578995	GO:0008757	Thiopurine S-methyltransferase (TPMT)	S-adenosyl-L-methionine-dependent methyltransferase, TPMT family
sr06414	520	6			6	11	6	11		GO:0016021|GO:0022857|GO:0055085|GO:0005215|GO:0016021|GO:0055085	Sugar (and other) transporter	Major facilitator superfamily domain, Major facilitator, sugar transporter-like, Sugar transporter, conserved site
sr06418	203				1	1	1	1
sr06420	458	1								GO:0006482|GO:0052689	Alpha/beta hydrolase family	Protein phosphatase methylesterase, eukaryotic, Alpha/Beta hydrolase fold, Alpha/beta hydrolase fold-1
sr06421	411	3	1	1	1					GO:0008152|GO:0016787	alpha/beta hydrolase fold	Alpha/Beta hydrolase fold, Alpha/beta hydrolase fold-3
sr06422	490	1			6	12	7	12		GO:0016021|GO:0055085	Major Facilitator Superfamily	Major facilitator superfamily domain, Major facilitator superfamily
sr06423	324	1		1	1							Glyoxalase/Bleomycin resistance protein/Dihydroxybiphenyl dioxygenase
sr06424	520	5								GO:0005524	AFG1-like ATPase	ATPase, AFG1-like, P-loop containing nucleoside triphosphate hydrolase
sr06425	627	5			4	8	5	8
sr06426.2	343	4								GO:0006629|GO:0008081|GO:0008889	Glycerophosphoryl diester phosphodiesterase family	Glycerophosphodiester phosphodiesterase domain, PLC-like phosphodiesterase, TIM beta/alpha-barrel domain, Glycerophosphoryl diester phosphodiesterase
sr06427	521	5								GO:0005506|GO:0016705|GO:0020037|GO:0055114|GO:0016705|GO:0055114	Cytochrome P450	Cytochrome P450, Cytochrome P450, conserved site
sr06428	750	6			4	6	3	5		GO:0016021	Haemolysin-III related	AdipoR/Haemolysin-III-related
sr06429	277	2			2	3	2	3	KEGG: 00062+4.2.1.134|MetaCyc: PWY-5080|MetaCyc: PWY-5353|MetaCyc: PWY-6433|MetaCyc: PWY-6598|MetaCyc: PWY-6958|MetaCyc: PWY-7036|MetaCyc: PWY-7049|MetaCyc: PWY-7053|MetaCyc: PWY-7592|MetaCyc: PWY-7601|MetaCyc: PWY-7602|MetaCyc: PWY-7606|MetaCyc: PWY-7619|MetaCyc: PWY-7724|MetaCyc: PWY-7725|MetaCyc: PWY-7726|MetaCyc: PWY-7727|MetaCyc: PWY-7728|Reactome: R-HSA-75876		Protein tyrosine phosphatase-like protein, PTPLA	Protein-tyrosine phosphatase-like, PTPLA
sr06431.2	369	1								GO:0009058|GO:0016740	Squalene/phytoene synthase	Squalene/phytoene synthase, Isoprenoid synthase domain
sr06432	194	1								GO:0003723	PUA domain	PUA-like domain, PUA domain, Uncharacterised domain CHP00451, MCT-1/Tma20
sr06433	580	5		1	1							P-loop containing nucleoside triphosphate hydrolase
sr06434.2	553	12							KEGG: 00970+6.3.5.7|MetaCyc: PWY-5921, KEGG: 00970+6.3.5.7|MetaCyc: PWY-5921|Reactome: R-HSA-2142753	GO:0016884	Amidase	Amidase signature domain, Amidase, conserved site, Amidase
sr06435	206	5								GO:0008270	DNL zinc finger	Mitochondrial import protein TIM15, Zinc finger, DNL-type
sr06437	291	2	1	1	1	1	1
sr06439	710	7								GO:0003824|GO:0008152	AMP-binding enzyme	AMP-dependent synthetase/ligase, AMP-binding, conserved site
sr06440	497	10			6	12	7	10	Reactome: R-HSA-1483191|Reactome: R-HSA-425366		Plasma-membrane choline transporter	Choline transporter-like
sr06441	285	3			3	5	3	5		GO:0005737|GO:0006629|GO:0016021|GO:0016627	Protein of unknown function (DUF1295)	3-oxo-5-alpha-steroid 4-dehydrogenase, C-terminal, Protein of unknown function DUF1295
sr06443	190	3									LURP-one-related	Tubby C-terminal-like domain, LURP1-related protein domain
sr06444	835	11	1	1	1					GO:0003824|GO:0003824|GO:0005975|GO:0030246	Glycosyl hydrolase family 92	Glycosyl hydrolase family 92, Six-hairpin glycosidase-like, Glycoside hydrolase-type carbohydrate-binding
sr06448	278									GO:0016491	short chain dehydrogenase	Short-chain dehydrogenase/reductase SDR, NAD(P)-binding domain, Short-chain dehydrogenase/reductase, conserved site
sr06452	411	10								GO:0003824|GO:0010181|GO:0016491|GO:0055114	NADH:flavin oxidoreductase / NADH oxidase family	Aldolase-type TIM barrel, NADH:flavin oxidoreductase/NADH oxidase, N-terminal
sr06453	272	1								GO:0008080		GNAT domain, Acyl-CoA N-acyltransferase
sr06454	55	2			1	1	1	1		GO:0016021	Proteolipid membrane potential modulator	Proteolipid membrane potential modulator
sr06455	376	7			1	1	1	2		GO:0016491	short chain dehydrogenase	Short-chain dehydrogenase/reductase, conserved site, Short-chain dehydrogenase/reductase SDR, NAD(P)-binding domain
sr06624	329	4							Reactome: R-HSA-6784531|Reactome: R-HSA-6791226, KEGG: 00340+3.1.3.15	GO:0003824|GO:0000105|GO:0004401		Polymerase/histidinol phosphatase-like, Histidinol phosphate phosphatase, HisJ
sr06625	512	3							Reactome: R-HSA-427413|Reactome: R-HSA-5250924|Reactome: R-HSA-73762|Reactome: R-HSA-73772|Reactome: R-HSA-73777|Reactome: R-HSA-73863	GO:0003677|GO:0003899|GO:0005634|GO:0006351	A49-like RNA polymerase I associated factor	RNA polymerase I associated factor, A49-like
sr07365	292	2								GO:0003676|GO:0003677	DDE superfamily endonuclease, Homeodomain-like domain	Ribonuclease H-like domain, Homeodomain-like
sr07366	618	9								GO:0003677|GO:0003676	Tc5 transposase DNA-binding domain, DDE superfamily endonuclease, helix-turn-helix, Psq domain	Homeodomain-like, HTH CenpB-type DNA-binding domain, DDE superfamily endonuclease domain, DNA binding HTH domain, Psq-type
sr08832	1148	5			6	10	5	9		GO:0016020	Late exocytosis, associated with Golgi transport, Calcium-dependent channel, 7TM region, putative phosphate, Cytosolic domain of 10TM putative phosphate transporter	Calcium permeable stress-gated cation channel 1, N-terminal transmembrane domain, Calcium-dependent channel, 7TM region, putative phosphate, 10TM putative phosphate transporter, cytosolic domain
sr10001	198	2			2	4	3	4
sr10003	1428	17			4	7	4	6	Reactome: R-HSA-936837	GO:0006812|GO:0016021|GO:0016887|GO:0000166|GO:0016021|GO:0000166|GO:0046872	Cation transporter/ATPase, N-terminus, P5-type ATPase cation transporter, haloacid dehalogenase-like hydrolase, E1-E2 ATPase	Cation-transporting P-type ATPase, N-terminal, P-type ATPase, subfamily V, P-type ATPase, cytoplasmic domain N, HAD-like domain, P-type ATPase, P-type ATPase, phosphorylation site, P-type ATPase, A domain
sr10005	562	6			6	12	7	12		GO:0003333|GO:0015171|GO:0016020|GO:0006810|GO:0016020|GO:0055085	Amino acid permease	Amino acid/polyamine transporter I, Amino acid permease/ SLC12A domain
sr10007	218	2									Protein of unknown function (DUF1349)	Protein of unknown function DUF1349
sr10009	425	7			5	9	5	8		GO:0016021|GO:0055085	Voltage-dependent anion channel	Voltage-dependent anion channel
sr10011	507	7			6	12	7	10		GO:0016021|GO:0055085	Major Facilitator Superfamily	Major facilitator superfamily, Major facilitator superfamily domain
sr10013	1024	2			1	1	1	1		GO:0004252|GO:0006508|GO:0006508|GO:0006508|GO:0008236	Dipeptidyl peptidase IV (DPP IV) N-terminal region, Prolyl oligopeptidase family	Peptidase S9, serine active site, Alpha/Beta hydrolase fold, Dipeptidylpeptidase IV, N-terminal domain, Peptidase S9, prolyl oligopeptidase, catalytic domain
sr10015	709	1								GO:0003700|GO:0005634|GO:0006355|GO:0043565	HSF-type DNA-binding	Heat shock factor (HSF)-type, DNA-binding, Winged helix-turn-helix DNA-binding domain, Heat shock transcription factor family
sr10017	459	3							Reactome: R-HSA-204174|Reactome: R-HSA-5362517		Mitochondrial branched-chain alpha-ketoacid dehydrogenase kinase, Histidine kinase-, DNA gyrase B-, and HSP90-like ATPase	Histidine kinase domain, Branched-chain alpha-ketoacid dehydrogenase kinase/Pyruvate dehydrogenase kinase, N-terminal, Histidine kinase-like ATPase, C-terminal domain
sr10021	236								Reactome: R-HSA-163210	GO:0000276|GO:0015078|GO:0015986|GO:0015078|GO:0015986	Mitochondrial ATP synthase B chain precursor (ATP-synt_B)	ATPase, F0 complex, B chain/subunit B, ATPase, F0 complex, B chain/subunit B/MI25
sr10023	213									GO:0005515	Ankyrin repeats (3 copies)	Ankyrin repeat, Ankyrin repeat-containing domain
sr10025	444	1									Nop53 (60S ribosomal biogenesis)	Ribosome biogenesis protein Nop53/GLTSCR2
sr10027	562
sr10029	502	18								GO:0006281|GO:0008270|GO:0046872|GO:0000439|GO:0006289|GO:0006351	TFIIH C1-like domain, Ssl1-like	TFIIH C1-like domain, von Willebrand factor, type A, Zinc finger, C2H2, Ssl1-like, TFIIH subunit Ssl1/p44
sr10030	215									GO:0007034	Snf7	Snf7 family
sr10031	252	1								GO:0005515|GO:0005737	BAR domain	BAR domain, Arfaptin homology (AH) domain/BAR domain
sr10032	1594	11
sr10033	572	6							KEGG: 04660+3.1.3.16, KEGG: 04660+3.1.3.16|Reactome: R-HSA-5675221|Reactome: R-HSA-5693565	GO:0005515|GO:0004721|GO:0005634|GO:0005737|GO:0006470|GO:0016787	PPP5 TPR repeat region, Calcineurin-like phosphoesterase	Tetratricopeptide repeat, Metallo-dependent phosphatase-like, PPP domain, Serine/threonine protein phosphatase 5, Tetratricopeptide-like helical domain, Serine/threonine-specific protein phosphatase/bis(5-nucleosyl)-tetraphosphatase, Calcineurin-like phosphoesterase domain, apaH type, Tetratricopeptide repeat-containing domain
sr10035	285	3									Haloacid dehalogenase-like hydrolase	HAD-like domain
sr10037	1228	9		1	1				Reactome: R-HSA-156581	GO:0035091	Vps5 C terminal like, PX domain, RmlD substrate binding domain	Phox homologous domain, NAD(P)-binding domain, Sorting nexin Vps5-like, C-terminal, RmlD-like substrate binding domain
sr10038	436	5								GO:0042393	SAD/SRA domain	SRA-YDG, PUA-like domain
sr10039	762	4			7	12	6	12		GO:0004576|GO:0006486|GO:0016020	Oligosaccharyl transferase STT3 subunit	Oligosaccharyl transferase, STT3 subunit
sr10041	1264	16								GO:0006886|GO:0016192	Region in Clathrin and VPS, Pep3/Vps18/deep orange family	Clathrin, heavy chain/VPS, 7-fold repeat, Pep3/Vps18/deep orange
sr10042	323										Mitochondrial 18 KDa protein (MTP18)	Mitochondrial 18kDa protein
sr10043	524	1	1	1	1			1		GO:0005975|GO:0004553|GO:0005975	Glycosyl hydrolases family 18	Glycoside hydrolase, catalytic domain, Glycoside hydrolase family 18, catalytic domain, Glycoside hydrolase superfamily
sr10045	285	2								GO:0004672|GO:0005524|GO:0006468|GO:0004672|GO:0006468|GO:0005524	Protein kinase domain	Protein kinase domain, Protein kinase-like domain, Serine/threonine-protein kinase, active site, Protein kinase, ATP binding site
sr10047	322	4								GO:0003677|GO:0003677|GO:0006313|GO:0015074	DDE superfamily endonuclease, Transposase	Homeodomain-like, Transposase, Tc1-like
sr10049	761	6								GO:0004252|GO:0006508|GO:0004252|GO:0070008|GO:0006508|GO:0008236	Prolyl oligopeptidase family, Prolyl oligopeptidase, N-terminal beta-propeller domain	Peptidase S9A, prolyl oligopeptidase, Peptidase S9A, N-terminal domain, Peptidase S9, prolyl oligopeptidase, catalytic domain, Alpha/Beta hydrolase fold
sr10050	199	1	1	1	1
sr10051	226			1	1			1
sr10052.2	188	1	1	1	1			1
sr10053	239	2			1	1	1	1
sr10054	213		1	1	1
sr10055	249	1	1	1	1
sr10056	332	4								GO:0003677	DDE superfamily endonuclease	Homeodomain-like
sr10057	204	1	1	1	1
sr10058	241	1	1	1	1
sr10059	275		1	1	1			1
sr10060	204			1	1
sr10061	563	11								GO:0003676	Tc5 transposase DNA-binding domain, DDE superfamily endonuclease	HTH CenpB-type DNA-binding domain, DDE superfamily endonuclease domain
sr10062	286	3			1	1	1
sr10064	1435	20									Reverse transcriptase (RNA-dependent DNA polymerase)	Reverse transcriptase domain
sr10065	286		1	1	1			1
sr10067	271	11			1	1	1	1
sr10069	229	1	1	1	1			1
sr10070	147	4
sr10071	450	4							Reactome: R-HSA-380320, Reactome: R-HSA-1445148|Reactome: R-HSA-190840|Reactome: R-HSA-190861|Reactome: R-HSA-2132295|Reactome: R-HSA-2467813|Reactome: R-HSA-2500257|Reactome: R-HSA-380320|Reactome: R-HSA-437239|Reactome: R-HSA-5617833|Reactome: R-HSA-5626467|Reactome: R-HSA-5663220|Reactome: R-HSA-6807878|Reactome: R-HSA-6811434|Reactome: R-HSA-6811436|Reactome: R-HSA-68877|Reactome: R-HSA-88522…	GO:0003924|GO:0005874|GO:0007017|GO:0005525|GO:0005874|GO:0007017	Tubulin/FtsZ family, GTPase domain, Tubulin C-terminal domain	Tubulin/FtsZ, C-terminal, Tubulin/FtsZ, GTPase domain, Tubulin/FtsZ, 2-layer sandwich domain, Tubulin, Beta tubulin, autoregulation binding site, Tubulin, C-terminal, Tubulin, conserved site
sr10073	176	2	1	1	1
sr10075	179	2	1	1	1
sr10077	175	2	1	1	1
sr10079	178	1	1	1	1
sr10081	818	6			3	6	4	6		GO:0016020|GO:0055085|GO:0005509	Mechanosensitive ion channel, EF hand	LSM domain, Mechanosensitive ion channel MscS, EF-hand domain, EF-hand domain pair, EF-Hand 1, calcium-binding site
sr10083	643	1							Reactome: R-HSA-375170	GO:0003677|GO:0046983	SRF-type transcription factor (DNA-binding and dimerisation domain)	Transcription factor, MADS-box
sr10085	1456	35	1	1	1	1	1	2		GO:0016021	Sortilin, neurotensin receptor 3,, Sortilin, neurotensin receptor 3, C-terminal	Sortilin, N-terminal, VPS10, Sortilin, C-terminal
sr10087	922	2									Protein of unknown function (DUF4449)	Protein of unknown function DUF4449
sr10089	2069	3		1	1					GO:0005086|GO:0032012	Sec7 domain	Sec7 domain, alpha orthogonal bundle, Sec7 domain, PH domain-like
sr10091	610	20							KEGG: 00310+2.1.1.43|Reactome: R-HSA-3214841	GO:0005515|GO:0005634|GO:0008270|GO:0018024|GO:0034968	SET domain, Pre-SET motif	SET domain, Pre-SET domain, Post-SET domain
sr10093	557	5								GO:0016491|GO:0055114	NAD(P)-binding Rossmann-like domain	FAD/NAD(P)-binding domain
sr10095	997	10		1	3	4	2	3		GO:0004499|GO:0050660|GO:0050661|GO:0055114|GO:0016491|GO:0055114	Flavin-binding monooxygenase-like	Flavin monooxygenase-like, FAD/NAD(P)-binding domain
sr10102.2	1307	6									Stabilization of polarity axis	DENND6
sr10105	138			1	1				Reactome: R-HSA-5368286|Reactome: R-HSA-5389840|Reactome: R-HSA-5419276	GO:0003735|GO:0005622|GO:0005840|GO:0006412	Ribosomal protein L35	Ribosomal protein L35
sr10106	266	1							Reactome: R-HSA-427413	GO:0006355	HCNGP-like protein	SAP30-binding protein
sr10108	316	4								GO:0005779|GO:0016559	Peroxisomal biogenesis factor 11 (PEX11)	Peroxisomal biogenesis factor 11
sr10112.2	954	5		1	1
sr10113.2	643	16								GO:0005515|GO:0008270|GO:0005515	PHD-finger	Zinc finger, PHD-type, Zinc finger, PHD-type, conserved site, Zinc finger, PHD-finger, Zinc finger, RING/FYVE/PHD-type, Zinc finger, FYVE/PHD-type
sr10115	219	5	1	1	1					GO:0008152|GO:0016787	Cutinase	Cutinase/acetylxylan esterase, Alpha/Beta hydrolase fold
sr10116	784	7	1	1	1					GO:0004553|GO:0005975|GO:0004553	Glycosyl hydrolase family 3 C-terminal domain, Fibronectin type III-like domain, Glycosyl hydrolase family 3 N terminal domain	Glycoside hydrolase, family 3, N-terminal, Glycoside hydrolase family 3 C-terminal domain, Fibronectin type III-like domain, Glycoside hydrolase superfamily, Glycoside hydrolase family 3
sr10118.2	537	4							Reactome: R-HSA-5693607	GO:0030289|GO:0030362	PPP4R2	Protein phosphatase 4 core regulatory subunit R2
sr10119	1279	1
sr10122	1697	14			8	15	8	12		GO:0005524|GO:0006810|GO:0016021|GO:0042626|GO:0055085|GO:0005524|GO:0016887	ABC transporter, ABC transporter transmembrane region	ABC transporter type 1, transmembrane domain, ABC transporter, conserved site, P-loop containing nucleoside triphosphate hydrolase, AAA+ ATPase domain, ABC transporter-like
sr10123	240	3							Reactome: R-HSA-983168		Ubiquitin-conjugating enzyme	Ubiquitin-conjugating enzyme/RWD-like, Ubiquitin-conjugating enzyme E2
sr10125.2	303	1									CTD kinase subunit gamma CTK3, CTD kinase subunit gamma CTK3 C-terminus	CID domain, CTD kinase subunit gamma CTK3, CTD kinase subunit gamma Ctk3, C-terminal
sr10126	946	8							Reactome: R-HSA-1660499, KEGG: 00030+2.7.1.13|KEGG: 00562+2.7.1.137|KEGG: 04070+2.7.1.137|MetaCyc: PWY-6352|Reactome: R-HSA-109704|Reactome: R-HSA-1632852|Reactome: R-HSA-1660514|Reactome: R-HSA-1660516|Reactome: R-HSA-1660517|Reactome: R-HSA-168138|Reactome: R-HSA-5668599	GO:0005515|GO:0016301|GO:0016303|GO:0046854|GO:0048015|GO:0005488|GO:0046854|GO:0048015	Phosphoinositide 3-kinase family, accessory domain (PIK domain), Phosphatidylinositol 3- and 4-kinase, Phosphoinositide 3-kinase C2	Phosphoinositide 3-kinase, accessory (PIK) domain, C2 domain, Phosphatidylinositol 3-kinase, C2 domain, Phosphatidylinositol 3-/4-kinase, catalytic domain, Phosphatidylinositol 3/4-kinase, conserved site, Protein kinase-like domain, Phosphatidylinositol 3-kinase, Vps34 type, Armadillo-type fold, Phosphatidylinositol Kinase
sr10127	1375	7										Chromo domain-like, Chromo/chromo shadow domain
sr10128	1093	5			8	15	8	14	Reactome: R-HSA-162710	GO:0005789|GO:0006506|GO:0016740|GO:0003824|GO:0008152	Phosphatidylinositolglycan class N (PIG-N)	GPI ethanolamine phosphate transferase 1, Alkaline-phosphatase-like, core domain, GPI ethanolamine phosphate transferase 1, C-terminal, Alkaline phosphatase-like, alpha/beta/alpha
sr10130	341	3									Mitochondrial carrier protein	Mitochondrial substrate/solute carrier, Mitochondrial carrier domain
sr10131	1044	16								GO:0000981|GO:0005634|GO:0006355|GO:0008270|GO:0005488	Fungal specific transcription factor domain	Zn(2)-C6 fungal-type DNA-binding domain, Fungal transcription factor, Armadillo-type fold
sr10132	296	9			1	1	1	1	KEGG: 00270+2.1.1.10|KEGG: 00860+4.99.1.4+1.3.1.76+2.1.1.107|MetaCyc: PWY-5194|MetaCyc: PWY-5441|MetaCyc: PWY-702|MetaCyc: PWY-7377, KEGG: 00860+4.99.1.4+1.3.1.76|MetaCyc: PWY-5194|MetaCyc: PWY-7377	GO:0006779|GO:0019354|GO:0043115|GO:0055114	Putative NAD(P)-binding, Sirohaem biosynthesis protein C-terminal, Sirohaem biosynthesis protein central	Sirohaem synthase, N-terminal, Siroheme biosynthesis protein Met8, C-terminal, Siroheme synthase, central domain, NAD(P)-binding domain
sr10134	1533	12								GO:0005515	Tetratricopeptide repeat, Tetratricopeptide repeat	Tetratricopeptide repeat, Tetratricopeptide repeat-containing domain, Tetratricopeptide-like helical domain
sr10135	1022	18							Reactome: R-HSA-2514853	GO:0000796|GO:0007076|GO:0005488	Nuclear condensing complex subunits, C-term domain	Condensin complex subunit 3, Nuclear condensin complex subunit 3, C-terminal domain, Armadillo-type fold, Armadillo-like helical
sr10136	376	4							Reactome: R-HSA-380994|Reactome: R-HSA-429958|Reactome: R-HSA-450385|Reactome: R-HSA-450513|Reactome: R-HSA-450604|Reactome: R-HSA-6791226		3' exoribonuclease family, domain 1	Ribosomal protein S5 domain 2-type fold, Exoribonuclease, phosphorolytic domain 1, Exoribonuclease, phosphorolytic domain 2
sr10137	999	3							KEGG: 00400+4.2.1.51|MetaCyc: PWY-7432	GO:0004664|GO:0009094	Eisosome component PIL1, Prephenate dehydratase	Eisosome component PIL1/LSP1, Prephenate dehydratase
sr10139	894	12			5	8	4	7	KEGG: 00520+2.4.1.16|MetaCyc: PWY-6981	GO:0004100|GO:0016758|GO:0004100|GO:0006031	Chitin synthase N-terminal, Chitin synthase	Nucleotide-diphospho-sugar transferases, Chitin synthase N-terminal, Chitin synthase, Fungal chitin synthase
sr10141	737	17								GO:0003676|GO:0008270		Zinc finger, CCHC-type
sr10144	722	6			4	7	4	6
sr10147.2	877	13								GO:0000981|GO:0005634|GO:0006355|GO:0008270	Fungal Zn(2)-Cys(6) binuclear cluster domain	Zn(2)-C6 fungal-type DNA-binding domain
sr10148	1424	7							KEGG: 00670+2.1.2.9|KEGG: 00970+2.1.2.9	GO:0009058|GO:0016742|GO:0003779	Formyl transferase	Formyl transferase, N-terminal, ADF-H/Gelsolin-like domain, Villin/Gelsolin, Phosphoribosylglycinamide formyltransferase, active site
sr10150	134								Reactome: R-HSA-3214858	GO:0046982|GO:0003677|GO:0000786|GO:0003677|GO:0005634	C-terminus of histone H2A, Core histone H2A/H2B/H3/H4	Histone H2A, C-terminal domain, Histone-fold, Histone H2A/H2B/H3, Histone H2A conserved site, Histone H2A
sr10151.2	204	1									Domain of unknown function (DUF814)	Domain of unknown function DUF814
sr10152	458	4							KEGG: 04150+2.7.11.1|KEGG: 04151+2.7.11.1	GO:0004672|GO:0005524|GO:0006468|GO:0004672|GO:0007049|GO:0005524|GO:0004672|GO:0006468	Protein kinase domain	Protein kinase domain, Protein kinase-like domain, Aurora kinase, Protein kinase, ATP binding site, Serine/threonine-protein kinase, active site
sr10153.2	947	21								GO:0005524|GO:0006298|GO:0030983	MutS domain III, MutS domain V	P-loop containing nucleoside triphosphate hydrolase, DNA mismatch repair protein MutS, core, DNA mismatch repair protein MutS, C-terminal
sr10156.2	845	13								GO:0000981|GO:0005634|GO:0006355|GO:0008270	Fungal Zn(2)-Cys(6) binuclear cluster domain	Zn(2)-C6 fungal-type DNA-binding domain
sr10158	924	15			4	8	5	7	KEGG: 00520+2.4.1.16|MetaCyc: PWY-6981	GO:0004100|GO:0006031|GO:0016758|GO:0004100	Chitin synthase, Chitin synthase N-terminal	Fungal chitin synthase, Chitin synthase, Chitin synthase N-terminal, Nucleotide-diphospho-sugar transferases
sr10159	1760	11								GO:0005515		WD40/YVTN repeat-like-containing domain, WD40 repeat, WD40-repeat-containing domain, Quinoprotein amine dehydrogenase, beta chain-like, WD40 repeat, conserved site
sr10160.2	313	4			1	1	1				Alpha/beta hydrolase family	Alpha/Beta hydrolase fold, Alpha/beta hydrolase fold-1
sr10161	545	8			6	12	7	12		GO:0016021|GO:0055085	Major Facilitator Superfamily	Major facilitator superfamily, Major facilitator superfamily domain
sr10165.2	963	2	1	1	1	1	1
sr10166	168				1	1	1	1	Reactome: R-HSA-1799339|Reactome: R-HSA-381771|Reactome: R-HSA-400511|Reactome: R-HSA-422085	GO:0006465|GO:0008233|GO:0016020|GO:0008236|GO:0016021	Peptidase S24-like	Peptidase S24/S26A/S26B, Peptidase S26B, Peptidase S24/S26A/S26B/S26C, Peptidase S24/S26, beta-ribbon domain, Peptidase S26A, signal peptidase I, serine active site
sr10168	524									GO:0005515	Ubiquitin-2 like Rad60 SUMO-like	Ubiquitin-related domain, Rad60/SUMO-like domain, Ubiquitin domain
sr10169	508	9
sr10172	562	5								GO:0004672|GO:0005524|GO:0006468|GO:0004674|GO:0005524|GO:0006468|GO:0005515|GO:0005524|GO:0004672|GO:0006468	Protein kinase domain, Protein kinase C terminal domain	Protein kinase domain, AGC-kinase, C-terminal, C2 domain, Protein kinase, ATP binding site, Protein kinase-like domain, Protein kinase, C-terminal, Serine/threonine-protein kinase, active site
sr10173	333	3							Reactome: R-HSA-6784531, MetaCyc: PWY-6689|Reactome: R-HSA-6784531	GO:0003676|GO:0004518|GO:0000213|GO:0000214|GO:0000379|GO:0000213|GO:0006388	tRNA intron endonuclease, catalytic C-terminal domain	tRNA endonuclease-like domain, tRNA-splicing endonuclease, SEN34 subunit, tRNA intron endonuclease, catalytic domain-like
sr10174	533	3							KEGG: 00520+5.4.2.10|MetaCyc: PWY-6749	GO:0016868|GO:0071704|GO:0000287|GO:0005975|GO:0016868|GO:0005975	Phosphoglucomutase/phosphomannomutase, alpha/beta/alpha domain I, Phosphoglucomutase/phosphomannomutase, alpha/beta/alpha domain III, Phosphoglucomutase/phosphomannomutase, alpha/beta/alpha domain II, Phosphoglucomutase/phosphomannomutase, C-terminal domain	Alpha-D-phosphohexomutase, C-terminal, Alpha-D-phosphohexomutase, conserved site, Alpha-D-phosphohexomutase, alpha/beta/alpha I/II/III, Alpha-D-phosphohexomutase, alpha/beta/alpha domain I, Alpha-D-phosphohexomutase, alpha/beta/alpha domain III, Alpha-D-phosphohexomutase, alpha/beta/alpha domain II
sr10176.2	2789	2										PH domain-like, Pleckstrin homology domain
sr10177.2	678	1								GO:0003677|GO:0003677|GO:0006355	Homeobox KN domain	Homeodomain-like, Homeobox KN domain, Homeobox domain
sr10178	112	6	1
sr10179	671	4								GO:0035091	PX domain	Phox homologous domain
sr10180	167	7									Putative transposase DNA-binding domain	Transposase IS605, OrfB, C-terminal
sr10181	762	8							Reactome: R-HSA-749476|Reactome: R-HSA-76061|Reactome: R-HSA-76066	GO:0006352|GO:0006355|GO:0008270|GO:0000126|GO:0006384|GO:0017025	TFIIB zinc-binding, Brf1-like TBP-binding domain, Transcription factor TFIIB repeat	Transcription factor TFIIB, Cyclin-like, Transcription factor IIIB subunit Brf1, Zinc finger, TFIIB-type, Brf1, TBP-binding domain, Transcription factor TFIIB, cyclin-like domain
sr10182	471	2	1	1	1							Alpha/Beta hydrolase fold
sr10183	499	7									Mob1/phocein family	MOB kinase activator family
sr10185	1465	30			2	2	1			GO:0000981|GO:0005634|GO:0006355|GO:0008270|GO:0003677|GO:0005634|GO:0006351|GO:0008270	Fungal Zn(2)-Cys(6) binuclear cluster domain, Fungal specific transcription factor domain	Zn(2)-C6 fungal-type DNA-binding domain, Transcription factor domain, fungi
sr10186	1474	2								GO:0005515	Variant SH3 domain	Variant SH3 domain, SH3 domain
sr10187	173	1			2	3	2	3			Domain of unknown function (DUF202)	Domain of unknown function DUF202
sr10188	96										CsbD-like	CsbD-like
sr10190	706	8								GO:0003824	Cobalamin synthesis protein cobW C-terminal domain, CobW/HypB/UreG, nucleotide-binding domain, HIT domain	HIT-like domain, Cobalamin (vitamin B12) biosynthesis CobW-like, C-terminal, Histidine triad, conserved site, P-loop containing nucleoside triphosphate hydrolase, CobW/HypB/UreG, nucleotide-binding domain, Histidine triad (HIT) protein
sr10193	596	7									CRAL/TRIO domain, CRAL/TRIO, N-terminal domain	CRAL-TRIO lipid binding domain, CRAL/TRIO, N-terminal domain
sr10194	380	5									Cupin-like domain	JmjC domain
sr10197	528	5								GO:0005515	FHA domain	Forkhead-associated (FHA) domain, SMAD/FHA domain
sr10199.2	221	3							Reactome: R-HSA-983168, MetaCyc: PWY-7511, MetaCyc: PWY-7511|Reactome: R-HSA-983168	GO:0005515	Ubiquitin-conjugating enzyme, Fungal ubiquitin-associated domain	Ubiquitin-conjugating enzyme/RWD-like, Ubiquitin-conjugating enzyme E2, Ubiquitin-conjugating enzyme, C-terminal fungi, UBA-like, Ubiquitin-conjugating enzyme, active site
sr10200	516	4								GO:0005096	Putative GTPase activating protein for Arf	Arf GTPase activating protein
sr10201.2	567	1							Reactome: R-HSA-429947|Reactome: R-HSA-6804115	GO:0005634|GO:0006355	NOT2 / NOT3 / NOT5 family	NOT2/NOT3/NOT5
sr10203	527	4		1	1
sr10206	540	7								GO:0005515|GO:0008270	Zinc finger, C3HC4 type (RING finger)	Zinc finger, RING-type, Zinc finger, RING/FYVE/PHD-type, Zinc finger, RING-type, conserved site
sr10207.2	183	3								GO:0005509	EF-hand domain pair	EF-hand domain, EF-hand domain pair, EF-Hand 1, calcium-binding site, Recoverin family
sr10208.2	270								Reactome: R-HSA-611105	GO:0009055	Electron transfer flavoprotein domain	Electron transfer flavoprotein, alpha/beta-subunit, N-terminal, Rossmann-like alpha/beta/alpha sandwich fold, Electron transfer flavoprotein, beta subunit
sr10209	474	7							Reactome: R-HSA-73614|Reactome: R-HSA-73621, KEGG: 00400+2.4.2.18	GO:0008152|GO:0016757|GO:0000162|GO:0004048	Glycosyl transferase family, a/b domain	Glycosyl transferase, family 3, Anthranilate phosphoribosyl transferase
sr10211	1272	12							Reactome: R-HSA-983168	GO:0004252|GO:0006508	Tripeptidyl peptidase II, Subtilase family	Peptidase S8, subtilisin-related, Peptidase S8, subtilisin, Ser-active site, Peptidase S8A, tripeptidyl peptidase II, Peptidase S8/S53 domain, Peptidase S8, subtilisin, His-active site
sr10212	1030	2								GO:0000166|GO:0003676	RNA recognition motif. (a.k.a. RRM, RBD, or RNP domain)	Nucleotide-binding alpha-beta plait domain, RNA recognition motif domain
sr10213	349	6								GO:0008289	START domain	START domain, START-like domain
sr10215	555	6			6	11	6	11	Reactome: R-HSA-83936	GO:0005337|GO:0006810|GO:0016021	Nucleoside transporter	Equilibrative nucleoside transporter
sr10216	1052	4								GO:0005515	BRO1-like domain, ALIX V-shaped domain binding to HIV	BRO1 domain, ALIX V-shaped domain
sr10218	263	1			2	4	3	4
sr10219	236	1							Reactome: R-HSA-1989781|Reactome: R-HSA-212436|Reactome: R-HSA-381340	GO:0001104|GO:0006357|GO:0016592	MED6 mediator sub complex component	Mediator complex, subunit Med6
sr10220	166	5			3	4	2	4	Reactome: R-HSA-1222556|Reactome: R-HSA-77387|Reactome: R-HSA-917977|Reactome: R-HSA-983712	GO:0015078|GO:0015991|GO:0033179|GO:0015078|GO:0015991|GO:0033177	ATP synthase subunit C	V-ATPase proteolipid subunit C, eukaryotic, V-ATPase proteolipid subunit C-like domain
sr10221	609	7			2	3	2	3
sr10223	392	2			1	1	1			GO:0005524	ATPase family associated with various cellular activities (AAA)	ATPase, AAA-type, conserved site, AAA+ ATPase domain, ATPase, AAA-type, core, P-loop containing nucleoside triphosphate hydrolase
sr10225.2	199	3							Reactome: R-HSA-1169091|Reactome: R-HSA-1236974|Reactome: R-HSA-1236978|Reactome: R-HSA-174084|Reactome: R-HSA-174113|Reactome: R-HSA-174154|Reactome: R-HSA-174178|Reactome: R-HSA-174184|Reactome: R-HSA-180534|Reactome: R-HSA-180585|Reactome: R-HSA-187577|Reactome: R-HSA-195253|Reactome: R-HSA-202424|Reactome: R-HSA-211733|Reactome: R-HSA-2467813|Reactome: R-HSA-2871837|Reactome: R-HSA-349425|Rea…	GO:0004298|GO:0005839|GO:0051603|GO:0004298	Proteasome subunit	Nucleophile aminohydrolases, N-terminal, Proteasome, subunit alpha/beta, Proteasome B-type subunit
sr10226	182	1								GO:0016651|GO:0022900	ETC complex I subunit conserved region	NADH dehydrogenase ubiquinone Fe-S protein 4, mitochondrial
sr10227	1527	14								GO:0005488	RPAP1-like, C-terminal, RPAP1-like, N-terminal	RNA polymerase II-associated protein 1, C-terminal, Armadillo-type fold, RNA polymerase II-associated protein 1, N-terminal, Armadillo-like helical
sr10229	322	2								GO:0046982|GO:0006366	Transcription initiation factor IID, 18kD subunit	Histone-fold, Transcription initiation factor IID, 18kDa subunit
sr10231	875	3							Reactome: R-HSA-1799339	GO:0005047|GO:0005786|GO:0006614|GO:0008312|GO:0030942	RNA-binding signal recognition particle 68	Signal recognition particle subunit SRP68
sr10232	584	5			5	10	6	12		GO:0005215|GO:0016021|GO:0055085|GO:0016021|GO:0022857|GO:0055085	Sugar (and other) transporter	Major facilitator superfamily domain, Sugar transporter, conserved site, Major facilitator, sugar transporter-like
sr10233	375	3			4	6	3	7		GO:0016021	SNARE associated Golgi protein	SNARE associated Golgi protein, Transmembrane protein TMEM64/TMEM41
sr10234	316	1							Reactome: R-HSA-176974	GO:0005634|GO:0006260	GINS complex protein	DNA replication complex GINS protein Psf2, GINS complex
sr10235	2543	10							Reactome: R-HSA-194840	GO:0005085|GO:0007264|GO:0007165	RasGEF domain, RasGEF N-terminal motif, RhoGAP domain	PH domain-like, Ras guanine-nucleotide exchange factors catalytic domain, Rho GTPase-activating protein domain, Ras guanine nucleotide exchange factor domain, Ras-like guanine nucleotide exchange factor, N-terminal, Rho GTPase activation protein
sr10236	476	5									AAR2 protein	A1 cistron-splicing factor, AAR2
sr10237	282
sr10238	414	5										NAD(P)-binding domain
sr10239	682	6		1	1					GO:0004553|GO:0005975|GO:0005975	Cellulase (glycosyl hydrolase family 5)	Glycoside hydrolase, family 5, Glycoside hydrolase, catalytic domain, Glycoside hydrolase superfamily
sr10240	2019	7		1	1					GO:0006914	Autophagy-related protein 2 CAD motif, N-terminal region of Chorein or VPS13, Autophagy-related protein C terminal domain	Autophagy-related protein 2 CAD motif, Vacuolar protein sorting-associated protein 13, N-terminal domain, Autophagy-related, C-terminal, Autophagy-related protein 2
sr10242	1280	5									Rab-GTPase-TBC domain	Rab-GTPase-TBC domain
sr10243	385	4			1	2	2	2		GO:0016020	LEM3 (ligand-effect modulator 3) family / CDC50 family	CDC50/LEM3 family
sr10244	459	5										NTF2-like domain
sr10245	543	9								GO:0003824|GO:0008152	AMP-binding enzyme C-terminal domain, AMP-binding enzyme	AMP-binding, conserved site, AMP-binding enzyme C-terminal domain, AMP-dependent synthetase/ligase
sr10247	1785	19								GO:0005086|GO:0032012	Guanine nucleotide exchange factor in Golgi transport N-terminal, Sec7 domain	Guanine nucleotide exchange factor, N-terminal, Sec7 domain, Sec7 domain, alpha orthogonal bundle
sr10248	633	11							Reactome: R-HSA-611105|Reactome: R-HSA-71403, KEGG: 00020+1.3.5.1|KEGG: 00190+1.3.5.1|KEGG: 00650+1.3.5.1|KEGG: 00720+1.3.5.1|MetaCyc: PWY-3781|MetaCyc: PWY-4302|MetaCyc: PWY-561|MetaCyc: PWY-5690|MetaCyc: PWY-6728|MetaCyc: PWY-6969|MetaCyc: PWY-7254|MetaCyc: PWY-7279|Reactome: R-HSA-611105|Reactome: R-HSA-71403	GO:0016491|GO:0055114|GO:0006099|GO:0016627|GO:0050660|GO:0055114|GO:0016627|GO:0022900|GO:0050660|GO:0055114	Fumarate reductase flavoprotein C-term, FAD binding domain	FAD/NAD(P)-binding domain, Fumarate reductase/succinate dehydrogenase, FAD-binding site, Fumarate reductase/succinate dehydrogenase flavoprotein-like, C-terminal, FAD-dependent oxidoreductase 2, FAD binding domain, Succinate dehydrogenase, flavoprotein subunit, Succinate dehydrogenase/fumarate reductase flavoprotein, catalytic domain, Succinate dehydrogenase/fumarate reductase, alpha/adenylylsulp…
sr10249	362	4		1	1						Chromatin associated protein KTI12	P-loop containing nucleoside triphosphate hydrolase, Protein KTI12/L-seryl-tRNA(Sec) kinase
sr10250	1132	6								GO:0003676|GO:0005524|GO:0003723	Helicase conserved C-terminal domain, DEAD/DEAH box helicase	P-loop containing nucleoside triphosphate hydrolase, RNA helicase, DEAD-box type, Q motif, Helicase, C-terminal, Helicase superfamily 1/2, ATP-binding domain, ATP-dependent RNA helicase DEAD-box, conserved site, DEAD/DEAH box helicase domain, K Homology domain, type 1
sr10251	690	7								GO:0016779	Nucleotidyltransferase domain, Cid1 family poly A polymerase	Polymerase, nucleotidyl transferase domain, PAP/25A-associated
sr10252	383
sr10253	504	7							KEGG: 00970+6.1.1.20, KEGG: 00970+6.1.1.20|Reactome: R-HSA-379726	GO:0000049|GO:0004812|GO:0005524|GO:0005737|GO:0043039|GO:0000166|GO:0004826|GO:0005524|GO:0005737|GO:0006432|GO:0000049|GO:0000287|GO:0004826|GO:0005524|GO:0006432|GO:0008033	tRNA synthetases class II core domain (F), Ferredoxin-fold anticodon binding domain	Phenylalanyl-tRNA synthetase, Aminoacyl-tRNA synthetase, class II, Phenylalanyl-tRNA synthetase, class IIc, mitochondrial, Phenylalanine-tRNA ligase, beta subunit, ferrodoxin-fold anticodon-binding
sr10254	2219	18			1	1	1		Reactome: R-HSA-983231	GO:0005085|GO:0007264	Dock homology region 2, DOCK N-terminus, C2 domain in Dock180 and Zizimin proteins	Dedicator of cytokinesis, DHR-2 domain, DHR-1 domain, Dedicator of cytokinesis, C-terminal, Dedicator of cytokinesis, N-terminal domain
sr10256	321	5								GO:0004672|GO:0005524|GO:0006468|GO:0004672|GO:0006468|GO:0005524	Protein kinase domain	Protein kinase domain, Serine/threonine-protein kinase, active site, Protein kinase, ATP binding site, Protein kinase-like domain
sr10257	546	5			2	3	2	3			Protein of unknown function (DUF2456)	Protein of unknown function DUF2456
sr10258	117	8			2	3	2
sr10259	396	3								GO:0003676|GO:0000166	RNA recognition motif. (a.k.a. RRM, RBD, or RNP domain)	RNA recognition motif domain, Nucleotide-binding alpha-beta plait domain
sr10260	1480	9							Reactome: R-HSA-3214858	GO:0005515|GO:0005524|GO:0005634|GO:0006355|GO:0042393|GO:0005524	Bromodomain, QLQ, HSA, Snf2-ATP coupling, chromatin remodelling complex, Helicase conserved C-terminal domain, SNF2 family N-terminal domain	Helicase/SANT-associated domain, Bromodomain, P-loop containing nucleoside triphosphate hydrolase, Glutamine-Leucine-Glutamine, QLQ, Snf2, ATP coupling domain, Helicase, C-terminal, SNF2-related, N-terminal domain, Helicase superfamily 1/2, ATP-binding domain
sr10261	159	2							KEGG: 00230+2.7.7.6|KEGG: 00240+2.7.7.6	GO:0006351|GO:0046983|GO:0003677|GO:0003899|GO:0006351	RNA polymerase Rpb3/Rpb11 dimerisation domain	DNA-directed RNA polymerase, RBP11-like dimerisation domain, DNA-directed RNA polymerase Rpb11, 13-16kDa subunit, conserved site
sr10262	173									GO:0006351	Transcription factor S-II (TFIIS), central domain	Transcription elongation factor S-II, central domain
sr10263	419	3			1	1	1	1
sr10264	230	1								GO:0006950	Universal stress protein family	UspA, Rossmann-like alpha/beta/alpha sandwich fold
sr10265	531	7		1	1					GO:0005515|GO:0008270|GO:0005634|GO:0016568|GO:0005515	Inhibitor of growth proteins N-terminal histone-binding	Zinc finger, PHD-type, Zinc finger, RING/FYVE/PHD-type, Zinc finger, PHD-type, conserved site, Inhibitor of growth protein, N-terminal histone-binding, Zinc finger, FYVE/PHD-type, ING family, Zinc finger, PHD-finger
sr10266	219	2							Reactome: R-HSA-156842	GO:0003746|GO:0006414|GO:0003746|GO:0005853|GO:0006414	Eukaryotic elongation factor 1 beta central acidic region, EF-1 guanine nucleotide exchange domain	Elongation factor 1 beta central acidic region, eukaryote, Translation elongation factor EF1B, beta/delta subunit, guanine nucleotide exchange domain, Translation elongation factor EF1B, beta/delta chains, conserved site, Glutathione S-transferase, C-terminal-like, Translation elongation factor EF1B/ribosomal protein S6
sr10267	709	5								GO:0003910|GO:0005524|GO:0006281|GO:0006310	ATP dependent DNA ligase domain	Nucleic acid-binding, OB-fold, DNA ligase, ATP-dependent, central
sr10268	613	7			1	1	1		Reactome: R-HSA-113507|Reactome: R-HSA-176187|Reactome: R-HSA-68616|Reactome: R-HSA-68689|Reactome: R-HSA-68827|Reactome: R-HSA-68867|Reactome: R-HSA-68949|Reactome: R-HSA-68962|Reactome: R-HSA-69298|Reactome: R-HSA-69300	GO:0000808|GO:0005634|GO:0006260	Origin recognition complex (ORC) subunit 5 C-terminus	Origin recognition complex, subunit 5
sr10269	769	2			2	3	2				Protein of unknown function (DUF3292)	Protein of unknown function DUF3292
sr10270	389	7		1	1							Six-bladed beta-propeller, TolB-like
sr10271	577	3		1	1							Peptidase S1, PA clan
sr10272	648	4								GO:0016491|GO:0055114	Mitochondrial ribosomal protein subunit L20, Pyridine nucleotide-disulphide oxidoreductase	FAD/NAD(P)-binding domain, Ribosomal protein L20, mitochondrial
sr10273	1089	4								GO:0035091	PX-associated, Domain of unknown function in PX-proteins (DUF3818), PX domain	PX-associated domain, Phox homologous domain, Domain of unknown function DUF3818, PX-associated
sr10274	472	6								GO:0003824|GO:0008152|GO:0016740|GO:0009058|GO:0030170	Aminotransferase class I and II	Pyridoxal phosphate-dependent transferase, Pyridoxal phosphate-dependent transferase, major region, subdomain 2, Pyridoxal phosphate-dependent transferase, major region, subdomain 1, Aminotransferase, class-II, pyridoxal-phosphate binding site, Aminotransferase, class I/classII
sr10275	274	5							KEGG: 00030+4.1.2.4|MetaCyc: PWY-7180|Reactome: R-HSA-71336, KEGG: 00030+4.1.2.4|MetaCyc: PWY-7180, Reactome: R-HSA-71336	GO:0003824|GO:0004139|GO:0005737|GO:0009264|GO:0004139|GO:0016829	DeoC/LacD family aldolase	Aldolase-type TIM barrel, Deoxyribose-phosphate aldolase, Deoxyribose-phosphate aldolase type I, DeoC/FbaB/ lacD aldolase
sr10276	513	3			1	1	1			GO:0005515		Tetratricopeptide-like helical domain
sr10277	705	10		1	1				Reactome: R-HSA-3214847	GO:0006355|GO:0016747	MOZ/SAS family, RNA binding activity-knot of a chromodomain	Histone acetyltransferase domain, MYST-type, Acyl-CoA N-acyltransferase, RNA binding activity-knot of a chromodomain, Chromo domain-like
sr10278	370	10								GO:0008152|GO:0008168	Methyltransferase domain	Methyltransferase type 11, S-adenosyl-L-methionine-dependent methyltransferase
sr10279	296	6	1	1	1					GO:0005576	Cysteine-rich secretory protein family	CAP domain, Allergen V5/Tpx-1-related, conserved site, Cysteine-rich secretory protein, allergen V5/Tpx-1-related
sr10280	946	13			5	10	6	7	Reactome: R-HSA-936837, KEGG: 00190+3.6.3.6	GO:0000166|GO:0000166|GO:0046872|GO:0006754|GO:0016021|GO:0016887|GO:0016021	E1-E2 ATPase, haloacid dehalogenase-like hydrolase, Cation transporter/ATPase, N-terminus	P-type ATPase, transmembrane domain, P-type ATPase, cytoplasmic domain N, P-type ATPase, A domain, HAD-like domain, P-type ATPase, subfamily IIIA, Cation-transporting P-type ATPase, N-terminal, P-type ATPase, P-type ATPase, phosphorylation site
sr10281	97	4	1	1	1
sr10282	1072									GO:0007005|GO:0032865		Mitochondrial distribution and morphology protein 34
sr10283	408	2			1	1	1	2			Domain of unknown function (DUF1977), DnaJ domain	DnaJ domain, Domain of unknown function DUF1977, DnaJ-like, DnaJ domain, conserved site
sr10284	177	2							Reactome: R-HSA-983168, MetaCyc: PWY-7511|Reactome: R-HSA-983168		Ubiquitin-conjugating enzyme	Ubiquitin-conjugating enzyme/RWD-like, Ubiquitin-conjugating enzyme E2, Ubiquitin-conjugating enzyme, active site
sr10285	664	4							Reactome: R-HSA-1268020|Reactome: R-HSA-3371453, Reactome: R-HSA-3371453	GO:0005524|GO:0006457|GO:0051082	Hsp70 protein	Chaperone DnaK, Heat shock protein 70kD, C-terminal domain, Heat shock protein 70kD, peptide-binding domain, Heat shock protein 70, conserved site, Heat shock protein 70 family
sr10286	336			1	1			1		GO:0005742|GO:0006605|GO:0006886	MAS20 protein import receptor	Mitochondrial outer membrane translocase complex, subunit Tom20 domain, Protein import receptor MAS20
sr10287	364	3		1	1					GO:0016433	Putative methyltransferase (DUF3321)	25S rRNA (adenine(2142)-N(1))-methyltransferase, Bmt2, S-adenosyl-L-methionine-dependent methyltransferase
sr10288	639	9							Reactome: R-HSA-611105	GO:0051536|GO:0055114|GO:0016491|GO:0055114	Electron transfer flavoprotein-ubiquinone oxidoreductase, 4Fe-4S, NAD(P)-binding Rossmann-like domain	ETF-QO/FixX, FAD/NAD(P)-binding domain, 4Fe-4S ferredoxin-type, iron-sulphur binding domain
sr10289	287	6	1	1	1					GO:0042742|GO:0050832	Barwin family	RlpA-like protein, double-psi beta-barrel domain, Barwin domain
sr10290	846	9							Reactome: R-HSA-983231	GO:0046872	FYVE zinc finger, Rabenosyn Rab binding domain	Zinc finger, RING/FYVE/PHD-type, FYVE zinc finger, Zinc finger, FYVE-related, Zinc finger, FYVE/PHD-type, Rabenosyn, Rab binding domain
sr10291	780	7								GO:0008168	SAM dependent carboxyl methyltransferase	S-adenosyl-L-methionine-dependent methyltransferase, SAM dependent carboxyl methyltransferase
sr10292	63	1		1	1			1
sr10293	1146	7							Reactome: R-HSA-6790901	GO:0005524|GO:0008080|GO:0016072|GO:0034470|GO:0008080	Possible tRNA binding domain, Helicase, GNAT acetyltransferase 2, Domain of unknown function (DUF1726)	Possible tRNA binding domain, RNA cytidine acetyltransferase NAT10, Helicase domain, GNAT domain, TmcA/NAT10/Kre33, tRNA(Met) cytidine acetyltransferase TmcA, N-terminal
sr10294	547	3							Reactome: R-HSA-5685939	GO:0003677|GO:0008270|GO:0003677	Poly(ADP-ribose) polymerase and DNA-Ligase Zn-finger region, AT hook motif	Zinc finger, PARP-type, AT hook, DNA-binding motif
sr10295	1379	7								GO:0000175|GO:0034427	RNB domain	Nucleic acid-binding, OB-fold, Ribonuclease II/R, conserved site, DIS3-like exonuclease 2
sr10296	435	9							Reactome: R-HSA-380320, Reactome: R-HSA-1445148|Reactome: R-HSA-190840|Reactome: R-HSA-190861|Reactome: R-HSA-2132295|Reactome: R-HSA-2467813|Reactome: R-HSA-2500257|Reactome: R-HSA-380320|Reactome: R-HSA-437239|Reactome: R-HSA-5617833|Reactome: R-HSA-5626467|Reactome: R-HSA-5663220|Reactome: R-HSA-6807878|Reactome: R-HSA-6811434|Reactome: R-HSA-6811436|Reactome: R-HSA-68877|Reactome: R-HSA-88522…	GO:0003924|GO:0005525|GO:0005874|GO:0007017|GO:0005874|GO:0007017	Tubulin/FtsZ family, GTPase domain, Tubulin C-terminal domain	Tubulin/FtsZ, GTPase domain, Tubulin/FtsZ, 2-layer sandwich domain, Tubulin, C-terminal, Tubulin/FtsZ, C-terminal, Tubulin, conserved site, Tubulin
sr10297	933	4								GO:0005509	Mitochondrial carrier protein	EF-hand domain, Mitochondrial substrate/solute carrier, EF-hand domain pair, Mitochondrial carrier domain
sr10298	959	5								GO:0004672|GO:0005524|GO:0006468	Protein kinase domain	Protein kinase-like domain, Protein kinase domain
sr10299	448	1							Reactome: R-HSA-375170	GO:0003677|GO:0046983	SRF-type transcription factor (DNA-binding and dimerisation domain)	Transcription factor, MADS-box
sr10300	683	9									ABC1 family	UbiB domain, Protein kinase-like domain
sr10302	640	6			2	2	1	2	Reactome: R-HSA-156827|Reactome: R-HSA-72649|Reactome: R-HSA-72689|Reactome: R-HSA-72695|Reactome: R-HSA-72702|Reactome: R-HSA-72706	GO:0003743|GO:0005737|GO:0005852	RNA polymerase I-associated factor PAF67	Translation initiation factor 3 complex subunit L
sr10303	1633	12								GO:0046856	Endonuclease/Exonuclease/phosphatase family	Inositol polyphosphate-related phosphatase, Endonuclease/exonuclease/phosphatase
sr10304	1837	8		1	2	2	1	2	Reactome: R-HSA-6814848	GO:0006629|GO:0008152|GO:0004622|GO:0046470	Patatin-like phospholipase, Cyclic nucleotide-binding domain	RmlC-like jelly roll fold, Cyclic nucleotide-binding-like, Patatin/Phospholipase A2-related, Cyclic nucleotide-binding domain, Acyl transferase/acyl hydrolase/lysophospholipase, Lysophospholipase patatin, conserved site
sr10305	455	6		1	2	2	1	1	Reactome: R-HSA-913709		Glycosyl transferase family 2	Nucleotide-diphospho-sugar transferases, Glycosyltransferase 2-like
sr10306	533	5							Reactome: R-HSA-983168	GO:0004197|GO:0006508	Peptidase C1-like family	Cysteine peptidase, cysteine active site, Peptidase C1B, bleomycin hydrolase
sr10307	480	5							KEGG: 00260+1.1.1.95|KEGG: 00680+1.1.1.95	GO:0008152|GO:0016616|GO:0051287|GO:0055114|GO:0051287|GO:0055114|GO:0004617|GO:0006564	D-isomer specific 2-hydroxyacid dehydrogenase, catalytic domain, D-isomer specific 2-hydroxyacid dehydrogenase, NAD binding domain	NAD(P)-binding domain, D-isomer specific 2-hydroxyacid dehydrogenase, catalytic domain, D-isomer specific 2-hydroxyacid dehydrogenase, NAD-binding domain conserved site, D-isomer specific 2-hydroxyacid dehydrogenase, NAD-binding domain, D-3-phosphoglycerate dehydrogenase, type2, D-isomer specific 2-hydroxyacid dehydrogenase, NAD-binding domain conserved site 1
sr10308	434	6	1	1	1
sr10309	543	2	1	1	1			1
sr10310	554	1	1	1	1
sr10311	602	3	1	1	1			1
sr10312	640	3	1	1	1			1
sr10313	329	3	1	1	1
sr10314	218	2		1	1			1
sr10315	327	4	1	1	1
sr10316	306		1	1	1
sr10317	333		1	1	1
sr10318	168	6	1	1	1
sr10319	698	4							Reactome: R-HSA-1799339, Reactome: R-HSA-1799339|Reactome: R-HSA-381038	GO:0005525|GO:0006614|GO:0003924|GO:0005047|GO:0005525|GO:0005785|GO:0006886|GO:0006810	SRP54-type protein, GTPase domain, Signal recognition particle, alpha subunit, N-terminal, SRP54-type protein, helical bundle domain	AAA+ ATPase domain, Signal recognition particle, SRP54 subunit, GTPase domain, Signal recognition particle, SRP54 subunit, helical bundle, Signal recognition particle receptor, alpha subunit, N-terminal, P-loop containing nucleoside triphosphate hydrolase, Longin-like domain
sr10320	271	4									Conserved hypothetical ATP binding protein	GPN-loop GTPase, P-loop containing nucleoside triphosphate hydrolase, GPN-loop GTPase 3
sr10321	629	9	1	1	1	1	1	1		GO:0005515|GO:0008270	Ring finger domain, PA domain	Zinc finger, RING-type, PA domain, Zinc finger, RING/FYVE/PHD-type
sr10322	372	4							Reactome: R-HSA-71403, KEGG: 00290+1.1.1.85|KEGG: 00660+1.1.1.85|MetaCyc: PWY-7396	GO:0016616|GO:0055114|GO:0003862|GO:0005737|GO:0009098|GO:0055114|GO:0000287|GO:0016616|GO:0051287|GO:0055114	Isocitrate/isopropylmalate dehydrogenase	Isopropylmalate dehydrogenase-like domain, Isopropylmalate dehydrogenase, Isocitrate and isopropylmalate dehydrogenases family
sr10323	317	1								GO:0005515	UBA-like domain, Cullin binding	Defective-in-cullin neddylation protein, Potentiating neddylation domain, UBA-like
sr10324	348	3							Reactome: R-HSA-156827|Reactome: R-HSA-156902|Reactome: R-HSA-1799339|Reactome: R-HSA-192823|Reactome: R-HSA-2408557|Reactome: R-HSA-6791226|Reactome: R-HSA-72689|Reactome: R-HSA-72706|Reactome: R-HSA-72764|Reactome: R-HSA-975956|Reactome: R-HSA-975957		ribosomal L5P family C-terminus	Ribosomal protein L5 domain, Ribosomal protein L5, C-terminal
sr10325	111										LSM domain	LSM domain, eukaryotic/archaea-type, LSM domain
sr10326	529	8							KEGG: 00250+1.2.1.88|KEGG: 00330+1.2.1.88|MetaCyc: PWY-6853|Reactome: R-HSA-70688	GO:0008152|GO:0016491|GO:0055114|GO:0008152|GO:0016491|GO:0016620|GO:0055114|GO:0003842|GO:0006537|GO:0006561	Aldehyde dehydrogenase family	Aldehyde dehydrogenase domain, Aldehyde dehydrogenase, C-terminal, Aldehyde/histidinol dehydrogenase, Aldehyde dehydrogenase, cysteine active site, Aldehyde dehydrogenase, glutamic acid active site, Aldehyde dehydrogenase N-terminal domain, Delta-1-pyrroline-5-carboxylate dehydrogenase
sr10328	685	5								GO:0005525|GO:0005730	Nucleolar GTP-binding protein 1 (NOG1), NOGCT (NUC087) domain	P-loop containing nucleoside triphosphate hydrolase, Nucleolar GTP-binding protein 1, Rossman-fold domain, NOG, C-terminal, OBG-type guanine nucleotide-binding (G) domain, Nucleolar GTP-binding protein 1
sr10330	623	4								GO:0046872|GO:0003676		Zinc finger, C2H2, Zinc finger, C2H2-like, Zinc finger C2H2-type/integrase DNA-binding domain
sr10331	77	3							Reactome: R-HSA-212436		Zinc-binding	At2g23090-like
sr10332	467	5								GO:0003824	Aminotransferase class-V	Aminotransferase class V domain, Pyridoxal phosphate-dependent transferase, major region, subdomain 1, Pyridoxal phosphate-dependent transferase, major region, subdomain 2, Pyridoxal phosphate-dependent transferase
sr10333	870	3		1	1	1	1	1		GO:0000001|GO:0005743|GO:0007005	Yeast mitochondrial distribution and morphology (MDM) proteins	Mitochondrial distribution and morphology protein family 31/32, fungi
sr10334	319	1			2	3	2	2			Mitochondrial carrier protein	Mitochondrial substrate/solute carrier, Mitochondrial carrier domain
sr10335	663	8			2	4	3	3		GO:0005887|GO:0015079|GO:0071805	Fungal potassium channel	Potassium transporter Kch
sr10336	592	7										Ribonuclease H1, N-terminal, Glyoxalase/Bleomycin resistance protein/Dihydroxybiphenyl dioxygenase
sr10338	370	6								GO:0005515	WD domain, G-beta repeat	WD40/YVTN repeat-like-containing domain, WD40 repeat, WD40-repeat-containing domain, WD40 repeat, conserved site
sr10339	1143	15			1	1	1			GO:0005525|GO:0003924|GO:0005525	Elongation factor G C-terminus, Elongation factor Tu GTP binding domain, Elongation Factor G, domain II	Translation elongation factor EFG, V domain, Elongation factor G, III-V domain, Ribosomal protein S5 domain 2-type fold, subgroup, P-loop containing nucleoside triphosphate hydrolase, Small GTP-binding protein domain, Translation protein, beta-barrel domain, Transcription factor, GTP-binding domain, Ribosomal protein S5 domain 2-type fold
sr10340	699	4			1	2	2			GO:0016779|GO:0003677|GO:0005634|GO:0034061|GO:0003677|GO:0003887	DNA polymerase beta palm, DNA polymerase beta thumb, Fingers domain of DNA polymerase lambda	DNA polymerase family X, binding site, DNA polymerase beta, palm domain, DNA polymerase beta, thumb domain, DNA polymerase lambda, fingers domain, DNA-directed DNA polymerase X
sr10341	2286	10								GO:0055114|GO:0016491|GO:0008270|GO:0016491|GO:0055114	Zinc-binding dehydrogenase, Alcohol dehydrogenase GroES-like domain	NAD(P)-binding domain, Alcohol dehydrogenase, N-terminal, Polyketide synthase, enoylreductase domain, GroES-like, Alcohol dehydrogenase superfamily, zinc-type
sr10342	265	1								GO:0000166|GO:0003676	RNA recognition motif. (a.k.a. RRM, RBD, or RNP domain)	Nucleotide-binding alpha-beta plait domain, RNA recognition motif domain
sr10343	621	3							Reactome: R-HSA-72163	GO:0005488	Catenin-beta-like, Arm-motif containing nuclear	Beta-catenin-like protein 1, N-terminal, Armadillo-type fold
sr10344	488	5							Reactome: R-HSA-202733	GO:0005886		Alpha/Beta hydrolase fold, P-selectin glycoprotein ligand 1
sr10346	137	1								GO:0034316|GO:0071933|GO:0003779|GO:0005622	Cofilin/tropomyosin-type actin-binding protein	Glia maturation factor, Actin-depolymerising factor homology domain, ADF-H/Gelsolin-like domain
sr10347	443	3		1	1					GO:0016491	Oxidoreductase family, NAD-binding Rossmann fold, Putative oxidoreductase C terminal	Oxidoreductase, N-terminal, NAD(P)-binding domain, Oxidoreductase putative, C-terminal
sr10389	634	3								GO:0016787	Creatinase/Prolidase N-terminal domain, C-terminal region of peptidase_M24, Creatinase/Prolidase N-terminal domain, Metallopeptidase family M24	Creatinase/Aminopeptidase P, N-terminal, Peptidase M24, C-terminal domain, Peptidase M24, structural domain, Creatinase/Aminopeptidase P/Spt16, N-terminal, Creatinase, N-terminal
sr10390	955	2								GO:0003676|GO:0000166	RNA recognition motif. (a.k.a. RRM, RBD, or RNP domain)	RNA recognition motif domain, Nucleotide-binding alpha-beta plait domain
sr10391	114	1							Reactome: R-HSA-389977	GO:0007021|GO:0007023|GO:0048487	Tubulin binding cofactor A	Tubulin binding cofactor A
sr10393	742	6								GO:0006511|GO:0036459|GO:0016579|GO:0036459	Ubiquitin carboxyl-terminal hydrolase	Ubiquitin specific protease domain, Ubiquitin specific protease, conserved site, Peptidase C19, ubiquitin carboxyl-terminal hydrolase
sr10394	1096	12							Reactome: R-HSA-1660514|Reactome: R-HSA-1660516|Reactome: R-HSA-1660517	GO:0043550|GO:0070772|GO:0005488	Vacuolar 14 Fab1-binding region, Vacuolar protein 14 C-terminal Fig4p binding	Vacuole morphology and inheritance protein 14, Armadillo-type fold, Vacuole morphology and inheritance protein 14, Fab1-binding region, Vacuolar protein 14 C-terminal Fig4-binding domain, Armadillo-like helical
sr10395	213	3							Reactome: R-HSA-1169091|Reactome: R-HSA-1236974|Reactome: R-HSA-1236978|Reactome: R-HSA-174084|Reactome: R-HSA-174113|Reactome: R-HSA-174154|Reactome: R-HSA-174178|Reactome: R-HSA-174184|Reactome: R-HSA-180534|Reactome: R-HSA-180585|Reactome: R-HSA-187577|Reactome: R-HSA-195253|Reactome: R-HSA-202424|Reactome: R-HSA-211733|Reactome: R-HSA-2467813|Reactome: R-HSA-2871837|Reactome: R-HSA-349425|Rea…	GO:0004298|GO:0005839|GO:0051603|GO:0004175|GO:0005839|GO:0051603|GO:0004298	Proteasome subunit	Proteasome, subunit alpha/beta, Nucleophile aminohydrolases, N-terminal, Proteasome beta-type subunit, conserved site, Proteasome B-type subunit
sr10397	175									GO:0005509	EF-hand domain pair	EF-hand domain pair, EF-Hand 1, calcium-binding site, EF-hand domain
sr10398	188	1							Reactome: R-HSA-156827|Reactome: R-HSA-156902|Reactome: R-HSA-1799339|Reactome: R-HSA-192823|Reactome: R-HSA-2408557|Reactome: R-HSA-6791226|Reactome: R-HSA-72649|Reactome: R-HSA-72689|Reactome: R-HSA-72695|Reactome: R-HSA-72702|Reactome: R-HSA-72706|Reactome: R-HSA-72764|Reactome: R-HSA-975956|Reactome: R-HSA-975957	GO:0003723|GO:0003735|GO:0005622|GO:0005840|GO:0006412|GO:0003723|GO:0003735|GO:0005840|GO:0006412|GO:0003676	Ribosomal protein S13/S18	Ribosomal protein S13, 30s ribosomal protein S13, C-terminal, Ribosomal protein S13, conserved site, Ribosomal protein S13-like, H2TH
sr10400.2	1180									GO:0005515	LisH	LIS1 homology motif
sr10401	551	6							Reactome: R-HSA-389957|Reactome: R-HSA-389960|Reactome: R-HSA-390450|Reactome: R-HSA-390471|Reactome: R-HSA-5620922|Reactome: R-HSA-6814122, Reactome: R-HSA-389957|Reactome: R-HSA-389960|Reactome: R-HSA-390450|Reactome: R-HSA-390471|Reactome: R-HSA-6814122	GO:0005524|GO:0005524|GO:0006457|GO:0051082	TCP-1/cpn60 chaperonin family	GroEL-like apical domain, Chaperonin Cpn60/TCP-1 family, T-complex protein 1, alpha subunit, Chaperonin TCP-1, conserved site, TCP-1-like chaperonin intermediate domain, GroEL-like equatorial domain
sr10403	80	1							Reactome: R-HSA-72163	GO:0000398|GO:0005732	LSM domain	LSM domain, eukaryotic/archaea-type, Sm-like protein Lsm6/SmF, LSM domain
sr10404	650	6			6	12	7	9			MFS/sugar transport protein	Major facilitator superfamily domain
sr10405	2955	53								GO:0043087|GO:0005488|GO:0007165	GTPase-activator protein for Ras-like GTPase, Divergent CRAL/TRIO domain	Ras GTPase-activating protein, Ras GTPase-activating protein, conserved site, Armadillo-type fold, CRAL-TRIO lipid binding domain, Rho GTPase activation protein
sr10407.2	160										Translationally controlled tumour protein	Translationally controlled tumour protein, Mss4/translationally controlled tumour-associated TCTP, Translationally controlled tumour protein, conserved site, Mss4-like
sr10408	858	3								GO:0005524	Cell division protein 48 (CDC48), domain 2, ATPase family associated with various cellular activities (AAA)	CDC48, domain 2, ATPase, AAA-type, core, P-loop containing nucleoside triphosphate hydrolase, CDC48 domain 2-like, ATPase, AAA-type, conserved site, AAA+ ATPase domain, Aspartate decarboxylase-like domain
sr10409.2	190									GO:0016787	NUDIX domain	NUDIX hydrolase domain, NUDIX hydrolase domain-like, NUDIX hydrolase, conserved site
sr10411.2	754	6			1	1	1	1	KEGG: 04660+3.1.3.16	GO:0003824|GO:0004722|GO:0006470	Protein phosphatase 2C	PPM-type phosphatase domain, Protein phosphatase 2C family
sr10416	1277	4	1	1	1	1	1			GO:0005509|GO:0016020|GO:0016020		Cadherin-like, Immunoglobulin-like fold, Dystroglycan-type cadherin-like
sr10419.2	186	2							Reactome: R-HSA-204005	GO:0006888	Transport protein particle (TRAPP) component	Transport protein particle (TRAPP) component, Bet3 family, NO signalling/Golgi transport ligand-binding domain
sr10420.2	1060	3							Reactome: R-HSA-1169091|Reactome: R-HSA-1236974|Reactome: R-HSA-1236978|Reactome: R-HSA-174084|Reactome: R-HSA-174113|Reactome: R-HSA-174154|Reactome: R-HSA-174178|Reactome: R-HSA-174184|Reactome: R-HSA-180534|Reactome: R-HSA-180585|Reactome: R-HSA-187577|Reactome: R-HSA-195253|Reactome: R-HSA-202424|Reactome: R-HSA-211733|Reactome: R-HSA-2467813|Reactome: R-HSA-2871837|Reactome: R-HSA-349425|Rea…	GO:0005838|GO:0006508		26S proteasome non-ATPase regulatory subunit Rpn12
sr10421.2	256	1							Reactome: R-HSA-1169091|Reactome: R-HSA-1236974|Reactome: R-HSA-1236978|Reactome: R-HSA-174084|Reactome: R-HSA-174113|Reactome: R-HSA-174154|Reactome: R-HSA-174178|Reactome: R-HSA-174184|Reactome: R-HSA-180534|Reactome: R-HSA-180585|Reactome: R-HSA-187577|Reactome: R-HSA-195253|Reactome: R-HSA-202424|Reactome: R-HSA-211733|Reactome: R-HSA-2467813|Reactome: R-HSA-2871837|Reactome: R-HSA-349425|Rea…	GO:0005838|GO:0006508	CSN8/PSMD8/EIF3K family	26S proteasome non-ATPase regulatory subunit Rpn12, CSN8/PSMD8/EIF3K
sr10423	744	10							KEGG: 00230+2.7.7.7|KEGG: 00240+2.7.7.7|Reactome: R-HSA-5656169	GO:0003684|GO:0006281|GO:0006281	impB/mucB/samB family C-terminal domain, impB/mucB/samB family	DNA polymerase, Y-family, little finger domain, UmuC domain
sr10425	124				1	1	1	1		GO:0020037	Cytochrome b5-like Heme/Steroid binding domain	Cytochrome b5-like heme/steroid binding domain, Cytochrome b5, heme-binding site
sr10427.2	649	1	1		2	3	2	2				TB2/DP1/HVA22-related protein
sr10428.2	872	6								GO:0005524	ATPase family associated with various cellular activities (AAA)	P-loop containing nucleoside triphosphate hydrolase, AAA+ ATPase domain, ATPase, AAA-type, conserved site, ATPase, AAA-type, core
sr10429.2	166	6	1	1	1
sr10431.2	162	4	1	1	1
sr10432.2	140	4	1	1	1
sr10433	149	4	1	1	1
sr10434	750	5								GO:0005643|GO:0016973	GLE1-like protein	GLE1-like
sr10436.2	556	8							Reactome: R-HSA-110357, Reactome: R-HSA-110328|Reactome: R-HSA-110329|Reactome: R-HSA-110330|Reactome: R-HSA-110331|Reactome: R-HSA-110357|Reactome: R-HSA-5649702	GO:0006284|GO:0003684|GO:0006289|GO:0008534|GO:0003824|GO:0006281	HhH-GPD superfamily base excision DNA repair protein, 8-oxoguanine DNA glycosylase, N-terminal domain	HhH-GPD domain, 8-oxoguanine DNA glycosylase, N-terminal, DNA glycosylase, Helix-turn-helix, base-excision DNA repair, C-terminal
sr10437	612	6							Reactome: R-HSA-6791226	GO:0000469|GO:0004521|GO:0042274	Nin one binding (NOB1) Zn-ribbon like, PIN domain of ribonuclease	Ribonuclease Nob1, eukaryote, Nin one binding (NOB1) Zn-ribbon-like, Ribonuclease, PIN domain
sr10438	961	17								GO:0005515|GO:0003677	F-box-like, Hemimethylated DNA-binding protein YccV like, Transglutaminase-like superfamily	F-box domain, Hemimethylated DNA-binding domain, Protein SirB1, N-terminal
sr10440	398	5								GO:0005515	WD domain, G-beta repeat	WD40 repeat, WD40-repeat-containing domain, WD40/YVTN repeat-like-containing domain
sr10442	612	3								GO:0046872	Zinc finger C-x8-C-x5-C-x3-H type (and similar)	Zinc finger, CCCH-type
sr10443	526	4									TIP41-like family	TIP41-like protein
sr10445	947	3							Reactome: R-HSA-6790901|Reactome: R-HSA-6791226	GO:0032040	Nop14-like family	Nucleolar protein 14
sr10446.2	119	1			1	1	1	1	Reactome: R-HSA-611105|Reactome: R-HSA-6799198		GRIM-19 protein	GRIM-19
sr10448	1278	16								GO:0005488|GO:0006886|GO:0016192|GO:0005515	Region in Clathrin and VPS	Armadillo-type fold, Clathrin, heavy chain/VPS, 7-fold repeat, WD40-repeat-containing domain, Tetratricopeptide-like helical domain, WD40/YVTN repeat-like-containing domain
sr10450.2	272	4									Caffeine-induced death protein 2	Caffeine-induced death protein 2
sr10451	553	7								GO:0016491|GO:0050660|GO:0055114|GO:0003824|GO:0050660|GO:0003824|GO:0050660|GO:0055114|GO:0050660|GO:0003824|GO:0016614|GO:0050660|GO:0055114	FAD binding domain, FAD linked oxidases, C-terminal domain	FAD linked oxidase, N-terminal, FAD-linked oxidase-like, C-terminal, FAD-binding, type 2, subdomain 1, Vanillyl-alcohol oxidase, C-terminal subdomain 2, CO dehydrogenase flavoprotein-like, FAD-binding, subdomain 2, FAD-linked oxidase, C-terminal, FAD-binding, type 2
sr10452	294	11							KEGG: 04660+3.1.3.16	GO:0016787	Calcineurin-like phosphoesterase	Calcineurin-like phosphoesterase domain, apaH type, Metallo-dependent phosphatase-like, Serine/threonine-specific protein phosphatase/bis(5-nucleosyl)-tetraphosphatase
sr10453	291								Reactome: R-HSA-190873|Reactome: R-HSA-196025|Reactome: R-HSA-3928665|Reactome: R-HSA-432720|Reactome: R-HSA-5099900	GO:0005198|GO:0006886|GO:0016192|GO:0030130|GO:0030132	Clathrin light chain	Clathrin light chain
sr10454	155	2							Reactome: R-HSA-156827|Reactome: R-HSA-156902|Reactome: R-HSA-1799339|Reactome: R-HSA-192823|Reactome: R-HSA-2408557|Reactome: R-HSA-6791226|Reactome: R-HSA-72649|Reactome: R-HSA-72689|Reactome: R-HSA-72695|Reactome: R-HSA-72702|Reactome: R-HSA-72706|Reactome: R-HSA-72764|Reactome: R-HSA-975956|Reactome: R-HSA-975957	GO:0003735|GO:0005622|GO:0005840|GO:0006412	Ribosomal protein S17, Ribosomal_S17 N-terminal	Ribosomal protein S17, conserved site, Nucleic acid-binding, OB-fold, Ribosomal protein S17, archaeal/eukaryotic, Ribosomal protein S17/S11, 40S ribosomal protein S11, N-terminal
sr10455	143	7							Reactome: R-HSA-156827|Reactome: R-HSA-156902|Reactome: R-HSA-1799339|Reactome: R-HSA-192823|Reactome: R-HSA-2408557|Reactome: R-HSA-6791226|Reactome: R-HSA-72649|Reactome: R-HSA-72689|Reactome: R-HSA-72695|Reactome: R-HSA-72702|Reactome: R-HSA-72706|Reactome: R-HSA-72764|Reactome: R-HSA-975956|Reactome: R-HSA-975957	GO:0003735|GO:0005622|GO:0005840|GO:0006412	Ribosomal protein L7Ae/L30e/S12e/Gadd45 family	50S ribosomal protein L30e-like, Ribosomal protein S12e, Ribosomal protein L7Ae/L30e/S12e/Gadd45
sr10456	200	1							Reactome: R-HSA-3214815|Reactome: R-HSA-427413		Sin3 associated polypeptide p18 (SAP18)	Sin3 associated polypeptide p18
sr10459	630	10								GO:0004672|GO:0006468|GO:0004672|GO:0005524|GO:0006468	Protein kinase domain	Serine/threonine-protein kinase, active site, Protein kinase domain, Protein kinase-like domain
sr10460	565	2							Reactome: R-HSA-156827|Reactome: R-HSA-72649|Reactome: R-HSA-72689|Reactome: R-HSA-72695|Reactome: R-HSA-72702|Reactome: R-HSA-72706	GO:0003743|GO:0005737|GO:0005852	Eukaryotic translation initiation factor 3 subunit 7 (eIF-3)	Eukaryotic translation initiation factor 3 subunit D
sr10461.2	750	4								GO:0005515	VID27 cytoplasmic protein	Vacuolar import/degradation, Vid27-related, WD40/YVTN repeat-like-containing domain, Quinoprotein amine dehydrogenase, beta chain-like
sr10462.2	348	1							Reactome: R-HSA-6781823|Reactome: R-HSA-6781827|Reactome: R-HSA-6782135|Reactome: R-HSA-6782210		Isy1-like splicing family	Isy1-like splicing
sr10464.2	188	1							Reactome: R-HSA-156827|Reactome: R-HSA-156902|Reactome: R-HSA-1799339|Reactome: R-HSA-192823|Reactome: R-HSA-2408557|Reactome: R-HSA-6791226|Reactome: R-HSA-72689|Reactome: R-HSA-72706|Reactome: R-HSA-72764|Reactome: R-HSA-975956|Reactome: R-HSA-975957	GO:0003735|GO:0005622|GO:0005840|GO:0006412	Ribosomal protein 60S L18 and 50S L18e	Ribosomal protein L18e/L15P, Ribosomal protein L18e
sr10465	327									GO:0003676|GO:0000166	RNA recognition motif. (a.k.a. RRM, RBD, or RNP domain)	RNA recognition motif domain, Nucleotide-binding alpha-beta plait domain
sr10467	698	14									DnaJ domain, Carboxylesterase family, CSL zinc finger	Zinc finger, DPH-type, Alpha/Beta hydrolase fold, DnaJ domain, Carboxylesterase type B, conserved site, Carboxylesterase, type B, Carboxylesterase type B, active site
sr10468	377	4							Reactome: R-HSA-71403, KEGG: 00020+1.1.1.41|MetaCyc: PWY-5690|MetaCyc: PWY-6549|Reactome: R-HSA-71403	GO:0000287|GO:0016616|GO:0051287|GO:0055114|GO:0004449|GO:0006099|GO:0055114|GO:0016616|GO:0055114	Isocitrate/isopropylmalate dehydrogenase	Isocitrate/isopropylmalate dehydrogenase, conserved site, Isocitrate and isopropylmalate dehydrogenases family, Isocitrate dehydrogenase NAD-dependent, Isopropylmalate dehydrogenase-like domain
sr10469	378	4							Reactome: R-HSA-71403, KEGG: 00020+1.1.1.41|MetaCyc: PWY-5690|MetaCyc: PWY-6549|Reactome: R-HSA-71403	GO:0016616|GO:0055114|GO:0004449|GO:0006099|GO:0055114|GO:0000287|GO:0016616|GO:0051287|GO:0055114	Isocitrate/isopropylmalate dehydrogenase	Isopropylmalate dehydrogenase-like domain, Isocitrate dehydrogenase NAD-dependent, Isocitrate and isopropylmalate dehydrogenases family
sr10470	1279	6								GO:0005488	Required for nuclear transport of RNA pol II C-terminus 1, Required for nuclear transport of RNA pol II C-terminus 2	Armadillo-like helical, Armadillo-type fold, RNA polymerase II assembly factor Rtp1, C-terminal, RNA polymerase II assembly factor Rtp1, C-terminal domain 2
sr10471	358	4								GO:0016787	NUDIX domain	NUDIX hydrolase domain, NUDIX hydrolase domain-like
sr10473	207								Reactome: R-HSA-162588|Reactome: R-HSA-174490|Reactome: R-HSA-917729		Modifier of rudimentary (Mod(r)) protein	Modifier of rudimentary, Modr
sr10474	451	3	1	1	1	1	1	1
sr10475	437	8								GO:0016627|GO:0055114|GO:0008152|GO:0016627|GO:0055114|GO:0003995|GO:0055114|GO:0008152|GO:0016627|GO:0050660|GO:0055114	Acyl-CoA dehydrogenase, C-terminal domain, Acyl-CoA dehydrogenase, middle domain, Acyl-CoA dehydrogenase, N-terminal domain	Acyl-CoA dehydrogenase/oxidase C-terminal, Acyl-CoA dehydrogenase/oxidase, N-terminal and middle domain, Acyl-CoA oxidase/dehydrogenase, central domain, Acyl-CoA dehydrogenase/oxidase, N-terminal
sr10477	199	3			2	3	2	2			Transmembrane adaptor Erv26	Transmembrane adaptor Erv26
sr10478	525	5								GO:0003676|GO:0005524	Helicase conserved C-terminal domain, DEAD/DEAH box helicase	Helicase, C-terminal, RNA helicase, DEAD-box type, Q motif, P-loop containing nucleoside triphosphate hydrolase, Helicase superfamily 1/2, ATP-binding domain, ATP-dependent RNA helicase DEAD-box, conserved site, DEAD/DEAH box helicase domain
sr10481	762	2								GO:0005515		B30.2/SPRY domain, SPRY domain, Concanavalin A-like lectin/glucanase domain
sr10482	452
sr10485	611	2								GO:0005524|GO:0016887	ABC transporter, ABC transporter	P-loop containing nucleoside triphosphate hydrolase, ABC-transporter extension domain, ABC transporter-like, AAA+ ATPase domain, ABC transporter, conserved site
sr10487.2	277	7									Mob1/phocein family	MOB kinase activator family
sr10488	458	5								GO:0043130|GO:0005515|GO:0004190|GO:0006508	Ubiquitin family, Aspartyl protease	Ubiquitin-associated domain, Ubiquitin-related domain, DNA damage-inducible protein 1, Ubiquitin domain, UBA-like, Aspartic peptidase domain, Aspartic peptidase, DDI1-type
sr10489	488	1							Reactome: R-HSA-1268020	GO:0005743|GO:0005744|GO:0015031	NLI interacting factor-like phosphatase	FCP1 homology domain, HAD-like domain, Mitochondrial import inner membrane translocase subunit Tim50
sr10491.2	320	5									Lysine methyltransferase	Lysine methyltransferase, S-adenosyl-L-methionine-dependent methyltransferase
sr10492.2	293	2			1	2	2	3
sr10493	173	1							Reactome: R-HSA-2029482|Reactome: R-HSA-3928662|Reactome: R-HSA-5663213	GO:0005856|GO:0005885|GO:0030833|GO:0034314	ARP2/3 complex ARPC3 (21 kDa) subunit	Actin-related protein 2/3 complex subunit 3
sr10495	639									GO:0003677	Myb-like DNA-binding domain	SANT/Myb domain, Homeodomain-like
sr10497.2	881	22								GO:0005515	Leucine Rich repeat, F-box-like	Leucine-rich repeat, F-box domain, Leucine-rich repeat domain, L domain-like, Leucine-rich repeat, cysteine-containing subtype
sr10499.2	645	5									CBS domain	CBS domain
sr10500.2	257	1
sr10502	920	3							Reactome: R-HSA-2467813|Reactome: R-HSA-2500257|Reactome: R-HSA-5663220|Reactome: R-HSA-68877		Nuclear pore complex assembly	ELYS-like domain
sr10504	566	7							Reactome: R-HSA-2122947|Reactome: R-HSA-2644606|Reactome: R-HSA-2894862		Histone deacetylase domain	Histone deacetylase domain, Histone deacetylase superfamily
sr10505	314	3							Reactome: R-HSA-6807878|Reactome: R-HSA-6811434	GO:0005515|GO:0005198|GO:0006890	Coatomer epsilon subunit	Tetratricopeptide-like helical domain, Coatomer, epsilon subunit
sr10506.2	314	4										Rossmann-like alpha/beta/alpha sandwich fold
sr10507	414	2							Reactome: R-HSA-156827|Reactome: R-HSA-72649|Reactome: R-HSA-72689|Reactome: R-HSA-72695|Reactome: R-HSA-72702|Reactome: R-HSA-72706	GO:0005515|GO:0003743|GO:0005737|GO:0005852	PCI domain	Proteasome component (PCI) domain, Eukaryotic translation initiation factor 3 subunit M
sr10509	137	2							Reactome: R-HSA-204005	GO:0006810|GO:0030008|GO:0006810	Sybindin-like family	Trafficking protein particle complex subunit, Longin-like domain
sr10510	133	2							MetaCyc: PWY-6308	GO:0004045	Peptidyl-tRNA hydrolase PTH2	Peptidyl-tRNA hydrolase, PTH2, Peptidyl-tRNA hydrolase II domain
sr10511	561	4	1	1	1				Reactome: R-HSA-6787450	GO:0003924|GO:0005525|GO:0005622|GO:0006400|GO:0005515|GO:0005525	MnmE helical domain, GTP-binding protein TrmE N-terminus, 50S ribosome-binding GTPase	tRNA modification GTPase MnmE domain 2, tRNA modification GTPase MnmE, GTP-binding protein TrmE/Glycine cleavage system T protein, domain 1, P-loop containing nucleoside triphosphate hydrolase, MnmE, helical domain, GTP-binding protein TrmE, N-terminal, GTP binding domain, Small GTP-binding protein domain
sr10513.2	1163	19			6	10	5	7			Putative ER transporter, 6TM, N-terminal, Fusaric acid resistance protein-like	Putative ER transporter, 6TM, N-terminal
sr10515	820	7
sr10516	351	2								GO:0003899|GO:0006351	SHS2 domain found in N terminus of Rpb7p/Rpc25p/MJ0397	RNA polymerase Rpb7, N-terminal
sr10517	211	4							Reactome: R-HSA-165054|Reactome: R-HSA-1655829|Reactome: R-HSA-168333|Reactome: R-HSA-180746|Reactome: R-HSA-203927|Reactome: R-HSA-5578749|Reactome: R-HSA-6784531	GO:0003924|GO:0005525|GO:0006886|GO:0006913|GO:0007165|GO:0005525|GO:0005525|GO:0007264	Ras family	P-loop containing nucleoside triphosphate hydrolase, Ran GTPase, Small GTP-binding protein domain, Small GTPase superfamily
sr10518	251	2							Reactome: R-HSA-111447|Reactome: R-HSA-1445148|Reactome: R-HSA-5625740|Reactome: R-HSA-5628897|Reactome: R-HSA-75035	GO:0019904	14-3-3 protein	14-3-3 protein, 14-3-3 domain, 14-3-3 protein, conserved site
sr10520	957	11							Reactome: R-HSA-167590|Reactome: R-HSA-177504|Reactome: R-HSA-182218|Reactome: R-HSA-182971|Reactome: R-HSA-2132295|Reactome: R-HSA-3928665|Reactome: R-HSA-416993|Reactome: R-HSA-437239|Reactome: R-HSA-5099900	GO:0006886|GO:0016192|GO:0030117|GO:0006886|GO:0016192|GO:0030131|GO:0005488|GO:0008565|GO:0015031|GO:0016020	Adaptin N terminal region, Adaptin C-terminal domain, Alpha adaptin AP2, C-terminal domain	Clathrin/coatomer adaptor, adaptin-like, N-terminal, Clathrin adaptor, alpha/beta/gamma-adaptin, appendage, Ig-like subdomain, Clathrin adaptor, alpha-adaptin, appendage, Ig-like subdomain, Clathrin alpha-adaptin/coatomer adaptor, appendage, C-terminal subdomain, Armadillo-like helical, Armadillo-type fold, Coatomer/calthrin adaptor appendage, C-terminal subdomain, Adaptor protein complex AP-2, a…
sr10521.2	177	21								GO:0003676|GO:0008270	Zinc knuckle, Zinc knuckle	Zinc finger, CCHC-type, Zinc knuckle CX2CX4HX4C
sr10524	140	2								GO:0045454|GO:0006662|GO:0015035|GO:0045454	Thioredoxin	Thioredoxin domain, Thioredoxin-like fold, Thioredoxin
sr10525.2	801	7			1	1	1				RNA polymerase I specific transcription initiation factor RRN3	RNA polymerase I specific transcription initiation factor RRN3
sr10526	670										GNL3L/Grn1 putative GTPase	Guanine nucleotide-binding protein-like 3, N-terminal domain, P-loop containing nucleoside triphosphate hydrolase
sr10527.2	420	2			3	5	3	5			Vaculolar membrane protein	Store-operated calcium entry regulator STIMATE/YPL162C
sr10528	408	11			3	5	3	5
sr10529	115		1	1	1			1
sr10531	605	4								GO:0005515	Leucine rich repeat, CAP-Gly domain	Leucine-rich repeat, CAP Gly-rich domain, Leucine-rich repeat domain, L domain-like, Leucine-rich repeat, typical subtype
sr10532	632	9	1	1	1			1				Expansin/pollen allergen, DPBB domain, RlpA-like protein, double-psi beta-barrel domain
sr10534	1413	9								GO:0005089|GO:0035023	RhoGEF domain	Dbl homology (DH) domain, Pleckstrin homology domain, PH domain-like
sr10535	306	3			1	1	1			GO:0006508|GO:0008236|GO:0016020|GO:0008236|GO:0016021|GO:0006627|GO:0008233	Peptidase S24-like	Peptidase S26A, signal peptidase I, Peptidase S26A, signal peptidase I, lysine active site, Peptidase S24/S26A/S26B, Mitochondrial inner membrane protease subunit 1, Peptidase S24/S26A/S26B/S26C, Peptidase S24/S26, beta-ribbon domain
sr10537	306	4	1	1	1				Reactome: R-HSA-446199, Reactome: R-HSA-446199|Reactome: R-HSA-4755609	GO:0016765	Putative undecaprenyl diphosphate synthase	Decaprenyl diphosphate synthase-like, Di-trans-poly-cis-decaprenylcistransferase-like, conserved site
sr10538	610										Domain of unknown function (DUF5102)	Protein of unknown function DUF5102
sr10541	1086	4								GO:0003676		Ribonuclease H-like domain
sr10542	1303	11
sr10545	143	1								GO:0008080	Acetyltransferase (GNAT) family	GNAT domain, Acyl-CoA N-acyltransferase
sr10546.2	327	7									CRAL/TRIO, N-terminal domain, CRAL/TRIO domain	CRAL-TRIO lipid binding domain, CRAL/TRIO, N-terminal domain
sr10547	384	1			1	1	1	1
sr10548.2	306	10								GO:0003824|GO:0009058	Phenazine biosynthesis-like protein	Phenazine biosynthesis PhzF protein
sr10553.2	642	13							Reactome: R-HSA-5693568|Reactome: R-HSA-6783310	GO:0006281|GO:0017108|GO:0033557	GIY-YIG catalytic domain	Structure-specific endonuclease subunit Slx1, GIY-YIG nuclease superfamily
sr10554	616	4	1	1	1					GO:0003993|GO:0046872	PhoD-like phosphatase, PhoD-like phosphatase, N-terminal domain	Purple acid phosphatase, N-terminal, Metallo-dependent phosphatase-like, Alkaline phosphatase D-related, Phospholipase D, N-terminal
sr10555	485		1	1	1					GO:0005515	Esterase-like activity of phytase	Phytase-like domain, WD40/YVTN repeat-like-containing domain
sr10556	385	2						2			Mitochondrial carrier protein	Mitochondrial carrier domain, Mitochondrial substrate/solute carrier
sr10560	599	8								GO:0005975|GO:0016773	FGGY family of carbohydrate kinases, N-terminal domain, FGGY family of carbohydrate kinases, C-terminal domain	Carbohydrate kinase, FGGY, N-terminal, Carbohydrate kinase, FGGY, C-terminal, Carbohydrate kinase, FGGY-related
sr10561	195	3			1	1	1	1	MetaCyc: PWY-6308	GO:0004045	Peptidyl-tRNA hydrolase PTH2	Peptidyl-tRNA hydrolase II domain, Peptidyl-tRNA hydrolase, PTH2
sr10563.2	123	6			1	1	1		Reactome: R-HSA-71384	GO:0055114|GO:0008270|GO:0016491|GO:0055114	Alcohol dehydrogenase GroES-like domain	Alcohol dehydrogenase, N-terminal, Alcohol dehydrogenase, zinc-type, conserved site, GroES-like, Alcohol dehydrogenase superfamily, zinc-type
sr10565.2	2225	40								GO:0003676|GO:0003676|GO:0004523	Reverse transcriptase (RNA-dependent DNA polymerase), Endonuclease/Exonuclease/phosphatase family, RNase H	Ribonuclease H-like domain, Reverse transcriptase domain, Endonuclease/exonuclease/phosphatase, Ribonuclease H domain
sr10566	272	11						1		GO:0055114|GO:0008270|GO:0016491|GO:0055114	Zinc-binding dehydrogenase	NAD(P)-binding domain, GroES-like, Alcohol dehydrogenase, C-terminal, Alcohol dehydrogenase superfamily, zinc-type
sr10569	432	3			5	10	6	10		GO:0016020|GO:0015103|GO:0015297|GO:0016021	Sodium Bile acid symporter family	Bile acid:sodium symporter/arsenical resistance protein Acr3, Arsenical-resistance protein Acr3
sr10570	543	8			1	1	1			GO:0005506|GO:0016705|GO:0020037|GO:0055114|GO:0016705|GO:0055114	Cytochrome P450	Cytochrome P450, Cytochrome P450, conserved site
sr10572	84	5			1	2	2	2		GO:0004521|GO:0009303		Ribonuclease kappa
sr10573	850	18									DNA repair metallo-beta-lactamase	DNA repair metallo-beta-lactamase, Metallo-beta-lactamase
sr10575	576	6							KEGG: 00562+3.1.4.11|KEGG: 04070+3.1.4.11|MetaCyc: PWY-6351|MetaCyc: PWY-6367|MetaCyc: PWY-7039|Reactome: R-HSA-1855204	GO:0005515|GO:0004435|GO:0006629|GO:0007165|GO:0035556|GO:0006629|GO:0008081|GO:0035556	Phosphatidylinositol-specific phospholipase C, Y domain, Phosphatidylinositol-specific phospholipase C, X domain, C2 domain	C2 domain, Phospholipase C, phosphatidylinositol-specific, Y domain, Phosphatidylinositol-specific phospholipase C, X domain, PLC-like phosphodiesterase, TIM beta/alpha-barrel domain, Phosphoinositide phospholipase C family
sr10576.2	200	1			2	3	2	3
sr10577	932	16								GO:0005515	SET domain	SET domain
sr10578	514	6			6	12	7	12		GO:0016021|GO:0055085	Major Facilitator Superfamily	Major facilitator superfamily domain, Major facilitator superfamily
sr10582	528	4			1	1	1	1		GO:0003824|GO:0010181|GO:0016491|GO:0055114	NADH:flavin oxidoreductase / NADH oxidase family	Aldolase-type TIM barrel, NADH:flavin oxidoreductase/NADH oxidase, N-terminal
sr10584	263	4								GO:0005515	Glutathione S-transferase, N-terminal domain	Glutathione S-transferase, C-terminal-like, Thioredoxin-like fold, Glutathione S-transferase, N-terminal
sr10586	980	2	1	1	1							Alpha/Beta hydrolase fold
sr10587	609	12		1	1				Reactome: R-HSA-6798163, KEGG: 00260+1.2.1.8+1.1.99.1|MetaCyc: PWY-3722|MetaCyc: PWY-7494|Reactome: R-HSA-6798163	GO:0016614|GO:0050660|GO:0055114|GO:0016491|GO:0055114|GO:0016614|GO:0055114	GMC oxidoreductase, GMC oxidoreductase	Glucose-methanol-choline oxidoreductase, N-terminal, FAD/NAD(P)-binding domain, Glucose-methanol-choline oxidoreductase, C-terminal, Glucose-methanol-choline oxidoreductase
sr10588	677	11								GO:0008168	Beta-lactamase superfamily domain, Methyltransferase domain	Metallo-beta-lactamase, Protein-lysine N-methyltransferase Efm4, Methyltransferase domain, S-adenosyl-L-methionine-dependent methyltransferase
sr10590	662	6									Uncharacterised protein family UPF0052	LPPG:FO 2-phospho-L-lactate transferase CofD/UPF0052
sr10591	387	11							KEGG: 00052+2.7.7.12|KEGG: 00520+2.7.7.12|MetaCyc: PWY-6317|MetaCyc: PWY-6527|Reactome: R-HSA-5609978|Reactome: R-HSA-70370	GO:0003824|GO:0006012|GO:0008108|GO:0006012|GO:0008108|GO:0008270	Galactose-1-phosphate uridyl transferase, C-terminal domain, Galactose-1-phosphate uridyl transferase, N-terminal domain	HIT-like domain, Galactose-1-phosphate uridyl transferase, C-terminal, Galactose-1-phosphate uridyl transferase, class I His-active site, Galactose-1-phosphate uridyl transferase, class I, Galactose-1-phosphate uridyl transferase, N-terminal
sr10592.2	192	5			2	4	3				Protein of unknown function (DUF2781)	EXPERA domain
sr10593.2	725	13								GO:0000981|GO:0005634|GO:0006355|GO:0008270	Fungal Zn(2)-Cys(6) binuclear cluster domain	Zn(2)-C6 fungal-type DNA-binding domain
sr10594	315	2							Reactome: R-HSA-5628897			AhpD-like
sr10595	532	1			1	1	1	1		GO:0046856	Endonuclease/Exonuclease/phosphatase family	Endonuclease/exonuclease/phosphatase, Inositol polyphosphate-related phosphatase
sr10597	426	4	1	1	1	1	1	2			Protein of unknown function (DUF1682)	Protein of unknown function DUF1682
sr10598.2	64										4F5 protein family	Uncharacterised protein family SERF
sr10599.2	332	3									short chain dehydrogenase	NAD(P)-binding domain, Short-chain dehydrogenase/reductase SDR
sr10601.2	296	3			1	2	2	2		GO:0016021	Proteolipid membrane potential modulator	Proteolipid membrane potential modulator
sr10602	228	3										Thioredoxin-like fold
sr10603	590	6			7	13	7	12		GO:0016021|GO:0055085	Major Facilitator Superfamily	Major facilitator superfamily domain, Major facilitator superfamily
sr10604	344	1								GO:0016491|GO:0055114|GO:0008270|GO:0016491|GO:0055114	Zinc-binding dehydrogenase, Alcohol dehydrogenase GroES-like domain	Polyketide synthase, enoylreductase domain, Alcohol dehydrogenase, C-terminal, GroES-like, NAD(P)-binding domain, Alcohol dehydrogenase, N-terminal, Alcohol dehydrogenase superfamily, zinc-type
sr10606	566	14	1	1	1					GO:0004185|GO:0006508	Serine carboxypeptidase	Alpha/Beta hydrolase fold, Peptidase S10, serine carboxypeptidase
sr10607	564	7	1	1	1				Reactome: R-HSA-1660662|Reactome: R-HSA-2132295|Reactome: R-HSA-4085001	GO:0004185|GO:0006508	Serine carboxypeptidase	Peptidase S10, serine carboxypeptidase, Serine carboxypeptidase, serine active site, Alpha/Beta hydrolase fold, Serine carboxypeptidases, histidine active site
sr10610.2	392	9								GO:0003676|GO:0008270		Zinc finger, CCHC-type
sr10611	538	5		1	6	11	6	11		GO:0016020|GO:0022891|GO:0055085|GO:0005215|GO:0016021|GO:0055085|GO:0016021|GO:0022857|GO:0055085	Sugar (and other) transporter	Sugar/inositol transporter, Sugar transporter, conserved site, Major facilitator, sugar transporter-like, Major facilitator superfamily domain
sr10614.2	710	11								GO:0005525|GO:0003924|GO:0005525	GTP-binding protein LepA C-terminus, Elongation factor Tu GTP binding domain, Elongation factor G C-terminus	Elongation factor 4, GTP-binding protein LepA, C-terminal, Elongation factor G, III-V domain, Translation elongation factor EFG, V domain, Translation protein, beta-barrel domain, Small GTP-binding protein domain, P-loop containing nucleoside triphosphate hydrolase, Transcription factor, GTP-binding domain, Tr-type G domain, conserved site
sr10615.2	591	8							KEGG: 00630+4.1.3.1|MetaCyc: PWY-6969	GO:0003824|GO:0004451|GO:0019752|GO:0003824|GO:0008152	Isocitrate lyase family	Pyruvate/Phosphoenolpyruvate kinase-like domain, Isocitrate lyase, Isocitrate lyase/phosphorylmutase, conserved site
sr10616	475	4									Lysine methyltransferase	Lysine methyltransferase, S-adenosyl-L-methionine-dependent methyltransferase
sr10619	154	1	1	1	1	1	1	2
sr10620	88	6									Cytochrome c oxidase assembly protein PET191	Cytochrome c oxidase assembly protein PET191
sr10621	511	3	1	1	1	1	1	2				Alpha/Beta hydrolase fold
sr10623	249	5								GO:0005515		BTB/POZ domain, SKP1/BTB/POZ domain
sr10624	377	9	1	1	1	1	1	1		GO:0004553|GO:0005975		Glycoside hydrolase family 16, Concanavalin A-like lectin/glucanase domain
sr10626.2	614	9			5	10	6	12		GO:0016021|GO:0055085	Major Facilitator Superfamily	Major facilitator superfamily domain, Major facilitator superfamily
sr10628.2	1176	13	1	1	6	11	6	8		GO:0016747	Acyltransferase family	Acyltransferase 3
sr10629	454	9		1	2	3	2	4	Reactome: R-HSA-913709		Glycosyl transferase family group 2	Glycosyltransferase 2-like, Nucleotide-diphospho-sugar transferases
sr10630	340	3							KEGG: 00020+6.2.1.5|KEGG: 00640+6.2.1.5|KEGG: 00660+6.2.1.5|KEGG: 00720+6.2.1.5|MetaCyc: PWY-5392|MetaCyc: PWY-5537|MetaCyc: PWY-5538|MetaCyc: PWY-5690|MetaCyc: PWY-5913|MetaCyc: PWY-6728|MetaCyc: PWY-6969|MetaCyc: PWY-7384	GO:0003824|GO:0008152|GO:0048037	CoA-ligase, CoA binding domain	NAD(P)-binding domain, ATP-citrate lyase/succinyl-CoA ligase, CoA-binding, Succinyl-CoA synthetase-like, Succinyl-CoA ligase, alpha subunit
sr10632	385	1							KEGG: 00020+6.2.1.5|KEGG: 00640+6.2.1.5|KEGG: 00660+6.2.1.5|KEGG: 00720+6.2.1.5|MetaCyc: PWY-5392|MetaCyc: PWY-5537|MetaCyc: PWY-5538|MetaCyc: PWY-5690|MetaCyc: PWY-5913|MetaCyc: PWY-6728|MetaCyc: PWY-6969|MetaCyc: PWY-7384, KEGG: 00020+6.2.1.5|KEGG: 00640+6.2.1.5|KEGG: 00660+6.2.1.5|KEGG: 00720+6.2.1.5|MetaCyc: PWY-5392|MetaCyc: PWY-5537|MetaCyc: PWY-5538|MetaCyc: PWY-5690|MetaCyc: PWY-5913|Meta…	GO:0003824|GO:0008152	CoA-ligase	ATP-citrate lyase/succinyl-CoA ligase, Succinyl-CoA synthetase-like, Succinyl-CoA synthetase, beta subunit
sr10633	237	3								GO:0004843|GO:0005622|GO:0006511	Ubiquitin carboxyl-terminal hydrolase, family 1	Peptidase C12, ubiquitin carboxyl-terminal hydrolase
sr10634	192	2							Reactome: R-HSA-1989781|Reactome: R-HSA-212436|Reactome: R-HSA-381340	GO:0001104|GO:0006357|GO:0016592	Transcription factor subunit Med10 of Mediator complex	Mediator complex, subunit Med10
sr10635.2	493	6	1	1	1						Uncharacterized protein conserved in bacteria (DUF2236)	Domain of unknown function DUF2236
sr10636.2	371	2							Reactome: R-HSA-1989781|Reactome: R-HSA-2426168|Reactome: R-HSA-380994|Reactome: R-HSA-381183	GO:0003700|GO:0006355|GO:0016602|GO:0046982	Histone-like transcription factor (CBF/NF-Y) and archaeal histone	Transcriptional activator NFYC/HAP5 subunit, Histone-fold, Transcription factor CBF/NF-Y/archaeal histone domain
sr10638	966	11							Reactome: R-HSA-2408517|Reactome: R-HSA-379716	GO:0000166|GO:0004812|GO:0005524|GO:0006418|GO:0000166|GO:0004815|GO:0005524|GO:0005737|GO:0006422|GO:0003676	tRNA synthetases class II (D, K and N), OB-fold nucleic acid binding domain, Uncharacterised conserved protein (DUF2156)	Aminoacyl-tRNA synthetase, class II (D/K/N)-like, Aminoacyl-tRNA synthetase, class II (D/K/N), Nucleic acid-binding, OB-fold, Aspartyl-tRNA synthetase, archaeal-type, OB-fold nucleic acid binding domain, AA-tRNA synthetase-type, Phosphatidylglycerol lysyltransferase, C-terminal, Aminoacyl-tRNA synthetase, class II
sr10639.2	310	1									Histidine phosphatase superfamily (branch 1)	Histidine phosphatase superfamily, clade-1, Histidine phosphatase superfamily
sr10640	354	3								GO:0055114|GO:0008270|GO:0016491|GO:0055114|GO:0016491	Zinc-binding dehydrogenase, N-terminal domain of oxidoreductase	Alcohol dehydrogenase, C-terminal, NAD(P)-binding domain, Alcohol dehydrogenase superfamily, zinc-type, GroES-like, Polyketide synthase, enoylreductase domain
sr10642	834	4									Las17-binding protein actin regulator	Ysc84 actin-binding domain, HAD-like domain
sr10644.2	141				1	1	1	1
sr10645.2	276	4								GO:0003824|GO:0008152	Enoyl-CoA hydratase/isomerase	ClpP/crotonase-like domain, Crotonase superfamily, Crontonase, C-terminal
sr10646	363	1								GO:0006397	PWI domain	PWI domain
sr10647	267	1										S-adenosyl-L-methionine-dependent methyltransferase
sr10649	435	1
sr10650	120		1		1	1	1	1
sr10651	181	6							KEGG: 00240+3.5.4.5|KEGG: 00983+3.5.4.5|MetaCyc: PWY-6556|MetaCyc: PWY-7181|MetaCyc: PWY-7193|MetaCyc: PWY-7199|Reactome: R-HSA-73614	GO:0004126|GO:0008270|GO:0009972|GO:0003824|GO:0008270	Cytidine and deoxycytidylate deaminase zinc-binding region	Cytidine deaminase, homotetrameric, Cytidine deaminase-like, Cytidine and deoxycytidylate deaminases, zinc-binding
sr10652	1023	6			6	11	6	10		GO:0016021|GO:0055085	Major Facilitator Superfamily, Domain of unknown function (DUF427)	Major facilitator superfamily domain, Major facilitator superfamily, Domain of unknown function DUF427
sr10653	724	4			5	9	5	10		GO:0006812|GO:0015299|GO:0016021|GO:0055085	Sodium/hydrogen exchanger family	Cation/H+ exchanger
sr10654	611	8								GO:0005975|GO:0016773	FGGY family of carbohydrate kinases, C-terminal domain	Carbohydrate kinase, FGGY, C-terminal
sr10656	386	4							KEGG: 00910+1.13.12.16|MetaCyc: PWY-723	GO:0003824|GO:0018580|GO:0055114	Nitronate monooxygenase	Aldolase-type TIM barrel, Nitronate monooxygenase
sr10658	477	5								GO:0003824	CoA-transferase family III	CoA-transferase family III domain, CoA-transferase family III
sr10661	183	2			2	4	3	4		GO:0006810|GO:0016021|GO:0016192	Got1/Sft2-like family	Vesicle transport protein, SFT2-like, Vesicle transport protein, Got1/SFT2-like
sr10662	694	11								GO:0000981|GO:0005634|GO:0006355|GO:0008270	Fungal Zn(2)-Cys(6) binuclear cluster domain	PAS domain, Zn(2)-C6 fungal-type DNA-binding domain
sr10663	242	3			2	3	2	3
sr10665	584	6							KEGG: 00230+4.3.2.3|MetaCyc: PWY-5694|MetaCyc: PWY-5705, KEGG: 00230+3.5.3.4|MetaCyc: PWY-5697	GO:0000256|GO:0050385|GO:0000256|GO:0004037|GO:0004848	Ureidoglycolate lyase, Allantoicase repeat	Ureidoglycolate lyase, Galactose-binding domain-like, RmlC-like cupin domain, Allantoicase domain, Ureidoglycolate lyase domain, Allantoicase
sr10666	807	7							KEGG: 00565+3.1.1.47	GO:0003847|GO:0016042	Platelet-activating factor acetylhydrolase, isoform II	Platelet-activating factor acetylhydrolase, HAD-like domain, Alpha/Beta hydrolase fold
sr10669	556	10			4	7	4	7
sr10671	140				1	1	1	1		GO:0005515		Target SNARE coiled-coil homology domain
sr10673	589	7			3	6	4	7	Reactome: R-HSA-432047	GO:0005215|GO:0006810|GO:0016020	Major intrinsic protein	Major intrinsic protein, Aquaporin-like
sr10674.2	1622	20							KEGG: 00230+2.7.7.7|KEGG: 00240+2.7.7.7|Reactome: R-HSA-110312|Reactome: R-HSA-5655862|Reactome: R-HSA-5656121, KEGG: 00230+2.7.7.7|KEGG: 00240+2.7.7.7	GO:0006281|GO:0016035|GO:0019985|GO:0003676|GO:0000166|GO:0003677|GO:0008408|GO:0000166|GO:0003676|GO:0003887	DNA polymerase family B, DNA polymerase family B, exonuclease domain, C4-type zinc-finger of DNA polymerase delta	DNA polymerase zeta catalytic subunit, DNA polymerase, palm domain, Ribonuclease H-like domain, DNA-directed DNA polymerase, family B, multifunctional domain, DNA-directed DNA polymerase, family B, exonuclease domain, DNA-directed DNA polymerase, family B, conserved site, C4-type zinc-finger of DNA polymerase delta, DNA-directed DNA polymerase, family B
sr10676	935	7								GO:0006298|GO:0032300|GO:0005524|GO:0006298|GO:0030983|GO:0005524|GO:0006298	Histidine kinase-, DNA gyrase B-, and HSP90-like ATPase, MutL C terminal dimerisation domain, DNA mismatch repair protein, C-terminal domain	DNA mismatch repair protein Pms1/Pms2, Ribosomal protein S5 domain 2-type fold, subgroup, Ribosomal protein S5 domain 2-type fold, DNA mismatch repair protein family, MutL, C-terminal, dimerisation, DNA mismatch repair, conserved site, Histidine kinase-like ATPase, C-terminal domain, DNA mismatch repair protein, C-terminal
sr10677	170	1
sr10678	234	2		1	1			1			ERG2 and Sigma1 receptor like protein	ERG2/sigma1 receptor-like
sr10679	167	2									Rhodanese-like domain	Rhodanese-like domain
sr10680	309	5								GO:0003824|GO:0008152	Enoyl-CoA hydratase/isomerase	ClpP/crotonase-like domain, Enoyl-CoA hydratase/isomerase, conserved site, Crotonase superfamily, Crontonase, C-terminal
sr10682	685	10			2	2	1			GO:0003824|GO:0008152	AMP-binding enzyme C-terminal domain, AMP-binding enzyme	AMP-binding enzyme C-terminal domain, AMP-binding, conserved site, AMP-dependent synthetase/ligase
sr10683	700	14	1	1	1					GO:0016787	Calcineurin-like phosphoesterase	Metallo-dependent phosphatase-like, Calcineurin-like phosphoesterase domain, apaH type
sr10684	404	4							KEGG: 00980+3.3.2.9|Reactome: R-HSA-211945	GO:0033961	Epoxide hydrolase N terminus	Alpha/Beta hydrolase fold, Epoxide hydrolase, N-terminal, Epoxide hydrolase
sr10686	201	1							Reactome: R-HSA-5368286|Reactome: R-HSA-5389840|Reactome: R-HSA-5419276		Mitochondrial ribosomal protein L37	Ribosomal protein L37, mitochondrial
sr10687	223	1	1	1	1					GO:0005515	CUE domain	Ubiquitin system component Cue
sr10689	526	5									Alpha/beta hydrolase family	Alpha/Beta hydrolase fold, Alpha/beta hydrolase fold-1
sr10692	456	5			1	1	1		MetaCyc: PWY-7533|Reactome: R-HSA-2142691|Reactome: R-HSA-5423646	GO:0006508|GO:0016805	Membrane dipeptidase (Peptidase family M19)	Renal dipeptidase family, Metal-dependent hydrolase
sr10693	837	10								GO:0003824|GO:0005975|GO:0030246|GO:0004553|GO:0005975	Galactose mutarotase-like, Glycosyl hydrolases family 31	Glycoside hydrolase family 31, N-terminal domain, Galactose mutarotase-like domain, Glycoside hydrolase family 31, Glycoside hydrolase superfamily
sr10694	523	15			5	10	6	10		GO:0016021|GO:0055085	Major Facilitator Superfamily	Major facilitator superfamily domain, Major facilitator superfamily
sr10695	704	6								GO:0004519|GO:0006289|GO:0009411	UV-endonuclease UvdE	Xylose isomerase-like, TIM barrel domain, UV-endonuclease UvdE
sr10696	378	2								GO:0003824	Glycosyl Hydrolase Family 88	Six-hairpin glycosidase-like, Glycosyl hydrolase, family 88, Six-hairpin glycosidase
sr10697	246	1								GO:0008080	Acetyltransferase (GNAT) domain	Acyl-CoA N-acyltransferase, GNAT domain
sr10698	282	11	1	1	1	1	1	2
sr10700	315	2								GO:0004601|GO:0055114|GO:0004601|GO:0006979|GO:0020037|GO:0055114	Peroxidase	Peroxidase, active site, Haem peroxidase, plant/fungal/bacterial, Haem peroxidase
sr10701	781	3			1	1	1				PXA domain	Phox-associated domain
sr10702	566	5	1	1	1				KEGG: 00052+3.2.1.26|KEGG: 00500+3.2.1.26	GO:0004553|GO:0005975	Glycosyl hydrolases family 32 N-terminal domain, Glycosyl hydrolases family 32 C terminal	Glycosyl hydrolase, five-bladed beta-propellor domain, Glycosyl hydrolase family 32, N-terminal, Glycosyl hydrolase family 32, C-terminal, Concanavalin A-like lectin/glucanase domain, Glycoside hydrolase, family 32, active site, Glycoside hydrolase, family 32
sr10703	475	6		1	1			1
sr10705	749	4									Regulator of chromosome condensation (RCC1) repeat	Regulator of chromosome condensation, RCC1, Regulator of chromosome condensation 1/beta-lactamase-inhibitor protein II
sr10707	319	3								GO:0003676|GO:0008168|GO:0032259|GO:0008168	Probable N6-adenine methyltransferase	DNA methylase, N-6 adenine-specific, conserved site, S-adenosyl-L-methionine-dependent methyltransferase, Protein-lysine N-methyltransferase Efm5
sr10708	363	4							Reactome: R-HSA-75105		Thioesterase superfamily	HotDog domain, Thioesterase domain
sr10710.2	168	1									PRELI-like family	PRELI/MSF1 domain
sr10711.2	564	5	1	1	1				KEGG: 00510+3.2.1.113|KEGG: 00513+3.2.1.113	GO:0004571|GO:0005509|GO:0016020	Glycosyl hydrolase family 47	Glycoside hydrolase family 47
sr10712.2	204	1			1	1	1	1
sr10714	750	8		1	1				KEGG: 00073+2.3.1.20|KEGG: 00561+2.3.1.20	GO:0004144|GO:0045017|GO:0004144	Wax ester synthase-like Acyl-CoA acyltransferase domain, Protein of unknown function (DUF1298)	O-acyltransferase, WSD1, N-terminal, O-acyltransferase WSD1, C-terminal
sr10715	253	3							Reactome: R-HSA-156590	GO:0015035	DSBA-like thioredoxin domain	Thioredoxin-like fold, DSBA-like thioredoxin domain
sr10716	389	10									short chain dehydrogenase	Short-chain dehydrogenase/reductase SDR, NAD(P)-binding domain
sr10717	872	8								GO:0000981|GO:0005634|GO:0006355|GO:0008270	Fungal Zn(2)-Cys(6) binuclear cluster domain, Fungal specific transcription factor domain	Zn(2)-C6 fungal-type DNA-binding domain, Fungal transcription factor
sr10720	532	7							KEGG: 00052+2.7.1.6|KEGG: 00520+2.7.1.6|MetaCyc: PWY-3821|MetaCyc: PWY-6317|MetaCyc: PWY-6527	GO:0005524|GO:0005737|GO:0008152|GO:0016301|GO:0016773|GO:0004335|GO:0005524|GO:0006012|GO:0046835|GO:0005524	Galactokinase galactose-binding signature, GHMP kinases C terminal, GHMP kinases N terminal domain	Mevalonate/galactokinase, Galactokinase, conserved site, Galactokinase galactose-binding domain, Galactokinase, GHMP kinase, C-terminal domain, Ribosomal protein S5 domain 2-type fold, subgroup, Ribosomal protein S5 domain 2-type fold, GHMP kinase N-terminal domain
sr10721	1041	14			2	2	1			GO:0000981|GO:0005634|GO:0006355|GO:0008270|GO:0003677|GO:0005634|GO:0006351|GO:0008270	Fungal Zn(2)-Cys(6) binuclear cluster domain	Zn(2)-C6 fungal-type DNA-binding domain, Transcription factor domain, fungi
sr10722	585	10			7	14	8	14		GO:0016021|GO:0055085	Major Facilitator Superfamily	Major facilitator superfamily domain, Major facilitator superfamily
sr10723	562	1			6	11	6	9	Reactome: R-HSA-425410|Reactome: R-HSA-5619049|Reactome: R-HSA-5655799|Reactome: R-HSA-917937	GO:0005381|GO:0016021|GO:0034755	Ferroportin1 (FPN1)	Ferroporti-1, Major facilitator superfamily domain
sr10724	723	7							KEGG: 00071+1.3.3.6|KEGG: 00592+1.3.3.6|MetaCyc: PWY-5136|MetaCyc: PWY-6837|MetaCyc: PWY-6920|MetaCyc: PWY-7007|MetaCyc: PWY-7288|MetaCyc: PWY-7291|MetaCyc: PWY-7337|MetaCyc: PWY-7338|MetaCyc: PWY-7340|MetaCyc: PWY-735|MetaCyc: PWY-7606|MetaCyc: PWY-7726	GO:0016627|GO:0055114|GO:0008152|GO:0016627|GO:0050660|GO:0055114|GO:0003997|GO:0005777|GO:0006635|GO:0055114|GO:0008152|GO:0016627|GO:0055114|GO:0003997|GO:0005777|GO:0006631|GO:0050660|GO:0055114	Acyl-CoA oxidase, Acyl-CoA dehydrogenase, C-terminal domain, Acyl-coenzyme A oxidase N-terminal	Acyl-CoA dehydrogenase/oxidase C-terminal, Acyl-CoA dehydrogenase/oxidase, N-terminal, Acyl-CoA oxidase, C-terminal, Acyl-CoA dehydrogenase/oxidase, N-terminal and middle domain, Acyl-CoA oxidase, Acyl-coenzyme A oxidase, N-terminal
sr10725	929	3									Arrestin (or S-antigen), C-terminal domain, Arrestin (or S-antigen), N-terminal domain	Arrestin C-terminal-like domain, Immunoglobulin E-set, Arrestin-like, N-terminal
sr10727	452	6							Reactome: R-HSA-3214847		Sgf11 (transcriptional regulation protein)	SAGA complex, Sgf11 subunit
sr10728	198	6	1	1	1	1	1	2
sr10731	140	7							KEGG: 00680+4.4.1.22|MetaCyc: PWY-1801	GO:0008152|GO:0016846	Glutathione-dependent formaldehyde-activating enzyme	Glutathione-dependent formaldehyde-activating enzyme/centromere protein V, Mss4-like
sr10733	159								KEGG: 00400+4.2.1.10|KEGG: 00910+4.2.1.104|MetaCyc: PWY-6163|MetaCyc: PWY-6416|MetaCyc: PWY-6707	GO:0009439|GO:0008824|GO:0009439|GO:0003677	Cyanate lyase C-terminal domain	Cyanate lyase, C-terminal, Cyanate hydratase, Lambda repressor-like, DNA-binding domain
sr10734	987	4		1	1					GO:0003712|GO:0035194|GO:0016442|GO:0031047	Staphylococcal nuclease homologue, Tudor domain	Staphylococcal nuclease (SNase-like), OB-fold, Tudor domain, Staphylococcal nuclease domain-containing protein 1, RNA-induced silencing complex, nuclease component Tudor-SN
sr10735	714	15								GO:0000981|GO:0005634|GO:0006355|GO:0008270	Fungal Zn(2)-Cys(6) binuclear cluster domain	Zn(2)-C6 fungal-type DNA-binding domain
sr10736	358	3								GO:0003824|GO:0050662	NAD dependent epimerase/dehydratase family	NAD-dependent epimerase/dehydratase, N-terminal domain, NAD(P)-binding domain
sr10737	461	5							KEGG: 00010+2.7.1.1|KEGG: 00051+2.7.1.1|KEGG: 00052+2.7.1.1|KEGG: 00500+2.7.1.1|KEGG: 00520+2.7.1.1|KEGG: 00521+2.7.1.1|KEGG: 00524+2.7.1.1|Reactome: R-HSA-70153|Reactome: R-HSA-70171	GO:0005524|GO:0005975|GO:0016773|GO:0004396|GO:0005524|GO:0006096|GO:0001678|GO:0004396|GO:0005524|GO:0005536|GO:0005975|GO:0046835	Hexokinase, Hexokinase	Hexokinase, C-terminal, Hexokinase, N-terminal, Hexokinase, binding site, Hexokinase
sr10739	594	10		1	1					GO:0003993	Histidine phosphatase superfamily (branch 2)	Histidine phosphatase superfamily, clade-2, Histidine acid phosphatase active site, Histidine phosphatase superfamily
sr10741	169									GO:0005739	Complex1_LYR-like	ACN9
sr10742	1120	18							KEGG: 00564+2.1.1.17|MetaCyc: PWY-6825	GO:0001522|GO:0003723|GO:0009451|GO:0009982	RNA pseudouridylate synthase, Putative RNA methylase family UPF0020	Pseudouridine synthase, RluC/RluD, Pseudouridine synthase, RsuA/RluB/C/D/E/F, S-adenosyl-L-methionine-dependent methyltransferase, Putative RNA methylase domain, Pseudouridine synthase, catalytic domain
sr10744	434	2	1	1	1	1	1			GO:0004190|GO:0006508	Eukaryotic aspartyl protease	Aspartic peptidase domain, Aspartic peptidase, active site, Aspartic peptidase A1 family, Peptidase family A1 domain, CnAP1 peptidase
sr10746	647	4			2	4	3	3			Protein of unknown function (DUF2985)	Protein of unknown function DUF2985
sr10747	591	4								GO:0003779|GO:0030837|GO:0003779|GO:0005622	Cofilin/tropomyosin-type actin-binding protein	Twinfilin, Actin-depolymerising factor homology domain, ADF-H/Gelsolin-like domain
sr10748	287	4									Enoyl-(Acyl carrier protein) reductase	NAD(P)-binding domain, Short-chain dehydrogenase/reductase SDR
sr10749	81										Complex 1 protein (LYR family)	Complex 1 LYR protein
sr10751	172										Prefoldin subunit	Prefoldin alpha-like, Prefoldin
sr10755	468	7	1	1	1					GO:0003993|GO:0046872|GO:0016787	Purple acid Phosphatase, N-terminal domain, Calcineurin-like phosphoesterase, Iron/zinc purple acid phosphatase-like protein C	Metallo-dependent phosphatase-like, Purple acid phosphatase-like, N-terminal, Purple acid phosphatase, N-terminal, Calcineurin-like phosphoesterase domain, apaH type, Iron/zinc purple acid phosphatase-like C-terminal domain
sr10757	443	7
sr10758	166	3								GO:0000413|GO:0003755|GO:0006457|GO:0003755|GO:0006457	Cyclophilin type peptidyl-prolyl cis-trans isomerase/CLD	Cyclophilin-type peptidyl-prolyl cis-trans isomerase domain, Cyclophilin-like domain, Cyclophilin-type peptidyl-prolyl cis-trans isomerase
sr10759	218	3	1	1	1
sr10761	697	3								GO:0004525|GO:0006396	Ribonuclease III domain	Ribonuclease III domain
sr10762	362	7							Reactome: R-HSA-70895	GO:0004616|GO:0055114|GO:0051287|GO:0055114|GO:0016491|GO:0055114	NAD binding domain of 6-phosphogluconate dehydrogenase, NAD-binding of NADP-dependent 3-hydroxyisobutyrate dehydrogenase	6-phosphogluconate dehydrogenase, NADP-binding, NAD(P)-binding domain, 3-hydroxyisobutyrate dehydrogenase, NAD-binding domain, 6-phosphogluconate dehydrogenase C-terminal domain-like, 6-phosphogluconate dehydrogenase, domain 2, 3-hydroxyisobutyrate dehydrogenase-related, conserved site
sr10765	715	11								GO:0003700|GO:0006355|GO:0043565|GO:0008017|GO:0003677|GO:0005634|GO:0006355	Minimal binding motif of Hap4 for binding to Hap2/3/5	Basic-leucine zipper domain, Microtubule-associated protein RP/EB, Hap4 transcription factor, heteromerisation domain
sr10766	230	2	1	1	1			1
sr10767	120	1	1	1	1
sr10769	542	4			2	3	2	1		GO:0005506|GO:0016705|GO:0020037|GO:0055114|GO:0016705|GO:0055114	Cytochrome P450	Cytochrome P450, Cytochrome P450, conserved site
sr10770	2032		1	1	1			1
sr10772	419	3			3	5	3	5			HPP family	HPP
sr10773	271	4								GO:0008080	Acetyltransferase (GNAT) family	Acyl-CoA N-acyltransferase, GNAT domain
sr10776	547	1			6	10	5	9		GO:0015109|GO:0015703	Chromate transporter	Chromate transporter
sr10777	209	7
sr10778	666	6		1	1						Alpha/beta hydrolase family	Alpha/Beta hydrolase fold, Alpha/beta hydrolase fold-1
sr10779	221	1								GO:0005515		PDZ domain
sr10780	635	9			6	10	5	8		GO:0006812|GO:0015299|GO:0016021|GO:0055085	Sodium/hydrogen exchanger family	Cation/H+ exchanger
sr10781	750	3	1	1	1				KEGG: 00052+3.2.1.23|KEGG: 00511+3.2.1.23|KEGG: 00531+3.2.1.23|KEGG: 00600+3.2.1.23|KEGG: 00604+3.2.1.23|MetaCyc: PWY-6807	GO:0004565|GO:0005975|GO:0005975|GO:0004565|GO:0005975|GO:0009341	Beta-galactosidase trimerisation domain, Beta-galactosidase	Beta-galactosidase trimerisation, Class I glutamine amidotransferase-like, Glycosyl hydrolase, all-beta, Glycoside hydrolase superfamily, Glycoside hydrolase, catalytic domain, Glycoside hydrolase, family 42, N-terminal
sr10783	311	1									Methyltransferase domain	S-adenosyl-L-methionine-dependent methyltransferase
sr10786	546	11			6	12	7	9		GO:0005215|GO:0016021|GO:0055085|GO:0016021|GO:0022857|GO:0055085|GO:0016020|GO:0022891|GO:0055085	Sugar (and other) transporter	Major facilitator superfamily domain, Sugar transporter, conserved site, Major facilitator, sugar transporter-like, Sugar/inositol transporter
sr10792.2	550	13			1	1	1	1
sr10793	1037	3			2	3	2	2		GO:0003824	Glycosyl Hydrolase Family 88	Glycosyl hydrolase, family 88, Six-hairpin glycosidase, Six-hairpin glycosidase-like
sr10795	657	7							KEGG: 00071+1.3.3.6|KEGG: 00592+1.3.3.6|MetaCyc: PWY-5136|MetaCyc: PWY-6837|MetaCyc: PWY-6920|MetaCyc: PWY-7007|MetaCyc: PWY-7288|MetaCyc: PWY-7291|MetaCyc: PWY-7337|MetaCyc: PWY-7338|MetaCyc: PWY-7340|MetaCyc: PWY-735|MetaCyc: PWY-7606|MetaCyc: PWY-7726	GO:0008152|GO:0016627|GO:0055114|GO:0016627|GO:0055114|GO:0003997|GO:0005777|GO:0006635|GO:0055114|GO:0008152|GO:0016627|GO:0050660|GO:0055114|GO:0003997|GO:0005777|GO:0006631|GO:0050660|GO:0055114|GO:0003995|GO:0055114	Acyl-CoA oxidase, Acyl-coenzyme A oxidase N-terminal, Acyl-CoA dehydrogenase, middle domain	Acyl-CoA dehydrogenase/oxidase, N-terminal and middle domain, Acyl-CoA dehydrogenase/oxidase C-terminal, Acyl-CoA oxidase, C-terminal, Acyl-CoA dehydrogenase/oxidase, N-terminal, Acyl-coenzyme A oxidase, N-terminal, Acyl-CoA oxidase, Acyl-CoA oxidase/dehydrogenase, central domain
sr10796	1061	13			1	1	1			GO:0000981|GO:0005634|GO:0006355|GO:0008270	Fungal Zn(2)-Cys(6) binuclear cluster domain	Zn(2)-C6 fungal-type DNA-binding domain
sr10797	578	9							KEGG: 00430+2.3.2.2|KEGG: 00460+2.3.2.2|KEGG: 00480+2.3.2.2+3.4.19.13|MetaCyc: PWY-4041|MetaCyc: PWY-5826	GO:0003840|GO:0006749	Gamma-glutamyltranspeptidase	Nucleophile aminohydrolases, N-terminal, Gamma-glutamyltranspeptidase
sr10798	478	5							Reactome: R-HSA-5649702		AAA domain, Polynucleotide kinase 3 phosphatase	P-loop containing nucleoside triphosphate hydrolase, Polynucleotide 3'-phosphatase, HAD-superfamily hydrolase,subfamily IIIA, HAD-like domain, Polynucleotide kinase 3 phosphatase
sr10799	770	7	1	1	1				KEGG: 00500+3.2.1.28|Reactome: R-HSA-189085	GO:0004555|GO:0005991|GO:0003824	Trehalase	Glycoside hydrolase, family 37, Six-hairpin glycosidase-like
sr10801	493	3								GO:0004497|GO:0016705|GO:0055114	Luciferase-like monooxygenase	Nitrilotriacetate monooxygenase component A/pristinamycin IIA synthase subunit A, Luciferase-like domain
sr10803	351	1									Mitochondrial carrier protein	Mitochondrial substrate/solute carrier, Mitochondrial carrier domain
sr10805	825	2			1	1	1				Transferrin receptor-like dimerisation domain, Peptidase family M28, PA domain	Transferrin receptor-like, dimerisation domain, Glutamate carboxypeptidase 2 homologue, Peptidase M28, PA domain
sr10806	525	8			1	1	1	1		GO:0006535	Pyridoxal-phosphate dependent enzyme	Tryptophan synthase beta subunit-like PLP-dependent enzyme, Cysteine synthase/cystathionine beta-synthase, pyridoxal-phosphate attachment site
sr10807	311	5			4	7	4	5
sr10808	297	5			4	7	4	6
sr10810.2	1469	11							KEGG: 00230+2.7.7.7|KEGG: 00240+2.7.7.7|Reactome: R-HSA-5656169, Reactome: R-HSA-110312|Reactome: R-HSA-5655862|Reactome: R-HSA-5656121|Reactome: R-HSA-5656169	GO:0003684|GO:0006281|GO:0006281	impB/mucB/samB family C-terminal domain, impB/mucB/samB family, BRCT domain, a BRCA1 C-terminus domain, DNA repair protein REV1 C-terminal domain	BRCT domain, DNA polymerase, Y-family, little finger domain, UmuC domain, DNA repair protein Rev1, C-terminal
sr10811.2	504	10			6	10	5	11			Transmembrane amino acid transporter protein	Amino acid transporter, transmembrane domain
sr10812	607	6								GO:0006139|GO:0008168	MT-A70	MT-A70-like
sr10814.2	811	7								GO:0004672|GO:0006468|GO:0004672|GO:0005524|GO:0006468|GO:0005524	PH domain, Protein kinase domain, P21-Rho-binding domain	CRIB domain, Pleckstrin homology domain, PH domain-like, Serine/threonine-protein kinase, active site, Protein kinase domain, Protein kinase-like domain, Protein kinase, ATP binding site
sr10815	542	10							KEGG: 00240+2.1.1.45|KEGG: 00670+2.1.1.45|MetaCyc: PWY-3841|MetaCyc: PWY-7184|MetaCyc: PWY-7187|MetaCyc: PWY-7198|MetaCyc: PWY-7199|MetaCyc: PWY-7210|Reactome: R-HSA-113510|Reactome: R-HSA-500753|Reactome: R-HSA-69205	GO:0004799|GO:0006231	Thymidylate synthase, Histidine phosphatase superfamily (branch 1)	Thymidylate synthase/dCMP hydroxymethylase domain, Thymidylate synthase, active site, Histidine phosphatase superfamily, clade-1, Histidine phosphatase superfamily, Thymidylate synthase
sr10817	306	7								GO:0005515	WD domain, G-beta repeat	WD40 repeat, WD40-repeat-containing domain, WD40/YVTN repeat-like-containing domain, WD40 repeat, conserved site
sr10818.2	165	1							Reactome: R-HSA-156827|Reactome: R-HSA-156902|Reactome: R-HSA-1799339|Reactome: R-HSA-192823|Reactome: R-HSA-2408557|Reactome: R-HSA-6791226|Reactome: R-HSA-72689|Reactome: R-HSA-72706|Reactome: R-HSA-72764|Reactome: R-HSA-975956|Reactome: R-HSA-975957	GO:0003735|GO:0005840|GO:0006412	Ribosomal protein L11, RNA binding domain, Ribosomal protein L11, N-terminal domain	Ribosomal protein L11, C-terminal, Ribosomal protein L11, N-terminal, Ribosomal protein L11, conserved site, Ribosomal protein L11/L12
sr10822	822	6		1	1	1	1	1			Glyoxal oxidase N-terminus, Domain of unknown function (DUF1929)	Glyoxal oxidase, N-terminal, Twin-arginine translocation pathway, signal sequence, Galactose oxidase, beta-propeller, Immunoglobulin E-set, Immunoglobulin-like fold, Galactose oxidase/kelch, beta-propeller, Domain of unknown function DUF1929
sr10824	176									GO:0003676|GO:0000166	RNA recognition motif. (a.k.a. RRM, RBD, or RNP domain)	RNA recognition motif domain, Nucleotide-binding alpha-beta plait domain
sr10825.2	161									GO:0003676|GO:0000166	RNA recognition motif. (a.k.a. RRM, RBD, or RNP domain)	RNA recognition motif domain, Nucleotide-binding alpha-beta plait domain
sr10827	453	8								GO:0008033|GO:0017150|GO:0050660|GO:0055114|GO:0003824	Dihydrouridine synthase (Dus)	tRNA-dihydrouridine synthase, Aldolase-type TIM barrel, tRNA-dihydrouridine synthase, conserved site
sr10828	168	2								GO:0005634|GO:0006333	ASF1 like histone chaperone	Histone chaperone ASF1-like
sr10829	177
sr10831	1397	17								GO:0005089|GO:0035023|GO:0046872	FYVE zinc finger, PH domain, RhoGEF domain	Dbl homology (DH) domain, FYVE zinc finger, Zinc finger, RING/FYVE/PHD-type, PH domain-like, Pleckstrin homology domain, Zinc finger, FYVE/PHD-type, Zinc finger, FYVE-related
sr10833	573	3								GO:0003676|GO:0000166	RNA recognition motif. (a.k.a. RRM, RBD, or RNP domain)	RNA recognition motif domain, Nucleotide-binding alpha-beta plait domain
sr10835	1266	18								GO:0005524	ATPase family associated with various cellular activities (AAA)	AAA+ ATPase domain, P-loop containing nucleoside triphosphate hydrolase, ATPase, AAA-type, core, ATPase, AAA-type, conserved site
sr10836	1060	13								GO:0005089|GO:0035023|GO:0005089|GO:0005515	RhoGEF domain, CDC24 Calponin, Pleckstrin homology domain, PB1 domain	PH domain-like, Dbl homology (DH) domain, Rho guanine nucleotide exchange factor Cdc24/Scd1, Cdc24/Scd1, N-terminal, PB1 domain, Pleckstrin homology domain, Calponin homology domain
sr10838	727	11								GO:0008270		Zinc finger, RanBP2-type
sr10840	371								Reactome: R-HSA-1169091|Reactome: R-HSA-1236974|Reactome: R-HSA-1236978|Reactome: R-HSA-174084|Reactome: R-HSA-174113|Reactome: R-HSA-174154|Reactome: R-HSA-174178|Reactome: R-HSA-174184|Reactome: R-HSA-180534|Reactome: R-HSA-180585|Reactome: R-HSA-187577|Reactome: R-HSA-195253|Reactome: R-HSA-202424|Reactome: R-HSA-211733|Reactome: R-HSA-2467813|Reactome: R-HSA-2871837|Reactome: R-HSA-349425|Rea…	GO:0006511|GO:0008540	Ubiquitin interaction motif, von Willebrand factor type A domain	von Willebrand factor, type A, Proteasome subunit Rpn10, Ubiquitin interacting motif
sr10841	305	8								GO:0003676|GO:0005634	CAF1 family ribonuclease	Ribonuclease H-like domain, Ribonuclease CAF1
sr10842.2	169	1							Reactome: R-HSA-983168, MetaCyc: PWY-7511|Reactome: R-HSA-983168		Ubiquitin-conjugating enzyme	Ubiquitin-conjugating enzyme/RWD-like, Ubiquitin-conjugating enzyme E2, Ubiquitin-conjugating enzyme, active site
sr10844.2	2089	18			2	3	2		Reactome: R-HSA-141430|Reactome: R-HSA-174048|Reactome: R-HSA-174084|Reactome: R-HSA-174154|Reactome: R-HSA-174178|Reactome: R-HSA-174184|Reactome: R-HSA-176407|Reactome: R-HSA-176408|Reactome: R-HSA-176409|Reactome: R-HSA-176412|Reactome: R-HSA-179409|Reactome: R-HSA-2467813|Reactome: R-HSA-2559582|Reactome: R-HSA-983168	GO:0005680	Anaphase-promoting complex subunit 1	Anaphase-promoting complex subunit 1
sr10848	284	10	1	1	1	1	1	1
sr10850	1832	16		1	1					GO:0005096	Putative GTPase activating protein for Arf, PH domain	Arf GTPase activating protein, Pleckstrin homology domain, PH domain-like
sr10851	550	3							KEGG: 00860+6.1.1.17|KEGG: 00970+6.1.1.17|MetaCyc: PWY-5188|Reactome: R-HSA-379726, KEGG: 00860+6.1.1.17|KEGG: 00970+6.1.1.17|MetaCyc: PWY-5188	GO:0000166|GO:0004818|GO:0005524|GO:0005737|GO:0006424|GO:0000049|GO:0000166|GO:0004812|GO:0005524|GO:0006418|GO:0005524|GO:0016876|GO:0043039|GO:0000166|GO:0004812|GO:0005524|GO:0005737|GO:0006418	tRNA synthetases class I (E and Q), catalytic domain	Glutamate-tRNA ligase, bacterial/mitochondrial, Aminoacyl-tRNA synthetase, class I, anticodon-binding, Rossmann-like alpha/beta/alpha sandwich fold, Aminoacyl-tRNA synthetase, class I, anticodon-binding domain, subdomain 2, Aminoacyl-tRNA synthetase, class I, conserved site, Glutamyl/glutaminyl-tRNA synthetase, class Ib, catalytic domain, Glutamyl/glutaminyl-tRNA synthetase, class Ib, alpha-bundl…
sr10852	600	6		1	6	11	6	10	Reactome: R-HSA-446193|Reactome: R-HSA-4570571	GO:0005319|GO:0006869|GO:0016021	Rft protein	RFT1
sr10855	903	5	1	1	1	1	1	1		GO:0005515	Galactose oxidase, central domain	Kelch-type beta propeller, Galactose oxidase/kelch, beta-propeller
sr10856.2	857	7			1	1	1			GO:0004222|GO:0006508|GO:0008237	Peptidase family M3	Peptidase M3A/M3B, Neurolysin/Thimet oligopeptidase, N-terminal, Neurolysin/Thimet oligopeptidase, domain 2, Metallopeptidase, catalytic domain
sr10858	1246	14			5	10	6	10	Reactome: R-HSA-936837	GO:0000287|GO:0004012|GO:0005524|GO:0015914|GO:0016021|GO:0016021|GO:0000166|GO:0000166|GO:0046872	Phospholipid-translocating ATPase N-terminal, haloacid dehalogenase-like hydrolase, Phospholipid-translocating P-type ATPase C-terminal	P-type ATPase, subfamily IV, P-type ATPase, N-terminal, HAD-like domain, P-type ATPase, P-type ATPase, cytoplasmic domain N, P-type ATPase, A domain, P-type ATPase, phosphorylation site, P-type ATPase, C-terminal
sr10860	128	1									Complex 1 protein (LYR family)	NADH dehydrogenase [ubiquinone] (complex I), alpha subcomplex, subunit 6, Complex 1 LYR protein
sr10864	467	9								GO:0046872|GO:0003676|GO:0008270	C2H2 type zinc-finger (2 copies), Zinc-finger double-stranded RNA-binding	Zinc finger, C2H2, Zinc finger, U1-type, Zinc finger, C2H2-like, Zinc finger, double-stranded RNA binding
sr10865	126	5							Reactome: R-HSA-110312|Reactome: R-HSA-110314|Reactome: R-HSA-110320|Reactome: R-HSA-1169091|Reactome: R-HSA-1169408|Reactome: R-HSA-1227986|Reactome: R-HSA-1234176|Reactome: R-HSA-1236382|Reactome: R-HSA-1236974|Reactome: R-HSA-1253288|Reactome: R-HSA-1295596|Reactome: R-HSA-1358803|Reactome: R-HSA-156827|Reactome: R-HSA-156902|Reactome: R-HSA-162588|Reactome: R-HSA-168638|Reactome: R-HSA-168928…	GO:0005515|GO:0003735|GO:0005840|GO:0006412	Ubiquitin family, Ribosomal L40e family	Ubiquitin domain, Ribosomal protein L40e, Ubiquitin conserved site, Ubiquitin-related domain
sr10867	209	4		1	1					GO:0004112	Cyclic phosphodiesterase-like protein	2',3'-cyclic-nucleotide 3'-phosphodiesterase, RNA ligase/cyclic nucleotide phosphodiesterase
sr10869	403	1							Reactome: R-HSA-156842	GO:0005515|GO:0003746|GO:0006414	Glutathione S-transferase, C-terminal domain, Glutathione S-transferase, N-terminal domain, Elongation factor 1 gamma, conserved domain	Glutathione S-transferase, C-terminal-like, Glutathione S-transferase, C-terminal, Glutathione S-transferase, N-terminal, Translation elongation factor EF1B, gamma chain, conserved, Thioredoxin-like fold
sr10870	489	6	1	1	1					GO:0045454|GO:0016853|GO:0005783|GO:0016853	Thioredoxin, Thioredoxin-like domain	Thioredoxin-like fold, Thioredoxin domain, Thioredoxin, conserved site, Disulphide isomerase, Protein disulphide isomerase
sr10871	475	4							KEGG: 00230+4.3.2.2|KEGG: 00250+4.3.2.2|MetaCyc: PWY-6123|MetaCyc: PWY-6124|MetaCyc: PWY-7219|MetaCyc: PWY-7234|Reactome: R-HSA-73817	GO:0003824|GO:0004018|GO:0009152	Lyase, Adenylosuccinate lyase C-terminus	L-Aspartase-like, Fumarate lyase, conserved site, Fumarate lyase family, Fumarase/histidase, N-terminal, Adenylosuccinate lyase C-terminal, Adenylosuccinate lyase, Fumarate lyase, N-terminal
sr10872	748	9								GO:0008565|GO:0015031|GO:0006886|GO:0016192|GO:0030117|GO:0016192|GO:0005488	Adaptin N terminal region	AP-1, 2,4 complex subunit beta, Clathrin/coatomer adaptor, adaptin-like, N-terminal, AP complex subunit beta, Armadillo-type fold, Armadillo-like helical
sr10873	330	6								GO:0000154|GO:0000179|GO:0008649|GO:0000179|GO:0006364	Ribosomal RNA adenine dimethylase	Ribosomal RNA adenine methyltransferase KsgA/Erm, Ribosomal RNA adenine methylase transferase, N-terminal, S-adenosyl-L-methionine-dependent methyltransferase, Ribosomal RNA adenine dimethylase
sr10874	340	10							KEGG: 04660+3.1.3.16	GO:0016787	Calcineurin-like phosphoesterase	Metallo-dependent phosphatase-like, Serine/threonine-specific protein phosphatase/bis(5-nucleosyl)-tetraphosphatase, Calcineurin-like phosphoesterase domain, apaH type
sr10877	1124	13							KEGG: 00230+2.7.7.6|KEGG: 00240+2.7.7.6	GO:0003899|GO:0006351|GO:0032549|GO:0003677|GO:0003899|GO:0006351|GO:0003899|GO:0006351	RNA polymerase Rpb2, domain 7, RNA polymerase Rpb2, domain 5, RNA polymerase Rpb2, domain 6, RNA polymerase Rpb2, domain 3, RNA polymerase Rpb2, domain 4, RNA polymerase beta subunit, RNA polymerase Rpb2, domain 2	DNA-directed RNA polymerase, subunit 2, RNA polymerase Rpb2, domain 7, DNA-directed RNA polymerase, subunit 2, domain 6, RNA polymerase, beta subunit, conserved site, RNA polymerase Rpb2, OB-fold, RNA polymerase Rpb2, domain 2, RNA polymerase Rpb2, domain 5, RNA polymerase Rpb2, domain 3, RNA polymerase Rpb2, domain 4, RNA polymerase, beta subunit, protrusion
sr10878	957	13								GO:0000981|GO:0005634|GO:0006355|GO:0008270	Fungal Zn(2)-Cys(6) binuclear cluster domain	Zn(2)-C6 fungal-type DNA-binding domain
sr10880	1111	1	1	1	1	1	1	1		GO:0072546	PQQ-like domain, Protein of unknown function (DUF1620)	Pyrrolo-quinoline quinone repeat, Quinoprotein alcohol dehydrogenase-like superfamily, Quinoprotein alcohol dehydrogenase-like domain, Domain of unknown function DUF1620, ER membrane protein complex subunit 1, Twin-arginine translocation pathway, signal sequence
sr10882	360	1								GO:0046983	Helix-loop-helix DNA-binding domain	Myc-type, basic helix-loop-helix (bHLH) domain
sr10884	161	3								GO:0003723|GO:0003746|GO:0006452|GO:0043022|GO:0045901|GO:0045905|GO:0003723|GO:0003746|GO:0043022|GO:0045901|GO:0045905	Eukaryotic elongation factor 5A hypusine, DNA-binding OB fold	Translation protein SH3-like domain, Translation elongation factor, IF5A C-terminal, Translation elongation factor, IF5A, hypusine site, Translation elongation factor IF5A, Nucleic acid-binding, OB-fold, Ribosomal protein L2 domain 2
sr10885	558										Alpha and gamma adaptin binding protein p34	Alpha/gamma-adaptin-binding protein p34
sr10887	221								MetaCyc: PWY-6854|Reactome: R-HSA-3299685	GO:0004784|GO:0006801|GO:0046872|GO:0055114	Iron/manganese superoxide dismutases, alpha-hairpin domain, Iron/manganese superoxide dismutases, C-terminal domain	Manganese/iron superoxide dismutase, binding site, Manganese/iron superoxide dismutase, N-terminal, Manganese/iron superoxide dismutase, Manganese/iron superoxide dismutase, C-terminal
sr10889	2135	13								GO:0005634|GO:0006281|GO:0006974|GO:0031297	Mus7/MMS22 family	E3 ubiquitin-protein ligase substrate receptor Mms22
sr10890.2	511	1
sr10892	1431	14								GO:0005515	Munc13 (mammalian uncoordinated) homology domain, C2 domain, Plant family of unknown function (DUF810)	C2 domain, Munc13 homology 1, Mammalian uncoordinated homology 13, domain 2, Mammalian uncoordinated homology 13, subgroup, domain 2, Protein of unknown function DUF810
sr10893	532				3	5	3	4		GO:0016021|GO:0051205	60Kd inner membrane protein	Membrane insertase YidC/Oxa1, C-terminal, Membrane insertase OXA1/ALB3/YidC
sr10894	1285	4		1	1
sr10896	522	5			6	11	6	11			Transmembrane amino acid transporter protein	Amino acid transporter, transmembrane domain
sr10897	788	5								GO:0005515	Domain of unknown function (DUF3506), F-box-like	F-box domain, Protein of unknown function DUF3506
sr10898	499	6							KEGG: 00010+1.8.1.4|KEGG: 00020+1.8.1.4|KEGG: 00260+1.8.1.4|KEGG: 00280+1.8.1.4|KEGG: 00620+1.8.1.4|KEGG: 00640+1.8.1.4|MetaCyc: PWY-5046|MetaCyc: PWY-5084|Reactome: R-HSA-204174|Reactome: R-HSA-389661|Reactome: R-HSA-5362517|Reactome: R-HSA-6783984|Reactome: R-HSA-70268|Reactome: R-HSA-70895|Reactome: R-HSA-71064|Reactome: R-HSA-71403	GO:0045454|GO:0055114|GO:0016491|GO:0050660|GO:0055114|GO:0016491|GO:0055114|GO:0016668|GO:0055114|GO:0004148|GO:0050660|GO:0055114	Pyridine nucleotide-disulphide oxidoreductase, dimerisation domain, Pyridine nucleotide-disulphide oxidoreductase	Pyridine nucleotide-disulphide oxidoreductase, dimerisation domain, FAD/NAD-linked reductase, dimerisation domain, FAD/NAD(P)-binding domain, Pyridine nucleotide-disulphide oxidoreductase, class I, active site, Dihydrolipoamide dehydrogenase
sr10900.2	1531	8								GO:0000981|GO:0005634|GO:0006355|GO:0008270|GO:0003677|GO:0005634|GO:0006351|GO:0008270	Fungal specific transcription factor domain, Fungal Zn(2)-Cys(6) binuclear cluster domain	Zn(2)-C6 fungal-type DNA-binding domain, Transcription factor domain, fungi
sr10901	323	3									Peptidase C65 Otubain	Peptidase C65, otubain, OTU domain
sr10902	931	10		1	1						ABC1 family, Oxidoreductase-like protein, N-terminal	UbiB domain, Protein kinase-like domain, Oxidoreductase-like, N-terminal
sr10904	620	14	1	1	1	1	1	2		GO:0005515	Stretch-activated Ca2+-permeable channel component	Stretch-activated cation channel Mid1, Frizzled domain
sr10906	189		1	1	1
sr10908	1670	3									Salt tolerance down-regulator	Stress response protein NST1
sr10909	477	12								GO:0005515	SET domain	SET domain
sr10910	269	1								GO:0003676|GO:0000166	RNA recognition motif. (a.k.a. RRM, RBD, or RNP domain)	RNA recognition motif domain, Nucleotide-binding alpha-beta plait domain
sr10912	320									GO:0003676|GO:0000166	RNA recognition motif. (a.k.a. RRM, RBD, or RNP domain)	RNA recognition motif domain, RNA recognition motif domain, eukaryote, Nucleotide-binding alpha-beta plait domain
sr10913	1248	17								GO:0005488		Armadillo-type fold
sr10914	617	3								GO:0003676|GO:0000166	RNA recognition motif. (a.k.a. RRM, RBD, or RNP domain)	RNA recognition motif domain, Nucleotide-binding alpha-beta plait domain
sr10916.2	144	6	1	1	1
sr10918.2	520	2	1	1	1			1
sr10919	553	6							Reactome: R-HSA-6807878|Reactome: R-HSA-6811434	GO:0006890|GO:0030126|GO:0006810	Clathrin adaptor complex small chain, Adaptor complexes medium subunit family	Mu homology domain, Coatomer delta subunit, AP complex, mu/sigma subunit, Longin-like domain
sr10921	137	1		1	1				Reactome: R-HSA-5628897|Reactome: R-HSA-611105	GO:0004129|GO:0005743	Cytochrome c oxidase subunit Va	Cytochrome c oxidase, subunit Va/VI
sr10922	759	4								GO:0003676|GO:0000166|GO:0006397|GO:0046872	PWI domain, Zinc finger C-x8-C-x5-C-x3-H type (and similar)	RNA recognition motif domain, Nucleotide-binding alpha-beta plait domain, PWI domain, Zinc finger, CCCH-type
sr10923	165								Reactome: R-HSA-156827|Reactome: R-HSA-156902|Reactome: R-HSA-1799339|Reactome: R-HSA-192823|Reactome: R-HSA-2408557|Reactome: R-HSA-6791226|Reactome: R-HSA-72689|Reactome: R-HSA-72706|Reactome: R-HSA-72764|Reactome: R-HSA-975956|Reactome: R-HSA-975957	GO:0003735|GO:0005840|GO:0006412	Ribosomal proteins 50S-L18Ae/60S-L20/60S-L18A	Ribosomal protein 50S-L18Ae/60S-L20/60S-L18A, 60S ribosomal protein L18a/ L20, eukaryotes, 50S ribosomal protein L18Ae/60S ribosomal protein L20 and L18a
sr10924	210	5							Reactome: R-HSA-983168, MetaCyc: PWY-7511|Reactome: R-HSA-983168		Ubiquitin-conjugating enzyme	Ubiquitin-conjugating enzyme E2, Ubiquitin-conjugating enzyme, active site, Ubiquitin-conjugating enzyme/RWD-like
sr10927.2	590	4								GO:0005515	WD domain, G-beta repeat	WD40 repeat, WD40-repeat-containing domain, WD40/YVTN repeat-like-containing domain, WD40 repeat, conserved site
sr10928	978	3								GO:0006886	VHS domain	VHS domain, ENTH/VHS
sr10929	216	3								GO:0005525|GO:0007264|GO:0005525	Ras family	Small GTPase superfamily, P-loop containing nucleoside triphosphate hydrolase, Small GTP-binding protein domain
sr10930	300	4									NIF3 (NGG1p interacting factor 3)	GTP cyclohydrolase 1 type 2/Nif3
sr10932.2	396	3			2	2	1	2			Endoplasmic Reticulum-Golgi Intermediate Compartment (ERGIC), Endoplasmic reticulum vesicle transporter	Endoplasmic reticulum vesicle transporter, C-terminal
sr10933	399	4							KEGG: 00230+2.7.7.6|KEGG: 00240+2.7.7.6	GO:0003899|GO:0006351|GO:0046983|GO:0003677|GO:0003899|GO:0006351|GO:0006351|GO:0046983|GO:0003899|GO:0006351	RNA polymerase Rpb3/RpoA insert domain, RNA polymerase Rpb3/Rpb11 dimerisation domain	DNA-directed RNA polymerase, insert domain, DNA-directed RNA polymerase, 30-40kDa subunit, conserved site, DNA-directed RNA polymerase, RBP11-like dimerisation domain, DNA-directed RNA polymerase, RpoA/D/Rpb3-type
sr10935	553	6			1	2	2	2	Reactome: R-HSA-426048	GO:0006629	Lipase (class 3)	Fungal lipase-like domain, Alpha/Beta hydrolase fold
sr10937	642	7			6	12	7	12		GO:0016021|GO:0055085	Major Facilitator Superfamily	Major facilitator superfamily, Major facilitator superfamily domain
sr10939	92	1			1	1	1
sr10940.2	334	4							Reactome: R-HSA-70171|Reactome: R-HSA-70263, KEGG: 00010+1.2.1.12|KEGG: 00710+1.2.1.12|MetaCyc: PWY-1042|MetaCyc: PWY-5484|MetaCyc: PWY-6901|MetaCyc: PWY-7003|Reactome: R-HSA-70171|Reactome: R-HSA-70263	GO:0016620|GO:0055114|GO:0006006|GO:0016620|GO:0050661|GO:0051287|GO:0055114	Glyceraldehyde 3-phosphate dehydrogenase, NAD binding domain, Glyceraldehyde 3-phosphate dehydrogenase, C-terminal domain	NAD(P)-binding domain, Glyceraldehyde/Erythrose phosphate dehydrogenase family, Glyceraldehyde 3-phosphate dehydrogenase, NAD(P) binding domain, Glyceraldehyde-3-phosphate dehydrogenase, type I, Glyceraldehyde 3-phosphate dehydrogenase, active site, Glyceraldehyde 3-phosphate dehydrogenase, catalytic domain
sr10941	451	3							Reactome: R-HSA-71262	GO:0016491|GO:0055114	Taurine catabolism dioxygenase TauD, TfdA family	TauD/TfdA-like domain
sr10942	217	1
sr10944	1513	8		1	1				KEGG: 00230+2.7.7.6|KEGG: 00240+2.7.7.6|Reactome: R-HSA-163282|Reactome: R-HSA-2151201	GO:0003677|GO:0003899|GO:0006351|GO:0003899	DNA-directed RNA polymerase N-terminal, DNA-dependent RNA polymerase	DNA-directed RNA polymerase, N-terminal, DNA-directed RNA polymerase, phage-type, DNA-directed RNA polymerase, helix hairpin domain
sr10945	210	7								GO:0005525|GO:0007264|GO:0005525	Ras family	Small GTPase superfamily, P-loop containing nucleoside triphosphate hydrolase, Small GTP-binding protein domain
sr10946	380	5								GO:0005515	PCI domain	Proteasome component (PCI) domain, Winged helix-turn-helix DNA-binding domain
sr10948.2	1065	14			1	2	2			GO:0016810	Amidohydrolase family, Methyltransferase domain	S-adenosyl-L-methionine-dependent methyltransferase, Amidohydrolase 3, Metal-dependent hydrolase, composite domain, Metal-dependent hydrolase
sr10950.2	92
sr10951.2	614	5		1	2	3	2	2		GO:0006629|GO:0016021|GO:0016491|GO:0006629	Fatty acid desaturase, Cytochrome b5-like Heme/Steroid binding domain	Fatty acid desaturase, Fatty acid desaturase domain, Cytochrome b5-like heme/steroid binding domain
sr10952	466	3			1	1	1	1		GO:0005515	WD domain, G-beta repeat	WD40 repeat, WD40-repeat-containing domain, Quinoprotein alcohol dehydrogenase-like superfamily, WD40/YVTN repeat-like-containing domain
sr10954.2	959	14							KEGG: 00310+2.1.1.43|Reactome: R-HSA-3214841, KEGG: 00310+2.1.1.43	GO:0005634|GO:0018024|GO:0006354|GO:0010452|GO:0046975|GO:0005515|GO:0005694|GO:0006355|GO:0018024|GO:0034968	SRI (Set2 Rpb1 interacting) domain, SET domain	AWS domain, Histone-lysine N-methyltransferase, SET2, fungi, Post-SET domain, SET domain, SRI, Set2 Rpb1 interacting
sr10955	484	7								GO:0008152|GO:0016491|GO:0055114|GO:0008152|GO:0016491|GO:0016620|GO:0055114	Aldehyde dehydrogenase family	Aldehyde dehydrogenase N-terminal domain, Aldehyde/histidinol dehydrogenase, Aldehyde dehydrogenase, glutamic acid active site, Aldehyde dehydrogenase domain, Aldehyde dehydrogenase, C-terminal
sr10956	570	4			4	7	4	7		GO:0016021	TLC domain	TRAM/LAG1/CLN8 homology domain
sr10957	351	10	1	1	1					GO:0004650|GO:0005975	Glycosyl hydrolases family 28	Glycoside hydrolase, family 28, Pectin lyase fold/virulence factor, Parallel beta-helix repeat, Pectin lyase fold
sr10958	861	3		1	6	10	5	10		GO:0016020	Extracellular tail, of 10TM putative phosphate transporter, Calcium-dependent channel, 7TM region, putative phosphate, Cytosolic domain of 10TM putative phosphate transporter, Late exocytosis, associated with Golgi transport	10TM putative phosphate transporter, extracellular tail, Calcium-dependent channel, 7TM region, putative phosphate, 10TM putative phosphate transporter, cytosolic domain, Calcium permeable stress-gated cation channel 1, N-terminal transmembrane domain
sr10959	340	5							KEGG: 00380+3.5.1.9|KEGG: 00630+3.5.1.9|MetaCyc: PWY-5651|MetaCyc: PWY-6309|MetaCyc: PWY-7717|MetaCyc: PWY-7733|MetaCyc: PWY-7734	GO:0004061|GO:0019441	Putative cyclase	Kynurenine formamidase
sr10960.2	858	11							KEGG: 00010+2.7.1.11|KEGG: 00030+2.7.1.11|KEGG: 00051+2.7.1.11|KEGG: 00052+2.7.1.11|KEGG: 00680+2.7.1.11|MetaCyc: PWY-1042|MetaCyc: PWY-1861|MetaCyc: PWY-5484|MetaCyc: PWY-7385|Reactome: R-HSA-70171	GO:0003872|GO:0005524|GO:0005737|GO:0006096|GO:0003872|GO:0006096	Phosphofructokinase	ATP-dependent 6-phosphofructokinase, eukaryotic-type, Phosphofructokinase, conserved site, Phosphofructokinase domain
sr10962	1212	6								GO:0004672|GO:0005524|GO:0006468|GO:0004672|GO:0006468	Protein kinase domain	Protein kinase domain, Protein kinase-like domain, Serine/threonine-protein kinase, active site
sr10963	305	5								GO:0004518|GO:0034477	Uncharacterised conserved protein	U6 snRNA phosphodiesterase Usb1
sr10965.2	132	1							Reactome: R-HSA-156827|Reactome: R-HSA-156902|Reactome: R-HSA-1799339|Reactome: R-HSA-192823|Reactome: R-HSA-2408557|Reactome: R-HSA-6791226|Reactome: R-HSA-72649|Reactome: R-HSA-72689|Reactome: R-HSA-72695|Reactome: R-HSA-72702|Reactome: R-HSA-72706|Reactome: R-HSA-72764|Reactome: R-HSA-975956|Reactome: R-HSA-975957	GO:0003735|GO:0005622|GO:0005840|GO:0006412|GO:0000166	Ribosomal protein S24e	Ribosomal protein S24e, Ribosomal protein L23/L15e core domain, Nucleotide-binding alpha-beta plait domain
sr10967	249	1							Reactome: R-HSA-5368286|Reactome: R-HSA-5389840|Reactome: R-HSA-5419276	GO:0003735|GO:0005761|GO:0006412	Mitochondrial 39-S ribosomal protein L47 (MRP-L47)	Ribosomal protein L47, mitochondrial
sr10969	342	7								GO:0003924|GO:0004871|GO:0007186|GO:0019001|GO:0031683|GO:0004871|GO:0007165	G-protein alpha subunit	Guanine nucleotide binding protein (G-protein), alpha subunit, P-loop containing nucleoside triphosphate hydrolase, G protein alpha subunit, helical insertion
sr10970	539	4	1	1	1			1	KEGG: 00970+6.3.5.7|MetaCyc: PWY-5921	GO:0016884	Amidase	Amidase, Amidase signature domain
sr10972.2	90	4								GO:0003735|GO:0005622|GO:0005840|GO:0006412|GO:0006412	Ribosomal L37ae protein family	Ribosomal protein L37ae, Ribosomal protein L37ae/L37e, Zinc-binding ribosomal protein
sr10973	1173	8			6	12	7	9	Reactome: R-HSA-446193	GO:0005789|GO:0016758	ALG6, ALG8 glycosyltransferase family	Glycosyl transferase, ALG6/ALG8
sr10974	946	7		1	1				Reactome: R-HSA-380270|Reactome: R-HSA-380320	GO:0000226|GO:0000922|GO:0005815|GO:0007020|GO:0043015	Spc97 / Spc98 family	Gamma-tubulin complex component protein
sr10976	413	3								GO:0008152|GO:0016787	alpha/beta hydrolase fold	Alpha/Beta hydrolase fold, Alpha/beta hydrolase fold-3
sr10982	305	15	1	1	1				KEGG: 00500+3.2.1.4|MetaCyc: PWY-6788	GO:0005975|GO:0008810	Glycosyl hydrolase family 45	RlpA-like protein, double-psi beta-barrel domain, Glycoside hydrolase, family 45
sr10983	2289	13			1	1	1		Reactome: R-HSA-1169408|Reactome: R-HSA-159236|Reactome: R-HSA-165054|Reactome: R-HSA-168276|Reactome: R-HSA-168325|Reactome: R-HSA-170822|Reactome: R-HSA-180746|Reactome: R-HSA-180910|Reactome: R-HSA-3108214|Reactome: R-HSA-3301854|Reactome: R-HSA-3371453|Reactome: R-HSA-4570464|Reactome: R-HSA-4615885|Reactome: R-HSA-5578749|Reactome: R-HSA-6784531	GO:0005643	Nuclear pore complex scaffold, nucleoporins 186/192/205	Nucleoporin Nup186/Nup192/Nup205
sr10984	267	3							Reactome: R-HSA-6784531	GO:0004540|GO:0008033	Rpp14/Pop5 family	Ribonuclease P/MRP protein subunit
sr10985	694	25								GO:0005515|GO:0008270|GO:0004842|GO:0016567|GO:0005515	IBR domain, a half RING-finger domain, RING-type zinc-finger, RWD domain	IBR domain, Zinc finger, RING/FYVE/PHD-type, RING-type zinc-finger, LisH dimerisation motif, Zinc finger, RING-type, conserved site, Zinc finger, RING-type, Ubiquitin-conjugating enzyme/RWD-like, E3 ubiquitin ligase RBR family, RWD domain
sr10987	1453	10							KEGG: 00052+2.4.1.22|KEGG: 00550+2.4.1.227|MetaCyc: PWY-5265|MetaCyc: PWY-6385|MetaCyc: PWY-6470|MetaCyc: PWY-6471	GO:0008152|GO:0016758|GO:0005975|GO:0016758|GO:0030259	Glycosyltransferase family 28 N-terminal domain	UDP-glucuronosyl/UDP-glucosyltransferase, Glycosyltransferase family 28, N-terminal domain
sr10988	715	4								GO:0005515	Tetratricopeptide repeat	Tetratricopeptide repeat, Tetratricopeptide repeat-containing domain, Peroxisomal targeting signal 1 receptor family, Tetratricopeptide repeat 1, Tetratricopeptide-like helical domain
sr10989	560	1	1	1	1
sr10990	463									GO:0005515	SHNi-TPR	Tetratricopeptide, SHNi-TPR domain, Tetratricopeptide-like helical domain
sr10991	497	2			1	1	1	1		GO:0003824|GO:0003824|GO:0008152	Type I phosphodiesterase / nucleotide pyrophosphatase	Ectonucleotide pyrophosphatase/phosphodiesterase family, Type I phosphodiesterase/nucleotide pyrophosphatase/phosphate transferase, Alkaline-phosphatase-like, core domain, Alkaline phosphatase-like, alpha/beta/alpha
sr10992	273	4								GO:0016787	Dienelactone hydrolase family	Dienelactone hydrolase, Alpha/Beta hydrolase fold
sr10994.2	416	1	1	1	1
sr10995.2	178		1	1	1
sr10996.2	183	1	1	1	1
sr10997.2	190	1	1		1	1	1
sr10998.2	173			1	1			1
sr11000.2	185	1	1	1	1
sr11002.2	180	2	1	1	1
sr11003	171	2	1	1	1			1
sr11006	171	2	1	1	1
sr11008.2	185	1	1	1	1
sr11009	166	2	1	1	1
sr11010	133	2			1	1	1	1
sr11011	496	5									PIN domain	PIN domain, PIN domain-like
sr11012	868	3			1	1	1		Reactome: R-HSA-113507|Reactome: R-HSA-176187|Reactome: R-HSA-68616|Reactome: R-HSA-68689|Reactome: R-HSA-68827|Reactome: R-HSA-68867|Reactome: R-HSA-68949|Reactome: R-HSA-68962|Reactome: R-HSA-69298|Reactome: R-HSA-69300	GO:0000808|GO:0005634|GO:0006260|GO:0003677	Origin recognition complex subunit 2	Origin recognition complex, subunit 2, AT hook, DNA-binding motif
sr11013	93				2	2	1	2		GO:0070072	VMA21-like domain	Vacuolar ATPase assembly integral membrane protein Vma21
sr11014	746	7								GO:0003676|GO:0008270	Zinc knuckle, Protein similar to CwfJ C-terminus 1	Zinc knuckle CX2CX3GHX4C, Zinc finger, CCHC-type, Cwf19-like, C-terminal domain-1
sr11017	1361	16							Reactome: R-HSA-2514853	GO:0005634|GO:0007067|GO:0030261|GO:0007076|GO:0005488	non-SMC mitotic condensation complex subunit 1, non-SMC mitotic condensation complex subunit 1, N-term	Condensin subunit 1, Condensin subunit 1/Condensin-2 complex subunit D3, Condensin complex subunit 1, C-terminal, Armadillo-type fold, Armadillo-like helical, Condensin complex subunit 1, N-terminal
sr11019	394	4			1	2	2	2	Reactome: R-HSA-381038	GO:0008565|GO:0015031|GO:0030176|GO:0008565|GO:0015031|GO:0016021	Translocation protein Sec62	Translocation protein Sec62, ascomycota, Translocation protein Sec62
sr11020	1531	12								GO:0035091|GO:0005547|GO:0006886|GO:0045335|GO:0090389|GO:0005515	WASP-binding domain of Sorting nexin protein, PX domain	Phox homologous domain, Sorting nexin protein, WASP-binding domain, Sorting nexin Lst-4, SH3 domain
sr11022	783	6								GO:0003676|GO:0046872		Zinc finger C2H2-type/integrase DNA-binding domain, Zinc finger, C2H2, Zinc finger, C2H2-like
sr11023.2	403	3
sr11024.2	637	3	1	1	1
sr11025.2	1149	1								GO:0003676|GO:0000166	RNA recognition motif. (a.k.a. RRM, RBD, or RNP domain)	RNA recognition motif domain, Nucleotide-binding alpha-beta plait domain
sr11026	373	4		1	1					GO:0003723|GO:0003735|GO:0005840|GO:0006412|GO:0003735|GO:0005840|GO:0006412	Ribosomal protein S5, N-terminal domain, Ribosomal protein S5, C-terminal domain	Ribosomal protein S5, N-terminal, Ribosomal protein S5, N-terminal, conserved site, Ribosomal protein S5 domain 2-type fold, subgroup, Ribosomal protein S5 domain 2-type fold, Ribosomal protein S5, C-terminal, Ribosomal protein S5, Double-stranded RNA-binding domain
sr11029	1647	6							Reactome: R-HSA-1445148|Reactome: R-HSA-264876|Reactome: R-HSA-5620916	GO:0000145|GO:0006904|GO:0015031	Sec8 exocyst complex component specific domain	Sec8 exocyst complex component specific domain
sr11031	377	6									Lysine methyltransferase	S-adenosyl-L-methionine-dependent methyltransferase, Lysine methyltransferase
sr11032	3255	11	1	1	1						SHR-binding domain of vacuolar-sorting associated protein 13, Repeating coiled region of VPS13, Autophagy-related protein C terminal domain, Vacuolar-sorting-associated 13 protein C-terminal, N-terminal region of Chorein or VPS13, Vacuolar sorting-associated protein 13, N-terminal	Vacuolar protein sorting-associated protein 13, Vacuolar protein sorting-associated protein 13, SHR-binding domain, VPS13, repeated coiled region, Autophagy-related, C-terminal, Vacuolar protein sorting-associated protein 13, C-terminal, Vacuolar protein sorting-associated protein 13, N-terminal domain, Vacuolar protein sorting-associated protein 13, second N-terminal domain
sr11033.2	615	9									BTG family	Anti-proliferative protein
sr11034	720	10							Reactome: R-HSA-113501|Reactome: R-HSA-174411|Reactome: R-HSA-174430|Reactome: R-HSA-68952|Reactome: R-HSA-68962|Reactome: R-HSA-69091|Reactome: R-HSA-69109|Reactome: R-HSA-69166|Reactome: R-HSA-69183	GO:0003677|GO:0003887|GO:0006260	DNA polymerase alpha/epsilon subunit B, DNA polymerase alpha subunit B N-terminal	DNA polymerase alpha/epsilon, subunit B, DNA polymerase alpha, subunit B N-terminal, DNA polymerase alpha, subunit B
sr11035	639	5							Reactome: R-HSA-749476|Reactome: R-HSA-76061|Reactome: R-HSA-76066		RNA polymerase III transcription factor (TF)IIIC subunit	Transcription factor IIIC, subunit 5
sr11036	198	1								GO:0046907	RanBP1 domain	Ran binding domain, PH domain-like
sr11038	199	4	1	1	1	1	1	2		GO:0006810|GO:0016021	emp24/gp25L/p24 family/GOLD	GOLD domain, TMP21-related
sr11039	537	2		1	1				Reactome: R-HSA-6790901|Reactome: R-HSA-6791226		snoRNA binding domain, fibrillarin, NOP5NT (NUC127) domain	Nop domain, NOSIC, NOP5, N-terminal
sr11041	430	2							Reactome: R-HSA-1169091|Reactome: R-HSA-1236974|Reactome: R-HSA-1236978|Reactome: R-HSA-174084|Reactome: R-HSA-174113|Reactome: R-HSA-174154|Reactome: R-HSA-174178|Reactome: R-HSA-174184|Reactome: R-HSA-180534|Reactome: R-HSA-180585|Reactome: R-HSA-187577|Reactome: R-HSA-195253|Reactome: R-HSA-202424|Reactome: R-HSA-211733|Reactome: R-HSA-2467813|Reactome: R-HSA-2871837|Reactome: R-HSA-349425|Rea…	GO:0005737|GO:0016787|GO:0030163|GO:0005524	ATPase family associated with various cellular activities (AAA)	P-loop containing nucleoside triphosphate hydrolase, 26S proteasome subunit P45, ATPase, AAA-type, conserved site, ATPase, AAA-type, core, AAA+ ATPase domain
sr11042.2	189	4									Tim17/Tim22/Tim23/Pmp24 family	Mitochondrial inner membrane translocase subunit Tim17/Tim22/Tim23/peroxisomal protein PMP24
sr11043	344									GO:0000166|GO:0003676	RNA recognition motif. (a.k.a. RRM, RBD, or RNP domain), Ribosomal RNA-processing protein 7 (RRP7)	Nucleotide-binding alpha-beta plait domain, Ribosomal RNA-processing protein 7, RNA recognition motif domain
sr11044	541	3							KEGG: 00053+1.1.1.20|KEGG: 00230+1.1.1.205|KEGG: 00983+1.1.1.205|MetaCyc: PWY-5695|MetaCyc: PWY-6596|MetaCyc: PWY-7221|Reactome: R-HSA-73817	GO:0003938|GO:0006164|GO:0055114|GO:0003824|GO:0003824|GO:0055114|GO:0016491|GO:0055114	IMP dehydrogenase / GMP reductase domain, CBS domain	CBS domain, Inosine-5'-monophosphate dehydrogenase, Aldolase-type TIM barrel, IMP dehydrogenase/GMP reductase, IMP dehydrogenase / GMP reductase, conserved site
sr11045	429	1							Reactome: R-HSA-3214847	GO:0004402|GO:0016568|GO:0004402|GO:0005634|GO:0006348|GO:0016573|GO:0000123|GO:0004402|GO:0006348|GO:0016573|GO:0042393	Histone acetyl transferase HAT1 N-terminus	Histone acetyl transferase HAT1 N-terminal, Histone acetyltransferase type B, catalytic subunit, Histone acetyltransferase HAT1, C-terminal, Acyl-CoA N-acyltransferase
sr11046	1593	17			8	15	8	15		GO:0005524|GO:0016887|GO:0005524|GO:0006810|GO:0016021|GO:0042626|GO:0055085	ABC transporter, ABC transporter transmembrane region	AAA+ ATPase domain, ABC transporter, conserved site, ABC transporter-like, ABC transporter type 1, transmembrane domain, P-loop containing nucleoside triphosphate hydrolase
sr11048.2	1550	24			4	6	3	6	KEGG: 00520+2.4.1.16|MetaCyc: PWY-6981	GO:0016758	Chitin synthase	Chitin synthase, Nucleotide-diphospho-sugar transferases
sr11050	424	1							Reactome: R-HSA-110320	GO:0006511	Ubiquitin fusion degradation protein UFD1	Ubiquitin fusion degradation protein UFD1
sr11051.2	418	8								GO:0005515|GO:0008270	zinc-RING finger domain	Zinc finger, RING/FYVE/PHD-type, Zinc finger, RING-type
sr11054.2	1530	26									JmjC domain, hydroxylase	Zinc finger, FYVE/PHD-type, JmjC domain, Zinc finger, RING-type, conserved site
sr11056	354	3								GO:0016491|GO:0055114|GO:0008270|GO:0016491|GO:0055114	Alcohol dehydrogenase GroES-like domain, Zinc-binding dehydrogenase	NAD(P)-binding domain, Polyketide synthase, enoylreductase domain, Alcohol dehydrogenase, N-terminal, GroES-like, Alcohol dehydrogenase, C-terminal, Alcohol dehydrogenase superfamily, zinc-type
sr11057	544	9								GO:0005524|GO:0016887	ABC transporter, Possible lysine decarboxylase	P-loop containing nucleoside triphosphate hydrolase, AAA+ ATPase domain, Cytokinin riboside 5'-monophosphate phosphoribohydrolase LOG, ABC transporter-like, LOG family
sr11058	342	2
sr11059	379	4			5	9	5	5		GO:0055085	UAA transporter family	UAA transporter
sr11062	522	6								GO:0003824	Aminotransferase class-V	Aminotransferase class V domain, Pyridoxal phosphate-dependent transferase, major region, subdomain 1, Pyridoxal phosphate-dependent transferase
sr11063	643	11			4	6	3	6	Reactome: R-HSA-1369062	GO:0005524|GO:0016887|GO:0016020	ABC transporter, ABC-2 type transporter	ABC transporter-like, P-loop containing nucleoside triphosphate hydrolase, ABC-2 type transporter, AAA+ ATPase domain, ABC transporter, conserved site
sr11064	848	6								GO:0006886|GO:0016192|GO:0030117|GO:0005794|GO:0008565|GO:0015031|GO:0005488	Adaptin N terminal region	Clathrin/coatomer adaptor, adaptin-like, N-terminal, Armadillo-like helical, Adaptor protein complex AP-3, delta subunit, Armadillo-type fold
sr11066	595	3			1	1	1				Inner membrane protein import complex subunit Tim54	Mitochondrial import inner membrane translocase subunit Tim54
sr11067	329	4							Reactome: R-HSA-380994|Reactome: R-HSA-429958|Reactome: R-HSA-450385|Reactome: R-HSA-450513|Reactome: R-HSA-450604|Reactome: R-HSA-6791226		3' exoribonuclease family, domain 1	Ribosomal protein S5 domain 2-type fold, Exoribonuclease, phosphorolytic domain 1, Exoribonuclease, phosphorolytic domain 2, PNPase/RNase PH domain
sr11068	412	6								GO:0006886|GO:0016192|GO:0030131|GO:0006810	Adaptor complexes medium subunit family	Clathrin adaptor, mu subunit, conserved site, Longin-like domain, Clathrin adaptor, mu subunit, Mu homology domain
sr11069	204	2							Reactome: R-HSA-3299685|Reactome: R-HSA-5628897	GO:0016491	Redoxin	Thioredoxin-like fold, Redoxin
sr11070	125								Reactome: R-HSA-72163	GO:0006396	LSM domain	Like-Sm (LSM) domain containing protein, LSm4/SmD1/SmD3, LSM domain, eukaryotic/archaea-type, LSM domain
sr11071	743	6							Reactome: R-HSA-5358565|Reactome: R-HSA-5358606|Reactome: R-HSA-5685938|Reactome: R-HSA-5685942|Reactome: R-HSA-5693554|Reactome: R-HSA-5693568|Reactome: R-HSA-5693579|Reactome: R-HSA-5693607|Reactome: R-HSA-5693616|Reactome: R-HSA-6804756|Reactome: R-HSA-69473	GO:0004518|GO:0006281|GO:0035312|GO:0004518|GO:0006281|GO:0003677|GO:0003824|GO:0016788	XPG N-terminal domain, XPG I-region	XPG-I domain, Exonuclease 1, XPG/Rad2 endonuclease, XPG N-terminal, Helix-hairpin-helix motif, class 2, PIN domain-like, XPG conserved site, 5'-3' exonuclease, C-terminal domain
sr11072	443	7	1	1	1			1			Glycosyl transferase family 90	Lipopolysaccharide-modifying protein
sr11073	255	2			1	2	2	2		GO:0016021	Proteolipid membrane potential modulator	Proteolipid membrane potential modulator
sr11075	441		1	1	1
sr11076	1325	6		1	2	2	1	2		GO:0035091	PX domain, PXA domain, Regulator of G protein signaling domain, Sorting nexin C terminal	RGS domain, Phox homologous domain, Phox-associated domain, Sorting nexin, C-terminal
sr11078	658	1
sr11080	183	1							Reactome: R-HSA-5576892		Ran-interacting Mog1 protein	Ran-interacting Mog1 protein, Mog1/PsbP, alpha/beta/alpha sandwich
sr11081	331	5								GO:0006694|GO:0008168|GO:0008168	Methyltransferase domain, Sterol methyltransferase C-terminal	S-adenosyl-L-methionine-dependent methyltransferase, Methyltransferase domain, Sterol methyltransferase C-terminal, SAM-dependent methyltransferase SMT-type
sr11082	237	2		1	1				KEGG: 00670+1.5.1.3|KEGG: 00790+1.5.1.3|MetaCyc: PWY-3841|MetaCyc: PWY-6614|Reactome: R-HSA-196757, Reactome: R-HSA-196757, KEGG: 00670+1.5.1.3|KEGG: 00790+1.5.1.3|MetaCyc: PWY-3841|MetaCyc: PWY-6614|Reactome: R-HSA-113510|Reactome: R-HSA-1474151|Reactome: R-HSA-196757|Reactome: R-HSA-69205	GO:0004146|GO:0006545|GO:0009165|GO:0055114|GO:0004146|GO:0055114	Dihydrofolate reductase	Dihydrofolate reductase domain, Dihydrofolate reductase-like domain, Dihydrofolate reductase conserved site
sr11084.2	975	10							Reactome: R-HSA-6783310, Reactome: R-HSA-5685938|Reactome: R-HSA-5696395|Reactome: R-HSA-5696400|Reactome: R-HSA-6782135|Reactome: R-HSA-6783310	GO:0003677|GO:0004518|GO:0003677|GO:0004518|GO:0006259|GO:0003697|GO:0004520|GO:0006281	ERCC4 domain	ERCC4 domain, DNA repair nuclease, XPF-type/Helicase, DNA repair protein XPF, Restriction endonuclease type II-like, RuvA domain 2-like
sr11085	531	2		1	1				KEGG: 00190+3.6.3.14|KEGG: 00195+3.6.3.14|MetaCyc: PWY-7219|Reactome: R-HSA-1268020|Reactome: R-HSA-163210|Reactome: R-HSA-2151201, KEGG: 00190+3.6.3.14|KEGG: 00195+3.6.3.14|MetaCyc: PWY-7219	GO:0015986|GO:0046933|GO:0015991|GO:0016820|GO:0033178|GO:0005524|GO:0015992|GO:0046034	ATP synthase alpha/beta family, beta-barrel domain, ATP synthase alpha/beta family, nucleotide-binding domain	ATPase, F1 complex, beta subunit, ATPase, F1/V1/A1 complex, alpha/beta subunit, C-terminal, P-loop containing nucleoside triphosphate hydrolase, ATPase, alpha/beta subunit, nucleotide-binding domain, active site, ATPase, F1 complex alpha/beta subunit, N-terminal domain, ATPase, F1/V1/A1 complex, alpha/beta subunit, nucleotide-binding domain, AAA+ ATPase domain, ATPase, F1 complex beta subunit/V1 …
sr11087	207				1	1	1
sr11089.2	296	6								GO:0000079|GO:0006355|GO:0019901	Cyclin, N-terminal domain	Cyclin L/T, Cyclin, N-terminal, Cyclin-like
sr11090	413	1									DnaJ domain	DnaJ domain
sr11091.2	281	6									Cyclin, N-terminal domain	Cyclin-like, Cyclin, N-terminal
sr11093	348	4			5	10	6	9			Triose-phosphate Transporter family	Sugar phosphate transporter domain
sr11094.2	915	10			1	1	1			GO:0005524|GO:0003677|GO:0004003|GO:0005524|GO:0003676|GO:0005524|GO:0006139|GO:0008026|GO:0016818|GO:0004003|GO:0016818	DEAD_2, Helicase C-terminal domain	Helicase superfamily 1/2, ATP-binding domain, DinG/Rad3-type, DEAD2, ATP-dependent helicase, C-terminal, DNA helicase (DNA repair), Rad3 type, P-loop containing nucleoside triphosphate hydrolase, Helicase-like, DEXD box c2 type
sr11096	518	4							KEGG: 00062+2.3.1.16|KEGG: 00071+2.3.1.16|KEGG: 00280+2.3.1.168+2.3.1.16|KEGG: 00281+2.3.1.16|KEGG: 00362+2.3.1.16|KEGG: 00592+2.3.1.16|KEGG: 00640+2.3.1.168|KEGG: 00642+2.3.1.16|MetaCyc: PWY-5046|MetaCyc: PWY-5136|MetaCyc: PWY-6435|MetaCyc: PWY-6863|MetaCyc: PWY-6945|MetaCyc: PWY-6946|MetaCyc: PWY-6948|MetaCyc: PWY-7094|MetaCyc: PWY-7288|MetaCyc: PWY-7337|MetaCyc: PWY-7338|MetaCyc: PWY-7339|Meta…	GO:0008152|GO:0016746	e3 binding domain, 2-oxoacid dehydrogenases acyltransferase (catalytic domain), Biotin-requiring enzyme	Biotin/lipoyl attachment, Lipoamide Acyltransferase, E3-binding domain, 2-oxo acid dehydrogenase, lipoyl-binding site, 2-oxoacid dehydrogenase acyltransferase, catalytic domain, Single hybrid motif, Chloramphenicol acetyltransferase-like domain
sr11097	683	15							KEGG: 00250+2.6.1.16|KEGG: 00520+2.6.1.16|MetaCyc: PWY-6749|Reactome: R-HSA-446210	GO:0005975|GO:0030246|GO:0004360|GO:1901137	Glutamine amidotransferase domain, SIS domain	Sugar isomerase (SIS), Glucosamine-fructose-6-phosphate aminotransferase, isomerising, Nucleophile aminohydrolases, N-terminal, Glutamine amidotransferase type 2 domain
sr11099	1080	6							Reactome: R-HSA-5685942|Reactome: R-HSA-5693554|Reactome: R-HSA-5693568|Reactome: R-HSA-5693579|Reactome: R-HSA-5693616|Reactome: R-HSA-912446	GO:0000724|GO:0006281|GO:0000724	BRCA2, helical, BRCA2, oligonucleotide/oligosaccharide-binding, domain 1	Nucleic acid-binding, OB-fold, BRCA2 repeat, Breast cancer type 2 susceptibility protein, helical domain, Breast cancer type 2 susceptibility protein, BRCA2, oligonucleotide/oligosaccharide-binding 1
sr11100	259	8	1	1	1
sr11101	124	5	1	1	1
sr11102	130	4	1	1	1
sr11106	1934	26			4	7	4	6	KEGG: 00520+2.4.1.16|MetaCyc: PWY-6981	GO:0003774|GO:0005524|GO:0016459|GO:0003677|GO:0016758	Chitin synthase, DEK C terminal domain, Myosin head (motor domain), Cytochrome b5-like Heme/Steroid binding domain	Cytochrome b5-like heme/steroid binding domain, Myosin head, motor domain, Homeodomain-like, Chitin synthase, DEK, C-terminal, Nucleotide-diphospho-sugar transferases, P-loop containing nucleoside triphosphate hydrolase
sr11107	801	1							Reactome: R-HSA-112382|Reactome: R-HSA-113418|Reactome: R-HSA-167152|Reactome: R-HSA-167158|Reactome: R-HSA-167160|Reactome: R-HSA-167161|Reactome: R-HSA-167162|Reactome: R-HSA-167172|Reactome: R-HSA-167200|Reactome: R-HSA-167238|Reactome: R-HSA-167242|Reactome: R-HSA-167243|Reactome: R-HSA-167246|Reactome: R-HSA-167287|Reactome: R-HSA-167290|Reactome: R-HSA-168325|Reactome: R-HSA-674695|Reactome…	GO:0003824|GO:0006367		Transcription Factor IIF, Rap30/Rap74, interaction
sr11108	1206	3							KEGG: 00240+2.7.4.9|MetaCyc: PWY-6545|MetaCyc: PWY-7184|MetaCyc: PWY-7187|MetaCyc: PWY-7197|MetaCyc: PWY-7198|MetaCyc: PWY-7210|Reactome: R-HSA-499943	GO:0004798|GO:0005524|GO:0006233	Thymidylate kinase	Thymidylate kinase, conserved site, Thymidylate kinase, P-loop containing nucleoside triphosphate hydrolase
sr11109	199	2			1	2	2			GO:0016021	Mpv17 / PMP22 family	Mpv17/PMP22
sr11111	637	1								GO:0000166|GO:0003676|GO:0006397	RNA recognition motif. (a.k.a. RRM, RBD, or RNP domain), PWI domain	Nucleotide-binding alpha-beta plait domain, RNA recognition motif domain, PWI domain
sr11112	963	14							Reactome: R-HSA-1655829|Reactome: R-HSA-204005|Reactome: R-HSA-2132295|Reactome: R-HSA-5694530|Reactome: R-HSA-983170	GO:0006886|GO:0006888|GO:0008270|GO:0030127|GO:0006886|GO:0006888|GO:0030127|GO:0005515	Sec23/Sec24 zinc finger, Sec23/Sec24 trunk domain, Gelsolin repeat, Sec23/Sec24 helical domain, Sec23/Sec24 beta-sandwich domain, WW domain	Zinc finger, Sec23/Sec24-type, Sec23/Sec24, trunk domain, WW domain, Gelsolin-like domain, von Willebrand factor, type A, Sec23/Sec24, helical domain, Sec23/Sec24 beta-sandwich, ADF-H/Gelsolin-like domain
sr11114	113									GO:0007049|GO:0016538	Cyclin-dependent kinase regulatory subunit	Cyclin-dependent kinase, regulatory subunit
sr11115	653	6							KEGG: 00480+1.11.1.15|Reactome: R-HSA-3299685	GO:0016209|GO:0016491|GO:0055114|GO:0045454	AhpC/TSA family	Thioredoxin-like fold, Alkyl hydroperoxide reductase subunit C/ Thiol specific antioxidant, Thioredoxin domain
sr11116	121	4	1	1	1							RlpA-like protein, double-psi beta-barrel domain
sr11117	1090	6								GO:0005515	Sel1 repeat	Sel1-like repeat, Tetratricopeptide-like helical domain
sr11118	95	1									LSM domain	LSM domain, eukaryotic/archaea-type, LSM domain
sr11120	678	2			1	1	1	1	Reactome: R-HSA-500753, KEGG: 00240+1.3.5.2|MetaCyc: PWY-5686|Reactome: R-HSA-500753	GO:0003824|GO:0005737|GO:0016627|GO:0055114|GO:0004152|GO:0006207|GO:0055114|GO:0004152|GO:0006207|GO:0016020|GO:0055114	Dihydroorotate dehydrogenase	Aldolase-type TIM barrel, Dihydroorotate dehydrogenase domain, Dihydroorotate dehydrogenase, conserved site, Dihydroorotate dehydrogenase, class 2
sr11121	2365	25							KEGG: 04150+2.7.11.1|KEGG: 04151+2.7.11.1|Reactome: R-HSA-1257604|Reactome: R-HSA-1632852|Reactome: R-HSA-165159|Reactome: R-HSA-166208|Reactome: R-HSA-3371571|Reactome: R-HSA-380972|Reactome: R-HSA-389357|Reactome: R-HSA-5218920|Reactome: R-HSA-5628897|Reactome: R-HSA-5674400|Reactome: R-HSA-6804757, KEGG: 04150+2.7.11.1|KEGG: 04151+2.7.11.1	GO:0044877|GO:0005515|GO:0005488|GO:0016301|GO:0004674	Rapamycin binding domain, FATC domain, Phosphatidylinositol 3- and 4-kinase, FAT domain, Domain of unknown function (DUF3385)	FKBP12-rapamycin binding domain, Tetratricopeptide-like helical domain, Armadillo-type fold, Domain of unknown function DUF3385, target of rapamycin protein, FATC domain, Phosphatidylinositol 3/4-kinase, conserved site, PIK-related kinase, Phosphatidylinositol 3-/4-kinase, catalytic domain, Serine/threonine-protein kinase TOR, Protein kinase-like domain, PIK-related kinase, FAT, Armadillo-like he…
sr11123	315	4								GO:0005525	Septin	Septin, P-loop containing nucleoside triphosphate hydrolase, Septin-type guanine nucleotide-binding (G) domain
sr11124	277	1			2	4	3	4		GO:0015031|GO:0016021	SCAMP family	SCAMP
sr11125.2	1009	3								GO:0005515	Bromodomain	Bromodomain, Bromodomain, conserved site
sr11126.2	226	3			2	3	2	3		GO:0005375|GO:0016021|GO:0035434	Ctr copper transporter family	Ctr copper transporter
sr11127	320	2								GO:0003824|GO:0008152	Enoyl-CoA hydratase/isomerase	ClpP/crotonase-like domain, Crotonase superfamily
sr11128	524	7								GO:0016491|GO:0055114	FAD dependent oxidoreductase	FAD dependent oxidoreductase, FAD/NAD(P)-binding domain
sr11130	167	5	1	1	1			1
sr11132	172	5	1	1	1
sr11133	180	5	1	1	1			1
sr11134	376	3			3	4	2	3		GO:0005506|GO:0006633|GO:0016491|GO:0055114	Fatty acid hydroxylase superfamily	Fatty acid hydroxylase
sr11136	373	1			1	2	2	3		GO:0006811|GO:0015075|GO:0016020|GO:0055085	Tricarboxylate carrier	Tricarboxylate/iron carrier
sr11137	345	6								GO:0005515	WD domain, G-beta repeat	WD40 repeat, WD40-repeat-containing domain, WD40 repeat, conserved site, WD40/YVTN repeat-like-containing domain
sr11138	520	3			2	2	1	2		GO:0005506|GO:0016705|GO:0020037|GO:0055114|GO:0016705|GO:0055114	Cytochrome P450	Cytochrome P450, Cytochrome P450, conserved site
sr11139	470										Ubiquitin interaction motif, ENTH domain	ENTH domain, Ubiquitin interacting motif, ENTH/VHS
sr11143.2	372	2								GO:0005525	Septin	Septin-type guanine nucleotide-binding (G) domain, P-loop containing nucleoside triphosphate hydrolase, Sigma-54 interaction domain, ATP-binding site 1, Septin
sr11146	86	4									CSL zinc finger	Zinc finger, DPH-type
sr11147	228	4								GO:0005525|GO:0005525|GO:0007264	Ras family	P-loop containing nucleoside triphosphate hydrolase, Small GTP-binding protein domain, Small GTPase superfamily
sr11149	1430	1									Eisosome component PIL1	Eisosome component PIL1/LSP1
sr11151.2	653	8								GO:0004553|GO:0005975	Glycosyl hydrolases family 32 N-terminal domain, Glycosyl hydrolases family 32 C terminal	Glycosyl hydrolase family 32, N-terminal, Glycosyl hydrolase family 32, C-terminal, Concanavalin A-like lectin/glucanase domain, Glycosyl hydrolase, five-bladed beta-propellor domain, Glycoside hydrolase, family 32
sr11154	406	3			4	7	4	8
sr11155	1681	23			1	2	2	1	KEGG: 00400+4.2.1.10|MetaCyc: PWY-6163|MetaCyc: PWY-6416|MetaCyc: PWY-6707, KEGG: 00400+2.5.1.19|MetaCyc: PWY-6163, KEGG: 00400+4.2.3.4|MetaCyc: PWY-6164, KEGG: 00400+2.7.1.71|MetaCyc: PWY-6163, KEGG: 00400+1.1.1.25|MetaCyc: PWY-6163, KEGG: 00400+4.2.1.10+1.1.1.25+2.7.1.71+2.5.1.19+4.2.3.4|MetaCyc: PWY-6163|MetaCyc: PWY-6164|MetaCyc: PWY-6416|MetaCyc: PWY-6707, KEGG: 00400+1.1.1.25+4.2.1.10+2.7.1…	GO:0016765|GO:0003855|GO:0003866|GO:0003824|GO:0003856|GO:0005737|GO:0009073|GO:0004764|GO:0055114|GO:0004764|GO:0005737|GO:0055114|GO:0003855|GO:0003856|GO:0003866|GO:0004764|GO:0004765|GO:0005524|GO:0009073|GO:0055114	3-dehydroquinate synthase, Shikimate kinase, Shikimate / quinate 5-dehydrogenase, Type I 3-dehydroquinase, Shikimate dehydrogenase substrate binding domain, EPSP synthase (3-phosphoshikimate 1-carboxyvinyltransferase)	NAD(P)-binding domain, Enolpyruvate transferase domain, 3-dehydroquinate dehydratase type I, 3-phosphoshikimate 1-carboxyvinyltransferase, 3-dehydroquinate synthase domain, Shikimate kinase/gluconokinase, RNA 3'-terminal phosphate cyclase/enolpyruvate transferase, alpha/beta, Shikimate kinase/Threonine synthase-like 1, Quinate/shikimate 5-dehydrogenase/glutamyl-tRNA reductase, Shikimate kinase, c…
sr11156	561										60S ribosome biogenesis protein Rrp14, Surfeit locus protein 6	Ribosomal RNA-processing protein 14, N-terminal, Ribosomal RNA-processing protein 14/surfeit locus protein 6, C-terminal domain, Surfeit locus 6
sr11157	620	6								GO:0005515	NLE (NUC135) domain, WD domain, G-beta repeat	WD40/YVTN repeat-like-containing domain, WD40 repeat, WD40-repeat-containing domain, NLE, WD40 repeat, conserved site
sr11158	657	6			4	7	4	7			PAP2 superfamily	Phosphatidic acid phosphatase type 2/haloperoxidase
sr11161	513	10			4	7	4	5	Reactome: R-HSA-1660661	GO:0005783|GO:0016021|GO:0016021	TRAM1-like protein, TLC domain	Ceramide synthase component Lag1/Lac1, TRAM1-like protein, TRAM/LAG1/CLN8 homology domain
sr11162	1074	15								GO:0000981|GO:0005634|GO:0006355|GO:0008270|GO:0003677|GO:0005634|GO:0006351|GO:0008270	Fungal specific transcription factor domain, Fungal Zn(2)-Cys(6) binuclear cluster domain	Zn(2)-C6 fungal-type DNA-binding domain, Transcription factor domain, fungi
sr11163.2	459	2	1	1	1	1	1	1				Alpha/Beta hydrolase fold
sr11165	678	5	1	1	1				KEGG: 00260+1.2.1.8+1.1.99.1|MetaCyc: PWY-3722|MetaCyc: PWY-7494|Reactome: R-HSA-6798163, Reactome: R-HSA-6798163	GO:0016614|GO:0050660|GO:0055114|GO:0016491|GO:0055114|GO:0016614|GO:0055114	GMC oxidoreductase, GMC oxidoreductase	Glucose-methanol-choline oxidoreductase, Glucose-methanol-choline oxidoreductase, N-terminal, FAD/NAD(P)-binding domain, Glucose-methanol-choline oxidoreductase, C-terminal
sr11167.2	645	7		1	1			1		GO:0016787	Calcineurin-like phosphoesterase	Calcineurin-like phosphoesterase domain, apaH type, Metallo-dependent phosphatase-like
sr11168	2278	35								GO:0005488	Ribosome 60S biogenesis N-terminal, Nucleolar pre-ribosomal-associated protein 1	Nucleolar pre-ribosomal-associated protein 1, N-terminal, Armadillo-type fold, Nucleolar pre-ribosomal-associated protein 1, C-terminal domain
sr11170	632	9							Reactome: R-HSA-964975, Reactome: R-HSA-189483|Reactome: R-HSA-917937		Phosphomethylpyrimidine kinase, TENA/THI-4/PQQC family	Pyridoxamine kinase/Phosphomethylpyrimidine kinase, Haem oxygenase-like, multi-helical, Ribokinase-like, Thiaminase-2/PQQC
sr11172.2	569	3			6	12	7	10		GO:0016021|GO:0055085	Major Facilitator Superfamily	Major facilitator superfamily, Major facilitator superfamily domain
sr11176	646	5								GO:0005515	Rubisco LSMT substrate-binding, SET domain	Rubisco LSMT, substrate-binding domain, SET domain
sr11177	300	1			2	4	3	4		GO:0005515|GO:0005737|GO:0006629|GO:0016021|GO:0016627	3-oxo-5-alpha-steroid 4-dehydrogenase	Ubiquitin domain, 3-oxo-5-alpha-steroid 4-dehydrogenase, C-terminal, Ubiquitin-related domain
sr11178.2	845	12							KEGG: 00511+3.2.1.52|KEGG: 00513+3.2.1.52|KEGG: 00520+3.2.1.52|KEGG: 00531+3.2.1.52|KEGG: 00603+3.2.1.52|KEGG: 00604+3.2.1.52|MetaCyc: PWY-6902	GO:0005975|GO:0004553|GO:0005975	Glycosyl hydrolase family 20, catalytic domain	Glycoside hydrolase superfamily, Glycoside hydrolase, catalytic domain, Glycoside hydrolase family 20, catalytic domain
sr11180	1328	17							Reactome: R-HSA-2564830	GO:0005488	RNAPII transcription regulator C-terminal, Dos2-interacting transcription regulator of RNA-Pol-II	MMS19, C-terminal, Armadillo-like helical, Armadillo-type fold
sr11183	158				1	1	1
sr11184.2	907	16		1	1				MetaCyc: PWY-5963|Reactome: R-HSA-947581	GO:0006777|GO:0008265|GO:0003824|GO:0030151|GO:0030170|GO:0003824	MOSC domain, Aminotransferase class-V, MOSC N-terminal beta barrel domain	Molybdenum cofactor sulfurase, Molybdenum cofactor sulfurase, C-terminal, Pyridoxal phosphate-dependent transferase, major region, subdomain 2, Aminotransferase class V domain, Pyridoxal phosphate-dependent transferase, Pyridoxal phosphate-dependent transferase, major region, subdomain 1, MOSC, N-terminal beta barrel
sr11186	922	3								GO:0006508|GO:0008233	Peptidase family S49	ClpP/crotonase-like domain, Peptidase S49
sr11187	248	7									CHCH domain	CHCH
sr11189	627	4								GO:0004672|GO:0005524|GO:0006468|GO:0005524	Protein kinase domain	Protein kinase-like domain, Protein kinase domain, Protein kinase, ATP binding site
sr11191.2	996	5							Reactome: R-HSA-6807878|Reactome: R-HSA-6811438|Reactome: R-HSA-6811440	GO:0007030|GO:0015031|GO:0016020	COG (conserved oligomeric Golgi) complex component, COG2	Conserved oligomeric Golgi complex, subunit 2, N-terminal, COG complex component, COG2
sr11192	303	6									short chain dehydrogenase	NAD(P)-binding domain, Short-chain dehydrogenase/reductase SDR
sr11193	445									GO:0000166|GO:0003676	La domain, RNA recognition motif. (a.k.a. RRM, RBD, or RNP domain)	Nucleotide-binding alpha-beta plait domain, RNA-binding protein Lupus La, RNA recognition motif domain, Winged helix-turn-helix DNA-binding domain
sr11195.2	357	2			1	1	1	1
sr11196	175	1								GO:0003755|GO:0006457|GO:0000413|GO:0003755|GO:0006457	Cyclophilin type peptidyl-prolyl cis-trans isomerase/CLD	Cyclophilin-type peptidyl-prolyl cis-trans isomerase, Cyclophilin-like domain, Cyclophilin-type peptidyl-prolyl cis-trans isomerase domain, Cyclophilin-type peptidyl-prolyl cis-trans isomerase, conserved site
sr11197	608	3								GO:0005515	Ankyrin repeats (many copies)	Ankyrin repeat, Ankyrin repeat-containing domain
sr11198	554	4							Reactome: R-HSA-71240	GO:0020037	Indoleamine 2,3-dioxygenase	Indoleamine 2,3-dioxygenase
sr11199	967	11							KEGG: 00400+4.1.3.27|MetaCyc: PWY-5958|MetaCyc: PWY-6660|MetaCyc: PWY-6661	GO:0009058|GO:0016833|GO:0009058	Anthranilate synthase component I, N terminal region, chorismate binding enzyme, Glutamine amidotransferase class-I	Glutamine amidotransferase, Class I glutamine amidotransferase-like, Anthranilate synthase component I, N-terminal, Chorismate-utilising enzyme, C-terminal, ADC synthase
sr11204.2	595	5								GO:0016787	Creatinase/Prolidase N-terminal domain, Metallopeptidase family M24, Creatinase/Prolidase N-terminal domain, C-terminal region of peptidase_M24	Peptidase M24, structural domain, Creatinase, N-terminal, Creatinase/Aminopeptidase P, N-terminal, Creatinase/Aminopeptidase P/Spt16, N-terminal, Peptidase M24, C-terminal domain
sr11205	417	9							KEGG: 00270+3.3.1.1|MetaCyc: PWY-5041	GO:0004013|GO:0006730	S-adenosyl-L-homocysteine hydrolase, NAD binding domain, S-adenosyl-L-homocysteine hydrolase	Adenosylhomocysteinase, S-adenosyl-L-homocysteine hydrolase, conserved site, S-adenosyl-L-homocysteine hydrolase, NAD binding domain, NAD(P)-binding domain
sr11206	417	2								GO:0005525	Septin	Septin, P-loop containing nucleoside triphosphate hydrolase, Septin-type guanine nucleotide-binding (G) domain
sr11207	466	8	1	1	1	1	1	2
sr11209	332	2								GO:0005634|GO:0006355|GO:0016568	RNA binding activity-knot of a chromodomain, MRG	MRG domain, MRG, RNA binding activity-knot of a chromodomain, Chromo domain-like
sr11211	650	10								GO:0003824|GO:0008152	AMP-binding enzyme	AMP-dependent synthetase/ligase, AMP-binding, conserved site
sr11212.2	2152	21								GO:0003676|GO:0005524|GO:0005515	Sec63 Brl domain, DEAD/DEAH box helicase, Helicase conserved C-terminal domain	Sec63 domain, Helicase, C-terminal, P-loop containing nucleoside triphosphate hydrolase, Helicase superfamily 1/2, ATP-binding domain, Winged helix-turn-helix DNA-binding domain, DEAD/DEAH box helicase domain, Immunoglobulin E-set, C2 domain
sr11214	1965	19								GO:0005515		Zinc finger, FYVE/PHD-type, Zinc finger, PHD-type, conserved site, Zinc finger, RING/FYVE/PHD-type, SET domain
sr11216	1239	20								GO:0005488		Armadillo-like helical, Armadillo-type fold
sr11218.2	860	24								GO:0005515	SET domain, MYND finger	Zinc finger, MYND-type, SET domain
sr11220	571	7		1	1					GO:0009058|GO:0030170|GO:0003824	Aminotransferase class I and II	Aminotransferase, class I/classII, Pyridoxal phosphate-dependent transferase, major region, subdomain 1, Pyridoxal phosphate-dependent transferase, Pyridoxal phosphate-dependent transferase, major region, subdomain 2
sr11221	168	4									CHCH domain	CHCH
sr11224	664	3								GO:0004190|GO:0006508|GO:0005634|GO:0006338	Actin	Aspartic peptidase, active site, Actin-related protein 6, Actin family
sr11226	1125	1		1	1			1
sr11227	312		1	1	1
sr11229	247	2							KEGG: 00400+2.7.1.71|MetaCyc: PWY-6163		Shikimate kinase	Shikimate kinase/gluconokinase, P-loop containing nucleoside triphosphate hydrolase
sr11230	575	2		1	1					GO:0003735|GO:0005622|GO:0005840|GO:0006412		Ribosomal protein L23/L15e core domain
sr11231	352		1	1	1
sr11232	291		1	1	1			1
sr11233	213		1	1	1
sr11234.2	254		1	1	1			1
sr11235.2	248	1	1	1	1
sr11236.2	280	3	1	1	1			1
sr11237	399	1	1	1	1
sr11238	381		1	1	1
sr11239.2	323	4		1	1
sr11240	361	1		1	1
sr11241	354	13								GO:0006807|GO:0016810	Carbon-nitrogen hydrolase	Carbon-nitrogen hydrolase
sr11242	241	1									BolA-like protein	BolA protein
sr11243.2	1136	19								GO:0005515|GO:0005524|GO:0005524|GO:0016787|GO:0003677|GO:0004003|GO:0005524	UvrD/REP helicase N-terminal domain, UvrD-like helicase C-terminal domain	P-loop containing nucleoside triphosphate hydrolase, F-box domain, UvrD-like Helicase, ATP-binding domain, UvrD-like DNA helicase, C-terminal, DNA helicase, UvrD/REP type
sr11244	648	2								GO:0005634	Cyclin, N-terminal domain, Cyclin, C-terminal domain	Cyclin-like, Cyclin, N-terminal, Cyclin, C-terminal domain
sr11245	388	1								GO:0005515	JAB1/Mov34/MPN/PAD-1 ubiquitin protease	JAB1/MPN/MOV34 metalloenzyme domain
sr11246	740	9								GO:0004725|GO:0016311|GO:0016791		Protein-tyrosine phosphatase-like, Protein-tyrosine phosphatase, active site, Tensin phosphatase, lipid phosphatase domain
sr11248	527	13			3	5	3	5	Reactome: R-HSA-913709		Glycosyl transferase family group 2	Nucleotide-diphospho-sugar transferases, Glycosyltransferase 2-like
sr11250	552	3			6	11	6	12		GO:0006812|GO:0015299|GO:0016021|GO:0055085	Sodium/hydrogen exchanger family	Cation/H+ exchanger
sr11252	1166	10							Reactome: R-HSA-163560	GO:0004672|GO:0005524|GO:0006468|GO:0008152|GO:0016787|GO:0005524|GO:0004672|GO:0006468	Protein kinase domain, alpha/beta hydrolase fold	Protein kinase domain, Alpha/Beta hydrolase fold, Lipase, GDXG, putative histidine active site, Protein kinase, ATP binding site, Protein kinase-like domain, Calcium/calmodulin-dependent/calcium-dependent protein kinase, Alpha/beta hydrolase fold-3, Serine/threonine-protein kinase, active site
sr11253	1202	11			6	12	7	11			Fusaric acid resistance protein-like, Putative ER transporter, 6TM, N-terminal, Aromatic acid exporter family member 2	Putative ER transporter, 6TM, N-terminal, Brefeldin A sensitivity protein-related, domain of unknown function DUF2421
sr11254	328								Reactome: R-HSA-426486	GO:0043565	Translin family	Translin, C-terminal, Translin, Translin, N-terminal
sr11256	925	11			4	7	4	6
sr11257	556	8								GO:0003824|GO:0008152	AMP-binding enzyme, AMP-binding enzyme C-terminal domain	AMP-dependent synthetase/ligase, AMP-binding enzyme C-terminal domain
sr11261	902	15								GO:0005488	Myosin-binding striated muscle assembly central	UNC-45/Cro1/She4, central domain, Armadillo-type fold
sr11262	1367	26							KEGG: 00230+2.7.7.6|KEGG: 00240+2.7.7.6	GO:0003677|GO:0003899|GO:0006351	RNA polymerase Rpb1, domain 3, RNA polymerase Rpb1, domain 4, RNA polymerase Rpb1, domain 2, RNA polymerase Rpb1, domain 5, RNA polymerase Rpb1, domain 1	RNA polymerase Rpb1, domain 3, RNA polymerase Rpb1, domain 4, RNA polymerase, N-terminal, RNA polymerase, alpha subunit, RNA polymerase Rpb1, domain 5, RNA polymerase Rpb1, domain 1
sr11263	295		1	1	1			1			Spherulation-specific family 4	Spherulation-specific family 4
sr11265	873	1	1	1	1				KEGG: 00220+3.5.1.2|KEGG: 00250+3.5.1.2|KEGG: 00471+3.5.1.2	GO:0003824	Domain of unknown function (DUF4965), Domain of unknown function (DUF1793), Domain of unknown function (DUF5127)	Domain of unknown function DUF4965, Domain of unknown function DUF1793, Six-hairpin glycosidase-like, Domain of unknown function DUF5127
sr11267	402	8							KEGG: 00860+4.1.1.37|MetaCyc: PWY-5531|MetaCyc: PWY-7159|Reactome: R-HSA-189451	GO:0004853|GO:0006779	Uroporphyrinogen decarboxylase (URO-D)	Uroporphyrinogen decarboxylase (URO-D), Uroporphyrinogen decarboxylase HemE
sr11268	249	1									HMG (high mobility group) box	High mobility group box domain
sr11269.2	1054	3								GO:0046872	Zinc finger C-x8-C-x5-C-x3-H type (and similar)	Zinc finger, CCCH-type
sr11271	256	3
sr11273	367	8	1	1	1	1	1	1
sr11274	205	3									AAA-ATPase Vps4-associated protein 1	VPS4-associated protein 1
sr11276	1196	8								GO:0003676|GO:0008270|GO:0003676|GO:0004527	XRN 5'-3' exonuclease N-terminus	5'-3' exoribonuclease, Zinc finger, CCHC-type, Putative 5-3 exonuclease
sr11280.2	443	5							KEGG: 00051+5.3.1.8|KEGG: 00520+5.3.1.8|MetaCyc: PWY-3861|MetaCyc: PWY-3881|MetaCyc: PWY-5659|MetaCyc: PWY-6992|MetaCyc: PWY-7456|MetaCyc: PWY-7586|MetaCyc: PWY-882|Reactome: R-HSA-4043916|Reactome: R-HSA-446205	GO:0004476|GO:0004476|GO:0009298|GO:0004476|GO:0005975|GO:0008270	Phosphomannose isomerase type I	Phosphomannose isomerase, type I, conserved site, Mannose-6-phosphate isomerase, RmlC-like jelly roll fold, Mannose-6-phosphate isomerase, type I, RmlC-like cupin domain
sr11282.2	784	9			5	8	4	4
sr11283	251	2							Reactome: R-HSA-6782315		Kinase binding protein CGI-121	CGI121/TPRKB
sr11284	77	4							Reactome: R-HSA-611105|Reactome: R-HSA-6799198	GO:0003954|GO:0005739|GO:0008137	NADH-ubiquinone oxidoreductase B18 subunit (NDUFB7)	NADH:ubiquinone oxidoreductase, B18 subunit
sr11286.2	124								Reactome: R-HSA-5368286|Reactome: R-HSA-5389840|Reactome: R-HSA-5419276		Protein of unknown function (DUF2638)	Ribosomal protein S36, mitochondrial
sr11287	871	6									Domain of unknown function (DUF4211)	Domain of unknown function DUF4211
sr11288	399	3			1	1	1	1	Reactome: R-HSA-6811438|Reactome: R-HSA-6811440	GO:0006886|GO:0031201|GO:0016020|GO:0016192|GO:0005484|GO:0006886|GO:0016020|GO:0005515	SNARE domain	Syntaxin-16, t-SNARE, Syntaxin/epimorphin, conserved site, Target SNARE coiled-coil homology domain
sr11289	936	9			6	11	6	11	Reactome: R-HSA-5173105, KEGG: 00500+2.4.1.10|KEGG: 00514+2.4.1.109|MetaCyc: PWY-822|Reactome: R-HSA-5173105, KEGG: 00500+2.4.1.10|KEGG: 00514+2.4.1.109|MetaCyc: PWY-822	GO:0016020|GO:0000030|GO:0006493|GO:0016020|GO:0004169	Dolichyl-phosphate-mannose-protein mannosyltransferase, C-terminal four TMM region of protein-O-mannosyltransferase, MIR domain	MIR motif, Glycosyl transferase family 39/83, Protein O-mannosyl-transferase, C-terminal four TM domain, Glycosyltransferase 39-like, Dolichyl-phosphate-mannose-protein mannosyltransferase 1/5
sr11290	597	6			2	3	2	1	Reactome: R-HSA-192456	GO:0006629	Partial alpha/beta-hydrolase lipase region	Alpha/Beta hydrolase fold, Partial AB-hydrolase lipase domain
sr11291	668	1			2	3	2	3		GO:0005515	DnaJ domain, Sec63 Brl domain	Sec63 domain, DnaJ domain, C2 domain, Immunoglobulin E-set
sr11292	1103	3									PITH domain, Centromere kinetochore component CENP-T histone fold	PITH domain, Galactose-binding domain-like
sr11293	208	1	1	1	1
sr11294	269	2							Reactome: R-HSA-140837	GO:0005759	Mitochondrial glycoprotein	Mitochondrial glycoprotein
sr11295	559	2								GO:0003676|GO:0000166	RNA recognition motif. (a.k.a. RRM, RBD, or RNP domain)	RNA recognition motif domain, Nucleotide-binding alpha-beta plait domain
sr11296	698	11							KEGG: 00970+6.1.1.15|Reactome: R-HSA-379726	GO:0004827|GO:0005524|GO:0005737|GO:0006433|GO:0000166|GO:0004812|GO:0005524|GO:0006418	tRNA synthetase class II core domain (G, H, P, S and T)	Prolyl-tRNA synthetase, class IIa, bacterial-type, Aminoacyl-tRNA synthetase, class II (G/ P/ S/T), Aminoacyl-tRNA synthetase, class II, Anticodon-binding
sr11298	445	7		1	1					GO:0016627|GO:0055114|GO:0008152|GO:0016627|GO:0050660|GO:0055114|GO:0003995|GO:0055114|GO:0008152|GO:0016627|GO:0055114	Acyl-CoA dehydrogenase, middle domain, Acyl-CoA dehydrogenase, C-terminal domain, Acyl-CoA dehydrogenase, N-terminal domain	Acyl-CoA dehydrogenase/oxidase C-terminal, Acyl-CoA dehydrogenase/oxidase, N-terminal, Acyl-CoA dehydrogenase, conserved site, Acyl-CoA oxidase/dehydrogenase, central domain, Acyl-CoA dehydrogenase/oxidase, N-terminal and middle domain
sr11299.2	262	7						1			Enoyl-(Acyl carrier protein) reductase	Short-chain dehydrogenase/reductase SDR, NAD(P)-binding domain
sr11301	1036	4							Reactome: R-HSA-176407|Reactome: R-HSA-5687128	GO:0004725|GO:0016311|GO:0016791|GO:0006470|GO:0008138|GO:0016311|GO:0016791|GO:0004721|GO:0006470|GO:0007096	Dual specificity protein phosphatase, N-terminal half, Dual specificity phosphatase, catalytic domain	Protein-tyrosine phosphatase-like, Dual specificity/tyrosine protein phosphatase, N-terminal, Protein-tyrosine phosphatase, active site, Dual specificity phosphatase, catalytic domain, Protein-tyrosine phosphatase, catalytic, Tyrosine specific protein phosphatases domain, Dual specificity protein phosphatase domain, Tyrosine-protein phosphatase CDC14
sr11302	1002	6			1	1	1		MetaCyc: PWY-7511, MetaCyc: PWY-7511|Reactome: R-HSA-983168	GO:0008641	Ubiquitin-activating enzyme E1 FCCH domain, Ubiquitin fold domain, ThiF family, Ubiquitin-activating enzyme E1 four-helix bundle, Ubiquitin-activating enzyme active site	Ubiquitin-activating enzyme E1, conserved site, Ubiquitin-activating enzyme E1, FCCH domain, Ubiquitin-activating enzyme E1, Cys active site, Ubiquitin-activating enzyme E1, C-terminal, THIF-type NAD/FAD binding fold, NAD(P)-binding domain, Ubiquitin-activating enzyme, catalytic cysteine domain, Ubiquitin-activating enzyme E1, Ubiquitin-activating enzyme E1, four-helix bundle
sr11305	524	4	1	1	1				KEGG: 00520+3.2.1.14|MetaCyc: PWY-6902	GO:0004568|GO:0006032|GO:0005975|GO:0004553|GO:0005975	Glycosyl hydrolases family 18	Chitinase II, Glycoside hydrolase, catalytic domain, Glycoside hydrolase superfamily, Glycoside hydrolase family 18, catalytic domain, Glycoside hydrolase, chitinase active site
sr11306	312	10								GO:0051287|GO:0055114	D-isomer specific 2-hydroxyacid dehydrogenase, NAD binding domain	NAD(P)-binding domain, D-isomer specific 2-hydroxyacid dehydrogenase, NAD-binding domain
sr11307	1152	12
sr11309	457									GO:0000166|GO:0003676	RNA recognition motif. (a.k.a. RRM, RBD, or RNP domain)	Nucleotide-binding alpha-beta plait domain, RNA recognition motif domain
sr11311.2	485	8							KEGG: 00760+3.6.1.22|MetaCyc: PWY-5381	GO:0016787	NUDIX domain, NADH pyrophosphatase-like rudimentary NUDIX domain	NUDIX hydrolase, conserved site, NUDIX hydrolase domain, NUDIX hydrolase domain-like, NADH pyrophosphatase-like, N-terminal
sr11312	385	6							Reactome: R-HSA-6790901|Reactome: R-HSA-6791226	GO:0008168	EMG1/NEP1 methyltransferase	Alpha/beta knot methyltransferases, Ribosomal biogenesis, methyltransferase, EMG1/NEP1
sr11315	696	4								GO:0003677|GO:0005515|GO:0000083|GO:0030907	Ankyrin repeats (many copies), KilA-N domain, Ankyrin repeats (many copies)	Ankyrin repeat-containing domain, Transcription regulator HTH, APSES-type DNA-binding domain, Ankyrin repeat, MBF transcription factor complex subunit Mbp1/Res1/Res2, KilA, N-terminal/APSES-type HTH, DNA-binding
sr11316.2	154	2							Reactome: R-HSA-5368286|Reactome: R-HSA-5389840|Reactome: R-HSA-5419276	GO:0003735|GO:0005739	Mitochondrial 28S ribosomal protein S34	Mitochondrial 28S ribosomal protein S34
sr11318	663	5							MetaCyc: PWY-6823|Reactome: R-HSA-947581, Reactome: R-HSA-947581	GO:0032324|GO:0006777	MoeA C-terminal region (domain IV), Probable molybdopterin binding domain, MoeA N-terminal region (domain I and II)	MoaB/Mog domain, MoeA, C-terminal, domain IV, Molybdenum cofactor biosynthesis, conserved site, MoeA, N-terminal and linker domain
sr11320	412	1								GO:0005515	Variant SH3 domain	SH3 domain
sr11321	436	1										Translation protein SH3-like domain
sr11322	517	2			1	1	1			GO:0000062	Acyl CoA binding protein	Acyl-CoA-binding protein, ACBP, FERM/acyl-CoA-binding protein, 3-helical bundle, Acyl-CoA-binding protein, ACBP, conserved site
sr11323	553	3			1	1	1	1	Reactome: R-HSA-1369062	GO:0005779|GO:0007031	Peroxin-3	Peroxin-3
sr11324	477	5							Reactome: R-HSA-171319|Reactome: R-HSA-3214847	GO:0003678|GO:0005524|GO:0043141	TIP49 C-terminus	P-loop containing nucleoside triphosphate hydrolase, AAA+ ATPase domain, TIP49, C-terminal, RuvB-like
sr11325	607	4								GO:0003676	DDE superfamily endonuclease	DDE superfamily endonuclease domain
sr11327	1143	12			9	17	9	15	KEGG: 00500+2.4.1.25|KEGG: 00510+2.4.1.258|KEGG: 00513+2.4.1.258|MetaCyc: PWY-5941|MetaCyc: PWY-6724|MetaCyc: PWY-6737|MetaCyc: PWY-7238|Reactome: R-HSA-446193|Reactome: R-HSA-4720475, Reactome: R-HSA-162791	GO:0005783|GO:0016021|GO:0016758|GO:0016021|GO:0042765	Gaa1-like, GPI transamidase component, ALG3 protein	Glycosyltransferase, ALG3, GPI transamidase component Gaa1
sr11329.2	435								Reactome: R-HSA-167161|Reactome: R-HSA-167162|Reactome: R-HSA-167172|Reactome: R-HSA-674695|Reactome: R-HSA-6804756|Reactome: R-HSA-73776|Reactome: R-HSA-73779|Reactome: R-HSA-75953|Reactome: R-HSA-76042	GO:0046982|GO:0005669|GO:0006352	Transcription initiation factor TFIID component TAF4 family	Histone-fold, Transcription initiation factor TFIID component TAF4
sr11330	138	2			2	4	3	3		GO:0016192	Got1/Sft2-like family	Vesicle transport protein, Got1/SFT2-like
sr11331	753	4									LIM-domain binding protein
sr11332	817	9							Reactome: R-HSA-6807505|Reactome: R-HSA-72163		Arsenite-resistance protein 2, Domain of unknown function (DUF3546)	Arsenite-resistance protein 2, Protein of unknown function DUF3546
sr11333	976	6							Reactome: R-HSA-109688|Reactome: R-HSA-111367|Reactome: R-HSA-112382|Reactome: R-HSA-113418|Reactome: R-HSA-159227|Reactome: R-HSA-159230|Reactome: R-HSA-159231|Reactome: R-HSA-159236|Reactome: R-HSA-167152|Reactome: R-HSA-167158|Reactome: R-HSA-167200|Reactome: R-HSA-167242|Reactome: R-HSA-191859|Reactome: R-HSA-674695|Reactome: R-HSA-6803529|Reactome: R-HSA-6807505|Reactome: R-HSA-72086|Reactom…	GO:0005488|GO:0016070|GO:0000339|GO:0005846|GO:0045292|GO:0051028	MIF4G like, MIF4G like	MIF4G-like domain, Armadillo-type fold, MIF4G-like, type 2, MIF4G-like, type 1, Nuclear cap-binding protein subunit 1
sr11334	363	5									Cyclin, N-terminal domain	Cyclin-like, Cyclin, N-terminal
sr11335	334	2			3	4	2	4		GO:0016020	CAAX protease self-immunity	CAAX amino terminal protease
sr11337.2	1103	10										AAA+ ATPase domain, P-loop containing nucleoside triphosphate hydrolase
sr11340.2	1691	14			2	2	1		Reactome: R-HSA-1257604|Reactome: R-HSA-389357|Reactome: R-HSA-5218920|Reactome: R-HSA-5674400|Reactome: R-HSA-6804757	GO:0031929|GO:0031932|GO:0007165|GO:0005488	Rapamycin-insensitive companion of mTOR, N-term, Hr1 repeat, Rapamycin-insensitive companion of mTOR RasGEF_N domain, Rapamycin-insensitive companion of mTOR, middle domain, Rapamycin-insensitive companion of mTOR, domain 5	Pianissimo family, HR1 rho-binding repeat, Rapamycin-insensitive companion of mTOR, N-terminal domain, Rapamycin-insensitive companion of mTOR, middle domain, Armadillo-like helical, Rapamycin-insensitive companion of mTOR, domain 4, Armadillo-type fold, Rapamycin-insensitive companion of mTOR, domain 5
sr11342	667	9			1	1	1	1		GO:0045454	Thioredoxin-like domain, Thioredoxin	Thioredoxin domain, Thioredoxin-like fold, Thioredoxin, conserved site
sr11343	514	9							KEGG: 00340+5.3.1.16	GO:0000105|GO:0000105|GO:0003949|GO:0003824|GO:0008152|GO:0005515|GO:0003824	Histidine biosynthesis protein, Glutathione S-transferase, N-terminal domain	Glutathione S-transferase, C-terminal-like, Histidine biosynthesis, Phosphoribosylformimino-5-aminoimidazole carboxamide ribotide isomerase, eukaryotic, Thioredoxin-like fold, Ribulose-phosphate binding barrel, Glutathione S-transferase, N-terminal, Aldolase-type TIM barrel
sr11345	360	4									Actin	Actin family, Actin, conserved site, Actin/actin-like conserved site
sr11346	363	10	1	1	1						Transglycosylase SLT domain	Transglycosylase SLT domain 1, Lysozyme-like domain
sr11347	346	4							Reactome: R-HSA-5685938|Reactome: R-HSA-5696395|Reactome: R-HSA-5696400|Reactome: R-HSA-6782135|Reactome: R-HSA-6783310, Reactome: R-HSA-6783310	GO:0003684|GO:0004519|GO:0005634|GO:0006281	Binding domain of DNA repair protein Ercc1 (rad10/Swi10)	ERCC1/RAD10/SWI10 family, Restriction endonuclease type II-like, RuvA domain 2-like
sr11349	248	2							Reactome: R-HSA-156827|Reactome: R-HSA-156902|Reactome: R-HSA-1799339|Reactome: R-HSA-192823|Reactome: R-HSA-2408557|Reactome: R-HSA-6791226|Reactome: R-HSA-72689|Reactome: R-HSA-72706|Reactome: R-HSA-72764|Reactome: R-HSA-975956|Reactome: R-HSA-975957	GO:0003735|GO:0005622|GO:0005840|GO:0006412|GO:0003735|GO:0005840|GO:0006412	Ribosomal Proteins L2, RNA binding domain, Ribosomal Proteins L2, C-terminal domain	Translation protein SH3-like domain, Ribosomal Proteins L2, RNA binding domain, Ribosomal protein L2, conserved site, Ribosomal protein L2, domain 3, Ribosomal protein L2, C-terminal, Nucleic acid-binding, OB-fold, Ribosomal protein L2, Ribosomal protein L2 domain 2
sr11351	227	3	1	1	1
sr11352	173		1	1	1
sr11354.2	273	1	1	1	1			1
sr11355	195	1	1	1	1
sr11356	1214	11								GO:0005525|GO:0003924|GO:0005525	Elongation factor Tu GTP binding domain, Elongation factor Tu domain 2, Translation-initiation factor 2	P-loop containing nucleoside triphosphate hydrolase, Translation initiation factor IF- 2, domain 3, Translation protein, beta-barrel domain, Translation elongation factor EFTu-like, domain 2, Small GTP-binding protein domain, Transcription factor, GTP-binding domain
sr11357	110										Cgr1 family	Cgr1-like
sr11359	867	2								GO:0000166|GO:0003676	Protein of unknown function (DUF2433)	Nucleotide-binding alpha-beta plait domain, RNA recognition motif domain, Metallo-dependent phosphatase-like, Domain of unknown function DUF2433
sr11361	337									GO:0046983	Helix-loop-helix DNA-binding domain	Myc-type, basic helix-loop-helix (bHLH) domain
sr11362	1148	10							KEGG: 00240+6.3.5.5|KEGG: 00250+6.3.5.5|MetaCyc: PWY-5154|MetaCyc: PWY-5686|MetaCyc: PWY-7400	GO:0005524|GO:0005524|GO:0046872|GO:0003824|GO:0005524|GO:0006807	Carbamoyl-phosphate synthetase large chain, oligomerisation domain, Carbamoyl-phosphate synthase L chain, ATP binding domain	Methylglyoxal synthase-like domain, Carbamoyl-phosphate synthetase, large subunit oligomerisation domain, ATP-grasp fold, subdomain 2, Pre-ATP-grasp domain, ATP-grasp fold, Carbamoyl-phosphate synthetase large subunit-like, ATP-binding domain, ATP-grasp fold, subdomain 1, Carbamoyl-phosphate synthase, large subunit
sr11364	974	9								GO:0003676|GO:0005524	Domain of unknown function (DUF4217), DEAD/DEAH box helicase, Helicase conserved C-terminal domain	P-loop containing nucleoside triphosphate hydrolase, ATP-dependent RNA helicase DEAD-box, conserved site, Domain of unknown function DUF4217, RNA helicase, DEAD-box type, Q motif, Helicase, C-terminal, DEAD/DEAH box helicase domain, Helicase superfamily 1/2, ATP-binding domain
sr11365	864	5								GO:0000055|GO:0030036|GO:0042273|GO:0005488	SDA1, NUC130/3NT domain	Sda1, SDA1 domain, Armadillo-type fold, Uncharacterised domain NUC130/133, N-terminal, Armadillo-like helical
sr11366	866	2			2	3	2	3			Domain of unknown function (DUF202), VTC domain, SPX domain	Domain of unknown function DUF202, VTC domain, SPX domain
sr11368	547	7								GO:0016491|GO:0051537|GO:0055114|GO:0016491|GO:0050660|GO:0055114|GO:0045454|GO:0055114|GO:0016491|GO:0055114	Pyridine nucleotide-disulphide oxidoreductase, Rieske [2Fe-2S] domain	Rieske [2Fe-2S] iron-sulphur domain, FAD/NAD-linked reductase, dimerisation domain, Pyridine nucleotide-disulphide oxidoreductase, dimerisation domain, FAD/NAD(P)-binding domain
sr11369	308	1						1
sr11370	286									GO:0005515	DnaJ domain	DnaJ domain, IQ motif, EF-hand binding site
sr11371	589	10	1	1	2	2	1			GO:0005515|GO:0008270		Zinc finger, RING/FYVE/PHD-type, Zinc finger, RING-type
sr11372	684	10							KEGG: 00260+4.3.1.17|KEGG: 00270+4.3.1.17, Reactome: R-HSA-977347	GO:0003941|GO:0006094|GO:0051539	Serine dehydratase beta chain, Serine dehydratase alpha chain	Serine dehydratase beta chain, Serine dehydratase-like, alpha subunit, Allosteric substrate binding domain
sr11373	1003	15								GO:0000981|GO:0005634|GO:0006355|GO:0008270		Zn(2)-C6 fungal-type DNA-binding domain
sr11374	432	2									Acetyltransferase (GNAT) domain	Acyl-CoA N-acyltransferase, Siderophore biosynthesis protein, conserved domain
sr11375	335	3								GO:0055114|GO:0016491|GO:0008270|GO:0016491|GO:0055114|GO:0008270|GO:0016491	Alcohol dehydrogenase GroES-like domain, Zinc-binding dehydrogenase	Alcohol dehydrogenase, N-terminal, GroES-like, Polyketide synthase, enoylreductase domain, Alcohol dehydrogenase superfamily, zinc-type, NAD(P)-binding domain, Alcohol dehydrogenase, C-terminal, Quinone oxidoreductase/zeta-crystallin, conserved site
sr11376	446	2								GO:0010181|GO:0016491|GO:0055114|GO:0003824	NADH:flavin oxidoreductase / NADH oxidase family	NADH:flavin oxidoreductase/NADH oxidase, N-terminal, Aldolase-type TIM barrel
sr11377	195	4									Protein of unknown function (DUF2034)	Protein of unknown function DUF2034
sr11378	241	3								GO:0005515	Tetratricopeptide repeat	Tetratricopeptide repeat-containing domain, Tetratricopeptide repeat, Tetratricopeptide-like helical domain
sr11379	144	3			1	2	2		Reactome: R-HSA-5628897|Reactome: R-HSA-611105		Protein of unknown function (DUF3767)	Cox20/FAM36A
sr11380	321	3			3	4	2	4		GO:0005886	SUR7/PalI family	Membrane protein SUR7/Rim9-like, fungi
sr11381	126	2			1	1	1	1
sr11382	663	10								GO:0003824|GO:0016614|GO:0050660|GO:0055114|GO:0003885|GO:0016020|GO:0055114|GO:0050660|GO:0016491|GO:0050660|GO:0055114|GO:0003824|GO:0050660|GO:0055114	D-arabinono-1,4-lactone oxidase, FAD binding domain	FAD-binding, type 2, D-arabinono-1,4-lactone oxidase, CO dehydrogenase flavoprotein-like, FAD-binding, subdomain 2, FAD linked oxidase, N-terminal, FAD-binding, type 2, subdomain 1
sr11383	397	6								GO:0008171|GO:0008168	O-methyltransferase	S-adenosyl-L-methionine-dependent methyltransferase, Winged helix-turn-helix DNA-binding domain, O-methyltransferase, family 2, O-methyltransferase COMT-type
sr11384	155	1						1	KEGG: 00400+4.2.1.10|MetaCyc: PWY-6163|MetaCyc: PWY-6416|MetaCyc: PWY-6707	GO:0003855	Dehydroquinase class II	Dehydroquinase, class II, Dehydroquinase, class II, conserved site
sr11385	364	11	1	1	1
sr11386	514	6			3	6	4	4			Etoposide-induced protein 2.4 (EI24)	Etoposide-induced 2.4
sr11387	485	6			6	11	6	11			Transmembrane amino acid transporter protein	Amino acid transporter, transmembrane domain
sr11388	211	1			2	2	1				Hypoxia induced protein conserved region	Hypoxia induced protein, domain
sr11389	743	9			1	1	1
sr11390	498	10			5	10	6	12		GO:0016021|GO:0055085	Major Facilitator Superfamily	Major facilitator superfamily domain, Major facilitator superfamily
sr11391	322	1		1	1						Rhodanese-like domain	Rhodanese-like domain
sr11392	590	9			6	12	7	12		GO:0005215|GO:0016021|GO:0055085|GO:0016020|GO:0022891|GO:0055085|GO:0016021|GO:0022857|GO:0055085	Sugar (and other) transporter	Sugar transporter, conserved site, Sugar/inositol transporter, Major facilitator superfamily domain, Major facilitator, sugar transporter-like
sr11393	470	4	1	1	1	1	1	1
sr11394	376	2	1	1	1					GO:0004190|GO:0006508	Eukaryotic aspartyl protease	Aspartic peptidase domain, Peptidase family A1 domain, Aspartic peptidase A1 family
sr11395	127	3									Endoribonuclease L-PSP	Endoribonuclease L-PSP/chorismate mutase-like, RidA family, YjgF/YER057c/UK114 family, RidA, conserved site
sr11396	631	11
sr11397	2180	47							Reactome: R-HSA-983168	GO:0008270|GO:0030163	Putative zinc finger in N-recognin (UBR box), ATP-dependent Clp protease adaptor protein ClpS	Zinc finger, UBR-type, Ribosomal protein L7/L12, C-terminal/adaptor protein ClpS-like, Winged helix-turn-helix DNA-binding domain, Adaptor protein ClpS, core
sr11398	887	14			6	11	6	11		GO:0003333|GO:0015171|GO:0016020	Amino acid permease	Amino acid/polyamine transporter I
sr11399	1141	15								GO:0000981|GO:0005634|GO:0006355|GO:0008270|GO:0003677|GO:0005634|GO:0006351|GO:0008270	Fungal Zn(2)-Cys(6) binuclear cluster domain, Fungal specific transcription factor domain	Zn(2)-C6 fungal-type DNA-binding domain, Transcription factor domain, fungi
sr11400	168	7	1	1	1
sr11401	147	4	1	1	1
sr11402	128	4	1	1	1
sr11403	738	2			5	9	5	7			ICE2	Protein Ice2
sr11404	367	6							Reactome: R-HSA-204626	GO:0008612	Deoxyhypusine synthase	Deoxyhypusine synthase, DHS-like NAD/FAD-binding domain
sr11405	473	4		1	1	1	1	1				Alpha/Beta hydrolase fold
sr11406	510	5			4	6	3	4		GO:0016021	EXS family	EXS, C-terminal
sr11407	194	2							Reactome: R-HSA-3371453		Protein of unknown function (DUF775)	OPI10 family, Domain of unknown function DUF775
sr11408	220										Ribosome biogenesis protein Nop16	Ribosome biogenesis protein Nop16
sr11409	864	9		1	1				Reactome: R-HSA-947581, KEGG: 00790+4.1.99.18|MetaCyc: PWY-6823|Reactome: R-HSA-947581	GO:0003824|GO:0051536|GO:0006777|GO:0003824|GO:0003824|GO:0046872|GO:0051539|GO:0006777|GO:0019008|GO:0051539|GO:0006777|GO:0046872	MoaC family, 4Fe-4S single cluster domain, Radical SAM superfamily, Molybdenum Cofactor Synthesis C	Elongator protein 3/MiaB/NifB, Molybdopterin cofactor biosynthesis C (MoaC) domain, Aldolase-type TIM barrel, MoaA/nifB/pqqE, iron-sulphur binding, conserved site, Molybdenum cofactor biosynthesis C, Radical SAM, Molybdenum cofactor synthesis C-terminal, Molybdenum cofactor biosynthesis protein A
sr11410	582	11			6	12	7	12	Reactome: R-HSA-196836	GO:0005215|GO:0006810|GO:0016020|GO:0055085|GO:0005215|GO:0016020|GO:0055085	Permease family	Xanthine/uracil/vitamin C permease, Xanthine/uracil permease
sr11411	164		1	1	1	1	1	2
sr11412	504	4			3	5	3					Transmembrane protein 135
sr11413	709	8							KEGG: 00360+4.3.1.24|KEGG: 00940+4.3.1.24|MetaCyc: PWY-1121|MetaCyc: PWY-5883|MetaCyc: PWY-6444|MetaCyc: PWY-6457, Reactome: R-HSA-70921	GO:0005737|GO:0006559|GO:0016841|GO:0003824|GO:0016841	Aromatic amino acid lyase	Phenylalanine ammonia-lyase, Aromatic amino acid lyase, L-Aspartase-like, Fumarase/histidase, N-terminal, Phenylalanine/histidine ammonia-lyases, active site
sr11414	332	4		1	1					GO:0003824|GO:0050662	NAD dependent epimerase/dehydratase family	NAD(P)-binding domain, NAD-dependent epimerase/dehydratase, N-terminal domain
sr11415	644	10							Reactome: R-HSA-174403|Reactome: R-HSA-5578998	GO:0003824	Hydantoinase B/oxoprolinase	Hydantoinase B/oxoprolinase
sr11416	257	5	1	1	1	1	1
sr11417	413	2
sr11418	308	2			3	6	4	5	Reactome: R-HSA-432047	GO:0005215|GO:0006810|GO:0016020	Formate/nitrite transporter	Aquaporin-like, Formate/nitrite transporter
sr11419	993	9							Reactome: R-HSA-983168	GO:0004842	HECT-domain (ubiquitin-transferase)	HECT domain
sr11420	425	3									Serine aminopeptidase, S33	Alpha/Beta hydrolase fold, Serine aminopeptidase, S33
sr11421	329	3							Reactome: R-HSA-5419276	GO:0006412	Ribosome recycling factor	Ribosome recycling factor domain, Ribosome recycling factor
sr11422	307				4	7	4	4		GO:0016021	TLC domain	TRAM/LAG1/CLN8 homology domain
sr11423	843	3									Smr domain	Smr domain
sr11424	297	5									Alpha/beta hydrolase family	Alpha/Beta hydrolase fold, Alpha/beta hydrolase fold-1
sr11425	113	5									Oxidoreductase-like protein, N-terminal	Oxidoreductase-like, N-terminal
sr11427	300	6								GO:0016491	Enoyl-(Acyl carrier protein) reductase	NAD(P)-binding domain, Short-chain dehydrogenase/reductase, conserved site, Short-chain dehydrogenase/reductase SDR
sr11428	213	4									Uracil phosphoribosyltransferase	Phosphoribosyltransferase-like
sr11429	587	7			5	10	6	10		GO:0016021|GO:0022857|GO:0055085	Sugar (and other) transporter	Major facilitator superfamily domain, Major facilitator, sugar transporter-like
sr11430	228	3									DJ-1/PfpI family	Class I glutamine amidotransferase-like, DJ-1/PfpI
sr11431	254	2								GO:0016491	short chain dehydrogenase	Short-chain dehydrogenase/reductase SDR, Short-chain dehydrogenase/reductase, conserved site, NAD(P)-binding domain
sr11432	352	2			5	8	4	8		GO:0005385|GO:0016021|GO:0071577|GO:0016020|GO:0030001|GO:0046873|GO:0055085	ZIP Zinc transporter	Zinc/iron permease, fungal/plant, Zinc/iron permease
sr11433	182	1								GO:0003677|GO:0005524|GO:0019069	Putative ATPase subunit of terminase (gpP-like)	Homeodomain-like, ATPase terminase subunit, putative
sr11434	176	1								GO:0003677|GO:0003700|GO:0006352|GO:0006355|GO:0016987		Winged helix-turn-helix DNA-binding domain, RNA polymerase sigma factor, region 3/4
sr11435	244											Winged helix-turn-helix DNA-binding domain
sr11436	579	8		1	1			1
sr11437	508	3		1	6	11	6	10			Domain of unknown function (DUF2427), Protein of unknown function (Ytp1)	Domain of unknown function DUF2427, Uncharacterised domain YCR061W, C-terminal
sr11438	681	4								GO:0003824|GO:0009058	Cytidylyltransferase-like	Rossmann-like alpha/beta/alpha sandwich fold, Cytidyltransferase-like domain
sr11439	283										Kinase phosphorylation protein	Kinase phosphorylation domain
sr11440	817	7		1	1				KEGG: 00230+2.7.7.7|KEGG: 00240+2.7.7.7|Reactome: R-HSA-5656169	GO:0003684|GO:0006281|GO:0006281	impB/mucB/samB family C-terminal domain, impB/mucB/samB family	DNA polymerase, Y-family, little finger domain, UmuC domain
sr11441	290	3	1	1	1					GO:0005975	Glycosyl hydrolase catalytic core	Glycoside hydrolase superfamily, Uncharacterised protein family, glycosyl hydrolase catalytic domain, Glycoside hydrolase, catalytic domain
sr11442	481	11			6	10	5	10		GO:0016021|GO:0055085	Major Facilitator Superfamily	Major facilitator superfamily, Major facilitator superfamily domain
sr11444	803	19	1	1	1
sr11445	604	4	1	1	2	2	1	1		GO:0005507|GO:0016491|GO:0055114|GO:0005507|GO:0016491|GO:0055114	Multicopper oxidase, Multicopper oxidase, Multicopper oxidase	Multicopper oxidase, copper-binding site, Multicopper oxidase, type 1, Cupredoxin, Multicopper oxidase, type 3, Multicopper oxidases, conserved site, Multicopper oxidase, type 2
sr11446	471	3			3	6	4	6		GO:0005381|GO:0006827|GO:0016020|GO:0033573	Iron permease FTR1 family	Iron permease FTR1/Fip1/EfeU
sr11447	267	3	1	1	1	1	1	1
sr11448	366	3								GO:0016491	Enoyl-(Acyl carrier protein) reductase	NAD(P)-binding domain, Short-chain dehydrogenase/reductase SDR, Short-chain dehydrogenase/reductase, conserved site
sr11449	605	9							Reactome: R-HSA-168928|Reactome: R-HSA-70350, KEGG: 00051+2.7.1.28|KEGG: 00561+2.7.1.29|KEGG: 00680+2.7.1.29|MetaCyc: PWY-6131|Reactome: R-HSA-168928|Reactome: R-HSA-70350	GO:0004371|GO:0006071|GO:0004371|GO:0005524|GO:0006071	DAK2 domain, Dak1 domain	DhaL domain, DhaK domain, Dihydroxyacetone kinase
sr11450	586	5									Protein of unknown function (DUF1769)	Protein of unknown function DUF1769
sr11451	238	2			2	4	3	4		GO:0016021	Mpv17 / PMP22 family	Mpv17/PMP22
sr11452	534	2							Reactome: R-HSA-6781823|Reactome: R-HSA-6781827|Reactome: R-HSA-6782135|Reactome: R-HSA-6782210|Reactome: R-HSA-72163	GO:0005515|GO:0004842|GO:0016567	WD domain, G-beta repeat, Prp19/Pso4-like	WD40 repeat, WD40-repeat-containing domain, Zinc finger, RING/FYVE/PHD-type, U box domain, Pre-mRNA-splicing factor 19, WD40/YVTN repeat-like-containing domain
sr11453	1040	16			1	1	1			GO:0000981|GO:0005634|GO:0006355|GO:0008270|GO:0003677|GO:0005634|GO:0006351|GO:0008270	Fungal Zn(2)-Cys(6) binuclear cluster domain, Fungal specific transcription factor domain	Zn(2)-C6 fungal-type DNA-binding domain, Transcription factor domain, fungi
sr11454	416	3							KEGG: 00190+3.6.1.1	GO:0000287|GO:0004427|GO:0005737|GO:0006796|GO:0006366|GO:0046982	Transcription initiation factor IID, 18kD subunit	Inorganic pyrophosphatase, Transcription initiation factor IID, 18kDa subunit, Histone-fold
sr11455	346	2								GO:0055114|GO:0016491|GO:0008270|GO:0016491|GO:0055114	Zinc-binding dehydrogenase	NAD(P)-binding domain, Alcohol dehydrogenase, C-terminal, GroES-like, Polyketide synthase, enoylreductase domain, Alcohol dehydrogenase superfamily, zinc-type
sr11456	399	6							KEGG: 00270+2.6.1.42|KEGG: 00280+2.6.1.42|KEGG: 00290+2.6.1.42|KEGG: 00770+2.6.1.42|KEGG: 00966+2.6.1.42|MetaCyc: PWY-5057|MetaCyc: PWY-5076|MetaCyc: PWY-5078|MetaCyc: PWY-5101|MetaCyc: PWY-5103|MetaCyc: PWY-5104|MetaCyc: PWY-5108|Reactome: R-HSA-70895, Reactome: R-HSA-70895	GO:0004084|GO:0009081|GO:0003824|GO:0008152	Amino-transferase class IV	Branched-chain amino acid aminotransferase II, Aminotransferase class IV
sr11457	516	10			6	12	7	11		GO:0016021|GO:0055085	Major Facilitator Superfamily	Major facilitator superfamily domain, Major facilitator superfamily
sr11458	660	10			1	1	1		KEGG: 00970+6.3.5.7|MetaCyc: PWY-5921, KEGG: 00970+6.3.5.7|MetaCyc: PWY-5921|Reactome: R-HSA-2142753	GO:0016884	Amidase	Amidase signature domain, Amidase, Amidase, conserved site
sr11459	494	12							KEGG: 00040+1.1.1.22|KEGG: 00053+1.1.1.22|KEGG: 00500+1.1.1.22|KEGG: 00520+1.1.1.22|MetaCyc: PWY-7346|Reactome: R-HSA-173599, Reactome: R-HSA-173599	GO:0003979|GO:0016616|GO:0055114|GO:0055114|GO:0016616|GO:0051287|GO:0055114	UDP-glucose/GDP-mannose dehydrogenase family, UDP binding domain, UDP-glucose/GDP-mannose dehydrogenase family, NAD binding domain, UDP-glucose/GDP-mannose dehydrogenase family, central domain	UDP-glucose 6-dehydrogenase, eukaryotic type, NAD(P)-binding domain, UDP-glucose/GDP-mannose dehydrogenase, 6-phosphogluconate dehydrogenase C-terminal domain-like, UDP-glucose/GDP-mannose dehydrogenase, C-terminal, UDP-glucose/GDP-mannose dehydrogenase, N-terminal, UDP-glucose/GDP-mannose dehydrogenase, dimerisation
sr11460	583	5			2	2	1			GO:0006888|GO:0016787	Calcineurin-like phosphoesterase	PGAP5/Cdc1/Ted1, Metallo-dependent phosphatase-like, Calcineurin-like phosphoesterase domain, apaH type
sr11461	426	8							KEGG: 04660+3.1.3.16	GO:0003824	Stage II sporulation protein E (SpoIIE)	PPM-type phosphatase domain
sr11462	160										Fungal protein of unknown function (DUF1770)	Protein of unknown function DUF1770, fungi
sr11463	641	4								GO:0003995|GO:0055114|GO:0016627|GO:0055114|GO:0008152|GO:0016627|GO:0055114	Acyl-CoA dehydrogenase, middle domain, Acyl-CoA dehydrogenase, C-terminal domain	Acyl-CoA oxidase/dehydrogenase, central domain, Acyl-CoA dehydrogenase/oxidase C-terminal, Acyl-CoA dehydrogenase/oxidase, N-terminal and middle domain
sr11464	573	2								GO:0020037|GO:0003824|GO:0016491|GO:0010181|GO:0016491|GO:0055114	Cytochrome b5-like Heme/Steroid binding domain, FMN-dependent dehydrogenase	Cytochrome b5-like heme/steroid binding domain, Cytochrome b5, heme-binding site, Aldolase-type TIM barrel, FMN-dependent dehydrogenase, Alpha-hydroxy acid dehydrogenase, FMN-dependent
sr11465	469			1	1
sr11466	324									GO:0006950	Universal stress protein family	Rossmann-like alpha/beta/alpha sandwich fold, UspA
sr11468	506	10							KEGG: 00680+4.4.1.22|MetaCyc: PWY-1801	GO:0008152|GO:0016846|GO:0005975|GO:0016810|GO:0003824|GO:0005975	Glutathione-dependent formaldehyde-activating enzyme, Polysaccharide deacetylase	Glutathione-dependent formaldehyde-activating enzyme/centromere protein V, NodB homology domain, Mss4-like, Glycoside hydrolase/deacetylase, beta/alpha-barrel
sr11469	657	10								GO:0008080|GO:0005085|GO:0007264	Mss4 protein, Acetyltransferase (GNAT) domain	Acyl-CoA N-acyltransferase, Mss4/translationally controlled tumour-associated TCTP, GNAT domain, Mss4, Mss4-like
sr11470	515	6								GO:0004553|GO:0005975|GO:0005975	Cellulase (glycosyl hydrolase family 5)	Glycoside hydrolase superfamily, Glycoside hydrolase, family 5, Glycoside hydrolase, catalytic domain
sr11471	299	3									Alpha/beta hydrolase family	Alpha/Beta hydrolase fold, Alpha/beta hydrolase fold-1
sr11472	487	7	1	1	1
sr11473	232	1								GO:0016787	Phospholipase/Carboxylesterase	Alpha/Beta hydrolase fold, Phospholipase/carboxylesterase/thioesterase
sr11474	401	2							Reactome: R-HSA-6803205	GO:0055114|GO:0008270|GO:0016491|GO:0055114|GO:0016491	Zinc-binding dehydrogenase, Alcohol dehydrogenase GroES-like domain	GroES-like, Alcohol dehydrogenase, C-terminal, NAD(P)-binding domain, Alcohol dehydrogenase superfamily, zinc-type, Polyketide synthase, enoylreductase domain, Quinone oxidoreductase PIG3, Alcohol dehydrogenase, N-terminal
sr11475	504	5		1	1
sr11476	764	11							KEGG: 00565+3.1.1.47	GO:0003847|GO:0016042	Platelet-activating factor acetylhydrolase, isoform II	Alpha/Beta hydrolase fold, Platelet-activating factor acetylhydrolase
sr11477	345	8								GO:0003677|GO:0003677|GO:0006313|GO:0015074	DDE superfamily endonuclease, Transposase	Homeodomain-like, Transposase, Tc1-like
sr11478	523	1			1	1	1	1
sr11479	254	4								GO:0008080	Acetyltransferase (GNAT) domain	Acyl-CoA N-acyltransferase, GNAT domain
sr11480	688	22								GO:0046872|GO:0003676		Zinc finger, C2H2, Zinc finger C2H2-type/integrase DNA-binding domain, Zinc finger, C2H2-like
sr11481	690	9							Reactome: R-HSA-6807505|Reactome: R-HSA-749476|Reactome: R-HSA-76071		snRNA-activating protein of 50kDa MW C terminal	snRNA-activating protein complex, subunit 3
sr11482	463	2							Reactome: R-HSA-5389840	GO:0003924|GO:0005525|GO:0005525|GO:0003746|GO:0005525|GO:0005622|GO:0006414	Elongation factor Tu C-terminal domain, Elongation factor Tu GTP binding domain, Elongation factor Tu domain 2	Translation protein, beta-barrel domain, Translation elongation factor EFTu/EF1A, C-terminal, Transcription factor, GTP-binding domain, Small GTP-binding protein domain, P-loop containing nucleoside triphosphate hydrolase, Translation elongation factor EFTu/EF1A, bacterial/organelle, Translation elongation factor EF1A/initiation factor IF2gamma, C-terminal, Translation elongation factor EFTu-like…
sr11483	914	3							Reactome: R-HSA-112382|Reactome: R-HSA-113418|Reactome: R-HSA-167152|Reactome: R-HSA-167158|Reactome: R-HSA-167160|Reactome: R-HSA-167200|Reactome: R-HSA-167238|Reactome: R-HSA-167242|Reactome: R-HSA-167243|Reactome: R-HSA-167246|Reactome: R-HSA-167287|Reactome: R-HSA-167290|Reactome: R-HSA-674695|Reactome: R-HSA-6796648|Reactome: R-HSA-72086|Reactome: R-HSA-75955|Reactome: R-HSA-77075	GO:0006357|GO:0032784|GO:0006355	Spt5 C-terminal nonapeptide repeat binding Spt4, KOW motif, Spt5 transcription elongation factor, acidic N-terminal, Early transcription elongation factor of RNA pol II, NGN section	Transcription elongation factor Spt5, KOW, Translation protein SH3-like domain, Spt5 transcription elongation factor, N-terminal, NusG, N-terminal, Transcription elongation factor Spt5, NGN domain
sr11484	356	6								GO:0008033|GO:0017150|GO:0050660|GO:0055114|GO:0003824	Dihydrouridine synthase (Dus)	tRNA-dihydrouridine synthase, Aldolase-type TIM barrel, tRNA-dihydrouridine synthase, conserved site
sr11485	1328	7									Spc7 kinetochore protein	Spc7 kinetochore protein domain, Spc105/Spc7
sr11486	78	4									CHCH domain	CHCH
sr11487	95				1	1	1	1	Reactome: R-HSA-1236974|Reactome: R-HSA-1799339|Reactome: R-HSA-381038	GO:0005784|GO:0006886	Sec61beta family	Protein transport protein SecG/Sec61-beta/Sbh, Protein transport Sec61-beta/Sbh
sr11488	465		1	1	1	1	1				Fasciclin domain	FAS1 domain
sr11489	583	8										EF-Hand 1, calcium-binding site
sr11490	51								Reactome: R-HSA-1268020|Reactome: R-HSA-5205685	GO:0005742|GO:0030150	TOM7 family	Mitochondrial import receptor subunit TOM7
sr11491	717	12							Reactome: R-HSA-141430|Reactome: R-HSA-174048|Reactome: R-HSA-174084|Reactome: R-HSA-174154|Reactome: R-HSA-174178|Reactome: R-HSA-174184|Reactome: R-HSA-176407|Reactome: R-HSA-176408|Reactome: R-HSA-176409|Reactome: R-HSA-176412|Reactome: R-HSA-179409|Reactome: R-HSA-2467813|Reactome: R-HSA-2559582|Reactome: R-HSA-983168		Anaphase-promoting complex subunit 5	Anaphase-promoting complex subunit 5
sr11492	220	3							Reactome: R-HSA-75105		Thioesterase superfamily	HotDog domain, Thioesterase domain
sr11493	657	3							KEGG: 04150+2.7.11.1|KEGG: 04151+2.7.11.1|Reactome: R-HSA-6782315|Reactome: R-HSA-6804756, Reactome: R-HSA-6782315|Reactome: R-HSA-6804756	GO:0004674|GO:0005524|GO:0016020|GO:0016773|GO:0004672|GO:0005524|GO:0006468|GO:0004672|GO:0006468	Lipopolysaccharide kinase (Kdo/WaaP) family	Serine/threonine-protein kinase Bud32, Protein kinase-like domain, Lipopolysaccharide kinase, Protein kinase domain, Tyrosine-protein kinase, active site
sr11494	495	3							KEGG: 04150+2.7.11.1|KEGG: 04151+2.7.11.1|Reactome: R-HSA-6782315|Reactome: R-HSA-6804756	GO:0004674|GO:0004672|GO:0005524|GO:0006468|GO:0004672|GO:0006468	Protein kinase domain	Protein kinase-like domain, Serine/threonine-protein kinase Bud32, Protein kinase domain, Tyrosine-protein kinase, active site
sr11495	1942	5								GO:0005086|GO:0032012	Pleckstrin homology domain, Sec7 domain	Sec7 domain, alpha orthogonal bundle, PH domain-like, Sec7 domain, Pleckstrin homology domain
sr11496	887	4								GO:0016491	short chain dehydrogenase, MaoC like domain	NAD(P)-binding domain, HotDog domain, Short-chain dehydrogenase/reductase, conserved site, Short-chain dehydrogenase/reductase SDR, MaoC-like domain
sr11497	597	2		1	1					GO:0006812|GO:0008324|GO:0016021|GO:0055085	Cation efflux family, Dimerisation domain of Zinc Transporter	Cation efflux protein, Cation efflux protein transmembrane domain, Cation efflux protein, cytoplasmic domain
sr11498	763	2		1	1						PH domain	Pleckstrin homology domain, PH domain-like
sr11499	115				1	1	1	1	Reactome: R-HSA-611105|Reactome: R-HSA-6799198		ESSS subunit of NADH:ubiquinone oxidoreductase (complex I)	NADH:ubiquinone oxidoreductase, ESSS subunit
sr11500	667	12		1	1			1			Carboxylesterase family	Alpha/Beta hydrolase fold, Carboxylesterase type B, active site, Carboxylesterase, type B
sr11501	289	16								GO:0008270	AN1-like Zinc finger	Zinc finger, AN1-type
sr11502	310	3							Reactome: R-HSA-112122	GO:0006281|GO:0016491|GO:0055114	2OG-Fe(II) oxygenase superfamily	DNA oxidative demethylase ALKBH2, Alpha-ketoglutarate-dependent dioxygenase AlkB-like, Oxoglutarate/iron-dependent dioxygenase
sr11503	513	6							KEGG: 00010+2.7.1.40|KEGG: 00230+2.7.1.40|KEGG: 00620+2.7.1.40|MetaCyc: PWY-1042|MetaCyc: PWY-2221|MetaCyc: PWY-5484|MetaCyc: PWY-5723|MetaCyc: PWY-6142|MetaCyc: PWY-6886|MetaCyc: PWY-6901|MetaCyc: PWY-7003|MetaCyc: PWY-7218|MetaCyc: PWY-7383|Reactome: R-HSA-70171	GO:0000287|GO:0004743|GO:0006096|GO:0030955|GO:0003824|GO:0004743|GO:0006096	Pyruvate kinase, alpha/beta domain, Pyruvate kinase, barrel domain	Pyruvate kinase, C-terminal, Pyruvate kinase-like, insert domain, Pyruvate kinase, alpha/beta, Pyruvate/Phosphoenolpyruvate kinase-like domain, Pyruvate kinase, active site, Pyruvate kinase, barrel, Pyruvate kinase, Pyruvate kinase, beta-barrel insert domain
sr11504	336	3			4	7	4	5	KEGG: 00062+2.3.1.199|KEGG: 00650+2.3.1.19|MetaCyc: PWY-5080|MetaCyc: PWY-5972|MetaCyc: PWY-6433|MetaCyc: PWY-6598|MetaCyc: PWY-7036|MetaCyc: PWY-7601|MetaCyc: PWY-7602|MetaCyc: PWY-7619|MetaCyc: PWY-7724|MetaCyc: PWY-7725|Reactome: R-HSA-75876	GO:0016021	GNS1/SUR4 family	ELO family
sr11505	326	2	1	1	1			1
sr11506	276	4							Reactome: R-HSA-204005|Reactome: R-HSA-6807878|Reactome: R-HSA-6811434|Reactome: R-HSA-6811438|Reactome: R-HSA-6811440	GO:0005515|GO:0006886	Soluble NSF attachment protein, SNAP	Tetratricopeptide-like helical domain, NSF attachment protein
sr11508	250	3								GO:0008080		Acyl-CoA N-acyltransferase, GNAT domain
sr11509	259	2								GO:0005515	CAP-Gly domain, Ubiquitin-like domain	Ubiquitin-related domain, CAP Gly-rich domain, Ubiquitin domain
sr11510	639	3								GO:0003676|GO:0000166	linker between RRM2 and RRM3 domains in RBM39 protein, RNA recognition motif. (a.k.a. RRM, RBD, or RNP domain)	RNA recognition motif domain, Nucleotide-binding alpha-beta plait domain, RNA recognition motif domain, eukaryote, Splicing factor RBM39, linker
sr11511	529	8								GO:0005515		WD40-repeat-containing domain, WD40/YVTN repeat-like-containing domain, WD40 repeat
sr11512	363	3		1	1				Reactome: R-HSA-3214847	GO:0033588	Elongation complex protein 6	Elongation complex protein 6
sr11513	659	6			1	1	1	1	Reactome: R-HSA-446193|Reactome: R-HSA-4549349		Glycosyl transferases group 1, Glycosyltransferase Family 4	Glycosyl transferase, family 1, Glycosyltransferase subfamily 4-like, N-terminal domain
sr11514	1043	6								GO:0005515	SH3 domain, Fes/CIP4, and EFC/F-BAR homology domain	SH3 domain, FCH domain, F-BAR domain
sr11515	438	4							Reactome: R-HSA-1632852		Autophagocytosis associated protein, active-site domain, Autophagocytosis associated protein (Atg3), N-terminal domain, Autophagocytosis associated protein C-terminal	Autophagy-related protein 3, Autophagy-related protein 3, N-terminal, Autophagy-related protein 3, C-terminal
sr11516	476	4							KEGG: 00908+2.5.1.75|MetaCyc: PWY-2781|Reactome: R-HSA-6782315|Reactome: R-HSA-6787450	GO:0008033	IPP transferase	tRNA dimethylallyltransferase, P-loop containing nucleoside triphosphate hydrolase
sr11517	610	8							KEGG: 00590+3.3.2.6	GO:0008237|GO:0008270|GO:0006508|GO:0005488	Peptidase family M1, Leukotriene A4 hydrolase, C-terminal	Peptidase M1, leukotriene A4 hydrolase/aminopeptidase C-terminal, Peptidase M1, alanine aminopeptidase/leukotriene A4 hydrolase, Peptidase M1, membrane alanine aminopeptidase, N-terminal, Armadillo-type fold
sr11518	206	2			1	1	1	1
sr11519	623	1								GO:0000228|GO:0005515	Conserved region of Rad21 / Rec8 like protein, N terminus of Rad21 / Rec8 like protein	Rad21/Rec8-like protein, C-terminal, Rad21/Rec8-like protein, C-terminal, eukaryotic, Rad21/Rec8-like protein, N-terminal, Winged helix-turn-helix DNA-binding domain
sr11520	607	7			6	12	7	10		GO:0016021|GO:0055085	Major Facilitator Superfamily	Major facilitator superfamily domain, Major facilitator superfamily
sr11521	190	2
sr11522	1683	11								GO:0006357|GO:0032784|GO:0003676|GO:0003677|GO:0006139	Helix-hairpin-helix motif, Acidic N-terminal SPT6, Death-like domain of SPT6, SH2 domain, Helix-turn-helix DNA-binding domain of SPT6, Holliday-junction resolvase-like of SPT6	Transcription elongation factor Spt6, SH2 domain, Transcription elongation factor Spt6, helix-hairpin-helix motif, Tex RuvX-like domain, Spt6 acidic, N-terminal domain, Ribonuclease H-like domain, Death-like domain of Spt6, RuvA domain 2-like, Helix-turn-helix DNA-binding domain of Spt6, YqgF/RNase H-like domain, Transcription elongation factor Spt6, YqgF domain, Tex-like domain
sr11523	293	3							Reactome: R-HSA-156827|Reactome: R-HSA-72649|Reactome: R-HSA-72689|Reactome: R-HSA-72695|Reactome: R-HSA-72702|Reactome: R-HSA-72706	GO:0003743|GO:0005737|GO:0005852|GO:0005515	Maintenance of mitochondrial structure and function, JAB1/Mov34/MPN/PAD-1 ubiquitin protease	Rpn11/EIF3F, C-terminal, Eukaryotic translation initiation factor 3 subunit F, JAB1/MPN/MOV34 metalloenzyme domain
sr11524	648	4			2	2	1	2		GO:0042578	SacI homology domain	SAC domain
sr11525	413	6								GO:0016491	Oxidoreductase family, NAD-binding Rossmann fold	Oxidoreductase, N-terminal, NAD(P)-binding domain
sr11526	627	5							Reactome: R-HSA-6790901|Reactome: R-HSA-6791226	GO:0005515	BING4CT (NUC141) domain, WD domain, G-beta repeat	BING4, C-terminal domain, WD40 repeat, WD40/YVTN repeat-like-containing domain, WD40-repeat-containing domain, WD40 repeat, conserved site
sr11527	449	2							Reactome: R-HSA-6790901|Reactome: R-HSA-6791226	GO:0000469	Domain of unknown function (DUF947)	rRNA biogenesis protein RRP36
sr11528	466
sr11529	1203	21								GO:0000981|GO:0005634|GO:0006355|GO:0008270		Zn(2)-C6 fungal-type DNA-binding domain
sr11530	558	5	1	1	1						Carboxylesterase family	Alpha/Beta hydrolase fold, Carboxylesterase type B, active site, Carboxylesterase, type B
sr11531	553	5								GO:0005515	WD domain, G-beta repeat	WD40 repeat, WD40-repeat-containing domain, WD40 repeat, conserved site, WD40/YVTN repeat-like-containing domain
sr11532	427	2									Brix domain	Brix domain, Anticodon-binding
sr11533	78				1	1	1	1	Reactome: R-HSA-5628897|Reactome: R-HSA-611105	GO:0004129	Cytochrome c oxidase subunit VIIc	Cytochrome c oxidase subunit VIIc
sr11534	1377	4			2	3	2	3		GO:0016020|GO:0030001|GO:0046873|GO:0055085	CorA-like Mg2+ transporter protein	Mg2+ transporter protein, CorA-like/Zinc transport protein ZntB
sr11535	292								KEGG: 00620+3.6.1.7|KEGG: 00627+3.6.1.7	GO:0009882|GO:0071949	Sensors of blue-light using FAD	BLUF domain, Acylphosphatase-like domain
sr11536	873	1								GO:0005634	NUC153 domain	NUC153
sr11537	102	2		1	1						LSM domain	LSM domain, eukaryotic/archaea-type, LSM domain
sr11538	320										Pre-mRNA-splicing factor of RES complex	Bud13
sr11539	533	1			4	7	4	7
sr11540	656	8			6	12	7	12				Major facilitator superfamily domain
sr11541	1075	18								GO:0000981|GO:0005634|GO:0006355|GO:0008270	Fungal Zn(2)-Cys(6) binuclear cluster domain	Zn(2)-C6 fungal-type DNA-binding domain
sr11542	230				4	6	3	6		GO:0016021	GPR1/FUN34/yaaH family	Acetate transporter GPR1/FUN34/SatP family
sr11543	1235	6							Reactome: R-HSA-1660662|Reactome: R-HSA-1663150	GO:0008270|GO:0003824	Cytidine and deoxycytidylate deaminase zinc-binding region, Sulfatase-modifying factor enzyme 1, Histidine-specific methyltransferase, SAM-dependent	C-type lectin fold, Sulfatase-modifying factor enzyme, Cytidine and deoxycytidylate deaminases, zinc-binding, Histidine-specific methyltransferase, SAM-dependent, Cytidine deaminase-like
sr11544	124								Reactome: R-HSA-156827|Reactome: R-HSA-156902|Reactome: R-HSA-1799339|Reactome: R-HSA-192823|Reactome: R-HSA-2408557|Reactome: R-HSA-6791226|Reactome: R-HSA-72689|Reactome: R-HSA-72706|Reactome: R-HSA-72764|Reactome: R-HSA-975956|Reactome: R-HSA-975957	GO:0003735|GO:0005840|GO:0006412	Ribosomal protein L31e	Ribosomal protein L31e domain, Ribosomal protein L31e
sr11545	398	2							Reactome: R-HSA-156827|Reactome: R-HSA-72649|Reactome: R-HSA-72689|Reactome: R-HSA-72695|Reactome: R-HSA-72702|Reactome: R-HSA-72706	GO:0003743|GO:0005737|GO:0005852|GO:0005515	JAB1/Mov34/MPN/PAD-1 ubiquitin protease	Eukaryotic translation initiation factor 3 subunit H, JAB1/MPN/MOV34 metalloenzyme domain
sr11546	994	6	1	1	4	7	4	6			Domain of unknown function (DUF4203)	Domain of unknown function DUF4203
sr11547	277	8		1	1				KEGG: 00910+4.2.1.1|MetaCyc: PWY-241|MetaCyc: PWY-6142|MetaCyc: PWY-7115|MetaCyc: PWY-7117	GO:0004089|GO:0008270	Carbonic anhydrase	Carbonic anhydrase
sr11548	585	4			1	2	2	2		GO:0016705|GO:0055114|GO:0005506|GO:0016705|GO:0020037|GO:0055114	Cytochrome P450	Cytochrome P450, conserved site, Cytochrome P450
sr11549	383	1
sr11550	1112	14			5	10	6	10	Reactome: R-HSA-936837	GO:0000166|GO:0000166|GO:0046872|GO:0016021	E1-E2 ATPase, Cation transporting ATPase, C-terminus, Cation transporter/ATPase, N-terminus, haloacid dehalogenase-like hydrolase	P-type ATPase, cytoplasmic domain N, P-type ATPase, A domain, Cation-transporting P-type ATPase, C-terminal, Cation-transporting P-type ATPase, N-terminal, P-type ATPase, phosphorylation site, HAD-like domain, P-type ATPase, P-type ATPase, transmembrane domain
sr11551	81									GO:0006950	Heat shock protein 9/12	Heat shock protein, 9/12, fungi, Heat shock protein 9/12
sr11552	678	3			6	11	6	10		GO:0016021|GO:0022857|GO:0055085	Sugar (and other) transporter	Major facilitator, sugar transporter-like, Major facilitator superfamily domain
sr11553	560	7									Mitochondrial carrier protein	Mitochondrial carrier domain, Mitochondrial substrate/solute carrier
sr11554	779	9			1	2	2	2	Reactome: R-HSA-2993913|Reactome: R-HSA-2995383|Reactome: R-HSA-4419969	GO:0003677|GO:0005639	HeH/LEM domain, Man1-Src1p-C-terminal domain	HeH/LEM domain, AT hook, DNA-binding motif, Inner nuclear membrane protein MAN1
sr11556	417	6		1	1					GO:0016491|GO:0055114|GO:0071949	FAD binding domain	FAD/NAD(P)-binding domain, FAD-binding domain
sr11557	413	1		1	1
sr11558	200	2			2	4	3	4
sr11559	230	1							Reactome: R-HSA-2467813|Reactome: R-HSA-2500257|Reactome: R-HSA-5663220|Reactome: R-HSA-68877		Spc24 subunit of Ndc80	Kinetochore-Ndc80 subunit Spc24
sr11560	913	9									Vacuolar import and degradation protein	Vacuolar import/degradation protein Vid24
sr11561	713	6			4	7	4	4	Reactome: R-HSA-162710	GO:0006506|GO:0016021|GO:0017176	N-acetylglucosaminyl transferase component (Gpi1)	N-acetylglucosaminyl transferase component
sr11563	557	6		1	1				KEGG: 00280+1.2.1.27|KEGG: 00410+1.2.1.18|KEGG: 00562+1.2.1.18|KEGG: 00640+1.2.1.18+1.2.1.27|MetaCyc: PWY-5642|MetaCyc: PWY-6373|Reactome: R-HSA-70895	GO:0008152|GO:0016491|GO:0055114|GO:0004491|GO:0055114|GO:0008152|GO:0016491|GO:0016620|GO:0055114	Aldehyde dehydrogenase family	Aldehyde dehydrogenase domain, Aldehyde dehydrogenase N-terminal domain, Methylmalonate-semialdehyde dehydrogenase, Aldehyde dehydrogenase, C-terminal, Aldehyde/histidinol dehydrogenase, Aldehyde dehydrogenase, cysteine active site
sr11564	530	3							KEGG: 00330+2.7.2.11|KEGG: 00332+2.7.2.11|MetaCyc: PWY-3341|MetaCyc: PWY-6922|Reactome: R-HSA-70614	GO:0004349|GO:0006561|GO:0003723|GO:0005737|GO:0006561	Amino acid kinase family	PUA-like domain, Glutamate 5-kinase, conserved site, Aspartate/glutamate/uridylate kinase, PUA domain, Glutamate 5-kinase/delta-1-pyrroline-5-carboxylate synthase
sr11565	377	6							Reactome: R-HSA-110312|Reactome: R-HSA-110314|Reactome: R-HSA-110320|Reactome: R-HSA-174411|Reactome: R-HSA-5651801|Reactome: R-HSA-5655862|Reactome: R-HSA-5656121|Reactome: R-HSA-5656169|Reactome: R-HSA-5685942|Reactome: R-HSA-5696397|Reactome: R-HSA-5696400|Reactome: R-HSA-6782135|Reactome: R-HSA-6782210|Reactome: R-HSA-69091, Reactome: R-HSA-110312|Reactome: R-HSA-110314|Reactome: R-HSA-110320…	GO:0003677|GO:0006260|GO:0005524	Replication factor C C-terminal domain, ATPase family associated with various cellular activities (AAA)	DNA polymerase III, clamp loader complex, gamma/delta/delta subunit, C-terminal, AAA+ ATPase domain, Replication factor C, C-terminal, P-loop containing nucleoside triphosphate hydrolase, ATPase, AAA-type, core
sr11566	957	5									Chromatin assembly factor 1 subunit A	Chromatin assembly factor 1 subunit A
sr11567	624	7								GO:0005515	WD domain, G-beta repeat	WD40 repeat, WD40-repeat-containing domain, WD40/YVTN repeat-like-containing domain
sr11568	675	5			6	10	5	9		GO:0006812|GO:0008324	Divalent cation transporter	SLC41 divalent cation transporters, integral membrane domain
sr11569	54										Translation machinery associated TMA7	Translation machinery associated TMA7
sr11570	241	6			2	4	3	4
sr11571	503	5			6	12	7	10		GO:0016021|GO:0055085	Major Facilitator Superfamily	Major facilitator superfamily domain, Major facilitator superfamily
sr11572	806	4	1	1	1
sr11573	409	2			3	6	4	6	Reactome: R-HSA-432047	GO:0005215|GO:0006810|GO:0016020	Major intrinsic protein	Major intrinsic protein, Aquaporin-like
sr11574	339	3
sr11575	291	4	1	1	1
sr11576	250	2								GO:0010181|GO:0016491|GO:0055114	Putative FMN-binding domain	Transcriptional regulator PAI 2-type, FMN-binding split barrel
sr11577	1045	3
sr11578	310	2							Reactome: R-HSA-3214847		SGF29 tudor-like domain	SGF29 tudor-like domain
sr11579	1058	13			4	8	5	8	Reactome: R-HSA-936837	GO:0000166|GO:0006812|GO:0016021|GO:0019829|GO:0030001|GO:0046872|GO:0000166|GO:0046872|GO:0005507|GO:0016021	haloacid dehalogenase-like hydrolase, Heavy-metal-associated domain, E1-E2 ATPase	P-type ATPase, cytoplasmic domain N, HAD-like domain, P-type ATPase, subfamily IB, Heavy metal-associated domain, HMA, P-type ATPase, phosphorylation site, P-type ATPase, A domain, Heavy metal-associated domain, copper ion-binding, P-type ATPase, Heavy-metal-associated, conserved site
sr11582	538	7		1	1					GO:0016491|GO:0055114|GO:0004499|GO:0050660|GO:0050661|GO:0055114	FAD-NAD(P)-binding, Flavin-binding monooxygenase-like	FAD/NAD(P)-binding domain, Flavin monooxygenase-like
sr11583	380	2							KEGG: 00630+3.5.1.10|KEGG: 00670+3.5.1.10|MetaCyc: PWY-2201|MetaCyc: PWY-5497, KEGG: 00670+2.1.2.9|KEGG: 00970+2.1.2.9	GO:0006189|GO:0008864|GO:0009058|GO:0016742|GO:0008152|GO:0016597	ACT domain, Formyl transferase	Formyltetrahydrofolate deformylase, Formyl transferase, N-terminal, ACT domain
sr11584	392	8							Reactome: R-HSA-1632852|Reactome: R-HSA-165159|Reactome: R-HSA-166208|Reactome: R-HSA-380972|Reactome: R-HSA-5628897	GO:0005525	Gtr1/RagA G protein conserved region	P-loop containing nucleoside triphosphate hydrolase, Gtr1/RagA G protein
sr11585	516	1		1	1				Reactome: R-HSA-975957	GO:0000166	Smg-4/UPF3 family	Nucleotide-binding alpha-beta plait domain, Regulator of nonsense-mediated decay, UPF3
sr11586	322										SYF2 splicing factor	mRNA splicing factor SYF2
sr11587	441	4	1	1	1					GO:0005975|GO:0004553|GO:0005975	Cellulase (glycosyl hydrolase family 5)	Glycoside hydrolase, catalytic domain, Glycoside hydrolase superfamily, Glycoside hydrolase, family 5
sr11588	1066	25							Reactome: R-HSA-975956|Reactome: R-HSA-975957	GO:0000184|GO:0003677|GO:0004386|GO:0005524|GO:0005737|GO:0008270	RNA helicase (UPF2 interacting domain), Part of AAA domain, AAA domain, AAA domain	RNA helicase UPF1, UPF2-interacting domain, P-loop containing nucleoside triphosphate hydrolase, AAA+ ATPase domain
sr11589	1503	3
sr11590	1661	6								GO:0000160	Response regulator receiver domain	CheY-like superfamily, Signal transduction response regulator, receiver domain
sr11591	132	1		1	1				Reactome: R-HSA-5368286|Reactome: R-HSA-5389840|Reactome: R-HSA-5419276	GO:0003735|GO:0005840|GO:0006412|GO:0019843	Ribosomal protein S6	Translation elongation factor EF1B/ribosomal protein S6, Ribosomal protein S6
sr11592	1030	10								GO:0005515		WD40/YVTN repeat-like-containing domain, Quinoprotein alcohol dehydrogenase-like superfamily, WD40 repeat
sr11593	386	6
sr11594	935	7								GO:0003676|GO:0005524	Helicase conserved C-terminal domain, DEAD/DEAH box helicase	P-loop containing nucleoside triphosphate hydrolase, RNA helicase, DEAD-box type, Q motif, Helicase superfamily 1/2, ATP-binding domain, ATP-dependent RNA helicase DEAD-box, conserved site, Helicase, C-terminal, DEAD/DEAH box helicase domain
sr11595	163
sr11597	328	6		1	1						Mitochondrial carrier protein	Mitochondrial carrier domain, Mitochondrial substrate/solute carrier
sr11598	110	1							Reactome: R-HSA-156827|Reactome: R-HSA-156902|Reactome: R-HSA-1799339|Reactome: R-HSA-192823|Reactome: R-HSA-2408557|Reactome: R-HSA-6791226|Reactome: R-HSA-72689|Reactome: R-HSA-72706|Reactome: R-HSA-72764|Reactome: R-HSA-975956|Reactome: R-HSA-975957	GO:0003735|GO:0005622|GO:0005840|GO:0006414	60s Acidic ribosomal protein	Ribosomal protein L12 family
sr11600	516	4							Reactome: R-HSA-428890	GO:0003779|GO:0007010|GO:0003779|GO:0007015|GO:0000902	Adenylate cyclase associated (CAP) N terminal, Adenylate cyclase associated (CAP) C terminal	Adenylate cyclase-associated CAP, C-terminal, CARP motif, Adenylyl cyclase-associated protein CAP, fungal type, Adenylate cyclase-associated CAP, N-terminal, Adenylate cyclase-associated CAP, CAP, conserved site, N-terminal, Cyclase-associated protein CAP/septum formation inhibitor MinC, C-terminal, C-CAP/cofactor C-like domain
sr11601	658	5							Reactome: R-HSA-2467813|Reactome: R-HSA-2500257|Reactome: R-HSA-5663220|Reactome: R-HSA-68877		HEC/Ndc80p family	Kinetochore protein Ndc80
sr11602	855	13								GO:0004553|GO:0005975|GO:0005975	Cellulase (glycosyl hydrolase family 5)	Glycoside hydrolase, family 5, conserved site, Glycoside hydrolase superfamily, Glycoside hydrolase, catalytic domain, Glycoside hydrolase, family 5
sr11603	329	4	1	1	1							RlpA-like protein, double-psi beta-barrel domain
sr11604	622	4										Alpha/Beta hydrolase fold
sr11605	344	3								GO:0003676|GO:0000166	RNA recognition motif. (a.k.a. RRM, RBD, or RNP domain)	RNA recognition motif domain, Nucleotide-binding alpha-beta plait domain
sr11606	635	7								GO:0008017	Growth-Arrest-Specific Protein 2 Domain	Gas2-related domain
sr11607	263	2								GO:0016491	short chain dehydrogenase	NAD(P)-binding domain, Short-chain dehydrogenase/reductase SDR, Short-chain dehydrogenase/reductase, conserved site
sr11608	1016	6		1	1	1	1	2			Fasciclin domain	FAS1 domain
sr11609	541	7			2	3	2	3		GO:0008270	RING-variant domain	E3 ubiquitin-protein ligase MARCH-like, Zinc finger, RING-CH-type, Zinc finger, RING/FYVE/PHD-type
sr11610	535	13							Reactome: R-HSA-3214847	GO:0003824|GO:0051536|GO:0008080	Radical_SAM C-terminal domain, Radical SAM superfamily, Acetyltransferase (GNAT) family	Elongator protein 3/MiaB/NifB, Histone acetyltransferase ELP3, Acyl-CoA N-acyltransferase, Radical SAM, alpha/beta horseshoe, Radical SAM, C-terminal extension, GNAT domain, Radical SAM
sr11611	163	2		1	1				Reactome: R-HSA-389661|Reactome: R-HSA-6783984, Reactome: R-HSA-389661	GO:0005960|GO:0019464	Glycine cleavage H-protein	Glycine cleavage system H-protein, subgroup, Biotin/lipoyl attachment, 2-oxo acid dehydrogenase, lipoyl-binding site, Glycine cleavage system H-protein, Single hybrid motif
sr11612	356	1			4	6	3	6
sr11613	420	4									Mitochondrial carrier protein	Mitochondrial carrier domain, Mitochondrial substrate/solute carrier
sr11614	240	1									Protein of unknown function (DUF498/DUF598)	NDUFAF3/Mth938 domain-containing protein
sr11615	846	52								GO:0046872|GO:0003676	Zinc finger, C2H2 type	Zinc finger, C2H2, Zinc finger C2H2-type/integrase DNA-binding domain, Zinc finger, C2H2-like
sr11616	348			1	1				Reactome: R-HSA-389661	GO:0008152|GO:0016746	Biotin-requiring enzyme, e3 binding domain	2-oxo acid dehydrogenase, lipoyl-binding site, Biotin/lipoyl attachment, E3-binding domain, Single hybrid motif
sr11617	290	1							Reactome: R-HSA-427413|Reactome: R-HSA-5250924|Reactome: R-HSA-73762|Reactome: R-HSA-73772|Reactome: R-HSA-73777|Reactome: R-HSA-73863		DNA-directed RNA polymerase I subunit RPA34.5	DNA-directed RNA polymerase I, subunit RPA34.5
sr11618	376	8			2	2	1	3			short chain dehydrogenase	NAD(P)-binding domain, Short-chain dehydrogenase/reductase SDR
sr11619	569	1
sr11620	734	18								GO:0042393	2OG-Fe(II) oxygenase superfamily	Alpha-ketoglutarate-dependent dioxygenase AlkB-like, SRA-YDG
sr11621	1311	10								GO:0003723|GO:0003676|GO:0000166|GO:0005488	Pumilio-family RNA binding repeat, RNA recognition motif. (a.k.a. RRM, RBD, or RNP domain)	Pumilio RNA-binding repeat, RNA recognition motif domain, Nucleotide-binding alpha-beta plait domain, Armadillo-like helical, Armadillo-type fold, Pumilio homology domain
sr11622	877	3		1	1
sr11623	519	15		1	1			1	Reactome: R-HSA-426048	GO:0006629	Lipase (class 3)	Alpha/Beta hydrolase fold, Fungal lipase-like domain
sr11624	627	2			3	6	4	6		GO:0016021	SNARE associated Golgi protein	Transmembrane protein TMEM64/TMEM41, SNARE associated Golgi protein
sr11625	231	1			1	1	1	1			Cytochrome oxidase complex assembly protein 1	Cytochrome oxidase assembly protein 1
sr11626	465	5								GO:0004672|GO:0006468|GO:0004672|GO:0005524|GO:0006468|GO:0005524	Protein kinase domain	Serine/threonine-protein kinase, active site, Protein kinase domain, Protein kinase-like domain, Protein kinase, ATP binding site
sr11627	1229	10							Reactome: R-HSA-5250924	GO:0003677|GO:0003887|GO:0006351|GO:0005488	DNA polymerase phi	DNA polymerase V, Armadillo-type fold
sr11628	997	15							KEGG: 00920+2.8.1.1|MetaCyc: PWY-5350	GO:0004792	Rhodanese-like domain	Thiosulphate sulfurtransferase, conserved site, Rhodanese-like domain
sr11629	305	2			1	1	1	1
sr11630	626	10							Reactome: R-HSA-110357	GO:0008080|GO:0003824|GO:0006281|GO:0006284	Acetyltransferase (GNAT) family, HhH-GPD superfamily base excision DNA repair protein	Acyl-CoA N-acyltransferase, GNAT domain, DNA glycosylase, HhH-GPD domain, Helix-turn-helix, base-excision DNA repair, C-terminal
sr11631	1073	7									Nitrogen permease regulator 2	Nitrogen permease regulator 2
sr11632	441	4		1	1						Peptidase family M28	Peptidase M28
sr11633	1171	2								GO:0003677|GO:0006355|GO:0043565	Homeobox domain	Homeodomain-like, Homeobox domain, Homeobox, conserved site
sr11634	1912	18			1	1	1			GO:0003676|GO:0005524	Helicase conserved C-terminal domain, Sec63 Brl domain, DEAD/DEAH box helicase	Helicase, C-terminal, P-loop containing nucleoside triphosphate hydrolase, Helicase superfamily 1/2, ATP-binding domain, Sec63 domain, Immunoglobulin E-set, DEAD/DEAH box helicase domain, Winged helix-turn-helix DNA-binding domain
sr11635	383	4						1	KEGG: 00052+1.1.1.16|KEGG: 00770+1.1.1.169|MetaCyc: PWY-6654	GO:0016491|GO:0055114|GO:0016491|GO:0050661|GO:0055114|GO:0008677|GO:0055114|GO:0055114	Ketopantoate reductase PanE/ApbA C terminal, Ketopantoate reductase PanE/ApbA	6-phosphogluconate dehydrogenase, domain 2, NAD(P)-binding domain, Ketopantoate reductase, C-terminal domain, Ketopantoate reductase, N-terminal domain, 6-phosphogluconate dehydrogenase C-terminal domain-like
sr11636	206				1	1	1	1	Reactome: R-HSA-204005	GO:0016021|GO:0016192|GO:0006810	Regulated-SNARE-like domain, Synaptobrevin	Synaptobrevin, Longin domain, Longin-like domain
sr11637	724	8			1	1	1		KEGG: 00010+6.2.1.1|KEGG: 00620+6.2.1.1|KEGG: 00640+6.2.1.1|KEGG: 00680+6.2.1.1|KEGG: 00720+6.2.1.1|MetaCyc: PWY-6672|MetaCyc: PWY-7118	GO:0003824|GO:0008152	Acetyl-coenzyme A synthetase N-terminus, AMP-binding enzyme	Acetyl-coenzyme A synthetase, N-terminal domain, AMP-dependent synthetase/ligase, AMP-binding, conserved site
sr11639	826	5			1	1	1		KEGG: 00030+3.1.1.31	GO:0005515|GO:0005741|GO:0006626	Lactonase, 7-bladed beta-propeller, Outer mitochondrial membrane transport complex protein	WD40/YVTN repeat-like-containing domain, Lactonase, 7-bladed beta propeller, Mitochondrial outer membrane transport complex Sam37/metaxin, N-terminal domain
sr11640	467	8							Reactome: R-HSA-6787450	GO:0008033|GO:0016740|GO:0016783	tRNA methyl transferase	tRNA-specific 2-thiouridylase, Rossmann-like alpha/beta/alpha sandwich fold, Adenine nucleotide alpha hydrolase-like domains
sr11641	775	4							Reactome: R-HSA-2467813|Reactome: R-HSA-2500257|Reactome: R-HSA-5663220|Reactome: R-HSA-606279|Reactome: R-HSA-68877	GO:0000776|GO:0019237|GO:0051382	Mif2/CENP-C like	Centromere protein C/Mif2/cnp3, Mif2/CENP-C cupin domain, RmlC-like jelly roll fold, RmlC-like cupin domain
sr11642	1193	11									twin BRCT domain	BRCT domain
sr11643	554	1								GO:0005515	CTLH/CRA C-terminal to LisH motif domain	CRA domain, LIS1 homology motif, CTLH/CRA C-terminal to LisH motif domain
sr11644	575	5								GO:0005515	WD domain, G-beta repeat	WD40/YVTN repeat-like-containing domain, WD40 repeat, WD40 repeat, conserved site, WD40-repeat-containing domain
sr11645	417	1									Brix domain	Brix domain
sr11646	624	8	1	1	1					GO:0006508|GO:0008236	Serine carboxypeptidase S28	Peptidase S28, Alpha/Beta hydrolase fold
sr11647	185	7								GO:0005525|GO:0005525|GO:0007264	Ras family	Small GTP-binding protein domain, P-loop containing nucleoside triphosphate hydrolase, Small GTPase superfamily
sr11648	621	9
sr11649	416	6								GO:0005779|GO:0006625|GO:0008022|GO:0008270	Pex2 / Pex12 amino terminal region	Peroxisome assembly protein 12, Pex, N-terminal, Zinc finger, RING/FYVE/PHD-type
sr11650	846	27								GO:0016579|GO:0036459|GO:0008270|GO:0004843|GO:0016579|GO:0006511|GO:0036459	Ubiquitin carboxyl-terminal hydrolase, Zn-finger in ubiquitin-hydrolases and other protein, UBA/TS-N domain	Peptidase C19, ubiquitin carboxyl-terminal hydrolase, Ubiquitin-associated domain, Zinc finger, RING/FYVE/PHD-type, Ubiquitin specific protease domain, Zinc finger, UBP-type, Ubiquitinyl hydrolase, Ubiquitin specific protease, conserved site
sr11651	846	3		1	4	7	4	7
sr11652	1090	12			1	1	1			GO:0000981|GO:0005634|GO:0006355|GO:0008270|GO:0003677|GO:0005634|GO:0006351|GO:0008270	Fungal Zn(2)-Cys(6) binuclear cluster domain, Fungal specific transcription factor domain	Zn(2)-C6 fungal-type DNA-binding domain, Transcription factor domain, fungi
sr11653	593	6							KEGG: 00340+2.1.1.22|MetaCyc: PWY-6829|MetaCyc: PWY-7285|MetaCyc: PWY-7286|Reactome: R-HSA-6782861, Reactome: R-HSA-6782861	GO:0009019|GO:0030488	Met-10+ like-protein	tRNA (guanine(37)-N(1))-methyltransferase, eukaryotic, S-adenosyl-L-methionine-dependent methyltransferase, SAM-dependent methyltransferase TRM5/TYW2-type
sr11654	289	1			1	1	1	2	Reactome: R-HSA-162710		GlcNAc-PI de-N-acetylase	N-acetylglucosaminyl phosphatidylinositol deacetylase-related, Putative deacetylase LmbE-like domain
sr11655	759	1
sr11656	491	9							KEGG: 00400+4.1.3.27|MetaCyc: PWY-5958|MetaCyc: PWY-6660|MetaCyc: PWY-6661	GO:0009058|GO:0000162|GO:0004049|GO:0009058|GO:0016833	Anthranilate synthase component I, N terminal region, chorismate binding enzyme	ADC synthase, Anthranilate synthase component I, PabB-like, Anthranilate synthase component I, N-terminal, Chorismate-utilising enzyme, C-terminal
sr11657	697	2							Reactome: R-HSA-72163	GO:0003723|GO:0006396|GO:0005515	Pre-mRNA splicing factor PRP21 like protein, Surp module	SWAP/Surp, Splicing factor 3A subunit 1, Ubiquitin domain
sr11658	159	2						1
sr11660	537	7								GO:0003677|GO:0006281|GO:0008270|GO:0008270	Xylose isomerase-like TIM barrel	AP endonuclease 2, Xylose isomerase-like, TIM barrel domain, AP endonuclease 2, zinc binding site
sr11661	414	10	1	1	1	1	1
sr11662	579	6		1	1					GO:0005515	WD domain, G-beta repeat	WD40 repeat, WD40-repeat-containing domain, WD40 repeat, conserved site, WD40/YVTN repeat-like-containing domain
sr11663	612	10								GO:0004066|GO:0006529	Asparagine synthase, Glutamine amidotransferase domain	Glutamine amidotransferase type 2 domain, Rossmann-like alpha/beta/alpha sandwich fold, Asparagine synthase, Nucleophile aminohydrolases, N-terminal
sr11664	731	2			1	1	1					NAD(P)-binding domain
sr11665	517	4								GO:0003676|GO:0005524	DEAD/DEAH box helicase, Helicase conserved C-terminal domain	RNA helicase, DEAD-box type, Q motif, DEAD/DEAH box helicase domain, Helicase, C-terminal, ATP-dependent RNA helicase DEAD-box, conserved site, P-loop containing nucleoside triphosphate hydrolase, Helicase superfamily 1/2, ATP-binding domain
sr11666	439	8							KEGG: 00780+2.8.1.6|MetaCyc: PWY-7380	GO:0004076|GO:0009102|GO:0003824|GO:0003824|GO:0051536	Biotin and Thiamin Synthesis associated domain, Radical SAM superfamily	Biotin synthase/Biotin biosynthesis bifunctional protein BioAB, Biotin and thiamin synthesis-associated domain, Aldolase-type TIM barrel, Radical SAM, Elongator protein 3/MiaB/NifB
sr11667	1145	23			1	1	1			GO:0000981|GO:0005634|GO:0006355|GO:0008270	Fungal Zn(2)-Cys(6) binuclear cluster domain	Zn(2)-C6 fungal-type DNA-binding domain
sr11669	301	1								GO:0005622|GO:0042254	Ribosomal protein L10	Ribosomal protein L10P
sr11670	355	5							Reactome: R-HSA-204626, MetaCyc: PWY-5905|Reactome: R-HSA-204626	GO:0005488|GO:0008612|GO:0019135	HEAT repeats	PBS lyase HEAT-like repeat, Armadillo-type fold, Deoxyhypusine hydroxylase, Armadillo-like helical
sr11671	253	1								GO:0005515	CTLH/CRA C-terminal to LisH motif domain, LisH	LIS1 homology motif, CTLH, C-terminal LisH motif, CTLH/CRA C-terminal to LisH motif domain, CRA domain
sr11672	620	11							Reactome: R-HSA-983168	GO:0003676|GO:0008270|GO:0005634|GO:0008270	Zinc knuckle, DWNN domain	Zinc finger, CCHC-type, DWNN domain, Zinc knuckle CX2CX3GHX4C, Zinc finger, RING/FYVE/PHD-type
sr11673	704	5			1	1	1	1		GO:0006629|GO:0008374	Lecithin:cholesterol acyltransferase	Lecithin:cholesterol/phospholipid:diacylglycerol acyltransferase, Alpha/Beta hydrolase fold
sr11674	2897	35								GO:0005488	Cell morphogenesis N-terminal, Cell morphogenesis C-terminal, Cell morphogenesis central region	Cell morphogenesis protein N-terminal, Armadillo-like helical, Armadillo-type fold, Cell morphogenesis protein C-terminal, Cell morphogenesis central region
sr11675	313	1		1	1					GO:0016791	Acid Phosphatase	Magnesium-dependent phosphatase-1, eukaryotic type, HAD-like domain, Magnesium-dependent phosphatase-1, eukaryotic/archaeal type
sr11676	522	8			1	1	1				Pex2 / Pex12 amino terminal region	Pex, N-terminal, Zinc finger, RING/FYVE/PHD-type
sr11677	296	1	1	1	1	1	1	1			Phosphatidylethanolamine-binding protein	Phosphatidylethanolamine-binding protein
sr11678	332	2	1	1	2	2	1	1			DnaJ domain	DnaJ domain
sr11679	955	5							Reactome: R-HSA-6791226|Reactome: R-HSA-8849473		rRNA processing/ribosome biogenesis	Pre-rRNA-processing protein RIX1, N-terminal
sr11680	1115	8							Reactome: R-HSA-1445148|Reactome: R-HSA-264876|Reactome: R-HSA-5620916	GO:0005737|GO:0006887|GO:0048278	Exocyst complex component Sec10	Exocyst complex component Sec10-like
sr11681	337	10	1	1	1					GO:0004553|GO:0005975|GO:0008061	Glycosyl hydrolases family 16	Glycoside hydrolase family 16, Chitin-binding, type 1, Concanavalin A-like lectin/glucanase domain
sr11682	210	1							Reactome: R-HSA-176974		GINS complex protein	GINS complex, GINS complex, subunit Psf3
sr11684	1271	7								GO:0005515		Tetratricopeptide repeat, Tetratricopeptide-like helical domain, Tetratricopeptide repeat-containing domain
sr11685	1050	8							Reactome: R-HSA-1169408|Reactome: R-HSA-159236|Reactome: R-HSA-165054|Reactome: R-HSA-168276|Reactome: R-HSA-168325|Reactome: R-HSA-170822|Reactome: R-HSA-180746|Reactome: R-HSA-180910|Reactome: R-HSA-3108214|Reactome: R-HSA-3301854|Reactome: R-HSA-3371453|Reactome: R-HSA-4570464|Reactome: R-HSA-4615885|Reactome: R-HSA-5578749|Reactome: R-HSA-6784531	GO:0005515	Nuclear pore component	WD40/YVTN repeat-like-containing domain, Nucleoporin Nup88, Quinoprotein amine dehydrogenase, beta chain-like
sr11686	359	1							Reactome: R-HSA-193368|Reactome: R-HSA-2046106|Reactome: R-HSA-389887|Reactome: R-HSA-390247|Reactome: R-HSA-75105	GO:0006637|GO:0047617	Thioesterase-like superfamily	HotDog domain, Acyl-CoA thioesterase
sr11687	719									GO:0006904|GO:0016192	Sec1 family	Sec1-like, domain 2, Sec1-like protein
sr11689	1847	14								GO:0004672|GO:0005524|GO:0006468|GO:0004672|GO:0006468	Protein kinase domain	Protein kinase-like domain, Protein kinase domain, Serine/threonine-protein kinase, active site, Calcium/calmodulin-dependent/calcium-dependent protein kinase
sr11690	166	2							Reactome: R-HSA-983168, MetaCyc: PWY-7511|Reactome: R-HSA-983168		Ubiquitin-conjugating enzyme	Ubiquitin-conjugating enzyme/RWD-like, Ubiquitin-conjugating enzyme E2, Ubiquitin-conjugating enzyme, active site
sr11691	392	1			1	1	1	1	Reactome: R-HSA-6811434	GO:0005515	SNARE-complex protein Syntaxin-18 N-terminus	Target SNARE coiled-coil homology domain, SNARE-complex protein Syntaxin-18, N-terminal
sr11692	616	12	1	1	6	10	5	9		GO:0016757	Alg9-like mannosyltransferase family	GPI mannosyltransferase
sr11693	340	2								GO:0005634	XAP5, circadian clock regulator	XAP5 protein
sr11694	180	4									ACT domain	GATS-like ACT domain
sr11697	545	3			6	12	7	12		GO:0003333|GO:0015171|GO:0016020|GO:0006865|GO:0016021|GO:0055085|GO:0006810|GO:0016020|GO:0055085	Amino acid permease	Amino acid/polyamine transporter I, Amino acid permease, conserved site, Amino acid permease/ SLC12A domain
sr11698	637		1	1	1
sr11699	305	2								GO:0010181|GO:0010181|GO:0016491|GO:0055114	Flavin reductase like domain	Flavin reductase like domain, FMN-binding split barrel
sr11700	278	2									Methyltransferase domain	S-adenosyl-L-methionine-dependent methyltransferase
sr11701	1188	18							Reactome: R-HSA-389977	GO:0005096|GO:0007021|GO:0007023|GO:0048487|GO:0005488	Tubulin folding cofactor D C terminal	Tubulin-folding cofactor D, Tubulin-specific chaperone D, C-terminal, Armadillo-type fold, Armadillo-like helical
sr11702	1416	18							Reactome: R-HSA-426048	GO:0006629	Lipase (class 3)	Alpha/Beta hydrolase fold, Fungal lipase-like domain
sr11703	219										Ribosome biogenesis protein SLX9
sr11704	537	5			1	1	1			GO:0016705|GO:0055114|GO:0005506|GO:0016705|GO:0020037|GO:0055114	Cytochrome P450	Cytochrome P450, conserved site, Cytochrome P450
sr11706	548	6			6	11	6	9	Reactome: R-HSA-162710	GO:0006506|GO:0016021|GO:0016758	Mannosyltransferase (PIG-M)	Mannosyltransferase, DXD
sr11707	782	9									Uncharacterized ACR, YdiU/UPF0061 family	Uncharacterised protein family UPF0061
sr11708	411	6									Cupin-like domain	JmjC domain
sr11709	910	2								GO:0006508|GO:0008234	Ulp1 protease family, C-terminal catalytic domain	Ulp1 protease family, C-terminal catalytic domain
sr11710	960	6									SGT1 protein	Ecd family
sr11711	1257	12			1	1	1			GO:0005515	DIL domain, Ankyrin repeats (3 copies)	Ankyrin repeat-containing domain, Ankyrin repeat, Dilute domain
sr11712	363	5			4	8	5	8
sr11713	1393	2			1	1	1				MIT (microtubule interacting and transport) domain	MIT
sr11714	241	8			3	4	2	4		GO:0005886	SUR7/PalI family	Membrane protein SUR7/Rim9-like, fungi
sr11715	860	5			2	2	1	2		GO:0016020|GO:0030001|GO:0046873|GO:0055085	CorA-like Mg2+ transporter protein	Mg2+ transporter protein, CorA-like/Zinc transport protein ZntB
sr11716	455	5			1	1	1			GO:0003824|GO:0030151|GO:0030170	MOSC domain, MOSC N-terminal beta barrel domain	Molybdenum cofactor sulfurase, C-terminal, MOSC, N-terminal beta barrel
sr11717	1111	15			1	1	1		KEGG: 00010+6.2.1.1|KEGG: 00620+6.2.1.1|KEGG: 00640+6.2.1.1|KEGG: 00680+6.2.1.1|KEGG: 00720+6.2.1.1|MetaCyc: PWY-6672|MetaCyc: PWY-7118	GO:0055114|GO:0003824|GO:0008152|GO:0016491	Zinc-binding dehydrogenase, AMP-binding enzyme, AMP-binding enzyme C-terminal domain, Acetyl-coenzyme A synthetase N-terminus	GroES-like, Alcohol dehydrogenase, C-terminal, AMP-dependent synthetase/ligase, AMP-binding enzyme C-terminal domain, Acetyl-coenzyme A synthetase, N-terminal domain, NAD(P)-binding domain, Polyketide synthase, enoylreductase domain
sr11718	590	1							Reactome: R-HSA-72163	GO:0000244|GO:0000398|GO:0046540	Prp31 C terminal domain, snoRNA binding domain, fibrillarin	NOSIC, Nop domain, U4/U6 small nuclear ribonucleoprotein Prp31, Prp31 C-terminal
sr11720	962	13							Reactome: R-HSA-176187|Reactome: R-HSA-176974|Reactome: R-HSA-68867|Reactome: R-HSA-68949|Reactome: R-HSA-68962|Reactome: R-HSA-69052|Reactome: R-HSA-69300	GO:0003677|GO:0005524|GO:0006260|GO:0003677|GO:0003678|GO:0005524|GO:0005634|GO:0006270|GO:0042555	MCM2/3/5 family, MCM N-terminal domain	Mini-chromosome maintenance, conserved site, P-loop containing nucleoside triphosphate hydrolase, MCM domain, DNA replication licensing factor Mcm6, Rubredoxin-type fold, Mini-chromosome maintenance protein, MCM N-terminal domain, Nucleic acid-binding, OB-fold
sr11721	831	11			1	1	1	1	KEGG: 00600+3.5.1.23|MetaCyc: PWY-6483|MetaCyc: PWY-7119, KEGG: 00600+3.5.1.23|MetaCyc: PWY-6483|MetaCyc: PWY-7119|Reactome: R-HSA-1660662		Neutral/alkaline non-lysosomal ceramidase, C-terminal, Neutral/alkaline non-lysosomal ceramidase, N-terminal	Neutral/alkaline nonlysosomal ceramidase, Neutral/alkaline non-lysosomal ceramidase, C-terminal, Neutral/alkaline non-lysosomal ceramidase, N-terminal
sr11722	419	4							KEGG: 00020+6.2.1.5|KEGG: 00640+6.2.1.5|KEGG: 00660+6.2.1.5|KEGG: 00720+6.2.1.5|MetaCyc: PWY-5392|MetaCyc: PWY-5537|MetaCyc: PWY-5538|MetaCyc: PWY-5690|MetaCyc: PWY-5913|MetaCyc: PWY-6728|MetaCyc: PWY-6969|MetaCyc: PWY-7384|Reactome: R-HSA-71403, KEGG: 00020+6.2.1.5|KEGG: 00640+6.2.1.5|KEGG: 00660+6.2.1.5|KEGG: 00720+6.2.1.5|MetaCyc: PWY-5392|MetaCyc: PWY-5537|MetaCyc: PWY-5538|MetaCyc: PWY-5690|…	GO:0005524|GO:0003824|GO:0008152|GO:0003824|GO:0005524|GO:0005524|GO:0046872	CoA-ligase, ATP-grasp domain	ATP-grasp fold, subdomain 2, Succinyl-CoA synthetase, beta subunit, ATP-grasp fold, subdomain 1, ATP-citrate lyase/succinyl-CoA ligase, Succinyl-CoA synthetase, beta subunit, conserved site, ATP-grasp fold, succinyl-CoA synthetase-type, Succinyl-CoA synthetase-like, ATP-grasp fold
sr11723	345	1								GO:0006364	Rrp15p	Ribosomal RNA-processing protein 15
sr11726	1750	9							KEGG: 00564+3.1.4.4|KEGG: 00565+3.1.4.4|MetaCyc: PWY-3561|MetaCyc: PWY-7039|Reactome: R-HSA-1483148|Reactome: R-HSA-1483166|Reactome: R-HSA-2029485, Reactome: R-HSA-1483148	GO:0035091|GO:0003824|GO:0004630|GO:0006654|GO:0048017	PX domain, PLD-like domain, Phospholipase D Active site motif	Pleckstrin homology domain, Phox homologous domain, Phospholipase D family, Phospholipase D/Transphosphatidylase, Phospholipase D-like domain, Phospholipase D1/D2
sr11727	168	3							Reactome: R-HSA-983168, MetaCyc: PWY-7511|Reactome: R-HSA-983168		Ubiquitin-conjugating enzyme	Ubiquitin-conjugating enzyme E2, Ubiquitin-conjugating enzyme, active site, Ubiquitin-conjugating enzyme/RWD-like
sr11728	282	3			4	6	3	6		GO:0005216|GO:0006811|GO:0016020	Bacteriorhodopsin-like protein	Archaeal/bacterial/fungal rhodopsins, Rhodopsin, retinal binding site
sr11729	1204	16			6	12	7	10	Reactome: R-HSA-936837	GO:0006812|GO:0016021|GO:0016887|GO:0000166|GO:0000166|GO:0046872|GO:0016021	haloacid dehalogenase-like hydrolase, E1-E2 ATPase	P-type ATPase, subfamily V, P-type ATPase, phosphorylation site, HAD-like domain, P-type ATPase, cytoplasmic domain N, P-type ATPase, A domain, P-type ATPase
sr11730	79									GO:0008608|GO:0042729|GO:0072686	DASH complex subunit Dad4	DASH complex subunit Dad4
sr11731	493	7			6	12	7	12		GO:0016021|GO:0055085	Major Facilitator Superfamily	Major facilitator superfamily, Major facilitator superfamily domain
sr11732	1224	18			2	2	1			GO:0003824	Raffinose synthase or seed imbibition protein Sip1	Glycoside hydrolase superfamily, Glycosyl hydrolases 36, Aldolase-type TIM barrel
sr11733	1060	10		1	1					GO:0016579|GO:0036459|GO:0006511|GO:0036459	Ubiquitin carboxyl-terminal hydrolase	Peptidase C19, ubiquitin carboxyl-terminal hydrolase, Ubiquitin specific protease, conserved site, Ubiquitin specific protease domain
sr11734	941	17								GO:0000981|GO:0005634|GO:0006355|GO:0008270|GO:0003677|GO:0005634|GO:0006351|GO:0008270	Fungal Zn(2)-Cys(6) binuclear cluster domain	Zn(2)-C6 fungal-type DNA-binding domain, Transcription factor domain, fungi
sr11735	572	7			6	12	7	8			Bacterial low temperature requirement A protein (LtrA)	Low temperature requirement A
sr11736	597	10			6	12	7	11				Major facilitator superfamily domain
sr11737	528	4			1	2	2		Reactome: R-HSA-156827|Reactome: R-HSA-72649|Reactome: R-HSA-72689|Reactome: R-HSA-72695|Reactome: R-HSA-72702|Reactome: R-HSA-72706	GO:0005515|GO:0003743|GO:0005737|GO:0005852	eIF3 subunit 6 N terminal domain, PCI domain	Eukaryotic translation initiation factor 3 subunit E, N-terminal, Winged helix-turn-helix DNA-binding domain, Proteasome component (PCI) domain, Eukaryotic translation initiation factor 3 subunit E
sr11738	437	8							Reactome: R-HSA-110357	GO:0006284|GO:0003824|GO:0006281	HhH-GPD superfamily base excision DNA repair protein	HhH-GPD domain, DNA glycosylase, Helix-turn-helix, base-excision DNA repair, C-terminal
sr11739	381	2									NAD(P)H-binding	NAD(P)-binding domain
sr11740	602	9			4	8	5	8		GO:0016491|GO:0055114|GO:0000293|GO:0016021	Ferric reductase like transmembrane component, Ferric reductase NAD binding domain, FAD-binding domain	Ferredoxin reductase-type FAD-binding domain, Ferric reductase transmembrane component-like domain, Ferric reductase, NAD binding domain, FAD-binding 8, Ferric/cupric reductase transmembrane component 7, Riboflavin synthase-like beta-barrel
sr11741	342	1							Reactome: R-HSA-6782315	GO:0000287|GO:0006400|GO:0008193	tRNAHis guanylyltransferase, Thg1 C terminal domain	tRNAHis guanylyltransferase Thg1, tRNAHis guanylyltransferase catalytic domain, Thg1 C-terminal domain
sr11745	543	5							KEGG: 00740+3.5.4.25|MetaCyc: PWY-6168|MetaCyc: PWY-7539		GTP cyclohydrolase N terminal, GTP cyclohydrolase II	GTP cyclohydrolase N-terminal, GTP cyclohydrolase II
sr11746	178	1								GO:0005525|GO:0005622|GO:0007264|GO:0005525	ADP-ribosylation factor family	P-loop containing nucleoside triphosphate hydrolase, Small GTPase superfamily, ARF type, Small GTPase superfamily, ARF/SAR type, Small GTP-binding protein domain
sr11748	759	6								GO:0003676|GO:0008270	DBF zinc finger, BRCA1 C Terminus (BRCT) domain, Dfp1/Him1, central region	BRCT domain, Zinc finger, DBF-type, Regulatory subunit Dfp1/Him1, central region
sr11749	320	1							Reactome: R-HSA-2467813|Reactome: R-HSA-2500257|Reactome: R-HSA-4615885|Reactome: R-HSA-5663220|Reactome: R-HSA-68877		Nbl1 / Borealin N terminal	Borealin, N-terminal
sr11750	311	1			1	1	1	1			Mitochondrial K+-H+ exchange-related	Protein of unknown function DUF2343
sr11751	127	1									Protein of unknown function (DUF952)	Protein of unknown function DUF952
sr11752	1262	9								GO:0003676|GO:0005524|GO:0003723|GO:0003724|GO:0006401	rRNA-processing arch domain, DEAD/DEAH box helicase, Helicase conserved C-terminal domain, DSHCT (NUC185) domain	rRNA-processing arch domain, ATP-dependent RNA helicase Ski2, C-terminal, Helicase superfamily 1/2, ATP-binding domain, P-loop containing nucleoside triphosphate hydrolase, Helicase, C-terminal, DEAD/DEAH box helicase domain, ATP-dependent RNA helicase Ski2
sr11754	380	3		1	1			1			Ferritin-like domain
sr11755	396
sr11756	144	1
sr11757	281	4									Class II Aldolase and Adducin N-terminal domain	Class II aldolase/adducin N-terminal
sr11758	922	12								GO:0005515|GO:0008270		Zinc finger, PHD-type, conserved site, Zinc finger, PHD-type, Zinc finger, RING/FYVE/PHD-type, Zinc finger, FYVE/PHD-type
sr11764	1406	16		1	1				KEGG: 00310+2.1.1.43|Reactome: R-HSA-3214841	GO:0005515|GO:0003677|GO:0005634|GO:0018024	SET domain	Post-SET domain, SET domain, AT hook, DNA-binding motif, AWS domain
sr11765	897	14								GO:0000981|GO:0005634|GO:0006355|GO:0008270	Fungal Zn(2)-Cys(6) binuclear cluster domain	Zn(2)-C6 fungal-type DNA-binding domain
sr11766	332	1							KEGG: 00020+1.1.1.37|KEGG: 00270+1.1.1.37|KEGG: 00620+1.1.1.37|KEGG: 00630+1.1.1.37|KEGG: 00680+1.1.1.37|KEGG: 00710+1.1.1.37|KEGG: 00720+1.1.1.37|MetaCyc: PWY-1622|MetaCyc: PWY-5392|MetaCyc: PWY-561|MetaCyc: PWY-5690|MetaCyc: PWY-5913|MetaCyc: PWY-6728|MetaCyc: PWY-6969|MetaCyc: PWY-7115|MetaCyc: PWY-7383|Reactome: R-HSA-70263|Reactome: R-HSA-71403, KEGG: 00020+1.1.1.37|KEGG: 00270+1.1.1.37|KEGG…	GO:0016616|GO:0019752|GO:0055114|GO:0016616|GO:0055114|GO:0006108|GO:0030060|GO:0055114|GO:0003824|GO:0005975|GO:0016616|GO:0055114|GO:0016491|GO:0055114|GO:0006108|GO:0016615|GO:0055114	lactate/malate dehydrogenase, alpha/beta C-terminal domain, lactate/malate dehydrogenase, NAD binding domain	L-lactate/malate dehydrogenase, NAD(P)-binding domain, Lactate/malate dehydrogenase, C-terminal, Malate dehydrogenase, type 1, Lactate dehydrogenase/glycoside hydrolase, family 4, C-terminal, Lactate/malate dehydrogenase, N-terminal, Malate dehydrogenase, active site
sr11767	275	2									Ribosomal protein L7Ae/L30e/S12e/Gadd45 family	50S ribosomal protein L30e-like, Ribosomal protein L7Ae/L30e/S12e/Gadd45
sr11768	928	5								GO:0003677	Tc5 transposase DNA-binding domain	Homeodomain-like, HTH CenpB-type DNA-binding domain
sr11769	147				2	3	2	1			MAPEG family	Membrane-associated, eicosanoid/glutathione metabolism (MAPEG) protein, Membrane associated eicosanoid/glutathione metabolism-like domain
sr11770	350	3							Reactome: R-HSA-71403, KEGG: 00630+1.1.1.93|KEGG: 00650+1.1.1.83	GO:0016616|GO:0055114|GO:0000287|GO:0016616|GO:0051287|GO:0055114|GO:0016616|GO:0051287|GO:0055114	Isocitrate/isopropylmalate dehydrogenase	Isopropylmalate dehydrogenase-like domain, Isocitrate/isopropylmalate dehydrogenase, conserved site, Isocitrate and isopropylmalate dehydrogenases family, Tartrate dehydrogenase
sr11771	156								Reactome: R-HSA-5368286|Reactome: R-HSA-5389840|Reactome: R-HSA-5419276	GO:0003735|GO:0005840|GO:0006412	Ribosomal protein L13	Ribosomal protein L13, Ribosomal protein L13, bacterial-type
sr11772	156	1		1	1
sr11773	1136	2
sr11774	326	5		1	1							Uncharacterised conserved protein UCP038021, RWD
sr11775	414	5		1	1				Reactome: R-HSA-381426	GO:0008237	Pregnancy-associated plasma protein-A	Metallopeptidase, catalytic domain, Peptidase M43, pregnancy-associated plasma-A
sr11776	468	11							Reactome: R-HSA-71384	GO:0055114|GO:0008270|GO:0016491|GO:0055114|GO:0016491	Zinc-binding dehydrogenase, Alcohol dehydrogenase GroES-like domain	Alcohol dehydrogenase, C-terminal, Alcohol dehydrogenase, N-terminal, Alcohol dehydrogenase superfamily, zinc-type, Polyketide synthase, enoylreductase domain, GroES-like, NAD(P)-binding domain, Alcohol dehydrogenase, zinc-type, conserved site
sr11777	1394	5								GO:0006508|GO:0008234	Ulp1 protease family, C-terminal catalytic domain	Ulp1 protease family, C-terminal catalytic domain
sr11778	299	3								GO:0016491|GO:0055114	Aldo/keto reductase family	Aldo/keto reductase, conserved site, NADP-dependent oxidoreductase domain, Aldo/keto reductase, Aldo/keto reductase/potassium channel subunit beta
sr11779	1161	3									Protein of unknown function (DUF3295), Fungal protein of unknown function (DUF1752)	Protein of unknown function DUF3295, Protein of unknown function DUF1752, fungi
sr11780	1636	7									HD domain	HD/PDEase domain, HD domain
sr11781	608	4							Reactome: R-HSA-6799198		Putative S-adenosyl-L-methionine-dependent methyltransferase	Putative S-adenosyl-L-methionine-dependent methyltransferase MidA, S-adenosyl-L-methionine-dependent methyltransferase
sr11782	1201	5							Reactome: R-HSA-983168	GO:0004842	HECT-domain (ubiquitin-transferase)	HECT domain
sr11783	255	3									Glutathione S-transferase, C-terminal domain	Glutathione S-transferase, C-terminal, Glutathione S-transferase, C-terminal-like, Thioredoxin-like fold
sr11784	376	9							Reactome: R-HSA-71384	GO:0008270|GO:0016491|GO:0055114|GO:0055114	Alcohol dehydrogenase GroES-like domain, Zinc-binding dehydrogenase	Alcohol dehydrogenase superfamily, zinc-type, GroES-like, Alcohol dehydrogenase, zinc-type, conserved site, NAD(P)-binding domain, Alcohol dehydrogenase, N-terminal, Alcohol dehydrogenase, C-terminal
sr11785	927	6								GO:0004386|GO:0003676|GO:0005524|GO:0008026	Helicase associated domain (HA2), Oligonucleotide/oligosaccharide-binding (OB)-fold, Helicase conserved C-terminal domain	Helicase-associated domain, P-loop containing nucleoside triphosphate hydrolase, Helicase, C-terminal, Helicase superfamily 1/2, ATP-binding domain, DNA/RNA helicase, ATP-dependent, DEAH-box type, conserved site, Domain of unknown function DUF1605
sr11786	430	9							KEGG: 04150+2.7.11.24	GO:0005524|GO:0004672|GO:0005524|GO:0006468|GO:0004672|GO:0006468|GO:0004707|GO:0005524|GO:0006468	Protein kinase domain	Protein kinase, ATP binding site, Protein kinase domain, Protein kinase-like domain, Serine/threonine-protein kinase, active site, Mitogen-activated protein (MAP) kinase, conserved site
sr11787	331	1
sr11788	367	2								GO:0008290|GO:0051016	F-actin capping protein alpha subunit	F-actin-capping protein subunit alpha
sr11789	582	8							Reactome: R-HSA-6798163	GO:0016614|GO:0050660|GO:0055114|GO:0016614|GO:0055114|GO:0016491|GO:0055114	GMC oxidoreductase, GMC oxidoreductase	Glucose-methanol-choline oxidoreductase, N-terminal, Glucose-methanol-choline oxidoreductase, C-terminal, FAD/NAD(P)-binding domain
sr11790	329	1								GO:0000166|GO:0019722	Calcipressin	Nucleotide-binding alpha-beta plait domain, Calcipressin
sr11791	265	5									Regulator of volume decrease after cellular swelling
sr11792	113								Reactome: R-HSA-156827|Reactome: R-HSA-156902|Reactome: R-HSA-1799339|Reactome: R-HSA-192823|Reactome: R-HSA-2408557|Reactome: R-HSA-6791226|Reactome: R-HSA-72689|Reactome: R-HSA-72706|Reactome: R-HSA-72764|Reactome: R-HSA-975956|Reactome: R-HSA-975957	GO:0003735|GO:0005622|GO:0005840|GO:0006412	Ribosomal protein L36e	Ribosomal protein L36e
sr11793	1182
sr11794	289	2									Metallo-beta-lactamase superfamily	Metallo-beta-lactamase
sr11795	592	9								GO:0003824|GO:0005992	Glycosyltransferase family 20	Glycosyl transferase, family 20
sr11796	448	3		1	1				KEGG: 00260+2.1.2.10|KEGG: 00670+2.1.2.10, KEGG: 00260+2.1.2.10|KEGG: 00670+2.1.2.10|Reactome: R-HSA-6783984	GO:0005515|GO:0004047|GO:0006546	Aminomethyltransferase folate-binding domain, Glycine cleavage T-protein C-terminal barrel domain	GTP-binding protein TrmE/Glycine cleavage system T protein, domain 1, Glycine cleavage T-protein-like, N-terminal, Glycine cleavage T-protein, C-terminal barrel domain, Glycine cleavage system T protein, Glycine cleavage T-protein/YgfZ, C-terminal domain, Aminomethyltransferase/Dimethylsulfonioproprionate demethylase DmdA
sr11797	320											Coiled-coil domain-containing protein 137
sr11798	340	3							KEGG: 00330+3.4.11.5	GO:0004177|GO:0005737|GO:0006508	alpha/beta hydrolase fold	Alpha/Beta hydrolase fold, Proline iminopeptidase, Alpha/beta hydrolase fold-1
sr11799	683	6								GO:0046872	Nuclear fragile X mental retardation-interacting protein 1 (NUFIP1)	Zinc finger, CCCH-type, Nuclear fragile X mental retardation-interacting protein 1, conserved domain
sr11800	1844	24								GO:0005515|GO:0008270|GO:0005524	SNF2 family N-terminal domain	P-loop containing nucleoside triphosphate hydrolase, Zinc finger, RING/FYVE/PHD-type, Zinc finger, RING-type, SNF2-related, N-terminal domain, Zinc finger, RING-type, conserved site, Helicase superfamily 1/2, ATP-binding domain
sr11801	435	2		1	1				Reactome: R-HSA-5368286|Reactome: R-HSA-5389840|Reactome: R-HSA-5419276	GO:0003735|GO:0005840|GO:0006412	Ribosomal protein L4/L1 family	Ribosomal protein L4 domain, 50S ribosomal protein uL4, Ribosomal protein L4/L1e
sr11802	136	2								GO:0003735|GO:0005840|GO:0006412	Ribosomal protein S9/S16	Ribosomal protein S5 domain 2-type fold, subgroup, Ribosomal protein S9, conserved site, Ribosomal protein S5 domain 2-type fold, Ribosomal protein S9
sr11803	435	5									Conserved hypothetical ATP binding protein	GPN-loop GTPase 2, GPN-loop GTPase, P-loop containing nucleoside triphosphate hydrolase
sr11804	172	1							Reactome: R-HSA-110314|Reactome: R-HSA-174411|Reactome: R-HSA-174414|Reactome: R-HSA-174417|Reactome: R-HSA-174437|Reactome: R-HSA-5358565|Reactome: R-HSA-5358606|Reactome: R-HSA-5651801|Reactome: R-HSA-5656169|Reactome: R-HSA-5685942|Reactome: R-HSA-5696397|Reactome: R-HSA-5696400|Reactome: R-HSA-6782135|Reactome: R-HSA-6782210|Reactome: R-HSA-69091|Reactome: R-HSA-69109|Reactome: R-HSA-69166|Re…	GO:0005634|GO:0006260	DNA polymerase delta, subunit 4	DNA polymerase delta, subunit 4
sr11805	1370	19								GO:0000981|GO:0005634|GO:0006355|GO:0008270	Fungal Zn(2)-Cys(6) binuclear cluster domain	Zn(2)-C6 fungal-type DNA-binding domain
sr11806	434	5			2	4	3	3
sr11807	699	12								GO:0005515	WD domain, G-beta repeat	WD40-repeat-containing domain, WD40 repeat, WD40/YVTN repeat-like-containing domain
sr11808	531									GO:0005515	CUE domain	UBA-like, Ubiquitin system component Cue
sr11809	1245	18								GO:0000981|GO:0005634|GO:0006355|GO:0008270|GO:0003677|GO:0005634|GO:0006351|GO:0008270	Fungal specific transcription factor domain, Fungal Zn(2)-Cys(6) binuclear cluster domain	Zn(2)-C6 fungal-type DNA-binding domain, Transcription factor domain, fungi
sr11810	702	6	1	1	1	1	1	2
sr11811	839	5								GO:0005777|GO:0010468	NYN domain	Meiosis arrest female protein 1, PIN domain-like, NYN domain, limkain-b1-type
sr11812	220	3									Cupin superfamily (DUF985)	RmlC-like cupin domain, Cupin domain of unknown function DUF985, RmlC-like jelly roll fold
sr11813	261	2			1	2	2	2
sr11815	433	9			1	1	1	1
sr11816	606	3			2	2	1				Mitochondrial carrier protein	Mitochondrial substrate/solute carrier, Mitochondrial carrier domain
sr11817	380	8	1	1	1
sr11818	1778	31								GO:0005488	Guanine nucleotide exchange factor in Golgi transport N-terminal, Dimerisation and cyclophilin-binding domain of Mon2, C-terminal region of Mon2 protein	Armadillo-like helical, Armadillo-type fold, Guanine nucleotide exchange factor, N-terminal, Mon2, dimerisation and cyclophilin-binding domain, Mon2, C-terminal
sr11819	688	2			1	1	1	1
sr11821	689	11			3	6	4	4	Reactome: R-HSA-381038|Reactome: R-HSA-5358346|Reactome: R-HSA-5362768|Reactome: R-HSA-901032	GO:0005515|GO:0008270|GO:0000836|GO:0016567|GO:0030433|GO:0061630|GO:0008270	RING-H2 zinc finger domain	Zinc finger, RING-type, E3 ubiquitin-protein ligase synoviolin/Hrd1, Zinc finger, RING-H2-type, Zinc finger, RING/FYVE/PHD-type
sr11822	1354	13								GO:0005515	SET domain	SET domain
sr11824	147	4
sr11825	407	3							Reactome: R-HSA-1169091|Reactome: R-HSA-1236974|Reactome: R-HSA-1236978|Reactome: R-HSA-174084|Reactome: R-HSA-174113|Reactome: R-HSA-174154|Reactome: R-HSA-174178|Reactome: R-HSA-174184|Reactome: R-HSA-180534|Reactome: R-HSA-180585|Reactome: R-HSA-187577|Reactome: R-HSA-195253|Reactome: R-HSA-202424|Reactome: R-HSA-211733|Reactome: R-HSA-2467813|Reactome: R-HSA-2871837|Reactome: R-HSA-349425|Rea…	GO:0005524|GO:0005737|GO:0016787|GO:0030163	ATPase family associated with various cellular activities (AAA)	ATPase, AAA-type, core, P-loop containing nucleoside triphosphate hydrolase, ATPase, AAA-type, conserved site, AAA+ ATPase domain, 26S proteasome subunit P45
sr11826	305	8			1	1	1		KEGG: 00330+1.5.1.2|MetaCyc: PWY-3341|MetaCyc: PWY-4981|MetaCyc: PWY-6344, KEGG: 00330+1.5.1.2|MetaCyc: PWY-3341|MetaCyc: PWY-4981|MetaCyc: PWY-6344|Reactome: R-HSA-70614	GO:0055114|GO:0004735|GO:0006561|GO:0055114	Pyrroline-5-carboxylate reductase dimerisation, NADP oxidoreductase coenzyme F420-dependent	6-phosphogluconate dehydrogenase C-terminal domain-like, Pyrroline-5-carboxylate reductase, NAD(P)-binding domain, Pyrroline-5-carboxylate reductase, dimerisation domain, Pyrroline-5-carboxylate reductase, catalytic, N-terminal
sr11827	617	11			1	1	1	1		GO:0016787	GDA1/CD39 (nucleoside phosphatase) family	Nucleoside phosphatase GDA1/CD39
sr11828	1060	10							KEGG: 00760+2.7.1.23|MetaCyc: PWY-5083|MetaCyc: PWY-7268|MetaCyc: PWY-7269	GO:0003951|GO:0006741|GO:0008152|GO:0003951|GO:0008152|GO:0003951|GO:0008152|GO:0019674	ATP-NAD kinase	NAD kinase, Inorganic polyphosphate/ATP-NAD kinase, domain 1, NAD kinase/diacylglycerol kinase-like domain, ATP-NAD kinase, PpnK-type, all-beta
sr11829	896	5								GO:0003676|GO:0046872		Zinc finger C2H2-type/integrase DNA-binding domain, Zinc finger, C2H2, Zinc finger, C2H2-like
sr11831	1679	6								GO:0005086|GO:0032012	Sec7 domain, Pleckstrin homology domain	Sec7 domain, Sec7 domain, alpha orthogonal bundle, PH domain-like, Pleckstrin homology domain
sr11832	1006	8									GDP/GTP exchange factor Sec2p	GDP/GTP exchange factor Sec2, N-terminal
sr11834	356	6							KEGG: 00564+1.1.1.94|MetaCyc: PWY-5667|MetaCyc: PWY-5981|Reactome: R-HSA-1483166|Reactome: R-HSA-75109, KEGG: 00564+1.1.1.8|MetaCyc: PWY-6118|MetaCyc: PWY-7385|MetaCyc: PWY-7411|Reactome: R-HSA-1483166|Reactome: R-HSA-75109	GO:0004367|GO:0005975|GO:0055114|GO:0016616|GO:0046168|GO:0051287|GO:0055114|GO:0016491|GO:0055114|GO:0004367|GO:0006072|GO:0009331|GO:0055114|GO:0004367|GO:0042803|GO:0051287|GO:0055114|GO:0055114	NAD-dependent glycerol-3-phosphate dehydrogenase C-terminus, NAD-dependent glycerol-3-phosphate dehydrogenase N-terminus	Glycerol-3-phosphate dehydrogenase, NAD-dependent, C-terminal, Glycerol-3-phosphate dehydrogenase, NAD-dependent, N-terminal, NAD(P)-binding domain, 6-phosphogluconate dehydrogenase, domain 2, Glycerol-3-phosphate dehydrogenase, NAD-dependent, Glycerol-3-phosphate dehydrogenase, NAD-dependent, eukaryotic, 6-phosphogluconate dehydrogenase C-terminal domain-like
sr11835	626	6									Regulator of chromosome condensation (RCC1) repeat, Regulator of chromosome condensation (RCC1) repeat	Regulator of chromosome condensation, RCC1, Regulator of chromosome condensation 1/beta-lactamase-inhibitor protein II
sr11836	70										Conidiation protein 6	Conidiation-specific protein 6
sr11837	1109	11								GO:0004553|GO:0008270|GO:0003824|GO:0005975|GO:0006013|GO:0015923|GO:0004559|GO:0005975|GO:0003824|GO:0005975|GO:0030246	Alpha mannosidase middle domain, Glycosyl hydrolases family 38 C-terminal domain, Glycosyl hydrolases family 38 N-terminal domain	Glycoside hydrolase families 57/38, central domain, Glycoside hydrolase family 38, central domain, Glycoside hydrolase/deacetylase, beta/alpha-barrel, Glycosyl hydrolase family 38, C-terminal, Glycoside hydrolase family 38, N-terminal domain, Galactose mutarotase-like domain, Glycoside hydrolase 38/57, N-terminal domain
sr11838	390	6								GO:0004672|GO:0005524|GO:0006468|GO:0004672|GO:0006468	Protein kinase domain	Protein kinase-like domain, Protein kinase domain, Serine/threonine-protein kinase, active site
sr11839	394	8			1	1	1				Rab-GTPase-TBC domain	Rab-GTPase-TBC domain
sr11840	418	10										Zinc finger, RING/FYVE/PHD-type
sr11841	170										Ribosomal protein L30p/L7e	Ribosomal protein L30, ferredoxin-like fold domain
sr11842	334	7							Reactome: R-HSA-74217	GO:0019239	Adenosine/AMP deaminase	Adenosine/AMP deaminase domain, Metal-dependent hydrolase
sr11843	556	11							Reactome: R-HSA-389957|Reactome: R-HSA-389960|Reactome: R-HSA-390450|Reactome: R-HSA-390471|Reactome: R-HSA-6814122	GO:0005524|GO:0006457|GO:0051082|GO:0005524	TCP-1/cpn60 chaperonin family	T-complex protein 1, eta subunit, GroEL-like equatorial domain, Chaperonin Cpn60/TCP-1 family, GroEL-like apical domain, TCP-1-like chaperonin intermediate domain, Chaperonin TCP-1, conserved site
sr11844	2799	41								GO:0005524|GO:0016307|GO:0046488|GO:0046872	TCP-1/cpn60 chaperonin family, FYVE zinc finger, Phosphatidylinositol-4-phosphate 5-Kinase	Chaperonin Cpn60/TCP-1 family, Phosphatidylinositol-4-phosphate 5-kinase, N-terminal domain, Phosphatidylinositol-4-phosphate 5-kinase, core, FYVE zinc finger, Zinc finger, RING/FYVE/PHD-type, Zinc finger, FYVE/PHD-type, GroEL-like apical domain, Phosphatidylinositol-4-phosphate 5-kinase, C-terminal, Zinc finger, FYVE-related
sr11845	259	5	1	1	1							RlpA-like protein, double-psi beta-barrel domain
sr11846	763	7							KEGG: 04660+3.1.3.16|Reactome: R-HSA-112382|Reactome: R-HSA-113418|Reactome: R-HSA-167152|Reactome: R-HSA-167158|Reactome: R-HSA-167200|Reactome: R-HSA-167238|Reactome: R-HSA-167242|Reactome: R-HSA-167243|Reactome: R-HSA-167246|Reactome: R-HSA-167287|Reactome: R-HSA-167290|Reactome: R-HSA-674695|Reactome: R-HSA-6796648|Reactome: R-HSA-75955	GO:0004721|GO:0005634	NLI interacting factor-like phosphatase	FCP1 homology domain, FCP1-like phosphatase, phosphatase domain, HAD-like domain, BRCT domain
sr11847	781	6								GO:0005525	50S ribosome-binding GTPase	GTP binding domain, P-loop containing nucleoside triphosphate hydrolase
sr11848	313	2							Reactome: R-HSA-1237112	GO:0003824|GO:0009116|GO:0016763|GO:0017061	Phosphorylase superfamily	Nucleoside phosphorylase domain, Purine phosphorylase, family 2, conserved site, Methylthioadenosine phosphorylase (MTAP), PNP/MTAP phosphorylase
sr11849	1632	19								GO:0005524	Helicase conserved C-terminal domain, SNF2 family N-terminal domain	P-loop containing nucleoside triphosphate hydrolase, Helicase, C-terminal, Zinc finger, RING/FYVE/PHD-type, Helicase superfamily 1/2, ATP-binding domain, SNF2-related, N-terminal domain
sr11850	828	4										CS domain, HSP20-like chaperone
sr11851	244
sr11852	1657	19								GO:0004386|GO:0003676|GO:0005524	Helicase associated domain (HA2), DEAD/DEAH box helicase, Helicase conserved C-terminal domain, Oligonucleotide/oligosaccharide-binding (OB)-fold	Helicase-associated domain, P-loop containing nucleoside triphosphate hydrolase, Helicase superfamily 1/2, ATP-binding domain, Helicase, C-terminal, DEAD/DEAH box helicase domain, Domain of unknown function DUF1605
sr11853	859	6
sr11854	233			1	1				Reactome: R-HSA-6791226		Sas10/Utp3/C1D family	Sas10/Utp3/C1D, Exosome-associated factor Rrp47/DNA strand repair C1D
sr11855	456	4								GO:0003677|GO:0003677|GO:0005634|GO:0003677|GO:0006355	Ustilago B locus mating-type protein, Homeobox KN domain	Homeobox domain, Ustilago B locus mating-type, Homeobox KN domain, Homeodomain-like
sr11856	618	5		1	1					GO:0003677	Homeobox domain	Homeobox domain, Homeodomain-like
sr11857	872	6								GO:0005515	Tetratricopeptide repeat, NMDA receptor-regulated protein 1	Tetratricopeptide-like helical domain, Tetratricopeptide repeat-containing domain, Tetratricopeptide repeat 2, N-terminal acetyltransferase A, auxiliary subunit, Tetratricopeptide repeat
sr11858	251	3			2	3	2	3
sr11859	610	7		1	2	3	2	5		GO:0005886	SUR7/PalI family	Membrane protein SUR7/Rim9-like, fungi
sr11860	1019	6								GO:0005543|GO:0003779|GO:0006897|GO:0030276	ANTH domain, I/LWEQ domain	AP180 N-terminal homology (ANTH) domain, I/LWEQ domain, ENTH/VHS, ENTH domain, Sla2 family
sr11861	523	3								GO:0005515	PCI domain	Proteasome component (PCI) domain, Winged helix-turn-helix DNA-binding domain
sr11862	354	5								GO:0004672|GO:0005524|GO:0006468|GO:0005524|GO:0004672|GO:0006468	Protein kinase domain	Protein kinase domain, Protein kinase-like domain, Protein kinase, ATP binding site, Serine/threonine-protein kinase, active site
sr11863	675	6			2	2	1			GO:0016491|GO:0055114	Ferric reductase NAD binding domain	Riboflavin synthase-like beta-barrel, Ferredoxin reductase-type FAD-binding domain, Ferric reductase, NAD binding domain
sr11864	676	1									DNA replication and checkpoint protein	DNA replication/checkpoint protein
sr11865	474	6		1	1
sr11866	1249	15								GO:0005515	F-box-like, Leucine Rich repeat	Leucine-rich repeat domain, L domain-like, F-box domain, Leucine-rich repeat, cysteine-containing subtype, Leucine-rich repeat
sr11867	257	6							KEGG: 00620+3.1.2.6|MetaCyc: PWY-5386	GO:0004416|GO:0019243	Metallo-beta-lactamase superfamily, Hydroxyacylglutathione hydrolase C-terminus	Hydroxyacylglutathione hydrolase, Metallo-beta-lactamase, Hydroxyacylglutathione hydrolase, C-terminal domain
sr11868	735	2
sr11869	204	1							Reactome: R-HSA-156827|Reactome: R-HSA-156902|Reactome: R-HSA-1799339|Reactome: R-HSA-192823|Reactome: R-HSA-2408557|Reactome: R-HSA-6791226|Reactome: R-HSA-72649|Reactome: R-HSA-72689|Reactome: R-HSA-72695|Reactome: R-HSA-72702|Reactome: R-HSA-72706|Reactome: R-HSA-72764|Reactome: R-HSA-975956|Reactome: R-HSA-975957	GO:0003735|GO:0006412|GO:0015935|GO:0006412|GO:0003723|GO:0003735|GO:0006412	Ribosomal protein S7p/S5e	Ribosomal protein S5/S7, eukaryotic/archaeal, Ribosomal protein S5/S7, Ribosomal protein S7, conserved site, Ribosomal protein S7 domain
sr11870	864	9								GO:0005515	LisH, Anaphase-promoting complex subunit 4 WD40 domain, WD domain, G-beta repeat	WD40 repeat, WD40 repeat, conserved site, WD40-repeat-containing domain, LIS1 homology motif, Anaphase-promoting complex subunit 4, WD40 domain, WD40/YVTN repeat-like-containing domain
sr11871	250
sr11872	485	1							KEGG: 00010+2.3.1.12|KEGG: 00020+2.3.1.12|KEGG: 00620+2.3.1.12|Reactome: R-HSA-204174|Reactome: R-HSA-389661|Reactome: R-HSA-5362517|Reactome: R-HSA-70268, Reactome: R-HSA-389661	GO:0004742|GO:0006090|GO:0045254|GO:0008152|GO:0016746	e3 binding domain, 2-oxoacid dehydrogenases acyltransferase (catalytic domain), Biotin-requiring enzyme	Dihydrolipoyllysine-residue acetyltransferase component of pyruvate dehydrogenase complex, E3-binding domain, Chloramphenicol acetyltransferase-like domain, Single hybrid motif, 2-oxoacid dehydrogenase acyltransferase, catalytic domain, Biotin/lipoyl attachment, 2-oxo acid dehydrogenase, lipoyl-binding site
sr11873	419	1							KEGG: 00220+2.6.1.1|KEGG: 00250+2.6.1.1|KEGG: 00270+2.6.1.1|KEGG: 00330+2.6.1.1|KEGG: 00350+2.6.1.1|KEGG: 00360+2.6.1.1|KEGG: 00400+2.6.1.1|KEGG: 00401+2.6.1.1|KEGG: 00710+2.6.1.1|KEGG: 00950+2.6.1.1|KEGG: 00960+2.6.1.1|MetaCyc: PWY-5913|MetaCyc: PWY-6318|MetaCyc: PWY-6638|MetaCyc: PWY-6642|MetaCyc: PWY-6643|MetaCyc: PWY-7115|MetaCyc: PWY-7117|MetaCyc: PWY-7383	GO:0006520|GO:0008483|GO:0009058|GO:0030170|GO:0003824|GO:0003824|GO:0009058|GO:0030170	Aminotransferase class I and II	Aspartate/other aminotransferase, Aminotransferase, class I/classII, Pyridoxal phosphate-dependent transferase, Pyridoxal phosphate-dependent transferase, major region, subdomain 1, Aminotransferases, class-I, pyridoxal-phosphate-binding site
sr11875	676	3			2	4	3	5		GO:0005524|GO:0006810|GO:0016021|GO:0042626|GO:0055085|GO:0005524|GO:0016887	ABC transporter transmembrane region, ABC transporter	ABC transporter type 1, transmembrane domain, P-loop containing nucleoside triphosphate hydrolase, ABC transporter-like, AAA+ ATPase domain, ABC transporter, conserved site
sr11876	425	3	1	1	1	1	1					Alpha/Beta hydrolase fold
sr11877	598	8								GO:0003677|GO:0003887	DNA polymerase beta palm, DNA polymerase beta thumb	DNA polymerase beta, thumb domain, DNA polymerase beta, palm domain, DNA polymerase beta-like, N-terminal domain, DNA-directed DNA polymerase X, DNA polymerase family X lyase domain, BRCT domain
sr11878	364				1	1	1	1	Reactome: R-HSA-204005|Reactome: R-HSA-5694530|Reactome: R-HSA-6807878|Reactome: R-HSA-6811438	GO:0005515|GO:0016020|GO:0016192	SNARE domain, Syntaxin-5 N-terminal, Sly1p-binding domain	Target SNARE coiled-coil homology domain, Syntaxin-5, N-terminal, Sly1p-binding domain, t-SNARE
sr11879	433	2								GO:0000166|GO:0003676	RNA recognition motif. (a.k.a. RRM, RBD, or RNP domain)	Nucleotide-binding alpha-beta plait domain, RNA recognition motif domain
sr11880	732	6								GO:0004672|GO:0005524|GO:0006468|GO:0005524|GO:0005515|GO:0004672|GO:0006468|GO:0004674|GO:0005524|GO:0006468	Protein kinase domain, Protein kinase C terminal domain, C2 domain	Protein kinase domain, Protein kinase, ATP binding site, Protein kinase-like domain, C2 domain, Serine/threonine-protein kinase, active site, AGC-kinase, C-terminal, Protein kinase, C-terminal
sr11881	557
sr11882	224										SGS domain, CS domain	CS domain, SGS domain, HSP20-like chaperone
sr11883	574	6			6	12	7	9	Reactome: R-HSA-446193	GO:0005789|GO:0016758	ALG6, ALG8 glycosyltransferase family	Glycosyl transferase, ALG6/ALG8
sr11884	1058	5								GO:0003723|GO:0005488	Pumilio-family RNA binding repeat	Pumilio RNA-binding repeat, Armadillo-type fold, Armadillo-like helical, Pumilio homology domain
sr11885	1221	3								GO:0008289		START domain, START-like domain
sr11886	290	4									Phosducin	Thioredoxin-like fold, Phosducin, thioredoxin-like domain
sr11887	274									GO:0005515	Glutathione S-transferase, N-terminal domain, Glutathione S-transferase, C-terminal domain	Glutathione S-transferase, C-terminal-like, Thioredoxin-like fold, Glutathione S-transferase, N-terminal, Glutathione S-transferase, C-terminal
sr11888	789	4		1	1				Reactome: R-HSA-73621|Reactome: R-HSA-74259	GO:0009166|GO:0016787|GO:0016787	Calcineurin-like phosphoesterase	5'-Nucleotidase, C-terminal, Metallo-dependent phosphatase-like, Calcineurin-like phosphoesterase domain, apaH type, 5'-Nucleotidase/apyrase
sr11889	274	2									Telomere stability and silencing	Sde2 N-terminal domain
sr11890	1218	16										Metallo-beta-lactamase
sr11891	1932	25								GO:0005515|GO:0008270|GO:0005488|GO:0008270	Ring finger domain	Zinc finger, RING-type, Armadillo-type fold, Zinc finger, RING-CH-type, Zinc finger, RING/FYVE/PHD-type, Armadillo-like helical
sr11892	1045	10								GO:0005515|GO:0006351|GO:0005515|GO:0008270	PHD-finger, Transcription factor S-II (TFIIS), central domain	Zinc finger, PHD-finger, Zinc finger, PHD-type, conserved site, Transcription elongation factor S-II, central domain, Zinc finger, FYVE/PHD-type, Zinc finger, RING/FYVE/PHD-type, Zinc finger, PHD-type
sr11893	379	1								GO:0005741|GO:0055085	Eukaryotic porin	Porin domain, Eukaryotic porin/Tom40
sr11894	198	7								GO:0032040	Fcf1	rRNA-processing protein Fcf1/Utp23, PIN domain-like, PIN domain
sr11895	377	8			2	4	3	4
sr11896	400	7							KEGG: 00564+2.3.1.23|MetaCyc: PWY-5353|MetaCyc: PWY-5368|MetaCyc: PWY-5995|MetaCyc: PWY-6433|MetaCyc: PWY-6803|MetaCyc: PWY-6958|MetaCyc: PWY-7409|MetaCyc: PWY-7416|MetaCyc: PWY-7470|MetaCyc: PWY-7618, KEGG: 00564+2.3.1.23|MetaCyc: PWY-5353|MetaCyc: PWY-5368|MetaCyc: PWY-5995|MetaCyc: PWY-6433|MetaCyc: PWY-6803|MetaCyc: PWY-6958|MetaCyc: PWY-7409|MetaCyc: PWY-7416|MetaCyc: PWY-7470|MetaCyc: PWY-7…	GO:0002949|GO:0004222	Glycoprotease family	Gcp-like domain, tRNA N6-adenosine threonylcarbamoyltransferase, TsaD, Kae1/TsaD family, Peptidase M22, conserved site
sr11897	720	16								GO:0004518|GO:0006281	Endonuclease/Exonuclease/phosphatase family	Endonuclease/exonuclease/phosphatase, AP endonuclease 1
sr11898	353	7									SCA7, zinc-binding domain	SCA7 domain
sr11899	175									GO:0007067|GO:0042729|GO:0072686	DASH complex subunit Dad2	DASH complex subunit Dad2
sr11900	591	6							KEGG: 00190+3.6.3.14|KEGG: 00195+3.6.3.14|MetaCyc: PWY-7219|Reactome: R-HSA-1222556|Reactome: R-HSA-77387|Reactome: R-HSA-917977|Reactome: R-HSA-983712, KEGG: 00190+3.6.3.14|KEGG: 00195+3.6.3.14|MetaCyc: PWY-7219	GO:0015991|GO:0033180|GO:0046961|GO:0015991|GO:0016820|GO:0033178|GO:0005524|GO:0015992|GO:0046034|GO:0046034	ATPsynthase alpha/beta subunit N-term extension, ATP synthase alpha/beta family, nucleotide-binding domain, ATP synthase alpha/beta family, beta-barrel domain	ATPase, V1 complex, subunit A, ATPsynthase alpha/beta subunit, N-terminal extension, ATPase, F1/V1/A1 complex, alpha/beta subunit, C-terminal, ATPase, F1 complex beta subunit/V1 complex, C-terminal, ATPase, F1/V1/A1 complex, alpha/beta subunit, nucleotide-binding domain, P-loop containing nucleoside triphosphate hydrolase, ATPase, alpha/beta subunit, nucleotide-binding domain, active site, ATPase…
sr11901	467	5							Reactome: R-HSA-1169091|Reactome: R-HSA-1236974|Reactome: R-HSA-1236978|Reactome: R-HSA-174084|Reactome: R-HSA-174113|Reactome: R-HSA-174154|Reactome: R-HSA-174178|Reactome: R-HSA-174184|Reactome: R-HSA-180534|Reactome: R-HSA-180585|Reactome: R-HSA-187577|Reactome: R-HSA-195253|Reactome: R-HSA-202424|Reactome: R-HSA-211733|Reactome: R-HSA-2467813|Reactome: R-HSA-2871837|Reactome: R-HSA-349425|Rea…	GO:0005737|GO:0016787|GO:0030163|GO:0005524	ATPase family associated with various cellular activities (AAA)	26S proteasome subunit P45, ATPase, AAA-type, conserved site, ATPase, AAA-type, core, P-loop containing nucleoside triphosphate hydrolase, AAA+ ATPase domain
sr11902	443	4								GO:0003676	G-patch domain, Domain of unknown function (DUF4187)	G-patch domain, Domain of unknown function DUF4187
sr11903	267	10			1	2	2	4	KEGG: 00562+2.7.8.11|KEGG: 00564+2.7.8.11|KEGG: 04070+2.7.8.11|MetaCyc: PWY-6351|MetaCyc: PWY-6352|MetaCyc: PWY-7625|Reactome: R-HSA-1483226	GO:0008654|GO:0016020|GO:0016780	CDP-alcohol phosphatidyltransferase	CDP-diacylglycerol-inositol 3-phosphatidyltransferase, eukaryote, CDP-alcohol phosphatidyltransferase
sr11904	972	10							Reactome: R-HSA-113507|Reactome: R-HSA-176187|Reactome: R-HSA-68616|Reactome: R-HSA-68689|Reactome: R-HSA-68827|Reactome: R-HSA-68867|Reactome: R-HSA-68949|Reactome: R-HSA-68962|Reactome: R-HSA-69298|Reactome: R-HSA-69300	GO:0003677|GO:0005664|GO:0006260	Origin recognition complex (ORC) subunit 3 N-terminus	Origin recognition complex, subunit 3
sr11906	96	1							Reactome: R-HSA-6811440		Predicted coiled-coil protein (DUF2205)	Predicted coiled-coil protein (DUF2205)
sr11907	981	4								GO:0005515	Carbohydrate/starch-binding module (family 21)	CBM21 (carbohydrate binding type-21) domain
sr11908	1294			1	1			1
sr11909	831	8			4	6	3	6	Reactome: R-HSA-1222556|Reactome: R-HSA-77387|Reactome: R-HSA-917977|Reactome: R-HSA-983712	GO:0015078|GO:0015991|GO:0033179|GO:0000220	V-type ATPase 116kDa subunit family	V-type ATPase, V0 complex, 116kDa subunit family, ATPase, V0 complex, subunit 116kDa, eukaryotic
sr11910	758	14		1	1	1	1	1			Repeat domain in Vibrio, Colwellia, Bradyrhizobium and Shewanella	T-cell immunomodulatory protein
sr11911	276	5								GO:0005634	Ydr279p protein family (RNase H2 complex component)	Ribonuclease H2, subunit B
sr11912	254	8		1	1				Reactome: R-HSA-611105|Reactome: R-HSA-6799198	GO:0016020|GO:0016651|GO:0051539|GO:0055114	4Fe-4S dicluster domain	4Fe-4S ferredoxin-type, iron-sulphur binding domain, NADH-quinone oxidoreductase, chain I, 4Fe-4S ferredoxin, iron-sulphur binding, conserved site
sr11913	260	7		1	1				Reactome: R-HSA-611105|Reactome: R-HSA-6799198	GO:0016491|GO:0055114	Thioredoxin-like [2Fe-2S] ferredoxin	NADH-quinone oxidoreductase subunit E-like, Thioredoxin-like fold
sr11914	674			1	1			1			Mitochondrial inner membrane protein	Mitochondrial inner membrane protein Mitofilin
sr11916	632	3			1	1	1	1		GO:0006508|GO:0008237|GO:0008152|GO:0016787|GO:0004181	Peptidase family M20/M25/M40, Peptidase dimerisation domain	ArgE/DapE/ACY1/CPG2/YscS, conserved site, Peptidase M20, dimerisation domain, Peptidase M20, Peptidase M20, carboxypeptidase S
sr11917	298	3								GO:0008152|GO:0016787	alpha/beta hydrolase fold	Alpha/beta hydrolase fold-3, Alpha/Beta hydrolase fold
sr11918	410	5	1	1	1	1	1	1		GO:0005975|GO:0016810|GO:0003824|GO:0005975	Polysaccharide deacetylase	NodB homology domain, Glycoside hydrolase/deacetylase, beta/alpha-barrel
sr11919	1613	10		1	1						Nucleoporin Nup120/160	Quinoprotein alcohol dehydrogenase-like superfamily
sr11920	709	9								GO:0071949|GO:0016491|GO:0055114	FAD binding domain, Phenol hydroxylase, C-terminal dimerisation domain	FAD-binding domain, FAD/NAD(P)-binding domain, Thioredoxin-like fold, Phenol hydroxylase, C-terminal dimerisation domain
sr11922	349									GO:0005515	Maintenance of mitochondrial structure and function, JAB1/Mov34/MPN/PAD-1 ubiquitin protease	JAB1/MPN/MOV34 metalloenzyme domain, Rpn11/EIF3F, C-terminal
sr11923	77								Reactome: R-HSA-606279	GO:0003677|GO:0007067|GO:0051382	CENP-W protein	Centromere protein W
sr11924	1720
sr11925	975	5							Reactome: R-HSA-194840	GO:0007165	RhoGAP domain	Rho GTPase-activating protein domain, Rho GTPase activation protein
sr11926	315	4			2	2	1	2	Reactome: R-HSA-1237044	GO:0016491|GO:0055114	Oxidoreductase NAD-binding domain, Oxidoreductase FAD-binding domain	Oxidoreductase FAD/NAD(P)-binding, Ferredoxin reductase-type FAD-binding domain, Oxidoreductase, FAD-binding domain, Riboflavin synthase-like beta-barrel
sr11927	444										Senescence-associated protein	Senescence/spartin-associated
sr11928	144	1							Reactome: R-HSA-983168, MetaCyc: PWY-7511|Reactome: R-HSA-983168		Ubiquitin-conjugating enzyme	Ubiquitin-conjugating enzyme E2, Ubiquitin-conjugating enzyme/RWD-like, Ubiquitin-conjugating enzyme, active site
sr11929	287			1	3	4	2	2
sr11930	586	6								GO:0003676		Ribonuclease H-like domain
sr11931	377	2										NAD(P)-binding domain
sr11932	689	12							Reactome: R-HSA-141430|Reactome: R-HSA-174048|Reactome: R-HSA-174084|Reactome: R-HSA-174154|Reactome: R-HSA-174178|Reactome: R-HSA-174184|Reactome: R-HSA-176407|Reactome: R-HSA-176408|Reactome: R-HSA-176409|Reactome: R-HSA-176412|Reactome: R-HSA-179409|Reactome: R-HSA-2467813|Reactome: R-HSA-2559582|Reactome: R-HSA-983168	GO:0005515|GO:0005680|GO:0030071	Tetratricopeptide repeat, Anaphase promoting complex subunit 8 / Cdc23, Tetratricopeptide repeat	Tetratricopeptide repeat, Tetratricopeptide-like helical domain, Cdc23, Tetratricopeptide repeat-containing domain
sr11933	789	2		1	1					GO:0003676|GO:0005524	Helicase conserved C-terminal domain, DEAD/DEAH box helicase	Helicase, C-terminal, Helicase superfamily 1/2, ATP-binding domain, P-loop containing nucleoside triphosphate hydrolase, DEAD/DEAH box helicase domain
sr11934	534	7			5	10	6	10	Reactome: R-HSA-162791	GO:0006506|GO:0016021	GPI transamidase subunit PIG-U	GPI transamidase subunit PIG-U
sr11935	200	2								GO:0005525|GO:0005525|GO:0005622|GO:0007264	ADP-ribosylation factor family	Small GTP-binding protein domain, Small GTPase superfamily, ARF type, P-loop containing nucleoside triphosphate hydrolase, Small GTPase superfamily, ARF/SAR type
sr11936	567	3	1	1	1	1	1	1	KEGG: 00500+3.2.1.4|MetaCyc: PWY-6788	GO:0003824|GO:0004553|GO:0005975	Glycosyl hydrolase family 9	Six-hairpin glycosidase, Glycoside hydrolase family 9, Six-hairpin glycosidase-like, Glycosyl hydrolases family 9, Asp/Glu active sites
sr11937	239	3							Reactome: R-HSA-156827|Reactome: R-HSA-156902|Reactome: R-HSA-166208|Reactome: R-HSA-1799339|Reactome: R-HSA-192823|Reactome: R-HSA-2408557|Reactome: R-HSA-6790901|Reactome: R-HSA-6791226|Reactome: R-HSA-72649|Reactome: R-HSA-72689|Reactome: R-HSA-72695|Reactome: R-HSA-72702|Reactome: R-HSA-72706|Reactome: R-HSA-72764|Reactome: R-HSA-975956|Reactome: R-HSA-975957	GO:0003735|GO:0005840|GO:0006412|GO:0003735|GO:0005622|GO:0005840|GO:0006412	Ribosomal protein S6e	Ribosomal protein S6, eukaryotic, Ribosomal protein S6e
sr11938	147								Reactome: R-HSA-156827|Reactome: R-HSA-156902|Reactome: R-HSA-1799339|Reactome: R-HSA-192823|Reactome: R-HSA-2408557|Reactome: R-HSA-6791226|Reactome: R-HSA-72649|Reactome: R-HSA-72689|Reactome: R-HSA-72695|Reactome: R-HSA-72702|Reactome: R-HSA-72706|Reactome: R-HSA-72764|Reactome: R-HSA-975956|Reactome: R-HSA-975957	GO:0003735|GO:0005840|GO:0006412|GO:0003735|GO:0005622|GO:0005840|GO:0006412	Ribosomal protein S15, Ribosomal S13/S15 N-terminal domain	S15/NS1, RNA-binding, Ribosomal protein S13/S15, N-terminal, Ribosomal protein S15, Ribosomal protein S15P
sr11940	641	13										Leucine-rich repeat, cysteine-containing subtype, Leucine-rich repeat domain, L domain-like
sr11941	839	13
sr11942	362	8								GO:0046872		Zinc finger, C2H2
sr11943	423	11							Reactome: R-HSA-2122947|Reactome: R-HSA-2644606|Reactome: R-HSA-2894862, Reactome: R-HSA-2122947|Reactome: R-HSA-2644606|Reactome: R-HSA-2894862|Reactome: R-HSA-3214815	GO:0004407|GO:0016575	Histone deacetylase domain	Histone deacetylase domain, Histone deacetylase, Histone deacetylase superfamily
sr11944	473	9	1		5	10	6	10		GO:0000139|GO:0005351|GO:0008643|GO:0016021|GO:0016021	Nucleotide-sugar transporter	Nucleotide-sugar transporter, Nucleotide-sugar transporter-related
sr11945	873	11							Reactome: R-HSA-432720	GO:0006886|GO:0016192|GO:0030117|GO:0006886|GO:0016192|GO:0030131|GO:0005488|GO:0005794|GO:0008565|GO:0015031	Adaptin N terminal region, Adaptin C-terminal domain	Clathrin adaptor, gamma-adaptin, appendage, Coatomer/clathrin adaptor appendage, Ig-like subdomain, Clathrin/coatomer adaptor, adaptin-like, N-terminal, Clathrin adaptor, alpha/beta/gamma-adaptin, appendage, Ig-like subdomain, Armadillo-type fold, Adaptor protein complex AP-1, gamma subunit, Armadillo-like helical
sr11946	832	4							Reactome: R-HSA-983168	GO:0004842|GO:0005515	WW domain, C2 domain, HECT-domain (ubiquitin-transferase)	HECT domain, WW domain, C2 domain, E3 ubiquitin-protein ligase, SMURF1 type
sr11947	281		1	1	1
sr11948	316	1									Complex 1 protein (LYR family)	Complex 1 LYR protein
sr11949	83	1		1	1			2
sr11950	414	4								GO:0003676	Exonuclease, SAP domain	SAP domain, Exonuclease, RNase T/DNA polymerase III, Ribonuclease H-like domain
sr11951	312	13								GO:0000166|GO:0003676|GO:0046872	Torus domain	Nucleotide-binding alpha-beta plait domain, RNA recognition motif domain, Zinc finger, CCCH-type, Torus domain
sr11952	902	1							Reactome: R-HSA-1445148|Reactome: R-HSA-1632852|Reactome: R-HSA-2151209|Reactome: R-HSA-380972|Reactome: R-HSA-5628897|Reactome: R-HSA-6804756	GO:0005515	5'-AMP-activated protein kinase beta subunit, interaction domain, Glycogen recognition site of AMP-activated protein kinase	Association with the SNF1 complex (ASC) domain, Immunoglobulin E-set, AMP-activated protein kinase, glycogen-binding domain
sr11954	395	8							Reactome: R-HSA-112382|Reactome: R-HSA-113418|Reactome: R-HSA-167152|Reactome: R-HSA-167158|Reactome: R-HSA-167160|Reactome: R-HSA-167161|Reactome: R-HSA-167162|Reactome: R-HSA-167172|Reactome: R-HSA-167200|Reactome: R-HSA-167246|Reactome: R-HSA-427413|Reactome: R-HSA-5696395|Reactome: R-HSA-674695|Reactome: R-HSA-6781823|Reactome: R-HSA-6781827|Reactome: R-HSA-6782135|Reactome: R-HSA-6782210|Rea…	GO:0005515|GO:0008270|GO:0005634|GO:0007049	Zinc finger, C3HC4 type (RING finger), CDK-activating kinase assembly factor MAT1	Zinc finger, RING-type, Cdk-activating kinase assembly factor MAT1, centre, Cdk-activating kinase assembly factor MAT1/Tfb3, Zinc finger, RING/FYVE/PHD-type, Zinc finger, RING-type, conserved site
sr11955	865	10			4	7	4	5		GO:0008270	RING-variant domain	E3 ubiquitin-protein ligase MARCH-like, Zinc finger, RING-CH-type, Zinc finger, RING/FYVE/PHD-type
sr11957	1184	5			2	2	1	2
sr11958	318	4							KEGG: 00230+1.7.3.3|KEGG: 00232+1.7.3.3|MetaCyc: PWY-5691	GO:0004846|GO:0006144|GO:0055114	Uricase	Uricase, conserved site, Uricase
sr11959	195	3								GO:0005737|GO:0017089|GO:0046836|GO:0051861	Glycolipid transfer protein (GLTP)	Glycolipid transfer protein domain
sr11960	347	3							KEGG: 00010+4.1.2.13|KEGG: 00030+4.1.2.13|KEGG: 00051+4.1.2.13|KEGG: 00680+4.1.2.13|KEGG: 00710+4.1.2.13|MetaCyc: PWY-1042|MetaCyc: PWY-1861|MetaCyc: PWY-5484|MetaCyc: PWY-6142|MetaCyc: PWY-7385	GO:0005975|GO:0008270|GO:0016832|GO:0004332|GO:0006096|GO:0003824	Fructose-bisphosphate aldolase class-II	Ketose-bisphosphate aldolase, class-II, Fructose-bisphosphate aldolase, class II, yeast/E. coli subtype, Aldolase-type TIM barrel
sr11961	638	7								GO:0005515|GO:0006974	WD domain, G-beta repeat	WD40-repeat-containing domain, Cmr1/WDR76, WD40 repeat, WD40 repeat, conserved site, WD40/YVTN repeat-like-containing domain
sr11962	762	3			1	2	2	1			ABC1 family	UbiB domain, Protein kinase-like domain
sr11963	555	8							KEGG: 00680+2.1.1.21|MetaCyc: PWY-6829|MetaCyc: PWY-6965|Reactome: R-HSA-6782315	GO:0008168	Predicted AdoMet-dependent methyltransferase	tRNA (uracil-O(2)-)-methyltransferase, S-adenosyl-L-methionine-dependent methyltransferase
sr11964	52				1	1	1	1			Mitochondrial import receptor subunit or translocase	Mitochondrial outer membrane translocase complex, subunit Tom5
sr11965	1540	3		1	1					GO:0003676|GO:0005515|GO:0006396|GO:0005634|GO:0006397	Suppressor of forked protein (Suf), S1 RNA binding domain	Nucleic acid-binding, OB-fold, S1 domain, Tetratricopeptide-like helical domain, HAT (Half-A-TPR) repeat, Suppressor of forked, RNA-binding domain, S1
sr11966	560	7			7	14	8	13		GO:0016021|GO:0055085	Major Facilitator Superfamily	Major facilitator superfamily domain, Major facilitator superfamily
sr11967	299	2									Anaphase-promoting complex, subunit 10 (APC10)	APC10/DOC domain, Galactose-binding domain-like
sr11968	103	4							Reactome: R-HSA-1268020		Tim10/DDP family zinc finger	Tim10/DDP family zinc finger
sr11969	378	3		1	1				Reactome: R-HSA-1268020|Reactome: R-HSA-1482798	GO:0008152|GO:0016746|GO:0006644|GO:0016746	Acyltransferase	Phospholipid/glycerol acyltransferase, Tafazzin
sr11970	447	1
sr11971	498	3		1	1			1			Endonuclease/Exonuclease/phosphatase family	Endonuclease/exonuclease/phosphatase
sr11972	485	8							Reactome: R-HSA-171319|Reactome: R-HSA-6790901	GO:0003723|GO:0006396|GO:0001522|GO:0003723|GO:0009451|GO:0009982	DKCLD (NUC011) domain, PUA domain, TruB family pseudouridylate synthase (N terminal domain), tRNA pseudouridylate synthase B C-terminal domain	Dyskerin-like, PUA domain, tRNA pseudouridine synthase B family, PUA-like domain, Uncharacterised domain CHP00451, Pseudouridine synthase II, N-terminal, Pseudouridine synthase, catalytic domain, tRNA pseudouridylate synthase B, C-terminal
sr11973	121									GO:0003735|GO:0005622|GO:0005840|GO:0006412	Ribosomal L22e protein family	Ribosomal protein L22e
sr11974	772	7								GO:0005515	WD domain, G-beta repeat	WD40 repeat, WD40-repeat-containing domain, WD40 repeat, conserved site, WD40/YVTN repeat-like-containing domain
sr11975	399	1	1	1	1						Peptidase family M28	Peptidase M28
sr11976	706								Reactome: R-HSA-6791226		Low temperature viability protein	Low temperature viability protein
sr11977	257	3							Reactome: R-HSA-380994|Reactome: R-HSA-429958|Reactome: R-HSA-450385|Reactome: R-HSA-450513|Reactome: R-HSA-450604|Reactome: R-HSA-6791226	GO:0000178|GO:0003723	Exosome component EXOSC1/CSL4	Exosome complex component CSL4, Nucleic acid-binding, OB-fold
sr11978	848	10								GO:0004672|GO:0005524|GO:0006468|GO:0005524|GO:0004672|GO:0006468	Protein kinase domain	Protein kinase domain, Protein kinase, ATP binding site, Protein kinase-like domain, Serine/threonine-protein kinase, active site
sr11979	264	1	1	1	1	1	1				Ser-Thr-rich glycosyl-phosphatidyl-inositol-anchored membrane family	Kre9/Knh1 family
sr11980	658	5			1	1	1		Reactome: R-HSA-6791226	GO:0005730|GO:0042254	Pescadillo N-terminus	Pescadillo, BRCT domain
sr11981	1628	5									Domain of unknown function in PX-proteins (DUF3818), PX-associated	Domain of unknown function DUF3818, PX-associated, PX-associated domain
sr11982	389	6								GO:0016627|GO:0055114|GO:0008152|GO:0016627|GO:0055114|GO:0003995|GO:0055114|GO:0008152|GO:0016627|GO:0050660|GO:0055114	Acyl-CoA dehydrogenase, C-terminal domain, Acyl-CoA dehydrogenase, middle domain, Acyl-CoA dehydrogenase, N-terminal domain	Acyl-CoA dehydrogenase/oxidase C-terminal, Acyl-CoA dehydrogenase/oxidase, N-terminal and middle domain, Acyl-CoA oxidase/dehydrogenase, central domain, Acyl-CoA dehydrogenase/oxidase, N-terminal
sr11983	676	11	1	1	1				KEGG: 00511+3.2.1.52|KEGG: 00513+3.2.1.52|KEGG: 00520+3.2.1.52|KEGG: 00531+3.2.1.52|KEGG: 00603+3.2.1.52|KEGG: 00604+3.2.1.52|MetaCyc: PWY-6902|Reactome: R-HSA-1660662|Reactome: R-HSA-2022857|Reactome: R-HSA-2024101|Reactome: R-HSA-2160916, Reactome: R-HSA-1660662|Reactome: R-HSA-2022857|Reactome: R-HSA-2024101|Reactome: R-HSA-2160916, KEGG: 00511+3.2.1.52|KEGG: 00513+3.2.1.52|KEGG: 00520+3.2.1.5…	GO:0004553|GO:0005975|GO:0005975	beta-acetyl hexosaminidase like, Glycosyl hydrolase family 20, catalytic domain	Glycoside hydrolase superfamily, Beta-hexosaminidase, eukaryotic type, N-terminal, Chitobiase/beta-hexosaminidase domain 2-like, Glycoside hydrolase family 20, catalytic domain, Glycoside hydrolase, catalytic domain
sr11984	1963	8			6	12	7	11		GO:0016021|GO:0055085	Major Facilitator Superfamily	Major facilitator superfamily domain, Major facilitator superfamily
sr11985	607	4								GO:0008270|GO:0016579|GO:0036459	Zn-finger in ubiquitin-hydrolases and other protein, Ubiquitin carboxyl-terminal hydrolase	Zinc finger, UBP-type, Zinc finger, RING/FYVE/PHD-type, Ubiquitin specific protease domain, Peptidase C19, ubiquitin carboxyl-terminal hydrolase
sr11986	475	6							Reactome: R-HSA-350562	GO:0008073	Ornithine decarboxylase antizyme	Acyl-CoA N-acyltransferase, Ornithine decarboxylase antizyme
sr11987	535										Nuclear protein Es2	Nuclear protein DGCR14
sr11988	346									GO:0016491|GO:0055114|GO:0008270|GO:0016491|GO:0055114	Alcohol dehydrogenase GroES-like domain, Zinc-binding dehydrogenase	Polyketide synthase, enoylreductase domain, GroES-like, Alcohol dehydrogenase, N-terminal, Alcohol dehydrogenase, C-terminal, NAD(P)-binding domain, Alcohol dehydrogenase superfamily, zinc-type
sr11989	613	12								GO:0003676		Zinc finger C2H2-type/integrase DNA-binding domain
sr11990	1839	4
sr11991	342	12							Reactome: R-HSA-163359|Reactome: R-HSA-202040|Reactome: R-HSA-381676|Reactome: R-HSA-392170|Reactome: R-HSA-392451|Reactome: R-HSA-392851|Reactome: R-HSA-400042|Reactome: R-HSA-4086398|Reactome: R-HSA-416476|Reactome: R-HSA-416482|Reactome: R-HSA-418217|Reactome: R-HSA-418555|Reactome: R-HSA-418592|Reactome: R-HSA-418594|Reactome: R-HSA-418597|Reactome: R-HSA-420092|Reactome: R-HSA-428930|Reactom…	GO:0005515|GO:0007165	WD domain, G-beta repeat	WD40 repeat, Guanine nucleotide-binding protein, beta subunit, WD40-repeat-containing domain, WD40 repeat, conserved site, WD40/YVTN repeat-like-containing domain
sr11992	210	5									Thioesterase-like superfamily	HotDog domain
sr11993	928	16		1	1						PPR repeat	Pentatricopeptide repeat
sr11994	1435	8								GO:0003700|GO:0006355|GO:0008270|GO:0043565|GO:0006355|GO:0008270	GATA zinc finger	Zinc finger, GATA-type, Zinc finger, NHR/GATA-type
sr11995	847	7			1	1	1	1	Reactome: R-HSA-2022923	GO:0016829	Heparinase II/III-like protein	Chondroitin AC/alginate lyase, Heparinase II/III-like
sr11996	573	11			2	2	1			GO:0016491|GO:0055114	L-lysine 6-monooxygenase (NADPH-requiring), NAD(P)-binding Rossmann-like domain	FAD/NAD(P)-binding domain, L-lysine 6-monooxygenase/L-ornithine 5-monooxygenase
sr11997	165	3			1	2	2	2	Reactome: R-HSA-1268020	GO:0005744|GO:0006886|GO:0015450	Tim17/Tim22/Tim23/Pmp24 family	Mitochondrial inner membrane translocase complex, subunit Tim17, Mitochondrial inner membrane translocase subunit Tim17/Tim22/Tim23/peroxisomal protein PMP24
sr11998	876	6							Reactome: R-HSA-1445148|Reactome: R-HSA-264876|Reactome: R-HSA-5620916	GO:0000145|GO:0006893	Exocyst complex component Sec5	Exocyst complex component EXOC2/Sec5
sr11999	252								Reactome: R-HSA-1169091|Reactome: R-HSA-1236974|Reactome: R-HSA-1236978|Reactome: R-HSA-174084|Reactome: R-HSA-174113|Reactome: R-HSA-174154|Reactome: R-HSA-174178|Reactome: R-HSA-174184|Reactome: R-HSA-180534|Reactome: R-HSA-180585|Reactome: R-HSA-187577|Reactome: R-HSA-195253|Reactome: R-HSA-202424|Reactome: R-HSA-211733|Reactome: R-HSA-2467813|Reactome: R-HSA-2871837|Reactome: R-HSA-349425|Rea…	GO:0008537	Proteasome activator pa28 beta subunit	Proteasome activator pa28, Proteasome activator pa28, C-terminal domain
sr12000	1575	11			6	10	5	8		GO:0005524|GO:0006810|GO:0016021|GO:0042626|GO:0055085|GO:0005524|GO:0016887	ABC transporter transmembrane region, ABC transporter	ABC transporter type 1, transmembrane domain, ABC transporter, conserved site, P-loop containing nucleoside triphosphate hydrolase, AAA+ ATPase domain, ABC transporter-like
sr12001	712	14							Reactome: R-HSA-110320	GO:0006511|GO:0008270	NPL4 family, NPL4 family, putative zinc binding region	Nuclear protein localization protein 4, Nuclear pore localisation protein NPL4, C-terminal, NPL4, zinc-binding putative, Zinc finger, RanBP2-type
sr12002	316	15	1	1	1
sr12003	363	2								GO:0003676|GO:0000166	RNA recognition motif. (a.k.a. RRM, RBD, or RNP domain)	RNA recognition motif domain, Nucleotide-binding alpha-beta plait domain
sr12004	84	4							Reactome: R-HSA-1268020		Tim10/DDP family zinc finger	Tim10/DDP family zinc finger
sr12005	200	7			2	4	3	4
sr12006	497	13							Reactome: R-HSA-611105|Reactome: R-HSA-6799198	GO:0010181|GO:0016651|GO:0051287|GO:0051539|GO:0055114|GO:0008137|GO:0010181|GO:0051539|GO:0055114|GO:0051539	NADH-ubiquinone oxidoreductase-F iron-sulfur binding region, Respiratory-chain NADH dehydrogenase 51 Kd subunit, SLBB domain	NADH ubiquinone oxidoreductase, F subunit, NADH:ubiquinone oxidoreductase, 51kDa subunit, conserved site, NADH-ubiquinone oxidoreductase 51 kDa subunit, iron-sulphur binding domain, NADH-ubiquinone oxidoreductase 51 kDa subunit, FMN-binding domain, Soluble ligand binding domain
sr12007	136	1			1	1	1	1
sr12008	617	6			6	11	6	9		GO:0016020|GO:0022891|GO:0055085|GO:0005215|GO:0016021|GO:0055085|GO:0016021|GO:0022857|GO:0055085	Sugar (and other) transporter	Sugar/inositol transporter, Sugar transporter, conserved site, Major facilitator, sugar transporter-like, Major facilitator superfamily domain
sr12009	1663	19								GO:0004672|GO:0005524|GO:0006468|GO:0005488|GO:0005524|GO:0004672|GO:0006468	Protein kinase domain	Protein kinase domain, Protein kinase-like domain, Armadillo-type fold, Protein kinase, ATP binding site, Serine/threonine-protein kinase, active site, Armadillo-like helical
sr12010	333	2									Aldo/keto reductase family	Aldo/keto reductase/potassium channel subunit beta, NADP-dependent oxidoreductase domain
sr12011	595	2							Reactome: R-HSA-3214847	GO:0033588	PAXNEB protein	Elongator complex protein 4
sr12012	423	2	1	1	1						Ferritin-like domain	Ferritin-like superfamily
sr12013	469	8			5	10	6	7		GO:0016021|GO:0055085	Major Facilitator Superfamily	Major facilitator superfamily, Major facilitator superfamily domain
sr12014	327								Reactome: R-HSA-6790901|Reactome: R-HSA-6791226	GO:0006364|GO:0032040	Utp11 protein	Small-subunit processome, Utp11
sr12015	311	4			1	1	1	1	Reactome: R-HSA-5628897|Reactome: R-HSA-611105	GO:0005507	Cytochrome c oxidase assembly protein CtaG/Cox11	Cytochrome c oxidase assembly protein CtaG/Cox11, domain, Cytochrome c oxidase assembly protein CtaG/Cox11
sr12016	1623	2			3	5	3	4
sr12017	657	8							Reactome: R-HSA-113507|Reactome: R-HSA-176187|Reactome: R-HSA-68616|Reactome: R-HSA-68689|Reactome: R-HSA-68827|Reactome: R-HSA-68867|Reactome: R-HSA-68949|Reactome: R-HSA-68962|Reactome: R-HSA-69298|Reactome: R-HSA-69300	GO:0000808|GO:0003677|GO:0005634|GO:0006260	Origin recognition complex (ORC) subunit 4 C-terminus, AAA ATPase domain	Origin recognition complex subunit 4, C-terminal, P-loop containing nucleoside triphosphate hydrolase, Origin recognition complex subunit 4
sr12018	2238	23								GO:0005515|GO:0008270|GO:0005524|GO:0005515	SNF2 family N-terminal domain, Helicase conserved C-terminal domain	Zinc finger, PHD-type, P-loop containing nucleoside triphosphate hydrolase, Zinc finger, RING/FYVE/PHD-type, Zinc finger, PHD-type, conserved site, Chromo domain-like, SNF2-related, N-terminal domain, Helicase, C-terminal, Zinc finger, PHD-finger, Helicase superfamily 1/2, ATP-binding domain
sr12019	335	9							Reactome: R-HSA-110312|Reactome: R-HSA-110314|Reactome: R-HSA-110320|Reactome: R-HSA-174411|Reactome: R-HSA-176187|Reactome: R-HSA-5651801|Reactome: R-HSA-5655862|Reactome: R-HSA-5656121|Reactome: R-HSA-5656169|Reactome: R-HSA-5685938|Reactome: R-HSA-5685942|Reactome: R-HSA-5693607|Reactome: R-HSA-5693616|Reactome: R-HSA-5696397|Reactome: R-HSA-5696400|Reactome: R-HSA-6782135|Reactome: R-HSA-6782…	GO:0005524|GO:0003677|GO:0006260	Replication factor C C-terminal domain, ATPase family associated with various cellular activities (AAA)	Replication factor C, C-terminal, P-loop containing nucleoside triphosphate hydrolase, ATPase, AAA-type, core, DNA polymerase III, clamp loader complex, gamma/delta/delta subunit, C-terminal, AAA+ ATPase domain
sr12020	560		1	1	1	1	1	1
sr12021	235	1			1	2	2	3			PAP2 superfamily	Phosphatidic acid phosphatase type 2/haloperoxidase
sr12022	1717	7								GO:0005515	Galactose oxidase, central domain, Kelch motif	Kelch repeat type 1, Kelch-type beta propeller
sr12023	231	4	1	1	1	1	1	1
sr12026	770	5									TLD	TLDc domain
sr12027	1625	13								GO:0005089|GO:0035023	RhoGEF domain	Dbl homology (DH) domain, Leucine-rich repeat domain, L domain-like
sr12028	1191	12								GO:0003676|GO:0005634|GO:0005515	CPSF A subunit region, Mono-functional DNA-alkylating methyl methanesulfonate N-term	Cleavage/polyadenylation specificity factor, A subunit, C-terminal, WD40/YVTN repeat-like-containing domain, WD40-repeat-containing domain
sr12029	181	7			2	4	3	4
sr12030	1164	11							Reactome: R-HSA-3108214	GO:0006281|GO:0030915|GO:0071139|GO:0000724|GO:0006281|GO:0030915	RecF/RecN/SMC N terminal domain	Structural maintenance of chromosomes protein 5/6, P-loop containing nucleoside triphosphate hydrolase, Structural maintenance of chromosomes protein 6, RecF/RecN/SMC, N-terminal
sr12031	560	5		1	1				KEGG: 00052+1.1.1.16|KEGG: 00770+1.1.1.169|MetaCyc: PWY-6654	GO:0016491|GO:0055114|GO:0016491|GO:0050661|GO:0055114|GO:0055114|GO:0008677|GO:0055114	Ketopantoate reductase PanE/ApbA C terminal, Ketopantoate reductase PanE/ApbA	6-phosphogluconate dehydrogenase, domain 2, NAD(P)-binding domain, Ketopantoate reductase, C-terminal domain, 6-phosphogluconate dehydrogenase C-terminal domain-like, Ketopantoate reductase, N-terminal domain
sr12032	1188	7							Reactome: R-HSA-167161|Reactome: R-HSA-167162|Reactome: R-HSA-167172|Reactome: R-HSA-674695|Reactome: R-HSA-6804756|Reactome: R-HSA-73776|Reactome: R-HSA-73779|Reactome: R-HSA-75953|Reactome: R-HSA-76042		Protein of unknown function (DUF3591)	Transcription initiation factor TFIID subunit 1, domain of unknown function
sr12033	900	2								GO:0000390|GO:0071008|GO:0003677|GO:0003700|GO:0005634|GO:0006355	Nineteen complex-related protein 2	Pre-mRNA-splicing factor Ntr2, GC-rich sequence DNA-binding factor
sr12034	668	2		1	1				Reactome: R-HSA-6790901|Reactome: R-HSA-6791226	GO:0005634	Utp25, U3 small nucleolar RNA-associated SSU processome protein 25	P-loop containing nucleoside triphosphate hydrolase, Digestive organ expansion factor, predicted
sr12035	711	5								GO:0005525	50S ribosome-binding GTPase	P-loop containing nucleoside triphosphate hydrolase, Circularly permuted (CP)-type guanine nucleotide-binding (G) domain, GTP binding domain
sr12036	183								Reactome: R-HSA-5368286|Reactome: R-HSA-5389840|Reactome: R-HSA-5419276	GO:0003735|GO:0005622|GO:0005840|GO:0006412	Mitochondrial large subunit ribosomal protein (Img2)	Ribosomal protein L49/IMG2
sr12037	69	2			1	1	1	1	Reactome: R-HSA-1236974|Reactome: R-HSA-1799339|Reactome: R-HSA-381038	GO:0006605|GO:0006886|GO:0016020|GO:0015031|GO:0015450|GO:0016020	SecE/Sec61-gamma subunits of protein translocation complex	Protein translocase complex, SecE/Sec61-gamma subunit, Protein translocase SecE domain, Protein translocase SEC61 complex, gamma subunit, Preprotein translocase subunit SecE
sr12038	123								Reactome: R-HSA-156827|Reactome: R-HSA-156902|Reactome: R-HSA-1799339|Reactome: R-HSA-192823|Reactome: R-HSA-2408557|Reactome: R-HSA-6791226|Reactome: R-HSA-72689|Reactome: R-HSA-72706|Reactome: R-HSA-72764|Reactome: R-HSA-975956|Reactome: R-HSA-975957	GO:0003735|GO:0005622|GO:0005840|GO:0006412	Ribosomal L29 protein	Ribosomal protein L29
sr12039	1321	4			2	2	1	2
sr12040	83	2							Reactome: R-HSA-72163|Reactome: R-HSA-72165		Splicing factor 3B subunit 10 (SF3b10)	Splicing factor 3B subunit 5/RDS3 complex subunit 10, Splicing factor 3B, subunit 5
sr12041	665	10										Alpha/Beta hydrolase fold
sr12042	595	7								GO:0000981|GO:0005634|GO:0006355|GO:0008270		Zn(2)-C6 fungal-type DNA-binding domain
sr12043	1853	4							Reactome: R-HSA-5696394	GO:0003677|GO:0005634|GO:0006281|GO:0006338|GO:0006351|GO:0016887|GO:0031011|GO:0005524	Helicase conserved C-terminal domain, SNF2 family N-terminal domain, DNA-binding domain	DBINO domain, P-loop containing nucleoside triphosphate hydrolase, DNA helicase Ino80, Helicase, C-terminal, Helicase superfamily 1/2, ATP-binding domain, SNF2-related, N-terminal domain
sr12045	157										Swi5	DNA repair protein, Swi5
sr12046	511	1			1	1	1	1			Peroxisomal membrane anchor protein (Pex14p) conserved region	Peroxisome membrane anchor protein Pex14p, N-terminal
sr12047	433	2								GO:0016491|GO:0055114|GO:0005092|GO:0007264	GDP dissociation inhibitor	FAD/NAD(P)-binding domain, GDP dissociation inhibitor
sr12048	1725	4			1	1	1	1			Maintenance of mitochondrial morphology protein 1	MMM1 domain
sr12049	677	8								GO:0005515|GO:0003824	SET domain	SET domain, Cytidine deaminase-like
sr12050	636	1								GO:0046983		Myc-type, basic helix-loop-helix (bHLH) domain
sr12051	616	7								GO:0005524	GHMP kinases N terminal domain, GHMP kinases C terminal	GHMP kinase, C-terminal domain, Ribosomal protein S5 domain 2-type fold, GHMP kinase N-terminal domain, Ribosomal protein S5 domain 2-type fold, subgroup
sr12052	1268	19							Reactome: R-HSA-171319|Reactome: R-HSA-201722	GO:0003677|GO:0003721|GO:0003964	Reverse transcriptase (RNA-dependent DNA polymerase), Telomerase ribonucleoprotein complex - RNA binding domain	Telomerase reverse transcriptase, Reverse transcriptase domain, Telomerase ribonucleoprotein complex - RNA-binding domain
sr12053	466	2								GO:0004672|GO:0005524|GO:0006468|GO:0004672|GO:0006468	Protein kinase domain	Protein kinase domain, Serine/threonine-protein kinase, active site, Protein kinase-like domain
sr12055	704	3			2	3	2	3
sr12056	867	6								GO:0005515|GO:0046872	RNA-binding, Nab2-type zinc finger, Ankyrin repeats (many copies)	Ankyrin repeat, Ankyrin repeat-containing domain, Zinc finger, CCCH-type
sr12057	855	5
sr12058	2313	3
sr12059	596									GO:0003700|GO:0006355|GO:0043565	Basic region leucine zipper	Basic-leucine zipper domain
sr12060	911	13							Reactome: R-HSA-6807878|Reactome: R-HSA-6811434	GO:0006886|GO:0016192|GO:0030117|GO:0005198|GO:0006886|GO:0016192|GO:0030126|GO:0005488	Adaptin N terminal region, Coatomer gamma subunit appendage platform subdomain, Coatomer subunit gamma-1 C-terminal appendage platform	Coatomer gamma subunit, Clathrin/coatomer adaptor, adaptin-like, N-terminal, Clathrin alpha-adaptin/coatomer adaptor, appendage, C-terminal subdomain, Armadillo-like helical, Coatomer/clathrin adaptor appendage, Ig-like subdomain, Coatomer, gamma subunit, appendage, Ig-like subdomain, Coatomer subunit gamma, C-terminal, Coatomer/calthrin adaptor appendage, C-terminal subdomain, Armadillo-type fold
sr12061	323	6							Reactome: R-HSA-3108214	GO:0008270|GO:0006457|GO:0015031|GO:0000724|GO:0019789|GO:0030915	Zinc-finger of the MIZ type in Nse subunit	Zinc finger, MIZ-type, Zinc finger, RING/FYVE/PHD-type, Trigger factor, C-terminal, E3 SUMO-protein ligase Nse2 (Mms21)
sr12062	668	8						1	KEGG: 00240+6.3.4.2|MetaCyc: PWY-7176|MetaCyc: PWY-7177|MetaCyc: PWY-7185|Reactome: R-HSA-499943	GO:0003883|GO:0006221	Glutamine amidotransferase class-I, CTP synthase N-terminus	Glutamine amidotransferase, Class I glutamine amidotransferase-like, P-loop containing nucleoside triphosphate hydrolase, CTP synthase, CTP synthase, N-terminal
sr12064	69								Reactome: R-HSA-156827|Reactome: R-HSA-156902|Reactome: R-HSA-1799339|Reactome: R-HSA-192823|Reactome: R-HSA-2408557|Reactome: R-HSA-6791226|Reactome: R-HSA-72649|Reactome: R-HSA-72689|Reactome: R-HSA-72695|Reactome: R-HSA-72702|Reactome: R-HSA-72706|Reactome: R-HSA-72764|Reactome: R-HSA-975956|Reactome: R-HSA-975957	GO:0003735|GO:0005622|GO:0005840|GO:0006412	Ribosomal protein S28e	Nucleic acid-binding, OB-fold, Ribosomal protein S28e conserved site, Ribosomal protein S28e
sr12065	169	1									Haem-degrading	Uncharacterised protein family UPF0303, Haem-degrading
sr12066	187	5								GO:0005525|GO:0007264|GO:0005525	Ras family	Small GTPase superfamily, Small GTP-binding protein domain, P-loop containing nucleoside triphosphate hydrolase
sr12067	875	7							Reactome: R-HSA-983168		Ubiquitin-conjugating enzyme	Ubiquitin-conjugating enzyme/RWD-like, Ubiquitin-conjugating enzyme E2
sr12068	1480	21								GO:0005515	RAVE protein 1 C terminal	WD40-repeat-containing domain, WD40/YVTN repeat-like-containing domain, RAVE complex protein Rav1 C-terminal
sr12069	130			1	1				Reactome: R-HSA-389661|Reactome: R-HSA-611105|Reactome: R-HSA-6799198	GO:0006633	Phosphopantetheine attachment site	Phosphopantetheine attachment site, Phosphopantetheine binding ACP domain, Acyl carrier protein (ACP)
sr12070	274								Reactome: R-HSA-5368286|Reactome: R-HSA-5389840|Reactome: R-HSA-5419276	GO:0003735|GO:0005622|GO:0005840|GO:0006412	Ribosomal protein L17	Ribosomal protein L17
sr12071	1063	7								GO:0005515		Pentatricopeptide repeat, Tetratricopeptide-like helical domain
sr12072	316	3	1	1	1
sr12073	953	14										PH domain-like
sr12074	359	2							Reactome: R-HSA-189483|Reactome: R-HSA-917937, KEGG: 00860+1.14.14.18|Reactome: R-HSA-189483|Reactome: R-HSA-917937	GO:0004392|GO:0006788|GO:0055114	Heme oxygenase	Haem oxygenase-like, multi-helical, Haem oxygenase-like, Haem oxygenase
sr12075	386	5								GO:0008168	Bicoid-interacting protein 3 (Bin3), Methyltransferase domain	Bin3-type S-adenosyl-L-methionine binding domain, RNA methyltransferase bin3, C-terminal, S-adenosyl-L-methionine-dependent methyltransferase, Methyltransferase domain
sr12076	338			1	1					GO:0000166|GO:0000340|GO:0003729	Protein of unknown function (DUF2414)	Nucleotide-binding alpha-beta plait domain, Nuclear cap-binding protein subunit 3
sr12077	923	7		1	1					GO:0006412|GO:0008168	Mitochondrial small ribosomal subunit Rsm22	Ribosomal protein Rsm22, bacterial-type
sr12078	629	12			3	4	2	2			Ima1 N-terminal domain	Ima1, N-terminal domain
sr12079	504	4		1	1				KEGG: 00020+4.2.1.2|KEGG: 00620+4.2.1.2|KEGG: 00720+4.2.1.2|MetaCyc: PWY-5392|MetaCyc: PWY-561|MetaCyc: PWY-5690|MetaCyc: PWY-5913|MetaCyc: PWY-6728|MetaCyc: PWY-6969|MetaCyc: PWY-7254|MetaCyc: PWY-7384|Reactome: R-HSA-71403	GO:0004333|GO:0006106|GO:0045239|GO:0003824|GO:0006099|GO:0016829	Lyase, Fumarase C C-terminus	Fumarate lyase family, Fumarate hydratase, class II, Fumarase/histidase, N-terminal, L-Aspartase-like, Fumarate lyase, N-terminal, Fumarase C, C-terminal, Fumarate lyase, conserved site
sr12080	588	3								GO:0005525	50S ribosome-binding GTPase	GTP binding domain, P-loop containing nucleoside triphosphate hydrolase, GTP-binding protein, orthogonal bundle domain
sr12081	623	8								GO:0016746	Choline/Carnitine o-acyltransferase	Acyltransferase ChoActase/COT/CPT
sr12082	1556	27			4	7	4	8	Reactome: R-HSA-163765|Reactome: R-HSA-199220|Reactome: R-HSA-2426168|Reactome: R-HSA-75105	GO:0031177|GO:0003824|GO:0008152	Phosphopantetheine attachment site, AMP-binding enzyme	Polyketide synthase, phosphopantetheine-binding domain, Phosphopantetheine binding ACP domain, Trimeric LpxA-like, AMP-dependent synthetase/ligase
sr12083	903	1								GO:0008237|GO:0008270|GO:0006508	ERAP1-like C-terminal domain, Peptidase family M1	ERAP1-like C-terminal domain, Peptidase M1, membrane alanine aminopeptidase, N-terminal, Peptidase M1, alanine aminopeptidase/leukotriene A4 hydrolase
sr12084	181	8	1	1	1
sr12085	158	8	1	1	1
sr12086	158	8	1	1	1
sr12087	168	5	1	1	1			1
sr12089	606	6			1	1	1	1		GO:0004553|GO:0005975	Beta-glucan synthesis-associated protein (SKN1)	Concanavalin A-like lectin/glucanase domain, Glycoside hydrolase family 16, Beta-glucan synthesis-associated, SKN1
sr12090	336	5							KEGG: 00230+2.7.1.20|MetaCyc: PWY-6619|Reactome: R-HSA-74217	GO:0004001|GO:0006166|GO:0016773	pfkB family carbohydrate kinase	Ribokinase-like, Adenosine kinase, Carbohydrate kinase PfkB, Carbohydrate/puine kinase, PfkB, conserved site
sr12091	1354	17								GO:0003676|GO:0008270|GO:0016818|GO:0005515|GO:0008270|GO:0005524	HIRAN domain, SNF2 family N-terminal domain, Helicase conserved C-terminal domain	P-loop containing nucleoside triphosphate hydrolase, Helicase superfamily 1/2, ATP-binding domain, Helicase, C-terminal, HIRAN domain, Zinc finger, RING-type, SNF2-related, N-terminal domain, Zinc finger, RING/FYVE/PHD-type
sr12092	781	11									Cupin-like domain	JmjC domain
sr12093	706	3			6	11	6	12		GO:0016021|GO:0022857|GO:0055085|GO:0005215|GO:0016021|GO:0055085	Sugar (and other) transporter	Major facilitator superfamily domain, Major facilitator, sugar transporter-like, Sugar transporter, conserved site
sr12094	1891	26							Reactome: R-HSA-1632852|Reactome: R-HSA-165159|Reactome: R-HSA-166208|Reactome: R-HSA-3371571|Reactome: R-HSA-380972|Reactome: R-HSA-5628897	GO:0031929|GO:0031931|GO:0005515|GO:0005488	Raptor N-terminal CASPase like domain	Regulatory associated protein of TOR, WD40-repeat-containing domain, WD40 repeat, WD40 repeat, conserved site, Armadillo-type fold, WD40/YVTN repeat-like-containing domain, Raptor, N-terminal CASPase-like domain, Armadillo-like helical
sr12095	523	5								GO:0005515	WD domain, G-beta repeat, Histone-binding protein RBBP4 or subunit C of CAF1 complex	WD40 repeat, WD40-repeat-containing domain, Histone-binding protein RBBP4, N-terminal, WD40/YVTN repeat-like-containing domain
sr12096	556	3			3	5	3	5		GO:0016020|GO:0030001|GO:0046873|GO:0055085	ZIP Zinc transporter	Zinc/iron permease
sr12097	235	2	1	1	2	3	2	2		GO:0071816|GO:0043529|GO:0071816	CHD5-like protein	WRB/Get1 family, Get 1, fungi
sr12098	439	7									Regulator of chromosome condensation (RCC1) repeat	Regulator of chromosome condensation 1/beta-lactamase-inhibitor protein II, Regulator of chromosome condensation, RCC1
sr12100	285									GO:0000166|GO:0003676|GO:0000398|GO:0017069	RNA recognition motif. (a.k.a. RRM, RBD, or RNP domain)	Nucleotide-binding alpha-beta plait domain, RNA recognition motif domain, U1 small nuclear ribonucleoprotein A/U2 small nuclear ribonucleoprotein B''
sr12101	966								Reactome: R-HSA-749476|Reactome: R-HSA-76061|Reactome: R-HSA-76066|Reactome: R-HSA-76071	GO:0003677|GO:0000126|GO:0001026|GO:0006359	Myb DNA-binding like, HMG (high mobility group) box	High mobility group box domain, Homeodomain-like, Transcription factor TFIIIB component B'', SANT/Myb domain
sr12102	386	6									Alpha/beta hydrolase family	Alpha/Beta hydrolase fold, Alpha/beta hydrolase fold-1
sr12103	160	3									Thioesterase-like superfamily	HotDog domain
sr12104	819	4							KEGG: 04150+2.7.11.1|KEGG: 04151+2.7.11.1	GO:0004672|GO:0005524|GO:0006468	Domain of unknown function (DUF3635)	Serine/threonine-protein kinase haspin, C-terminal, Protein kinase-like domain, Protein kinase domain
sr12105	354	2		1	1					GO:0003723	Ribosomal protein L1p/L10e family	Ribosomal protein L1, 3-layer alpha/beta-sandwich, Ribosomal protein L1-like, Ribosomal protein L1/ribosomal biogenesis protein, Ribosomal protein L1, 2-layer alpha/beta-sandwich
sr12106	815	11							KEGG: 00230+6.3.4.13|MetaCyc: PWY-6121|MetaCyc: PWY-6122|MetaCyc: PWY-6277|Reactome: R-HSA-73817, Reactome: R-HSA-196780|Reactome: R-HSA-3371599, KEGG: 00230+6.3.3.1|MetaCyc: PWY-6121|MetaCyc: PWY-6122|MetaCyc: PWY-6277|Reactome: R-HSA-73817	GO:0004637|GO:0009113|GO:0003824|GO:0005524|GO:0004641|GO:0005737|GO:0006189|GO:0005524|GO:0046872|GO:0005524	Phosphoribosylglycinamide synthetase, N domain, AIR synthase related protein, C-terminal domain, AIR synthase related protein, N-terminal domain, Phosphoribosylglycinamide synthetase, C domain, Phosphoribosylglycinamide synthetase, ATP-grasp (A) domain	AIR synthase-related protein, C-terminal domain, Phosphoribosylglycinamide synthetase, C-domain, Phosphoribosylglycinamide synthetase, N-terminal, PurM-like, N-terminal domain, Pre-ATP-grasp domain, Rudiment single hybrid motif, ATP-grasp fold, subdomain 1, Phosphoribosylformylglycinamidine cyclo-ligase, Phosphoribosylglycinamide synthetase, ATP-grasp fold, Phosphoribosylglycinamide synthetase, A…
sr12107	789	10		1	1					GO:0016491|GO:0055114	Pyridine nucleotide-disulphide oxidoreductase	FAD/NAD(P)-binding domain
sr12109	589	5			6	12	7	7		GO:0016021|GO:0055085	Major Facilitator Superfamily	Major facilitator superfamily, Major facilitator superfamily domain
sr12110	347	9								GO:0009228	NMT1/THI5 like	NMT1/THI5 family, SsuA/THI5-like
sr12111	458	2								GO:0005515	PCI domain	Proteasome component (PCI) domain, Winged helix-turn-helix DNA-binding domain
sr12112	811	5			2	2	1		KEGG: 00561+2.3.1.15|KEGG: 00564+2.3.1.15|MetaCyc: PWY-5667|MetaCyc: PWY-6453|MetaCyc: PWY-7411|MetaCyc: PWY-7587|Reactome: R-HSA-1483166	GO:0008152|GO:0016746|GO:0008374|GO:0044255	Acyltransferase	Phospholipid/glycerol acyltransferase, Glycerol-3-phosphate O-acyltransferase/Dihydroxyacetone phosphate acyltransferase
sr12113	490	5								GO:0004177|GO:0006508|GO:0008270|GO:0004177	Aminopeptidase I zinc metalloprotease (M18)	Peptidase M18, Peptidase M18, domain 2
sr12114	1066	10								GO:0005488|GO:0006886|GO:0008536	Importin-beta N-terminal domain	Armadillo-type fold, Importin-beta, N-terminal domain, Armadillo-like helical
sr12115	314	2		1	1			1		GO:0004553|GO:0005975		Glycoside hydrolase, family 43, Glycosyl hydrolase, five-bladed beta-propellor domain
sr12116	698	6			2	4	3	4
sr12117	324	6								GO:0003824|GO:0008152	Enoyl-CoA hydratase/isomerase	ClpP/crotonase-like domain, Crotonase superfamily, Enoyl-CoA hydratase/isomerase, conserved site
sr12118	236	2			2	4	3	4
sr12119	641	5
sr12120	414	3							Reactome: R-HSA-1169091|Reactome: R-HSA-1236974|Reactome: R-HSA-1236978|Reactome: R-HSA-174084|Reactome: R-HSA-174113|Reactome: R-HSA-174154|Reactome: R-HSA-174178|Reactome: R-HSA-174184|Reactome: R-HSA-180534|Reactome: R-HSA-180585|Reactome: R-HSA-187577|Reactome: R-HSA-195253|Reactome: R-HSA-202424|Reactome: R-HSA-211733|Reactome: R-HSA-2467813|Reactome: R-HSA-2871837|Reactome: R-HSA-349425|Rea…	GO:0005524|GO:0005737|GO:0016787|GO:0030163	ATPase family associated with various cellular activities (AAA)	P-loop containing nucleoside triphosphate hydrolase, ATPase, AAA-type, conserved site, ATPase, AAA-type, core, 26S proteasome subunit P45, AAA+ ATPase domain
sr12121	307	4								GO:0005198|GO:0016226|GO:0051536	Iron-sulphur cluster biosynthesis	FeS cluster insertion, C-terminal, conserved site, FeS cluster biogenesis, FeS cluster insertion protein
sr12122	761	5								GO:0003676|GO:0005524	DEAD/DEAH box helicase	Helicase superfamily 1/2, ATP-binding domain, P-loop containing nucleoside triphosphate hydrolase, DEAD/DEAH box helicase domain, RNA helicase, DEAD-box type, Q motif, Helicase, C-terminal
sr12123	833	10							Reactome: R-HSA-6811440		Mak10 subunit, NatC N(alpha)-terminal acetyltransferase	NatC N(alpha)-terminal acetyltransferase, Mak10 subunit
sr12124	655	2	1	1	1				KEGG: 00520+3.2.1.55	GO:0046373|GO:0046556	Alpha-L-arabinofuranosidase C-terminal domain	Alpha-L-arabinofuranosidase, C-terminal, Glycoside hydrolase superfamily, Galactose-binding domain-like
sr12125	681	11			5	9	5	5		GO:0016491|GO:0055114	Ferric reductase like transmembrane component, FAD-binding domain, Ferric reductase NAD binding domain	Ferric reductase transmembrane component-like domain, FAD-binding 8, Ferric reductase, NAD binding domain
sr12126	929	15			5	8	4	5		GO:0016491|GO:0055114	Ferric reductase NAD binding domain, FAD-binding domain, Ferric reductase like transmembrane component	Ferric reductase, NAD binding domain, FAD-binding 8, Ferric reductase transmembrane component-like domain
sr12127	604	5			5	9	5	9		GO:0016021|GO:0055085	Major Facilitator Superfamily	Major facilitator superfamily, Major facilitator superfamily domain
sr12128	879	20								GO:0000981|GO:0005634|GO:0006355|GO:0008270	Fungal Zn(2)-Cys(6) binuclear cluster domain	Zn(2)-C6 fungal-type DNA-binding domain
sr12129	567	3			7	14	8	12		GO:0016021|GO:0055085	Major Facilitator Superfamily	Major facilitator superfamily, Major facilitator superfamily domain
sr12130	109										Complex 1 protein (LYR family)	LYR motif-containing protein 2, Complex 1 LYR protein
sr12131	261	2			3	5	3	5
sr12132	649	12								GO:0005515|GO:0035556	Fes/CIP4, and EFC/F-BAR homology domain, Phorbol esters/diacylglycerol binding domain (C1 domain), Variant SH3 domain	SH3 domain, FCH domain, Protein kinase C-like, phorbol ester/diacylglycerol-binding domain, F-BAR domain
sr12133	352	2								GO:0005515	FHA domain	Forkhead-associated (FHA) domain, SMAD/FHA domain
sr12134	287	13							KEGG: 00020+1.3.5.1|KEGG: 00190+1.3.5.1|KEGG: 00650+1.3.5.1|KEGG: 00720+1.3.5.1|MetaCyc: PWY-3781|MetaCyc: PWY-4302|MetaCyc: PWY-561|MetaCyc: PWY-5690|MetaCyc: PWY-6728|MetaCyc: PWY-6969|MetaCyc: PWY-7254|MetaCyc: PWY-7279|Reactome: R-HSA-611105|Reactome: R-HSA-71403	GO:0009055|GO:0051536|GO:0006099|GO:0016491|GO:0055114|GO:0051537|GO:0051536	2Fe-2S iron-sulfur cluster binding domain, 4Fe-4S dicluster domain	Succinate dehydogenase/fumarate reductase N-terminal, 4Fe-4S ferredoxin, iron-sulphur binding, conserved site, Beta-grasp domain, Succinate dehydrogenase/fumarate reductase iron-sulphur protein, 2Fe-2S ferredoxin-type iron-sulfur binding domain, 4Fe-4S ferredoxin-type, iron-sulphur binding domain, 2Fe-2S ferredoxin, iron-sulphur binding site, Alpha-helical ferredoxin
sr12135	530	8			2	3	2	3			Cryptococcal mannosyltransferase 1	Mannosyltransferase 1, CMT1
sr12136	490	8								GO:0008610	Mycolic acid cyclopropane synthetase	S-adenosyl-L-methionine-dependent methyltransferase, Mycolic acid cyclopropane synthase
sr12138	570	1								GO:0005515	PCI domain	Proteasome component (PCI) domain, Winged helix-turn-helix DNA-binding domain
sr12139	549	6	1	1	1	1	1	1
sr12140	97	1			2	3	2	3		GO:0016020	Transmembrane proteins 14C	TMEM14 family
sr12141	488	1
sr12142	347	5								GO:0016491	Enoyl-(Acyl carrier protein) reductase	NAD(P)-binding domain, Short-chain dehydrogenase/reductase SDR, Short-chain dehydrogenase/reductase, conserved site
sr12143	173	5							Reactome: R-HSA-1362409|Reactome: R-HSA-196108|Reactome: R-HSA-211976|Reactome: R-HSA-2395516|Reactome: R-HSA-5579026	GO:0009055|GO:0051537|GO:0009055|GO:0051536	2Fe-2S iron-sulfur cluster binding domain	Beta-grasp domain, Adrenodoxin, iron-sulphur binding site, 2Fe-2S ferredoxin-type iron-sulfur binding domain
sr12144	716	12							KEGG: 00970+6.1.1.15|Reactome: R-HSA-2408517|Reactome: R-HSA-379716|Reactome: R-HSA-6782315, KEGG: 00970+6.1.1.15	GO:0000166|GO:0004827|GO:0005524|GO:0005737|GO:0006433|GO:0000166|GO:0004812|GO:0005524|GO:0006418|GO:0004827|GO:0005524|GO:0005737|GO:0006433|GO:0002161	tRNA synthetase class II core domain (G, H, P, S and T), Prolyl-tRNA synthetase, C-terminal, Aminoacyl-tRNA editing domain, Anticodon binding domain	Prolyl-tRNA synthetase, class II, Aminoacyl-tRNA synthetase, class II (G/ P/ S/T), Proline-tRNA ligase, class IIa, archaeal-type, YbaK/aminoacyl-tRNA synthetase-associated domain, Aminoacyl-tRNA synthetase, class II, Proline-tRNA ligase, class II, C-terminal, Anticodon-binding
sr12145	172	21								GO:0003676|GO:0008270	Zinc knuckle	Zinc finger, CCHC-type
sr12146	142	8			2	3	2
sr12147	891	6			1	1	1			GO:0004553|GO:0005975	Beta-glucan synthesis-associated protein (SKN1)	Glycoside hydrolase family 16, Concanavalin A-like lectin/glucanase domain, Beta-glucan synthesis-associated, SKN1
sr12148	373	2							Reactome: R-HSA-109688|Reactome: R-HSA-159236|Reactome: R-HSA-72187	GO:0000445|GO:0006397	Tho complex subunit 7	THO complex subunit 7/Mft1
sr12149	432	1			2	4	3	4
sr12150	1370	7		1	1					GO:0016579|GO:0036459|GO:0006511|GO:0036459	Ubiquitin carboxyl-terminal hydrolase	Peptidase C19, ubiquitin carboxyl-terminal hydrolase, Ubiquitin specific protease, conserved site, Ubiquitin specific protease domain
sr12151	135								Reactome: R-HSA-156827|Reactome: R-HSA-156902|Reactome: R-HSA-1799339|Reactome: R-HSA-192823|Reactome: R-HSA-2408557|Reactome: R-HSA-6791226|Reactome: R-HSA-72689|Reactome: R-HSA-72706|Reactome: R-HSA-72764|Reactome: R-HSA-975956|Reactome: R-HSA-975957	GO:0003735|GO:0005622|GO:0005840|GO:0006412	Ribosomal protein L14	Translation protein SH3-like domain, Ribosomal protein L14e domain, Ribosomal protein L2 domain 2
sr12152	101	5								GO:0003735|GO:0005622|GO:0005840|GO:0006412|GO:0006412	Ribosomal protein L44	Ribosomal protein L44e, Zinc-binding ribosomal protein
sr12153	448	2							Reactome: R-HSA-3371453		Ribosome-associated complex head domain, DnaJ domain	Ribosome-associated complex head domain, DnaJ domain, DnaJ domain, conserved site
sr12154	438	8							KEGG: 00970+6.1.1.11|MetaCyc: PWY-6281	GO:0000166|GO:0004828|GO:0005524|GO:0005737|GO:0006434|GO:0000166|GO:0004812|GO:0005524|GO:0006418|GO:0000166	tRNA synthetase class II core domain (G, H, P, S and T), Seryl-tRNA synthetase N-terminal domain	Serine-tRNA synthetase, type1, N-terminal, Aminoacyl-tRNA synthetase, class II, Serine-tRNA ligase, type1, Aminoacyl-tRNA synthetase, class II (G/ P/ S/T), tRNA-binding arm
sr12155	343	7							KEGG: 00500+3.2.1.4|MetaCyc: PWY-6788	GO:0003824|GO:0004553|GO:0005975	Glycosyl hydrolases family 8	Six-hairpin glycosidase-like, Glycoside hydrolase, family 8, Six-hairpin glycosidase
sr12156	128	1							Reactome: R-HSA-156827|Reactome: R-HSA-156902|Reactome: R-HSA-1799339|Reactome: R-HSA-192823|Reactome: R-HSA-2408557|Reactome: R-HSA-6791226|Reactome: R-HSA-72649|Reactome: R-HSA-72689|Reactome: R-HSA-72695|Reactome: R-HSA-72702|Reactome: R-HSA-72706|Reactome: R-HSA-72764|Reactome: R-HSA-975956|Reactome: R-HSA-975957	GO:0003735|GO:0005840|GO:0006412	Ribosomal protein S8	Ribosomal protein S8
sr12157	142								Reactome: R-HSA-156827|Reactome: R-HSA-156902|Reactome: R-HSA-1799339|Reactome: R-HSA-192823|Reactome: R-HSA-2408557|Reactome: R-HSA-6791226|Reactome: R-HSA-72649|Reactome: R-HSA-72689|Reactome: R-HSA-72695|Reactome: R-HSA-72702|Reactome: R-HSA-72706|Reactome: R-HSA-72764|Reactome: R-HSA-975956|Reactome: R-HSA-975957	GO:0003735|GO:0005622|GO:0005840|GO:0006412	Ribosomal S17	Ribosomal protein S17e, Ribosomal protein S17e, conserved site
sr12158	614	4								GO:0003676|GO:0006139|GO:0008408|GO:0003676	3'-5' exonuclease	3'-5' exonuclease domain, Ribonuclease H-like domain
sr12159	119								Reactome: R-HSA-389957	GO:0006457|GO:0016272|GO:0051082	Prefoldin subunit	Prefoldin, Prefoldin beta-like
sr12160	961	6								GO:0003972|GO:0005524|GO:0006388	tRNA ligase kinase domain, RNA ligase, Fungal tRNA ligase phosphodiesterase domain	P-loop containing nucleoside triphosphate hydrolase, tRNA ligase, kinase, fungi, RNA ligase T4 Rnl1, N-terminal, tRNA ligase, phosphodiesterase, fungi, RNA ligase/cyclic nucleotide phosphodiesterase
sr12162	625	7							KEGG: 00260+2.7.2.4|KEGG: 00261+2.7.2.4|KEGG: 00270+2.7.2.4|KEGG: 00300+2.7.2.4|MetaCyc: PWY-2941|MetaCyc: PWY-2942|MetaCyc: PWY-5097|MetaCyc: PWY-6559|MetaCyc: PWY-6562|MetaCyc: PWY-7153	GO:0004072|GO:0008652|GO:0008152|GO:0016597	Amino acid kinase family, ACT domain	Aspartate kinase, conserved site, ACT domain, Aspartate/glutamate/uridylate kinase, GATS-like ACT domain
sr12163	659	2	1	1	1	1	1	2
sr12164	452									GO:0003779	WH2 motif	WH2 domain
sr12165	591	3	1	1	1					GO:0005975|GO:0004553|GO:0005975	Cellulase (glycosyl hydrolase family 5)	Glycoside hydrolase, catalytic domain, Glycoside hydrolase superfamily, Glycoside hydrolase, family 5
sr12166	448	7								GO:0006479|GO:0008168	PRMT5 arginine-N-methyltransferase	S-adenosyl-L-methionine-dependent methyltransferase, Protein arginine N-methyltransferase
sr12167	804	1								GO:0005515	Bromodomain	Bromodomain
sr12168	333	6									short chain dehydrogenase	NAD(P)-binding domain, Short-chain dehydrogenase/reductase SDR
sr12169	492	6								GO:0008033|GO:0017150|GO:0050660|GO:0055114|GO:0003824	Dihydrouridine synthase (Dus)	tRNA-dihydrouridine synthase, Aldolase-type TIM barrel, tRNA-dihydrouridine synthase, conserved site
sr12170	1018	4								GO:0000166|GO:0003723	YT521-B-like domain	Nucleotide-binding alpha-beta plait domain, YTH domain
sr12171	519	3	1	1	1
sr12172	352	1			1	2	2	2	Reactome: R-HSA-5628897|Reactome: R-HSA-611105	GO:0016020	SURF1 family	Surfeit locus 1/Shy1
sr12173	424	5			4	8	5	6		GO:0055085	UAA transporter family	UAA transporter
sr12175	655	5	1	1	1					GO:0016787	Calcineurin-like phosphoesterase	Metallo-dependent phosphatase-like, Calcineurin-like phosphoesterase domain, apaH type
sr12176	1571	11								GO:0008440	Inositol polyphosphate kinase	Inositol polyphosphate kinase
sr12177	1365	15								GO:0005515		Kelch-type beta propeller
sr12178	281	3	1	1	1			1
sr12179	638	8								GO:0003824|GO:0008152	AMP-binding enzyme C-terminal domain, AMP-binding enzyme	AMP-binding enzyme C-terminal domain, AMP-dependent synthetase/ligase, AMP-binding, conserved site
sr12180	271	1							Reactome: R-HSA-380994|Reactome: R-HSA-429958|Reactome: R-HSA-450385|Reactome: R-HSA-450513|Reactome: R-HSA-450604|Reactome: R-HSA-6791226		3' exoribonuclease family, domain 1	PNPase/RNase PH domain, Exoribonuclease, phosphorolytic domain 2, Exoribonuclease, phosphorolytic domain 1, Ribosomal protein S5 domain 2-type fold
sr12181	779	9								GO:0006511|GO:0031625	Cullin family	Cullin, N-terminal, Cullin homology
sr12182	282	3							Reactome: R-HSA-1169091|Reactome: R-HSA-1236974|Reactome: R-HSA-1236978|Reactome: R-HSA-174084|Reactome: R-HSA-174113|Reactome: R-HSA-174154|Reactome: R-HSA-174178|Reactome: R-HSA-174184|Reactome: R-HSA-180534|Reactome: R-HSA-180585|Reactome: R-HSA-187577|Reactome: R-HSA-195253|Reactome: R-HSA-202424|Reactome: R-HSA-211733|Reactome: R-HSA-2467813|Reactome: R-HSA-2871837|Reactome: R-HSA-349425|Rea…	GO:0004298|GO:0005839|GO:0051603|GO:0004175|GO:0005839|GO:0051603|GO:0004298	Proteasome subunit	Nucleophile aminohydrolases, N-terminal, Proteasome, subunit alpha/beta, Proteasome beta-type subunit, conserved site, Proteasome B-type subunit
sr12184	901	1			1	1	1	1
sr12185	2520	7			1	1	1	1			Protein of unknown function (DUF3712)	Protein of unknown function DUF3712
sr12186	574
sr12187	697	13	1	1	1	1	1			GO:0004553|GO:0005975	Glycosyl hydrolases family 16	Concanavalin A-like lectin/glucanase domain, Twin-arginine translocation pathway, signal sequence, Glycoside hydrolase family 16
sr12188	537	6	1	1	1			1			PET assembly of cytochrome c oxidase, mitochondrial	Protein Pet117, mitochondrial
sr12189	76	1							Reactome: R-HSA-72163	GO:0000398|GO:0005732	LSM domain	Sm-like protein Lsm6/SmF, LSM domain, eukaryotic/archaea-type, LSM domain
sr12190	776	6									Velvet factor	Velvet factor
sr12191	494	4							KEGG: 00340+2.1.1.22|MetaCyc: PWY-6829	GO:0016429|GO:0030488|GO:0031515	tRNA methyltransferase complex GCD14 subunit	S-adenosyl-L-methionine-dependent methyltransferase, tRNA (1-methyladenosine) methyltransferase catalytic subunit Gcd14
sr12192	1028	13								GO:0003700|GO:0006355|GO:0008270|GO:0043565|GO:0006355|GO:0008270	GATA zinc finger	Zinc finger, GATA-type, PAS domain, Zinc finger, NHR/GATA-type
sr12193	1386	8							Reactome: R-HSA-6811434|Reactome: R-HSA-983189, Reactome: R-HSA-983189	GO:0003777|GO:0007018|GO:0003777|GO:0005524|GO:0007018|GO:0003777|GO:0005524|GO:0007018|GO:0008017	Kinesin motor domain	Kinesin-like protein, Kinesin motor domain, conserved site, Kinesin motor domain, P-loop containing nucleoside triphosphate hydrolase
sr12194	829	9								GO:0003779|GO:0017048|GO:0030036|GO:0005488		Formin, GTPase-binding domain, Armadillo-type fold
sr12195	840	5								GO:0004222|GO:0016020|GO:0005524|GO:0004222|GO:0005524|GO:0008270|GO:0016021|GO:0004222|GO:0005524|GO:0006508	ATPase family associated with various cellular activities (AAA), FtsH Extracellular, Peptidase family M41	P-loop containing nucleoside triphosphate hydrolase, Peptidase, FtsH, AAA+ ATPase domain, ATPase, AAA-type, core, ATPase, AAA-type, conserved site, Peptidase M41, FtsH extracellular, Peptidase M41
sr12196	1299	5								GO:0003677	ARID/BRIGHT DNA binding domain	ARID DNA-binding domain
sr12197	389	2							Reactome: R-HSA-380972	GO:0005488	Mo25-like	Armadillo-like helical, Armadillo-type fold, Mo25-like
sr12198	285	5							Reactome: R-HSA-1368082|Reactome: R-HSA-1368108|Reactome: R-HSA-191859|Reactome: R-HSA-1989781|Reactome: R-HSA-2032785|Reactome: R-HSA-2151201|Reactome: R-HSA-2426168|Reactome: R-HSA-381340|Reactome: R-HSA-400206|Reactome: R-HSA-400253	GO:0001510|GO:0008168|GO:0009452	RNA cap guanine-N2 methyltransferase	S-adenosyl-L-methionine-dependent methyltransferase, RNA cap guanine-N2 methyltransferase
sr12199	1011	8								GO:0008152|GO:0016787	alpha/beta hydrolase fold	Alpha/Beta hydrolase fold, Lipase, GDXG, putative serine active site, Alpha/beta hydrolase fold-3
sr12200	774	25								GO:0006511|GO:0036459|GO:0008270|GO:0016579|GO:0036459	Zn-finger in ubiquitin-hydrolases and other protein, Ubiquitin carboxyl-terminal hydrolase	Zinc finger, RING/FYVE/PHD-type, Ubiquitin specific protease, conserved site, Zinc finger, UBP-type, Peptidase C19, ubiquitin carboxyl-terminal hydrolase, Ubiquitin specific protease domain
sr12201	900	1		1	1			1	Reactome: R-HSA-3371453		Hsp70 protein	Heat shock protein 70kD, C-terminal domain, Heat shock protein 70, conserved site, Heat shock protein 70 family
sr12202	264	3								GO:0005525|GO:0007264|GO:0005525	Ras family	Small GTPase superfamily, P-loop containing nucleoside triphosphate hydrolase, Small GTP-binding protein domain
sr12203	124	1								GO:0046982	Histone-like transcription factor (CBF/NF-Y) and archaeal histone	Histone-fold, Transcription factor CBF/NF-Y/archaeal histone domain
sr12204	474	4
sr12205	228				1	1	1	1			Protein of unknown function (DUF3317)	Small subunit of serine palmitoyltransferase-like
sr12206	1275	1								GO:0003676	G-patch domain, R3H domain	R3H domain, G-patch domain
sr12207	195									GO:0005509	EF-hand domain pair	EF-hand domain, EF-hand domain pair, EF-Hand 1, calcium-binding site
sr12208	1463	11								GO:0003677|GO:0005524|GO:0016787	Helicase conserved C-terminal domain, Type III restriction enzyme, res subunit	P-loop containing nucleoside triphosphate hydrolase, Helicase, C-terminal, Helicase/UvrB, N-terminal, Helicase superfamily 1/2, ATP-binding domain
sr12209	417	3			2	3	2	3		GO:0016021|GO:0051205	60Kd inner membrane protein	Membrane insertase OXA1/ALB3/YidC
sr12210	150	1		1	1						IGR protein motif	IGR protein motif
sr12211	611	5	1	1	1			1			Domain of unknown function (DUF1929), Glyoxal oxidase N-terminus	Immunoglobulin E-set, Galactose oxidase/kelch, beta-propeller, Domain of unknown function DUF1929, Galactose oxidase, beta-propeller, Glyoxal oxidase, N-terminal, Immunoglobulin-like fold
sr12212	875	9			1	2	2	3			Protein of unknown function (DUF726)	Alpha/Beta hydrolase fold, Protein of unknown function DUF726
sr12213	931	5								GO:0016779	Nucleotidyltransferase domain	Polymerase, nucleotidyl transferase domain
sr12214	187										SUZ domain	SUZ domain
sr12215	303	1			1	2	2	2			Mitochondrial carrier protein	Mitochondrial carrier domain, Mitochondrial substrate/solute carrier
sr12216	343	5							Reactome: R-HSA-110312|Reactome: R-HSA-110314|Reactome: R-HSA-110320|Reactome: R-HSA-174411|Reactome: R-HSA-5651801|Reactome: R-HSA-5655862|Reactome: R-HSA-5656121|Reactome: R-HSA-5656169|Reactome: R-HSA-5685942|Reactome: R-HSA-5696397|Reactome: R-HSA-5696400|Reactome: R-HSA-6782135|Reactome: R-HSA-6782210|Reactome: R-HSA-69091	GO:0003677|GO:0006260	DNA polymerase III, delta subunit	P-loop containing nucleoside triphosphate hydrolase, DNA polymerase III, clamp loader complex, gamma/delta/delta subunit, C-terminal, AAA+ ATPase domain
sr12218	842	4								GO:0003676|GO:0005524	Helicase conserved C-terminal domain, DEAD/DEAH box helicase	P-loop containing nucleoside triphosphate hydrolase, ATP-dependent RNA helicase DEAD-box, conserved site, Helicase, C-terminal, Helicase superfamily 1/2, ATP-binding domain, DEAD/DEAH box helicase domain
sr12219	402									GO:0005515	UBA/TS-N domain, Ubiquitin family	Ubiquitin domain, Ubiquilin, UBA-like, Ubiquitin-related domain, Ubiquitin-associated domain
sr12220	414	11							Reactome: R-HSA-112382|Reactome: R-HSA-113418|Reactome: R-HSA-167152|Reactome: R-HSA-167158|Reactome: R-HSA-167160|Reactome: R-HSA-167161|Reactome: R-HSA-167162|Reactome: R-HSA-167172|Reactome: R-HSA-167200|Reactome: R-HSA-167246|Reactome: R-HSA-427413|Reactome: R-HSA-5696395|Reactome: R-HSA-5696400|Reactome: R-HSA-674695|Reactome: R-HSA-6781823|Reactome: R-HSA-6781827|Reactome: R-HSA-6782135|Rea…	GO:0000439|GO:0006289|GO:0006355	Transcription factor Tfb4	TFIIH subunit Tfb4/p34
sr12221	449	6							Reactome: R-HSA-156842	GO:0003746|GO:0005525|GO:0005737|GO:0006414|GO:0003924|GO:0005525|GO:0005525	Elongation factor Tu C-terminal domain, Elongation factor Tu GTP binding domain, Elongation factor Tu domain 2	Translation elongation factor EF1A/initiation factor IF2gamma, C-terminal, Translation elongation factor EF1A, eukaryotic/archaeal, Translation elongation factor EFTu/EF1A, C-terminal, Tr-type G domain, conserved site, P-loop containing nucleoside triphosphate hydrolase, Transcription factor, GTP-binding domain, Translation elongation factor EFTu-like, domain 2, Translation protein, beta-barrel d…
sr12222	608	2								GO:0005669|GO:0006367	TAFII55 protein conserved region	TAFII55 protein, conserved region
sr12223	127								Reactome: R-HSA-156827|Reactome: R-HSA-156902|Reactome: R-HSA-1799339|Reactome: R-HSA-192823|Reactome: R-HSA-2408557|Reactome: R-HSA-6791226|Reactome: R-HSA-72689|Reactome: R-HSA-72706|Reactome: R-HSA-72764|Reactome: R-HSA-975956|Reactome: R-HSA-975957	GO:0003735|GO:0005622|GO:0005840|GO:0006412	Ribosomal protein L32	Ribosomal protein L32e, Ribosomal protein L32e, conserved site
sr12224	196								Reactome: R-HSA-156827|Reactome: R-HSA-156902|Reactome: R-HSA-1799339|Reactome: R-HSA-192823|Reactome: R-HSA-2408557|Reactome: R-HSA-6791226|Reactome: R-HSA-72689|Reactome: R-HSA-72706|Reactome: R-HSA-72764|Reactome: R-HSA-975956|Reactome: R-HSA-975957	GO:0003735|GO:0005840|GO:0006412|GO:0003735|GO:0006412|GO:0015934	Ribosomal protein L13	Ribosomal protein L13, Ribosomal protein L13, eukaryotic/archaeal, Ribosomal protein L13, conserved site
sr12225	1002	7										Ubiquitin interacting motif
sr12226	334	3									FRG1-like domain	FRG1-like, Actin cross-linking
sr12227	991	11			1	1	1			GO:0000981|GO:0005634|GO:0006355|GO:0008270		Zn(2)-C6 fungal-type DNA-binding domain
sr12228	484
sr12229	349	5									Domain of unknown function (DUF4504)	Protein of unknown function DUF4504
sr12231	1291
sr12232	747	6							KEGG: 00270+2.1.1.14|KEGG: 00450+2.1.1.14|MetaCyc: PWY-5041|MetaCyc: PWY-6151|MetaCyc: PWY-6936|MetaCyc: PWY-702	GO:0003871|GO:0008270|GO:0009086|GO:0003871|GO:0008270|GO:0008652	Cobalamin-independent synthase, N-terminal domain, Cobalamin-independent synthase, Catalytic domain	Cobalamin-independent methionine synthase, Cobalamin-independent methionine synthase MetE, N-terminal, Cobalamin-independent methionine synthase MetE, C-terminal/archaeal
sr12233	769	10			1	1	1				Rab-GTPase-TBC domain, GRAM domain	EF-hand domain pair, Rab-GTPase-TBC domain, GRAM domain
sr12234	609	12							KEGG: 04660+3.1.3.16	GO:0016787	Calcineurin-like phosphoesterase	Metallo-dependent phosphatase-like, Serine/threonine-specific protein phosphatase/bis(5-nucleosyl)-tetraphosphatase, Calcineurin-like phosphoesterase domain, apaH type
sr12237	2109	23			1	1	1		Reactome: R-HSA-1632852|Reactome: R-HSA-165181|Reactome: R-HSA-198323|Reactome: R-HSA-380972|Reactome: R-HSA-5628897|Reactome: R-HSA-5674400	GO:0005096|GO:0051056|GO:0005096|GO:0043547|GO:0005096|GO:0032007|GO:0033596|GO:0043547	Rap/ran-GAP, Domain of unknown function (DUF3384), Tuberin	Rap GTPase activating protein domain, Tuberin, N-terminal, Tuberin-type domain, Tuberin
sr12238	133	6		1	1					GO:0006122|GO:0008121	Ubiquinol-cytochrome C reductase hinge protein	Ubiquinol-cytochrome C reductase hinge domain, Cytochrome b-c1 complex, subunit 6
sr12239	725	11			1	1	1			GO:0003824|GO:0009058|GO:0030170|GO:0008152|GO:0016740	Aminotransferase class I and II	Pyridoxal phosphate-dependent transferase, major region, subdomain 2, Aminotransferase, class I/classII, Aminotransferase, class-II, pyridoxal-phosphate binding site, Pyridoxal phosphate-dependent transferase, Pyridoxal phosphate-dependent transferase, major region, subdomain 1
sr12240	152	1									Ribosomal protein L24e	Ribosomal protein L24e-related, Ribosomal protein L24e domain
sr12241	367	1								GO:0046983	Helix-loop-helix DNA-binding domain	Myc-type, basic helix-loop-helix (bHLH) domain
sr12242	888	5							KEGG: 00220+2.7.2.8|MetaCyc: PWY-5154|MetaCyc: PWY-7400, KEGG: 00220+1.2.1.38|MetaCyc: PWY-5154|MetaCyc: PWY-7400, KEGG: 00220+2.3.1.1|MetaCyc: PWY-5154|Reactome: R-HSA-70635, KEGG: 00220+1.2.1.38+2.7.2.8|MetaCyc: PWY-5154|MetaCyc: PWY-7400	GO:0003991|GO:0005737|GO:0006526|GO:0003942|GO:0005737|GO:0008652|GO:0016620|GO:0046983|GO:0055114|GO:0016620|GO:0051287|GO:0055114|GO:0003942|GO:0003991|GO:0005739|GO:0006526|GO:0055114|GO:0003942|GO:0006526|GO:0055114	Semialdehyde dehydrogenase, dimerisation domain, Amino acid kinase family, Semialdehyde dehydrogenase, NAD binding domain, NAT, N-acetyltransferase, of N-acetylglutamate synthase	Acetylglutamate kinase, Semialdehyde dehydrogenase, dimerisation domain, Aspartate/glutamate/uridylate kinase, NAD(P)-binding domain, Vertebrate-like NAGS Gcn5-related N-acetyltransferase (GNAT) domain, Semialdehyde dehydrogenase, NAD-binding, NAGK-NAGSA, bifunctional, N-acetyl-gamma-glutamyl-phosphate reductase, type 1
sr12243	511	10								GO:0046872|GO:0003676	Zinc finger, C2H2 type	Zinc finger, C2H2, Zinc finger C2H2-type/integrase DNA-binding domain, Zinc finger, C2H2-like
sr12244	954	4							Reactome: R-HSA-1257604|Reactome: R-HSA-389357|Reactome: R-HSA-5218920|Reactome: R-HSA-5674400|Reactome: R-HSA-6804757	GO:0031932	SAPK-interacting protein 1 (Sin1), middle CRIM domain, SAPK-interacting protein 1 (Sin1), Pleckstrin-homology	Sin1, middle CRIM domain, SAPK-interacting protein 1, Pleckstrin-homology domain, TORC2 component Sin1/Avo1
sr12245	605	3							Reactome: R-HSA-3214847	GO:0006281|GO:0006338|GO:0035267|GO:0043967|GO:0043968	SANT/Myb-like domain of DAMP1	DAMP1, SANT/Myb-like domain, SWR1-complex protein 4/DNA methyltransferase 1-associated protein 1, SANT/Myb domain
sr12246	743	5			1	1	1		Reactome: R-HSA-5626467	GO:0005515|GO:0043087|GO:0007165	RasGAP C-terminus, GTPase-activator protein for Ras-like GTPase	RasGAP protein, C-terminal, Ras GTPase-activating protein, Ras GTPase-activating protein, conserved site, Rho GTPase activation protein
sr12247	998	4							Reactome: R-HSA-380270|Reactome: R-HSA-380320	GO:0000226|GO:0000922|GO:0005815|GO:0007020|GO:0043015	Spc97 / Spc98 family	Gamma-tubulin complex component protein
sr12248	189	9			1	1	1
sr12249	345	4								GO:0046872	Domain of Kin17 curved DNA-binding protein, Zinc-finger double-stranded RNA-binding	DNA/RNA-binding protein Kin17, conserved domain, Zinc finger, double-stranded RNA binding, Zinc finger, C2H2
sr12250	1195	13								GO:0004672|GO:0005524|GO:0006468|GO:0004672|GO:0006468|GO:0005524	Protein kinase domain	Protein kinase domain, Serine/threonine-protein kinase, active site, Protein kinase-like domain, Protein kinase, ATP binding site
sr12251	384	3			2	3	2	3			Regulator of G protein signaling domain	RGS domain
sr12252	449	5							KEGG: 00260+2.1.2.1|KEGG: 00460+2.1.2.1|KEGG: 00630+2.1.2.1|KEGG: 00670+2.1.2.1|KEGG: 00680+2.1.2.1|MetaCyc: PWY-1622|MetaCyc: PWY-181|MetaCyc: PWY-2161|MetaCyc: PWY-2201|MetaCyc: PWY-3661|MetaCyc: PWY-3661-1|MetaCyc: PWY-3841|MetaCyc: PWY-5497|Reactome: R-HSA-196757	GO:0016740|GO:0003824|GO:0004372|GO:0006544|GO:0006563|GO:0030170	Serine hydroxymethyltransferase	Serine hydroxymethyltransferase, Pyridoxal phosphate-dependent transferase, major region, subdomain 1, Serine hydroxymethyltransferase, pyridoxal phosphate binding site, Pyridoxal phosphate-dependent transferase, major region, subdomain 2, Pyridoxal phosphate-dependent transferase
sr12253	525	2			3	5	3	3	Reactome: R-HSA-75105	GO:0006629|GO:0020037	Fatty acid desaturase, Cytochrome b5-like Heme/Steroid binding domain	Cytochrome b5-like heme/steroid binding domain, Fatty acid desaturase, type 1, C-terminal, Fatty acid desaturase domain, Cytochrome b5, heme-binding site
sr12254	783	5			3	5	3	5		GO:0016021	SNARE associated Golgi protein	Transmembrane protein TMEM64/TMEM41, SNARE associated Golgi protein
sr12255	500	2	1	1	1				KEGG: 00190+3.6.1.1	GO:0005737|GO:0016462	DHH family, DHHA2 domain	DDH domain, DHHA2 domain
sr12256	818	9							Reactome: R-HSA-380994|Reactome: R-HSA-430039|Reactome: R-HSA-450385|Reactome: R-HSA-450513|Reactome: R-HSA-450604	GO:0003723|GO:0016787|GO:0030145|GO:0016787	Domain of unknown function (DUF427), Dcp2, box A domain, NUDIX domain	Domain of unknown function DUF427, mRNA decapping protein 2, Box A domain, NUDIX hydrolase domain-like, NUDIX hydrolase domain, NUDIX hydrolase, conserved site
sr12257	278	10	1	1	1
sr12258	427	1							Reactome: R-HSA-1614558|Reactome: R-HSA-1614603|Reactome: R-HSA-2408508	GO:0003824|GO:0030170	Cys/Met metabolism PLP-dependent enzyme	Pyridoxal phosphate-dependent transferase, major region, subdomain 1, Pyridoxal phosphate-dependent transferase, major region, subdomain 2, Cys/Met metabolism, pyridoxal phosphate-dependent enzyme, Pyridoxal phosphate-dependent transferase
sr12259	352	4			1	1	1					P-loop containing nucleoside triphosphate hydrolase
sr12260	547	10								GO:0070403	Sir2 family	Sirtuin family, catalytic core small domain, Sirtuin family, DHS-like NAD/FAD-binding domain, Sirtuin family, catalytic core domain
sr12261	713	3								GO:0005525|GO:0005730	NGP1NT (NUC091) domain, 50S ribosome-binding GTPase	GTP-binding protein, orthogonal bundle domain, P-loop containing nucleoside triphosphate hydrolase, Nucleolar GTP-binding protein 2, N-terminal domain, Circularly permuted (CP)-type guanine nucleotide-binding (G) domain, Nucleolar GTP-binding protein 2, GTP binding domain
sr12262	302	14								GO:0005515|GO:0008270|GO:0046872	Zinc finger, C3HC4 type (RING finger), Zinc finger C-x8-C-x5-C-x3-H type (and similar)	Zinc finger, RING-type, Zinc finger, CCCH-type, Zinc finger, RING/FYVE/PHD-type, Zinc finger, C3HC4 RING-type, Zinc finger, RING-type, conserved site
sr12263	761	13			1	1	1			GO:0016702|GO:0055114	Retinal pigment epithelial membrane protein	Carotenoid oxygenase
sr12264	1110	16								GO:0005524	Helicase conserved C-terminal domain, SNF2 family N-terminal domain, Helicase-associated putative binding domain, C-terminal	Helicase, C-terminal, P-loop containing nucleoside triphosphate hydrolase, Helicase superfamily 1/2, ATP-binding domain, SNF2-related, N-terminal domain, Helicase-associated putative binding domain
sr12265	211	2	1	1	1
sr12266	242	3								GO:0005515	Ankyrin repeats (many copies)	Ankyrin repeat, Ankyrin repeat-containing domain
sr12267	681	16			4	7	4	6
sr12268	679	1		1	1			1	Reactome: R-HSA-3371453		Hsp70 protein	Heat shock protein 70kD, peptide-binding domain, Heat shock protein 70, conserved site, Heat shock protein 70kD, C-terminal domain, Heat shock protein 70 family
sr12269	294	2								GO:0008270|GO:0003676|GO:0005634|GO:0008270|GO:0003676|GO:0008270	U1 zinc finger	Zinc finger, U1-C type, Zinc finger, C2H2-type matrin, Zinc finger, U1-type
sr12270	565	8									Inosine-uridine preferring nucleoside hydrolase	Inosine/uridine-preferring nucleoside hydrolase domain, Inosine/uridine-preferring nucleoside hydrolase
sr12271	376	6	1	1	1					GO:0016788|GO:0003676|GO:0004519|GO:0006308	S1/P1 Nuclease	Phospholipase C/P1 nuclease domain, S1/P1 nuclease
sr12272	471	7										Leucine-rich repeat domain, L domain-like
sr12273	155									GO:0000276|GO:0015078|GO:0015986	Mitochondrial ATP synthase g subunit	ATPase, F0 complex, subunit G, mitochondrial
sr12274	137									GO:0005509	EF-hand domain	EF-hand domain, EF-Hand 1, calcium-binding site, EF-hand domain pair
sr12275	209										Protein of unknown function (DUF3602)	Protein of unknown function DUF3602
sr12276	313	5							Reactome: R-HSA-380994|Reactome: R-HSA-429958|Reactome: R-HSA-450385|Reactome: R-HSA-450513|Reactome: R-HSA-450604|Reactome: R-HSA-6791226	GO:0000178|GO:0006396	3' exoribonuclease family, domain 2, 3' exoribonuclease family, domain 1	Exoribonuclease, phosphorolytic domain 2, Exosome complex component RRP45, Exoribonuclease, phosphorolytic domain 1, Ribosomal protein S5 domain 2-type fold
sr12277	1090	4									Methyltransferase domain	S-adenosyl-L-methionine-dependent methyltransferase
sr12278	109								Reactome: R-HSA-983168	GO:0006511	Skp1 family, tetramerisation domain	SKP1 component, POZ domain, SKP1/BTB/POZ domain, S-phase kinase-associated protein 1-like
sr12279	2080	2								GO:0003677		SANT/Myb domain, SANT domain, Homeodomain-like
sr12280	142	3							Reactome: R-HSA-983168, MetaCyc: PWY-7511|Reactome: R-HSA-983168		Ubiquitin-conjugating enzyme	Ubiquitin-conjugating enzyme E2, Ubiquitin-conjugating enzyme, active site, Ubiquitin-conjugating enzyme/RWD-like
sr12281	91	1		1	1
sr12282	331	7								GO:0003677|GO:0003677|GO:0006313|GO:0015074	DDE superfamily endonuclease, Transposase	Winged helix-turn-helix DNA-binding domain, Homeodomain-like, Transposase, Tc1-like
sr12283	1405	2			2	2	1	2
sr12284	295	2							KEGG: 00052+2.4.1.22|KEGG: 00550+2.4.1.227|MetaCyc: PWY-5265|MetaCyc: PWY-6385|MetaCyc: PWY-6470|MetaCyc: PWY-6471|Reactome: R-HSA-446193|Reactome: R-HSA-5633231	GO:0016758	Glycosyltransferase family 28 C-terminal domain	Glycosyl transferase, family 28, C-terminal
sr12285	386	5								GO:0003824|GO:0030151|GO:0030170	MOSC N-terminal beta barrel domain, MOSC domain	Molybdenum cofactor sulfurase, C-terminal, MOSC, N-terminal beta barrel
sr12286	436	1								GO:0005515	Chromosome segregation protein Csm1/Pcs1	Monopolin complex, subunit Csm1/Pcs1
sr12287	208	6								GO:0005525|GO:0007165|GO:0016020|GO:0005525|GO:0005525|GO:0007264	Ras family	Small GTPase superfamily, Ras type, P-loop containing nucleoside triphosphate hydrolase, Small GTP-binding protein domain, Small GTPase superfamily
sr12288	940	11			1	1	1	1		GO:0016787	GDA1/CD39 (nucleoside phosphatase) family	Nucleoside phosphatase GDA1/CD39
sr12289	346	6								GO:0046872	DRG Family Regulatory Proteins, Tma46	Zinc finger, CCCH-type, ZC3H15/TMA46 family, C-terminal
sr12290	641	7							Reactome: R-HSA-5693571	GO:0005634|GO:0006281|GO:0008081	Tyrosyl-DNA phosphodiesterase	Tyrosyl-DNA phosphodiesterase I, Tyrosyl-DNA phosphodiesterase C-terminal domain
sr12291	450	7
sr12292	790	1
sr12293	1276	15			1	1	1			GO:0004725|GO:0016311|GO:0016791|GO:0006470|GO:0008138|GO:0016311|GO:0016791	Dual specificity phosphatase, catalytic domain	Protein-tyrosine phosphatase-like, Protein-tyrosine phosphatase, active site, Dual specificity phosphatase, catalytic domain, Dual specificity phosphatase, Dual specificity protein phosphatase domain, Tyrosine specific protein phosphatases domain
sr12294	617	3							Reactome: R-HSA-73817, KEGG: 00230+4.1.1.21|MetaCyc: PWY-6124, Reactome: R-HSA-196780|Reactome: R-HSA-3371599	GO:0006189|GO:0005524|GO:0004638|GO:0006189|GO:0003824|GO:0005524|GO:0005524|GO:0046872	ATP-grasp domain, AIR carboxylase	ATP-grasp fold, ATP-dependent carboxylate-amine ligase-type, Pre-ATP-grasp domain, PurE domain, ATP-grasp fold, subdomain 2, Phosphoribosylaminoimidazole carboxylase, ATPase subunit, Phosphoribosylaminoimidazole carboxylase, fungi/plant, ATP-grasp fold, subdomain 1, Rudiment single hybrid motif, ATP-grasp fold
sr12295	642	8									CBS domain	CBS domain
sr12296	765									GO:0008608|GO:0042729|GO:0072686	DASH complex subunit Ask1	DASH complex subunit Ask1
sr12297	1517	2
sr12298	587	1		1	1				KEGG: 00270+5.3.1.23|MetaCyc: PWY-4361|MetaCyc: PWY-7174	GO:0044237	Initiation factor 2 subunit family	Initiation factor 2B-related
sr12300	554	10							KEGG: 00270+4.1.1.50|KEGG: 00330+4.1.1.50|MetaCyc: PWY-6834|Reactome: R-HSA-351202	GO:0004014|GO:0006597|GO:0008295|GO:0004014|GO:0004014|GO:0008295	Adenosylmethionine decarboxylase	S-adenosylmethionine decarboxylase, S-adenosylmethionine decarboxylase, conserved site, S-adenosylmethionine decarboxylase subgroup, S-adenosylmethionine decarboxylase, core
sr12301	274								Reactome: R-HSA-109688|Reactome: R-HSA-159236|Reactome: R-HSA-72187	GO:0003676|GO:0000166	RNA recognition motif. (a.k.a. RRM, RBD, or RNP domain), C-terminal duplication domain of Friend of PRMT1	RNA recognition motif domain, Nucleotide-binding alpha-beta plait domain, Chromatin target of PRMT1 protein, C-terminal
sr12302	655	8			1	1	1		Reactome: R-HSA-3065676|Reactome: R-HSA-3065678	GO:0008641|GO:0016925|GO:0019948	Ubiquitin/SUMO-activating enzyme ubiquitin-like domain, ThiF family, Ubiquitin-activating enzyme active site	Ubiquitin/SUMO-activating enzyme ubiquitin-like domain, THIF-type NAD/FAD binding fold, NAD(P)-binding domain, SUMO-activating enzyme subunit SAE2/Uba2, Ubiquitin-activating enzyme E1, Cys active site, Ubiquitin-activating enzyme, catalytic cysteine domain
sr12303	540	4								GO:0005622|GO:0006886|GO:0006886	GAT domain, VHS domain	GAT domain, ENTH/VHS, VHS domain
sr12304	1048	7								GO:0005515		Forkhead-associated (FHA) domain
sr12305	184	2									Proteasome assembly chaperone 3	Proteasome assembly chaperone 3
sr12306	1116	12							KEGG: 00020+6.2.1.5|KEGG: 00640+6.2.1.5|KEGG: 00660+6.2.1.5|KEGG: 00720+6.2.1.5|MetaCyc: PWY-5392|MetaCyc: PWY-5537|MetaCyc: PWY-5538|MetaCyc: PWY-5690|MetaCyc: PWY-5913|MetaCyc: PWY-6728|MetaCyc: PWY-6969|MetaCyc: PWY-7384, Reactome: R-HSA-163765|Reactome: R-HSA-75105, KEGG: 00020+2.3.3.8|KEGG: 00720+2.3.3.8|MetaCyc: PWY-5172|Reactome: R-HSA-163765|Reactome: R-HSA-75105, Reactome: R-HSA-1268020|…	GO:0046912|GO:0005524|GO:0003878|GO:0006085|GO:0006101|GO:0003824|GO:0008152|GO:0048037	Citrate synthase, C-terminal domain, ATP citrate lyase citrate-binding, CoA-ligase, CoA binding domain	Succinyl-CoA synthetase-like, Citrate synthase, ATP-grasp fold, subdomain 2, NAD(P)-binding domain, Citrate synthase-like, small alpha subdomain, ATP-citrate synthase, ATP-citrate lyase/succinyl-CoA ligase, active site, Citrate synthase-like, large alpha subdomain, ATP-citrate synthase, citrate-binding domain, Succinyl-CoA ligase, alpha subunit, ATP-citrate lyase/succinyl-CoA ligase, CoA-binding
sr12307	259	1										NAD(P)-binding domain
sr12308	739	7							Reactome: R-HSA-70614	GO:0005515|GO:0006520	Ankyrin repeats (3 copies), Asparaginase, N-terminal	Ankyrin repeat, Ankyrin repeat-containing domain, Asparaginase/glutaminase, L-asparaginase, N-terminal, Asparaginase/glutaminase, active site 2, L-asparaginase, C-terminal domain
sr12309	668	1									Chromatin remodelling complex Rsc7/Swp82 subunit	Chromatin-remodelling complex, RSC SWI/SNF subunit Rsc7/Swp82
sr12310	824	7							Reactome: R-HSA-110320|Reactome: R-HSA-3371511|Reactome: R-HSA-5358346|Reactome: R-HSA-5362768	GO:0016787|GO:0005524	Cell division protein 48 (CDC48), domain 2, Cell division protein 48 (CDC48), N-terminal domain, ATPase family associated with various cellular activities (AAA)	CDC48, domain 2, P-loop containing nucleoside triphosphate hydrolase, AAA+ ATPase domain, AAA ATPase, CDC48 family, ATPase, AAA-type, conserved site, CDC48, N-terminal subdomain, CDC48 domain 2-like, ATPase, AAA-type, core, Aspartate decarboxylase-like domain
sr12311	457	6			5	10	6	8
sr12312	162	2									Polysaccharide biosynthesis	Protein PBDC1, metazoa/fungi, Polysaccharide biosynthesis domain, Yst0336-like domain
sr12313	601	8			1	1	1	1		GO:0003824|GO:0016614|GO:0050660|GO:0055114|GO:0016491|GO:0050660|GO:0055114|GO:0050660|GO:0003824|GO:0050660|GO:0055114|GO:0003824|GO:0050660	FAD binding domain, FAD linked oxidases, C-terminal domain	FAD-binding, type 2, FAD linked oxidase, N-terminal, CO dehydrogenase flavoprotein-like, FAD-binding, subdomain 2, FAD-binding, type 2, subdomain 1, FAD-linked oxidase-like, C-terminal, FAD-linked oxidase, C-terminal, Vanillyl-alcohol oxidase, C-terminal subdomain 2
sr12314	585	7							KEGG: 00230+3.5.4.10+2.1.2.3|KEGG: 00670+2.1.2.3|MetaCyc: PWY-6123|MetaCyc: PWY-6124|MetaCyc: PWY-7234|Reactome: R-HSA-73817	GO:0003824|GO:0003937|GO:0004643|GO:0006164	MGS-like domain, AICARFT/IMPCHase bienzyme	Methylglyoxal synthase-like domain, Cytidine deaminase-like, AICARFT/IMPCHase bienzyme, AICAR transformylase domain, AICAR transformylase, insert domain
sr12315	157	4	1	1	1							RlpA-like protein, double-psi beta-barrel domain
sr12316	939	13
sr12317	1438	20			4	8	5	7	Reactome: R-HSA-936837	GO:0030001|GO:0046872|GO:0006812|GO:0016021|GO:0019829|GO:0000166|GO:0046872	Heavy-metal-associated domain, E1-E2 ATPase, haloacid dehalogenase-like hydrolase	Heavy metal-associated domain, HMA, P-type ATPase, subfamily IB, P-type ATPase, A domain, Heavy-metal-associated, conserved site, HAD-like domain, P-type ATPase, phosphorylation site
sr12318	207	1	1	1	1			1		GO:0003755|GO:0006457|GO:0000413|GO:0003755|GO:0006457	Cyclophilin type peptidyl-prolyl cis-trans isomerase/CLD	Cyclophilin-type peptidyl-prolyl cis-trans isomerase, Cyclophilin-like domain, Cyclophilin-type peptidyl-prolyl cis-trans isomerase domain, Cyclophilin-type peptidyl-prolyl cis-trans isomerase, conserved site
sr12319	1661									GO:0005515|GO:0007165	Ras association (RalGDS/AF-6) domain, SH3 domain	SH3 domain, Ras-associating (RA) domain, Ubiquitin-related domain
sr12320	1044										La domain	RNA-binding protein Lupus La, Winged helix-turn-helix DNA-binding domain
sr12321	149	7	1	1	1			1		GO:0045454	Thioredoxin	Thioredoxin-like fold, Thioredoxin domain, Thioredoxin, conserved site
sr12322	541	2							KEGG: 00051+2.7.1.105+3.1.3.46|KEGG: 00500+2.7.1.10|Reactome: R-HSA-70171	GO:0003873|GO:0005524|GO:0006000|GO:0003824|GO:0005524|GO:0006003	Histidine phosphatase superfamily (branch 1), 6-phosphofructo-2-kinase	Histidine phosphatase superfamily, clade-1, 6-phosphofructo-2-kinase, Histidine phosphatase superfamily, Fructose-2,6-bisphosphatase, P-loop containing nucleoside triphosphate hydrolase
sr12323	339	1								GO:0006364	Uncharacterised conserved protein (DUF2361)	rRNA-processing protein Efg1
sr12324	957	8			1	1	1	1		GO:0004806|GO:0006629|GO:0006629|GO:0008152	Domain of unknown function (DUF3336), Patatin-like phospholipase	Triacylglycerol lipase, Patatin/Phospholipase A2-related, Acyl transferase/acyl hydrolase/lysophospholipase
sr12325	558	7			1	1	1			GO:0006397|GO:0016788	Lariat debranching enzyme, C-terminal domain	Lariat debranching enzyme, C-terminal, Metallo-dependent phosphatase-like
sr12327	718	7							KEGG: 00500+2.4.1.11|MetaCyc: PWY-5067|Reactome: R-HSA-3322077|Reactome: R-HSA-3785653|Reactome: R-HSA-3878781	GO:0004373|GO:0005978	Glycogen synthase	Glycogen synthase
sr12328	2225	32							KEGG: 00230+2.7.7.7|KEGG: 00240+2.7.7.7, KEGG: 00230+2.7.7.7|KEGG: 00240+2.7.7.7|Reactome: R-HSA-110314|Reactome: R-HSA-174430|Reactome: R-HSA-5651801|Reactome: R-HSA-5656169|Reactome: R-HSA-5685942|Reactome: R-HSA-5696397|Reactome: R-HSA-5696400|Reactome: R-HSA-6782135|Reactome: R-HSA-6782210|Reactome: R-HSA-68952|Reactome: R-HSA-68962	GO:0003676|GO:0000166|GO:0003677|GO:0008408|GO:0003677|GO:0003887|GO:0006260|GO:0006281|GO:0008622|GO:0000166|GO:0003676|GO:0003887|GO:0003887|GO:0005634|GO:0006260|GO:0008270	DNA polymerase family B, DNA polymerase family B, exonuclease domain, Domain of unknown function (DUF1744)	Ribonuclease H-like domain, DNA-directed DNA polymerase, family B, multifunctional domain, DNA-directed DNA polymerase, family B, exonuclease domain, DNA polymerase epsilon catalytic subunit, DNA-directed DNA polymerase, family B, DNA polymerase epsilon, catalytic subunit A, C-terminal
sr12330	138	2									Uncharacterised protein family UPF0047	Uncharacterised protein family UPF0047
sr12331	1161	7			1	1	1		Reactome: R-HSA-194840	GO:0007165|GO:0035091	PX domain, RhoGAP domain, PH domain	Rho GTPase-activating protein domain, Pleckstrin homology domain, Phox homologous domain, PH domain-like, Rho GTPase activation protein
sr12332	903	1			1	1	1	1			CS domain	CS domain, HSP20-like chaperone
sr12333	926	9							Reactome: R-HSA-191859|Reactome: R-HSA-3214858|Reactome: R-HSA-6804760	GO:0006479|GO:0008168|GO:0006479|GO:0008168|GO:0035246	PRMT5 arginine-N-methyltransferase	Protein arginine N-methyltransferase, S-adenosyl-L-methionine-dependent methyltransferase, Protein arginine N-methyltransferase PRMT5
sr12334	593										SPT2 chromatin protein	Chromatin SPT2
sr12335	214	3								GO:0008080	Acetyltransferase (GNAT) domain	Acyl-CoA N-acyltransferase, GNAT domain
sr12336	1600	13								GO:0005089|GO:0035023	CNH domain, RhoGEF domain	Dbl homology (DH) domain, Citron homology (CNH) domain, Pleckstrin homology domain, PH domain-like
sr12337	1830	20			1	1	1			GO:0005515|GO:0005488|GO:0004672|GO:0005524|GO:0006468|GO:0004672|GO:0006468	Protein kinase domain, WD domain, G-beta repeat	WD40 repeat, Armadillo-type fold, WD40 repeat, conserved site, WD40/YVTN repeat-like-containing domain, Protein kinase domain, Armadillo-like helical, WD40-repeat-containing domain, Protein kinase-like domain, Serine/threonine-protein kinase, active site
sr12338	416	3									Actin	Actin/actin-like conserved site, Actin family
sr12339	687	9	1	1	1	1	1	1	Reactome: R-HSA-1482788|Reactome: R-HSA-1482801|Reactome: R-HSA-1482839|Reactome: R-HSA-1482922|Reactome: R-HSA-1483115	GO:0004620|GO:0009395|GO:0008152	Lysophospholipase catalytic domain	Lysophospholipase, catalytic domain, Acyl transferase/acyl hydrolase/lysophospholipase
sr12340	445	11			4	7	4	7		GO:0008654|GO:0016020|GO:0016780	CDP-alcohol phosphatidyltransferase	Choline/ethanolamine phosphotransferase, CDP-alcohol phosphatidyltransferase
sr12341	565	2							Reactome: R-HSA-196108|Reactome: R-HSA-211976|Reactome: R-HSA-2395516|Reactome: R-HSA-5579026	GO:0016491|GO:0055114	FAD-NAD(P)-binding	FAD/NAD(P)-binding domain, Ferredoxin-NADP+ reductase, adrenodoxin-type, NAD(P)-binding domain
sr12342	448	8								GO:0003824|GO:0008483|GO:0030170	Aminotransferase class-III	Pyridoxal phosphate-dependent transferase, major region, subdomain 1, Aminotransferase class-III, Pyridoxal phosphate-dependent transferase, Pyridoxal phosphate-dependent transferase, major region, subdomain 2
sr12343	1742	7								GO:0003700|GO:0006355|GO:0043565	Forkhead domain	Fork head domain, Winged helix-turn-helix DNA-binding domain, Fork head domain conserved site 2
sr12344	816	7										ADF-H/Gelsolin-like domain, PH domain-like
sr12346	770	2								GO:0003676|GO:0006397	G-patch domain, Protein of unknown function (DUF1604)	G-patch domain, G patch domain-containing protein, N-terminal
sr12347	466	5			2	4	3	3		GO:0006629	Fatty acid desaturase	Fatty acid desaturase domain
sr12348	499	17								GO:0003824	Pyridoxal-dependent decarboxylase, C-terminal sheet domain, Pyridoxal-dependent decarboxylase, pyridoxal binding domain	PLP-binding barrel, Orn/DAP/Arg decarboxylase 2, C-terminal, Alanine racemase/group IV decarboxylase, C-terminal, Orn/DAP/Arg decarboxylase 2, N-terminal, Orn/DAP/Arg decarboxylase 2, pyridoxal-phosphate binding site
sr12349	419	5		1	1					GO:0008152|GO:0016627|GO:0055114|GO:0003995|GO:0055114|GO:0016627|GO:0055114|GO:0008152|GO:0016627|GO:0050660|GO:0055114	Acyl-CoA dehydrogenase, middle domain, Acyl-CoA dehydrogenase, N-terminal domain, Acyl-CoA dehydrogenase, C-terminal domain	Acyl-CoA dehydrogenase/oxidase, N-terminal and middle domain, Acyl-CoA oxidase/dehydrogenase, central domain, Acyl-CoA dehydrogenase/oxidase C-terminal, Acyl-CoA dehydrogenase/oxidase, N-terminal, Acyl-CoA dehydrogenase, conserved site
sr12350	1065	13								GO:0003700|GO:0006355|GO:0008270|GO:0043565|GO:0006355|GO:0008270	GATA zinc finger	Zinc finger, GATA-type, Zinc finger, NHR/GATA-type
sr12351	521	6			6	12	7	11		GO:0016021|GO:0055085	Major Facilitator Superfamily	Major facilitator superfamily domain, Major facilitator superfamily
sr12352	591	8								GO:0000981|GO:0005634|GO:0006355|GO:0008270	Fungal Zn(2)-Cys(6) binuclear cluster domain	Zn(2)-C6 fungal-type DNA-binding domain
sr12353	743	2
sr12354	207	1			2	4	3	4			ER membrane protein SH3	Shr3 amino acid permease chaperone
sr12355	242	3								GO:0006886|GO:0016192|GO:0030117|GO:0006810|GO:0008565|GO:0015031|GO:0008565|GO:0030123	Clathrin adaptor complex small chain	AP complex, mu/sigma subunit, Clathrin adaptor complex, small chain, Longin-like domain, Adaptor protein complex, sigma subunit, AP-3 complex subunit sigma
sr12356	299	2									Mitochondrial carrier protein	Mitochondrial substrate/solute carrier, Mitochondrial carrier domain
sr12357	152	1							Reactome: R-HSA-156827|Reactome: R-HSA-156902|Reactome: R-HSA-1799339|Reactome: R-HSA-192823|Reactome: R-HSA-2408557|Reactome: R-HSA-6791226|Reactome: R-HSA-72649|Reactome: R-HSA-72689|Reactome: R-HSA-72695|Reactome: R-HSA-72702|Reactome: R-HSA-72706|Reactome: R-HSA-72764|Reactome: R-HSA-975956|Reactome: R-HSA-975957	GO:0003676|GO:0003723|GO:0003735|GO:0005840|GO:0006412|GO:0003723|GO:0003735|GO:0005622|GO:0005840|GO:0006412	Ribosomal protein S13/S18	30s ribosomal protein S13, C-terminal, Ribosomal protein S13-like, H2TH, Ribosomal protein S13, conserved site, Ribosomal protein S13
sr12358	591	4			3	5	3	4				Transmembrane protein 135
sr12359	1176	12							Reactome: R-HSA-196780|Reactome: R-HSA-3371599, Reactome: R-HSA-196780|Reactome: R-HSA-3371599|Reactome: R-HSA-70263, KEGG: 00020+6.4.1.1|KEGG: 00620+6.4.1.1|KEGG: 00720+6.4.1.1|MetaCyc: PWY-5750|MetaCyc: PWY-6142|MetaCyc: PWY-6146|Reactome: R-HSA-196780|Reactome: R-HSA-3371599|Reactome: R-HSA-70263	GO:0003677|GO:0003824|GO:0005524|GO:0003824|GO:0005524|GO:0005524|GO:0046872|GO:0004075|GO:0005524|GO:0004736|GO:0005524|GO:0006090|GO:0006094|GO:0009374	Biotin carboxylase C-terminal domain, Conserved carboxylase domain, HMGL-like, Carbamoyl-phosphate synthase L chain, ATP binding domain, Biotin carboxylase, N-terminal domain, Biotin-requiring enzyme	Homeodomain-like, Biotin/lipoyl attachment, ATP-grasp fold, subdomain 1, Biotin carboxylase, C-terminal, Aldolase-type TIM barrel, Carbamoyl-phosphate synthetase large subunit-like, ATP-binding domain, Carboxylase, conserved domain, Pyruvate carboxyltransferase, ATP-grasp fold, ATP-grasp fold, subdomain 2, Biotin-binding site, Biotin carboxylation domain, Pyruvate carboxylase, Biotin carboxylase-…
sr12361	83	1
sr12362	1437	10								GO:0003676|GO:0004527|GO:0000956|GO:0008409	XRN 5'-3' exonuclease N-terminus	5'-3' exoribonuclease, Putative 5-3 exonuclease, 5'-3' exoribonuclease 1
sr12363	1216	3		1	1					GO:0004176|GO:0004252|GO:0005524|GO:0030163|GO:0004252|GO:0006515|GO:0004176|GO:0006508|GO:0005524|GO:0004176|GO:0005524|GO:0006508|GO:0004176|GO:0004252|GO:0006508	ATP-dependent protease La (LON) substrate-binding domain, ATPase family associated with various cellular activities (AAA), Lon protease (S16) C-terminal proteolytic domain	Lon protease, Lon protease homolog, chloroplastic/mitochondrial, P-loop containing nucleoside triphosphate hydrolase, Ribosomal protein S5 domain 2-type fold, PUA-like domain, ATP-dependent protease La (LON), substrate-binding domain, Ribosomal protein S5 domain 2-type fold, subgroup, AAA+ ATPase domain, ATPase, AAA-type, core, Lon protease, bacterial/eukaryotic-type, Peptidase S16, Lon C-terminal
sr12364	56	6
sr12366	149								Reactome: R-HSA-5368286|Reactome: R-HSA-5389840|Reactome: R-HSA-5419276	GO:0003735|GO:0005622|GO:0005840|GO:0006412	Ribosomal protein S16	Ribosomal protein S16, Ribosomal protein S16 domain
sr12367	263	1			4	7	4	7			Inhibitor of apoptosis-promoting Bax1	Bax inhibitor 1-related
sr12368	537	5			1	2	2	2			Mycolic acid cyclopropane synthetase	S-adenosyl-L-methionine-dependent methyltransferase
sr12369	321	4								GO:0008152|GO:0016616|GO:0051287|GO:0055114|GO:0051287|GO:0055114	D-isomer specific 2-hydroxyacid dehydrogenase, catalytic domain, D-isomer specific 2-hydroxyacid dehydrogenase, NAD binding domain	NAD(P)-binding domain, D-isomer specific 2-hydroxyacid dehydrogenase, NAD-binding domain conserved site, D-isomer specific 2-hydroxyacid dehydrogenase, NAD-binding domain conserved site 1, D-isomer specific 2-hydroxyacid dehydrogenase, catalytic domain, D-isomer specific 2-hydroxyacid dehydrogenase, NAD-binding domain
sr12371	626	5									SOS response associated peptidase (SRAP)	SOS response associated peptidase (SRAP)
sr12372	2188	3							Reactome: R-HSA-1169408|Reactome: R-HSA-159236|Reactome: R-HSA-165054|Reactome: R-HSA-168276|Reactome: R-HSA-168325|Reactome: R-HSA-170822|Reactome: R-HSA-180746|Reactome: R-HSA-180910|Reactome: R-HSA-3108214|Reactome: R-HSA-3301854|Reactome: R-HSA-3371453|Reactome: R-HSA-4570464|Reactome: R-HSA-4615885|Reactome: R-HSA-5578749|Reactome: R-HSA-5619107|Reactome: R-HSA-6784531	GO:0006606	TPR/MLP1/MLP2-like protein	Nucleoprotein TPR/MLP1
sr12373	346	4							Reactome: R-HSA-162658	GO:0005515	GRASP55/65 PDZ-like domain	GRASP55/65 PDZ-like domain, PDZ domain, GRASP55/65
sr12374	716	3			1	1	1
sr12375	217	2									SCP-2 sterol transfer family	SCP2 sterol-binding domain
sr12376	1018	10			1	1	1			GO:0003968	RNA dependent RNA polymerase	RNA-dependent RNA polymerase, eukaryotic-type
sr12377	1253	12								GO:0004672|GO:0005524|GO:0006468	Protein kinase domain	Protein kinase domain, Calcium/calmodulin-dependent/calcium-dependent protein kinase, Protein kinase-like domain
sr12378	499	5							KEGG: 00250+2.6.1.19|KEGG: 00410+2.6.1.19|KEGG: 00640+2.6.1.19|KEGG: 00650+2.6.1.19|MetaCyc: PWY-4321|MetaCyc: PWY-5022|MetaCyc: PWY-6535|MetaCyc: PWY-6536|MetaCyc: PWY-6537|Reactome: R-HSA-916853	GO:0008483|GO:0030170|GO:0003867|GO:0009448|GO:0003824	Aminotransferase class-III	Aminotransferase class-III, 4-aminobutyrate aminotransferase, eukaryotic, Pyridoxal phosphate-dependent transferase, major region, subdomain 2, Pyridoxal phosphate-dependent transferase, Pyridoxal phosphate-dependent transferase, major region, subdomain 1
sr12379	407	1								GO:0008641	ThiF family	THIF-type NAD/FAD binding fold, NAD(P)-binding domain
sr12380	331	12	1	1	1	1	1	1
sr12381	964	6							Reactome: R-HSA-427359|Reactome: R-HSA-427413|Reactome: R-HSA-5250924|Reactome: R-HSA-73762|Reactome: R-HSA-73772|Reactome: R-HSA-73777|Reactome: R-HSA-73863	GO:0001164|GO:0001187|GO:0001188|GO:0006360|GO:0070860	Zinc-finger of RNA-polymerase I-specific TFIIB, Rrn7	Transcription initiation factor Rrn7, Zinc-finger, RNA polymerase I transcription initiation factor TAF1B/Rrn7
sr12382	522	14			2	4	3	4	KEGG: 00561+2.3.1.22|MetaCyc: PWY-7420	GO:0008270	DHHC palmitoyltransferase	Zinc finger, DHHC-type, palmitoyltransferase
sr12383	1289	13							Reactome: R-HSA-2559586|Reactome: R-HSA-5685938|Reactome: R-HSA-5685939|Reactome: R-HSA-5685942|Reactome: R-HSA-5693548|Reactome: R-HSA-5693554|Reactome: R-HSA-5693565|Reactome: R-HSA-5693568|Reactome: R-HSA-5693571|Reactome: R-HSA-5693579|Reactome: R-HSA-5693607|Reactome: R-HSA-5693616|Reactome: R-HSA-6804756|Reactome: R-HSA-69473|Reactome: R-HSA-912446	GO:0000723|GO:0005634|GO:0006281|GO:0016887|GO:0030870	AAA domain	P-loop containing nucleoside triphosphate hydrolase, DNA repair protein Rad50, eukaryotes
sr12384	997	6
sr12385	775	3								GO:0006511|GO:0031461|GO:0031625|GO:0006511|GO:0031625	Cullin protein neddylation domain, Cullin family	Winged helix-turn-helix DNA-binding domain, Cullin repeat-like-containing domain, Cullin homology, Cullin, conserved site, Cullin protein, neddylation domain, Cullin, N-terminal
sr12386	379	2							KEGG: 00130+2.1.1.163|KEGG: 00564+2.1.1.16|MetaCyc: PWY-5839|MetaCyc: PWY-5844|MetaCyc: PWY-5849|MetaCyc: PWY-5890|MetaCyc: PWY-5891|MetaCyc: PWY-5892|MetaCyc: PWY-5895|Reactome: R-HSA-2142789, KEGG: 00130+2.1.1.163|KEGG: 00564+2.1.1.16|MetaCyc: PWY-5839|MetaCyc: PWY-5844|MetaCyc: PWY-5849|MetaCyc: PWY-5890|MetaCyc: PWY-5891|MetaCyc: PWY-5892|MetaCyc: PWY-5895	GO:0008168	ubiE/COQ5 methyltransferase family	UbiE/COQ5 methyltransferase, S-adenosyl-L-methionine-dependent methyltransferase, UbiE/COQ5 methyltransferase, conserved site
sr12387	2740	5								GO:0005515		WD40/YVTN repeat-like-containing domain
sr12388	411	9			1	1	1			GO:0003824|GO:0008152|GO:0008152|GO:0016747	Thiolase, C-terminal domain, Thiolase, N-terminal domain	Thiolase-like, Thiolase, C-terminal, Thiolase, Thiolase, acyl-enzyme intermediate active site, Thiolase, active site, Thiolase, N-terminal
sr12389	762								Reactome: R-HSA-6790901|Reactome: R-HSA-6791226		Sas10 C-terminal domain	Sas10 C-terminal domain
sr12390	469										Fcf2 pre-rRNA processing	Fcf2 pre-rRNA processing
sr12391	1500	7							Reactome: R-HSA-3214847	GO:0006357|GO:0032777|GO:0035267	Enhancer of polycomb-like	Enhancer of polycomb protein, Enhancer of polycomb-like, N-terminal
sr12392	316	7							Reactome: R-HSA-201688|Reactome: R-HSA-2514853|Reactome: R-HSA-445144|Reactome: R-HSA-6804756|Reactome: R-HSA-6814122	GO:0005956|GO:0019887	Casein kinase II regulatory subunit	Casein kinase II, regulatory subunit, Casein kinase II, regulatory subunit, beta-sheet, Casein kinase II, regulatory subunit, alpha-helical
sr12393	180	3			2	2	1	2			Phosphate transport (Pho88)	Inorganic phosphate transporter Pho88, fungi, Inorganic phosphate transporter Pho88
sr12394	180								Reactome: R-HSA-1268020|Reactome: R-HSA-5205685	GO:0005741|GO:0006886	Mitochondrial import receptor subunit Tom22	Mitochondrial import receptor subunit Tom22
sr12395	336	6			3	4	2	3	Reactome: R-HSA-191273		Arv1-like family	Arv1 protein
sr12396	518	2									von Willebrand factor type A domain	von Willebrand factor, type A
sr12397	758	9								GO:0003676|GO:0005524|GO:0003676|GO:0005524|GO:0008026|GO:0004386	Oligonucleotide/oligosaccharide-binding (OB)-fold, DEAD/DEAH box helicase, Helicase conserved C-terminal domain, Helicase associated domain (HA2)	Helicase, C-terminal, P-loop containing nucleoside triphosphate hydrolase, Helicase superfamily 1/2, ATP-binding domain, Domain of unknown function DUF1605, DEAD/DEAH box helicase domain, DNA/RNA helicase, ATP-dependent, DEAH-box type, conserved site, Helicase-associated domain
sr12398	335	1		1	1				KEGG: 00062+4.2.1.17+1.1.1.35|KEGG: 00071+4.2.1.17+1.1.1.35|KEGG: 00120+1.1.1.35|KEGG: 00280+4.2.1.17+1.1.1.35|KEGG: 00281+4.2.1.17+1.1.1.35|KEGG: 00310+4.2.1.17+1.1.1.35|KEGG: 00360+4.2.1.17|KEGG: 00362+4.2.1.17+1.1.1.35|KEGG: 00380+4.2.1.17+1.1.1.35|KEGG: 00410+4.2.1.17|KEGG: 00592+4.2.1.17|KEGG: 00623+1.1.1.35|KEGG: 00627+4.2.1.17|KEGG: 00640+4.2.1.17|KEGG: 00650+4.2.1.17+1.1.1.35|KEGG: 00720+…	GO:0055114|GO:0003857|GO:0006631|GO:0016491|GO:0055114|GO:0016491|GO:0055114|GO:0003857|GO:0006631|GO:0055114|GO:0070403	3-hydroxyacyl-CoA dehydrogenase, NAD binding domain, 3-hydroxyacyl-CoA dehydrogenase, C-terminal domain	NAD(P)-binding domain, 6-phosphogluconate dehydrogenase C-terminal domain-like, 3-hydroxyacyl-CoA dehydrogenase, NAD binding, 6-phosphogluconate dehydrogenase, domain 2, 3-hydroxyacyl-CoA dehydrogenase, C-terminal, 3-hydroxyacyl-CoA dehydrogenase, 3-hydroxyacyl-CoA dehydrogenase, conserved site
sr12400	160	1							Reactome: R-HSA-389957	GO:0006457|GO:0016272|GO:0051082	Prefoldin subunit	Prefoldin alpha subunit, archaea-type, Prefoldin alpha-like, Prefoldin
sr12402	165								Reactome: R-HSA-163210	GO:0015986|GO:0045261|GO:0046933|GO:0046961	ATP synthase, Delta/Epsilon chain, beta-sandwich domain	ATPase, F1 complex, delta/epsilon subunit, ATPase, F1 complex, delta/epsilon subunit, N-terminal
sr12403	252	1							Reactome: R-HSA-167161|Reactome: R-HSA-167162|Reactome: R-HSA-167172|Reactome: R-HSA-674695|Reactome: R-HSA-6807505|Reactome: R-HSA-73776|Reactome: R-HSA-73779|Reactome: R-HSA-75953|Reactome: R-HSA-76042	GO:0006367|GO:0005673|GO:0006367	TFIIE beta subunit core domain	Transcription factor TFIIE beta subunit, DNA-binding domain, Alpha/Beta hydrolase fold, Transcription initiation factor TFIIE, beta subunit
sr12404	727	5			2	3	2			GO:0005524|GO:0016887|GO:0005524|GO:0006810|GO:0016021|GO:0042626|GO:0055085|GO:0005779|GO:0042626|GO:1902001	ABC transporter, ABC transporter transmembrane region 2	ABC transporter, conserved site, AAA+ ATPase domain, P-loop containing nucleoside triphosphate hydrolase, ABC transporter type 1, transmembrane domain, ABC transporter-like, Peroxisomal long-chain fatty acid import protein 1
sr12405	1012	8								GO:0005515	PPR repeat	Tetratricopeptide-like helical domain, Pentatricopeptide repeat
sr12406	1177	9							Reactome: R-HSA-1445148|Reactome: R-HSA-264876|Reactome: R-HSA-5620916		Exocyst complex component SEC3 N-terminal PIP2 binding PH, Exocyst complex component Sec3	Exocyst complex component Sec3, PIP2-binding N-terminal domain, Exocyst complex component Sec3, C-terminal
sr12407	315	2									Las17-binding protein actin regulator	Ysc84 actin-binding domain
sr12408	1050									GO:0016757	Glycosyl transferase family 8	Nucleotide-diphospho-sugar transferases, Glycosyl transferase, family 8
sr12409	2576	34							KEGG: 04150+2.7.11.1|KEGG: 04151+2.7.11.1, KEGG: 04150+2.7.11.1|KEGG: 04151+2.7.11.1|Reactome: R-HSA-1221632|Reactome: R-HSA-176187|Reactome: R-HSA-3371453|Reactome: R-HSA-5685938|Reactome: R-HSA-5693607|Reactome: R-HSA-5693616|Reactome: R-HSA-6783310|Reactome: R-HSA-6796648|Reactome: R-HSA-6804756|Reactome: R-HSA-69473	GO:0005515|GO:0005488|GO:0004674|GO:0016301	FATC domain, FAT domain, Phosphatidylinositol 3- and 4-kinase, UME (NUC010) domain	FATC domain, Armadillo-type fold, UME domain, Phosphatidylinositol 3/4-kinase, conserved site, Protein kinase-like domain, Tetratricopeptide-like helical domain, Phosphatidylinositol 3-/4-kinase, catalytic domain, PIK-related kinase, PIK-related kinase, FAT
sr12410	63	1								GO:0008274|GO:0033566	Mitotic-spindle organizing gamma-tubulin ring associated	Mitotic-spindle organizing protein 1
sr12411	588	11			2	4	3	4
sr12412	322	4								GO:0003824|GO:0003824|GO:0008152	Phosphoenolpyruvate phosphomutase	Pyruvate/Phosphoenolpyruvate kinase-like domain, Isocitrate lyase/phosphorylmutase, conserved site
sr12413	432	4								GO:0006807|GO:0016151	UreF	Urease accessory protein UreF
sr12414	249				2	3	2	3
sr12416	567	10								GO:0003824	CoA-transferase family III	CoA-transferase family III, CoA-transferase family III domain
sr12417	703	5									Oxysterol-binding protein, Pleckstrin homology domain	PH domain-like, Oxysterol-binding protein, Pleckstrin homology domain
sr12418	1289	11
sr12419	411	11									FAM72 protein	Protein FAM72
sr12420	208	5							KEGG: 00340+4.2.1.19	GO:0000105|GO:0004424	Imidazoleglycerol-phosphate dehydratase	Imidazoleglycerol-phosphate dehydratase, Ribosomal protein S5 domain 2-type fold, Imidazoleglycerol-phosphate dehydratase, conserved site
sr12421	552	5							Reactome: R-HSA-1483148, KEGG: 00564+2.7.8.5|MetaCyc: PWY-5269|MetaCyc: PWY-5668|Reactome: R-HSA-1483148	GO:0008654|GO:0016780|GO:0003824	PLD-like domain	Phospholipase D-like domain, Phospholipase D, phosphatidylserine synthase type, Phospholipase D/Transphosphatidylase
sr12422	325				1	1	1			GO:0005515	JAB1/Mov34/MPN/PAD-1 ubiquitin protease, Maintenance of mitochondrial structure and function	JAB1/MPN/MOV34 metalloenzyme domain, Rpn11/EIF3F, C-terminal
sr12423	851	8									AAA domain, AAA domain	P-loop containing nucleoside triphosphate hydrolase
sr12424	1459	13							Reactome: R-HSA-3214847	GO:0002098|GO:0006355|GO:0033588	IKI3 family	Elongator complex subunit Iki3
sr12425	698	10								GO:0004674|GO:0005524|GO:0006468|GO:0004672|GO:0005524|GO:0006468|GO:0004672|GO:0006468|GO:0005524	Protein kinase domain	Protein kinase-like domain, AGC-kinase, C-terminal, Protein kinase domain, Serine/threonine-protein kinase, active site, Protein kinase, ATP binding site
sr12426	133	2							Reactome: R-HSA-156827|Reactome: R-HSA-156902|Reactome: R-HSA-1799339|Reactome: R-HSA-192823|Reactome: R-HSA-2408557|Reactome: R-HSA-6791226|Reactome: R-HSA-72689|Reactome: R-HSA-72706|Reactome: R-HSA-72764|Reactome: R-HSA-975956|Reactome: R-HSA-975957	GO:0003735|GO:0005840|GO:0006412|GO:0003735|GO:0006412|GO:0015934	Ribosomal protein L14p/L23e	Ribosomal protein L14P, Ribosomal protein L14P, bacterial-type, Ribosomal protein L14P, conserved site
sr12427	487	8			4	7	4
sr12428	189	6	1	1	1
sr12429	430									GO:0006355	YEATS family	YEATS
sr12430	1357	15								GO:0005515	PPR repeat, PPR repeat family, Pentatricopeptide repeat domain	Pentatricopeptide repeat, Tetratricopeptide-like helical domain
sr12431	359	9	1	1	1					GO:0008152|GO:0016491	Common central domain of tyrosinase	Uncharacterised domain, di-copper centre, Tyrosinase copper-binding domain
sr12432	847	1							Reactome: R-HSA-1368108|Reactome: R-HSA-400253	GO:0003913|GO:0006281	DNA photolyase, FAD binding domain of DNA photolyase	Cryptochrome DASH, Rossmann-like alpha/beta/alpha sandwich fold, DNA photolyase, N-terminal, Cryptochrome/DNA photolyase, FAD-binding domain
sr12433	1249	19							KEGG: 00230+2.7.7.6|KEGG: 00240+2.7.7.6, KEGG: 00230+2.7.7.6|KEGG: 00240+2.7.7.6|Reactome: R-HSA-427413|Reactome: R-HSA-5250924|Reactome: R-HSA-73762|Reactome: R-HSA-73772|Reactome: R-HSA-73777|Reactome: R-HSA-73863	GO:0003677|GO:0003899|GO:0006351|GO:0003899|GO:0003899|GO:0006351|GO:0032549|GO:0003899|GO:0005634|GO:0006351	RNA polymerase Rpb2, domain 2, RNA polymerase Rpb2, domain 7, RNA polymerase beta subunit, RNA polymerase Rpb2, domain 3, RNA polymerase I, Rpa2 specific domain, RNA polymerase Rpb2, domain 6	RNA polymerase Rpb2, domain 2, RNA polymerase Rpb2, domain 7, RNA polymerase Rpb2, OB-fold, DNA-directed RNA polymerase, subunit 2, domain 6, RNA polymerase, beta subunit, protrusion, RNA polymerase Rpb2, domain 3, RNA polymerase, beta subunit, conserved site, DNA-directed RNA polymerase, subunit 2, DNA-directed RNA polymerase I subunit RPA2, domain 4
sr12434	756	9							KEGG: 00860+2.5.1.61|MetaCyc: PWY-5188|MetaCyc: PWY-5189|Reactome: R-HSA-189451	GO:0004418|GO:0033014|GO:0004418|GO:0018160|GO:0033014	Porphobilinogen deaminase, C-terminal domain, Porphobilinogen deaminase, dipyromethane cofactor binding domain	Porphobilinogen deaminase, C-terminal, Porphobilinogen deaminase, dipyrromethane cofactor binding site, Porphobilinogen deaminase, Porphobilinogen deaminase, N-terminal
sr12435	690	2								GO:0005515		WD40 repeat, WD40/YVTN repeat-like-containing domain, WD40-repeat-containing domain
sr12436	699	5			7	12	6	10		GO:0015105|GO:0015700|GO:0016021	Arsenical pump membrane protein	Arsenical pump membrane protein, ArsB
sr12437	263	3							KEGG: 00564+2.1.1.16	GO:0001510|GO:0008168|GO:0008168|GO:0032259	FtsJ-like methyltransferase	Ribosomal RNA large subunit methyltransferase E, Ribosomal RNA methyltransferase FtsJ domain, S-adenosyl-L-methionine-dependent methyltransferase
sr12438	581	1			3	4	2	4
sr12439	469	4							KEGG: 00480+1.8.1.7|MetaCyc: PWY-4081|Reactome: R-HSA-2408550|Reactome: R-HSA-3299685|Reactome: R-HSA-499943|Reactome: R-HSA-5628897	GO:0016491|GO:0050660|GO:0055114|GO:0045454|GO:0055114|GO:0016491|GO:0055114|GO:0004362|GO:0006749|GO:0050660|GO:0050661|GO:0055114|GO:0016668|GO:0055114	Pyridine nucleotide-disulphide oxidoreductase, dimerisation domain, Pyridine nucleotide-disulphide oxidoreductase	FAD/NAD-linked reductase, dimerisation domain, Pyridine nucleotide-disulphide oxidoreductase, dimerisation domain, FAD/NAD(P)-binding domain, Glutathione reductase, eukaryote/bacterial, Pyridine nucleotide-disulphide oxidoreductase, class I, active site
sr12440	2202	10		1	1					GO:0005488|GO:0003779|GO:0016043|GO:0003779|GO:0017048|GO:0030036	Formin Homology 2 Domain, Diaphanous FH3 Domain, Diaphanous GTPase-binding Domain	Armadillo-type fold, Formin, FH2 domain, Formin, FH3 domain, Formin, GTPase-binding domain, Rho GTPase-binding/formin homology 3 (GBD/FH3) domain
sr12441	337	1								GO:0003735|GO:0005763	Mitochondrial ribosomal protein S25	Mitochondrial ribosomal protein S25
sr12442	467	4	1	1	1	1	1	1		GO:0003824|GO:0005975|GO:0005975|GO:0016810	Polysaccharide deacetylase	Glycoside hydrolase/deacetylase, beta/alpha-barrel, NodB homology domain
sr12443	348	4							KEGG: 00380+1.11.1.6|KEGG: 00630+1.11.1.6|Reactome: R-HSA-3299685|Reactome: R-HSA-74259	GO:0004096|GO:0020037|GO:0055114|GO:0020037|GO:0055114		Catalase core domain, Catalase-like domain
sr12444	358	2							Reactome: R-HSA-6784531	GO:0000172|GO:0003723|GO:0004540|GO:0006364|GO:0006379|GO:0008033|GO:0030677	Domain of unknown function UPF0086	Ribonuclease P/MRP, subunit p29, Rof/RNase P-like
sr12445	455	3									Velvet factor	Velvet factor
sr12446	125	1			1	1	1	1		GO:0004129|GO:0005743|GO:0005751	Cytochrome c oxidase subunit VIa	Cytochrome c oxidase, subunit VIa
sr12447	557	12								GO:0005515|GO:0005488	Armadillo/beta-catenin-like repeat	Armadillo, Armadillo-like helical, Armadillo-type fold
sr12448	1405	5
sr12449	630	3	1	1	1	1	1	2			Glyoxal oxidase N-terminus, Domain of unknown function (DUF1929)	Glyoxal oxidase, N-terminal, Galactose oxidase, beta-propeller, Galactose oxidase/kelch, beta-propeller, Domain of unknown function DUF1929, Immunoglobulin E-set, Immunoglobulin-like fold
sr12450	63				1	1	1	1			Cytochrome c oxidase subunit VII
sr12451	228	2								GO:0005737	Maf-like protein	Maf-like protein, Inosine triphosphate pyrophosphatase-like
sr12452	430	5	1	1	1				Reactome: R-HSA-389661	GO:0003884|GO:0046416|GO:0071949|GO:0016491|GO:0055114	FAD dependent oxidoreductase	D-amino-acid oxidase, FAD dependent oxidoreductase
sr12453	1186	16								GO:0005488	Component of IIS longevity pathway SMK-1	Domain of unknown function DUF625, Armadillo-type fold
sr12454	1053	13							Reactome: R-HSA-6790901|Reactome: R-HSA-6791226	GO:0005515	Dip2/Utp12 Family, WD domain, G-beta repeat	WD40 repeat, conserved site, WD40/YVTN repeat-like-containing domain, WD40 repeat, Small-subunit processome, Utp12, WD40-repeat-containing domain
sr12456	417	8		1	1			1		GO:0000030|GO:0006486|GO:0016020	Glycolipid 2-alpha-mannosyltransferase	Nucleotide-diphospho-sugar transferases, Glycosyl transferase, family 15
sr12457	401	2								GO:0016491|GO:0055114	non-haem dioxygenase in morphine synthesis N-terminal, 2OG-Fe(II) oxygenase superfamily	Non-haem dioxygenase N-terminal domain, Oxoglutarate/iron-dependent dioxygenase, Isopenicillin N synthase-like
sr12458	793	14			1	1	1				Protein of unknown function (DUF3419), Methyltransferase domain	S-adenosyl-L-methionine-dependent methyltransferase, Protein of unknown function DUF3419
sr12459	436	7									Lysine methyltransferase	S-adenosyl-L-methionine-dependent methyltransferase, Lysine methyltransferase
sr12460	503										HMG (high mobility group) box	High mobility group box domain
sr12461	369	4							KEGG: 04660+3.1.3.16	GO:0004722|GO:0006470|GO:0003824|GO:0043169	Protein phosphatase 2C	Protein phosphatase 2C family, PPM-type phosphatase domain, PPM-type phosphatase, divalent cation binding
sr12462	755	9									Pectate lyase superfamily protein	Pectin lyase fold, Pectin lyase fold/virulence factor, Pectate lyase superfamily protein
sr12463	377	3								GO:0051287|GO:0055114|GO:0008152|GO:0016616|GO:0051287|GO:0055114	D-isomer specific 2-hydroxyacid dehydrogenase, NAD binding domain, D-isomer specific 2-hydroxyacid dehydrogenase, catalytic domain	D-isomer specific 2-hydroxyacid dehydrogenase, NAD-binding domain, NAD(P)-binding domain, D-isomer specific 2-hydroxyacid dehydrogenase, catalytic domain, D-isomer specific 2-hydroxyacid dehydrogenase, NAD-binding domain conserved site 1, D-isomer specific 2-hydroxyacid dehydrogenase, NAD-binding domain conserved site
sr12464	372	1								GO:0003676	Exonuclease	Ribonuclease H-like domain, Exonuclease, RNase T/DNA polymerase III
sr12465	259	3							Reactome: R-HSA-3214858	GO:0003677|GO:0005515	SWIB/MDM2 domain, DEK C terminal domain	Homeodomain-like, SWIB/MDM2 domain, SWIB domain, DEK, C-terminal
sr12466	694	1			1	1	1			GO:0035091	Vps5 C terminal like	Phox homologous domain, Sorting nexin Vps5-like, C-terminal
sr12467	1184	2								GO:0003677	Myb-like DNA-binding domain	SANT/Myb domain, Homeodomain-like, Myb domain
sr12468	809	11							Reactome: R-HSA-6807878|Reactome: R-HSA-6811434	GO:0005515|GO:0005198|GO:0006886|GO:0016192|GO:0030117	Coatomer WD associated region, WD domain, G-beta repeat	WD40 repeat, WD40-repeat-containing domain, Coatomer beta' subunit (COPB2), WD40/YVTN repeat-like-containing domain, Coatomer, WD associated region
sr12469	247	3										Dimeric alpha-beta barrel
sr12470	450	7							KEGG: 00400+4.2.3.5|MetaCyc: PWY-6163	GO:0004107|GO:0009073	Chorismate synthase	Chorismate synthase, Chorismate synthase, conserved site
sr12471	341	3									Tubulin binding cofactor C	C-CAP/cofactor C-like domain, Tubulin binding cofactor C-like domain
[truncated: 4,676 more rows]

## Sheet: T3-Ssci
gene_id	prot_length	# Cys	SignalP	Phobius_Secr	Phobius_EC	Phobius_TM	Phobius_CP	TMHMM	Pathway	GOterms	PFAM	IPR_description
g1_chr01_Ss	378	5								GO:0000412|GO:0003755|GO:0005528|GO:0005730|GO:0018208|GO:0006457	FKBP-type peptidyl-prolyl cis-trans isomerase	FK506-binding protein, FKBP-type peptidyl-prolyl cis-trans isomerase domain, Peptidyl-prolyl cis-trans isomerase, FKBP-type
g10_chr01_Ss	420	10								GO:0010181|GO:0016491|GO:0055114|GO:0003824	NADH:flavin oxidoreductase / NADH oxidase family	NADH:flavin oxidoreductase/NADH oxidase, N-terminal, Aldolase-type TIM barrel
g100_chr01_Ss	852	4									Smr domain	Smr domain
g1000_chr02_Ss	1014	11		1	1					GO:0003924|GO:0005525|GO:0005525	Elongation factor Tu GTP binding domain, Translation-initiation factor 2	P-loop containing nucleoside triphosphate hydrolase, Transcription factor, GTP-binding domain, Translation initiation factor IF- 2, domain 3, Translation protein, beta-barrel domain, Small GTP-binding protein domain
g1001_chr02_Ss	1140	1
g1002_chr02_Ss	858									GO:0003676|GO:0000166	RNA recognition motif. (a.k.a. RRM, RBD, or RNP domain)	RNA recognition motif domain, Nucleotide-binding alpha-beta plait domain
g1003_chr02_Ss	500	8									Protein of unknown function DUF89	Domain of unknown function DUF89
g1004_chr02_Ss	208	3			2	4	3	4		GO:0006810|GO:0016021|GO:0016192	Got1/Sft2-like family	Vesicle transport protein, SFT2-like, Vesicle transport protein, Got1/SFT2-like
[truncated: 6,669 more rows]

## Sheet: T4-CBS119.19
gene_id	prot_length	# Cys	SiglP	Phobius_Secr	Phobius_EC	Phobius_TM	Phobius_CP	TMHMM	Pathway	GOterms	PFAM	IPR_description	Prot_Seq
[truncated: 6,776 more rows]

## Sheet: T5-Umay
gene_id	prot_length	# Cys	SignalP	Phobius_Secr	Phobius_EC	Phobius_TM	Phobius_CP	TMHMM	Pathway	GOterms	PFAM	IPR_description
um00001	332	1		1	1							Glyoxalase/Bleomycin resistance protein/Dihydroxybiphenyl dioxygenase
[truncated: 6,783 more rows]

## Sheet: T6-Mpen
gene_id	prot_length	# Cys	SignalP	Phobius_Secr	Phobius_EC	Phobius_TM	Phobius_CP	TMHMM	Pathway	GOterms	PFAM	IPR_description
[truncated: 6,280 more rows]

[truncated: 4 more sheets: T7-Utcp, T8-Uesc, T9-UhoB, T10-UhoO]
