# Supplementary material for: Comparative Genomics of Smut Pathogens: Insights From Orphans and Positively Selected Genes Into Host Specialization
Source: Front Microbiol. 2018 Apr 6;9:660. doi: 10.3389/fmicb.2018.00660 (PMC5897528; doi:10.3389/fmicb.2018.00660)
Supplement: Supplementary file 2 [file Data_Sheet_2.XLSX]

## Sheet: ReadMe
In this supplementary material you will find the CAZymes, proteases, and lipases families within each category.
T1: Glycoside Hydrolases (GHs) - CAZymes
T2: GlycosylTransferases (GTs) - CAZymes
T3: Polysaccharide Lyases (PLs) - CAZYmes
T4: Carbohydrate Esterases (CEs) - CAZYmes
T5: Auxiliary Activities (AAs) - CAZYmes
T6: Carbohydrate-Binding Modules (CBMs) - CAZYmes
T7: Aspartic Peptidase (ProtA)
T8: Cysteine Peptidase (ProtC)
T9: Peptidase inhibitors (ProtI)
T10:Metallo Peptidase (ProtM)
T11: Asparagine Peptidase (ProtN)
T12: Serine Peptidase (ProtS)
T13: Threonine Peptidase (ProtT)
T14: Lipases (GGGX, GX,and Y classes)

## Sheet: T1-GH
Glycoside Hydrolases (GHs) : hydrolysis and/or rearrangement of glycosidic bonds
Family	Substrate	Srei	Ssci	CBS119.19	Umay	Mpen	Utcp	Uesc	UhoO	UhoB
GH1	cellulose	1	0	1	0	0	0	0	0	0
GH10	xylan	2	1	2	2	1	2	2	2	2
GH11	xylan	0	1	0	1	1	0	0	1	1
GH105	pectin	2	2	2	2	2	2	2	2	2
GH108	bacterial peptidoglycan	0	0	0	0	0	0	0	1	0
GH109		6	6	6	6	4	6	4	3	3
GH115	xylan, arabinoxylan	1	1	1	1	1	0	0	1	1
GH125	protein glycosilation	1	1	1	1	1	1	1	0	0
GH127	arabinoxylan	0	0	1	0	0	0	0	0	0
GH128	fungal cell wall	5	5	5	5	5	5	5	6	5
GH13	starch	4	4	6	4	3	5	6	3	3
GH133	glycogen	1	2	1	1	1	1	1	1	1
GH135	starch	1	1	1	1	1	1	1	1	1
GH15	starch	1	1	1	1	1	1	1	1	1
GH16	fungal cell wall	23	23	20	29	24	23	23	22	22
GH17	fungal cell wall	2	2	2	2	2	1	2	1	1
GH18	chitin	4	4	4	4	4	4	4	4	4
GH2	galactomannan, pectin	1	2	1	1	0	2	2	2	2
GH20	chitin	2	2	3	2	2	2	2	2	2
GH23	bacterial peptidoglycan	1	1	1	1	1	1	1	2	2
GH25	bacterial peptidoglycan	1	1	1	1	0	1	1	1	1
GH26	galactomannan	1	1	1	1	1	1	1	2	2
GH27	xyloglucan, arabinoxylan	2	2	1	1	2	2	1	1	0
GH28	pectin	2	2	2	1	1	1	2	1	1
GH3	cellulose, xylan	4	4	4	3	2	2	3	5	4
GH30	fungal cell wall	2	2	2	2	2	2	2	2	2
GH31	xyloglucan	3	3	3	3	3	5	4	3	3
GH32	sucrose/inulin	2	3	2	2	2	3	2	3	3
GH35	galactomannan, xyloglucan	1	1	1	1	1	1	1	1	1
GH37	trehalose	2	2	2	2	1	2	2	2	2
GH38	protein glycosilation	1	1	1	2	1	1	1	1	1
GH39	xylan	0	0	2	0	0	0	1	0	0
GH42	galactomannan, xyloglucan	1	0	1	1	1	1	0	1	1
GH43	pectin	3	1	3	2	4	3	2	2	2
GH45	cellulose	3	3	4	3	2	2	3	3	3
GH47	protein glycosilation	3	3	3	3	3	3	3	3	3
GH5	cellulose, galactomannan	11	10	11	13	10	10	10	9	10
GH51	arabinoxylan, pectin	3	2	2	2	1	2	1	4	3
GH54	arabinoxylan, pectin	1	1	1	0	1	1	1	0	0
GH55	fungal cell wall, callose	1	2	1	1	1	1	0	1	1
GH62	arabinoxylan, pectin	1	1	1	1	0	1	1	1	1
GH63	protein glycosilation	2	1	2	2	2	2	2	2	2
GH72	fungal cell wall	1	1	1	1	1	1	1	1	1
GH74	cellulose, xyloglucan	3	2	2	2	1	2	2	2	2
GH76	chitin	1	0	1	1	0	1	0	0	0
GH79		1	1	1	1	1	1	1	1	1
GH8	cell wall	1	1	1	1	0	0	1	1	1
GH85	fungal cell wall	1	1	1	1	1	1	1	1	1
GH9	cellulose	1	1	1	1	1	1	1	1	1
GH92	galactomannan	3	3	2	3	2	1	3	3	3
GH93	pectin	0	1	0	0	1	1	0	2	1

## Sheet: T2-GT
GlycosylTransferases (GTs) : formation of glycosidic bonds
Family	Substract	Srei	Ssci	CBS119.19	Umay	Mpen	Utcp	Uesc	UhoO	UhoB
GT1	phenols, alcohols, amines and fatty acids	2	3	2	3	2	3	4	2	2
GT15	protein glycosylation	2	2	2	2	2	2	2	1	1
GT17	glycoprotein synthesis	0	0	1	1	0	0	1	1	1
GT2	chitin synthesis	10	10	11	10	8	10	11	10	10
GT20	biosynthesis of trehalose	4	4	4	4	4	4	4	4	4
GT21		1	1	1	2	1	1	1	1	1
GT22	lyzozyma peptideoglican	4	3	4	4	3	4	4	4	4
GT24	chitinase	1	1	1	1	1	1	1	1	1
GT28	pectin	1	1	1	1	1	1	1	1	1
GT3	xylan	1	1	1	1	1	1	1	1	1
GT31	xylan	1	2	3	4	3	3	3	3	3
GT32	sucrose/invertase	2	2	2	2	2	2	2	2	2
GT33	hydrolysis of glyco substrates	1	1	1	1	1	1	1	1	1
GT39		3	3	3	3	3	3	3	3	3
GT4	hydrolysis of polysaccharides	4	4	4	4	3	4	4	4	4
GT48	chitinase	1	1	1	1	1	1	1	1	1
GT50	agarase	1	1	1	1	1	1	1	1	1
GT57	amilase	4	4	4	4	4	4	4	4	4
GT58	endosialidase	1	1	1	1	1	1	1	1	1
GT59	hydrolyse α-L-arabinosides	1	1	1	1	0	1	0	1	1
GT66	amylose	1	1	1	1	1	1	1	1	1
GT69	PL16	3	2	2	3	1	2	2	2	2
GT71		2	2	2	2	2	2	2	2	2
GT76	mannosidase	1	1	1	1	1	1	1	1	1
GT8	cellulase	2	3	3	2	2	2	2	2	2
GT83	hydrolysis of glyco substrates	0	0	0	0	0	0	1	0	1
GT90	amilase	5	5	4	5	5	5	5	4	4

## Sheet: T3-CE
Carbohydrate Esterases (CEs) : hydrolysis of carbohydrate esters
Family	Substract	Srei	Ssci	CBS119.19	Umay	Mpen	Utcp	Uesc	UhoO	UhoB
CE1	arabinoxylan, pectin	12	12	13	12	11	11	11	10	10
CE10	esterases acting on non-carbohydrate substrates	27	23	30	30	28	28	26	23	25
CE13	pectin	2	2	2	2	1	1	1	0	0
CE14		1	0	1	1	1	1	1	1	1
CE4	chitin	9	9	8	8	8	9	9	6	6
CE5	cutin,arabinoxylan	3	3	4	4	3	3	2	2	2
CE8	pectin	1	1	1	1	1	1	1	1	1
CE9		1	1	1	1	2	1	1	1	1

## Sheet: T4-PL
Polysaccharide Lyases (PLs) : nonhydrolytic cleavage of glycosidic bonds, mainly degrade glycosaminoglycans and pectin
Family	Substract	Srei	Ssci	CBS119.19	Umay	Mpen	Utcp	Uesc	UhoO	UhoB
PL1	pectin	1	1	1	1	1	1	1	1	1
PL12	N-acetyl-D-glucosamine	1	1	1	1	1	1	0	1	1
PL14	bacterial exopolysaccharides	1	1	1	0	1	0	1	1	1
PL15	hyaluronan	0	0	0	0	1	0	0	0	0

## Sheet: T5-AA
Auxiliary Activities (AAs) : redox enzymes that act in conjunction with CAZymes
Family	Substract	Srei	Ssci	CBS119.19	Umay	Mpen	Utcp	Uesc	UhoO	UhoB
AA1	laccase	4	1	2	2	1	1	1	3	3
AA10	chitin/cellulose	1	1	1	1	1	1	1	1	1
AA2	peroxidase	4	4	4	5	4	4	4	4	4
AA3	cellulose	9	9	12	10	9	9	11	9	8
AA4	phenolic compounds	1	1	1	1	1	1	1	1	1
AA5	oxidase	3	3	3	4	3	2	2	2	2
AA6	biodegradation of aromatic compounds and in the protection of fungal cells from reactive quinone compou	1	1	1	1	1	1	1	1	1
AA7	oxidize the reducing end glycosyl residues	6	3	5	6	6	6	6	6	6
AA9	cellulose	0	1	0	0	0	0	0	0	0
sr13384
sr15351
sr15417
sr16576

## Sheet: T6-CBM
CBMs are appended to carbohydrate active enzymes that degrade insoluble polysaccharides (65 families)
Carbohydrate-Binding Modules (CBMs) : adhesion to carbohydrates
Family	Substract	Srei	Ssci	CBS119.19	Umay	Mpen	Utcp	Uesc	UhoO	UhoB
CBM13	hemicellulose-binding domain	0	0	1	0	0	0	0	0	0
CBM18	chitin-binding	1	2	2	1	1	1	2	1	1
CBM21	granular starch-binding	1	1	1	1	1	1	1	1	1
CBM32	lactose galactose binding	1	1	2	1	0	1	1	1	1
CBM35	binds to xylan	1	1	1	1	1	1	1	0	0
CBM4	hemi/cellulose binding	1	2	0	1	1	1	1	1	2
CBM43	β-1,3-glucan binding	1	1	1	1	1	1	1	1	1
CBM48	glycogen-binding	1	1	1	1	1	1	1	1	1
CBM50	binding enzymes cleaving either chitin or peptidoglycan	2	3	2	2	3	2	2	3	3
CBM63	cellulose binding	1	1	1	1	1	1	1	1	1
CBM67	L-rhamnose binding	1	0	1	0	0	0	0	0	0
CBM41	α-glucans amylose	0	1	0	0	0	0	0	0	0
CBM3	chitin cellulose-binding	0	0	0	0	0	0	0	1	0

## Sheet: T7-ProtA
Aspartic Peptidase
Family	Type	Srei	Ssci	CBS119.19	Umay	Mpen	Utcp	Uesc	UhoO	UhoB
A01A	pepsin A	10	11	12	12	11	11	10	9	9
A11A	Copia transposon peptidase	0	0	0	1	1	1	0	16	20
A22B	impas 1 peptidase	1	1	1	1	1	1	1	1	1
A24A	type 4 prepilin peptidase 1	0	0	1	0	0	0	0	0	0
A28A	DNA-damage inducible protein 1	1	1	1	1	1	1	1	1	1

## Sheet: T8-ProtC
Cysteine Peptidase
Family	Type	Srei	Ssci	CBS119.19	Umay	Mpen	Utcp	Uesc	UhoO	UhoB
C01A	papain A	0	0	0	0	1	0	0	0	0
C01B	bleomycin hydrolase	1	1	1	2	2	2	2	2	2
C02A	calpain-2	1	1	1	2	2	2	2	2	2
C12	ubiquitinyl hydrolase-L1	1	1	1	1	1	1	1	1	1
C13	legumain	1	1	1	1	1	1	1	1	1
C14B	metacaspase Yca1	1	1	1	1	1	1	1	1	1
C15	pyroglutamyl-peptidase I	1	0	0	1	1	1	0	1	1
C19	ubiquitin-specific peptidase 14	32	33	32	31	29	30	30	29	29
C26	gamma-glutamyl hydrolase	14	15	14	14	14	14	13	14	14
C44	amidophosphoribosyltransferase precursor	5	5	5	5	5	6	5	5	5
C48	Ulp1 peptidase	5	3	5	5	4	5	3	4	4
C50	separase	2	2	2	2	2	2	2	2	2
C54	autophagin-1	2	2	2	2	2	2	2	2	2
C56	PfpI peptidase	3	4	4	3	3	4	3	2	2
C65	otubain-1	1	1	1	1	1	1	1	1	1
C85A	OTLD1 deubiquitinylating enzyme	2	2	2	2	4	4	4	3	3
C85B	OTU1 peptidase	1	1	1	1	1	1	1	1	1
C86	ataxin-3	1	1	1	1	1	1	1	1	1
C87	nairovirus deubiquitinylating peptidase	0	0	0	0	1	1	1	1	0
C97	DeSI-1 peptidase	1	1	1	1	1	1	2	1	1

## Sheet: T9-ProtI
Peptidase inhibitors
Family	Type	Srei	Ssci	CBS119.19	Umay	Mpen	Utcp	Uesc	UhoO	UhoB
I09	Peptidase B inhibitor	1	1	1	1	1	1	1	1	1
I15	Antistasin inhibitor unit 1	0	0	1	0	0	0	0	0	0
I31	Equistatin inhibitor unit 1	1	0	0	0	0	0	0	0	0
I32	Survivin	1	1	1	2	1	1	1	1	1
I51	Serine carboxypeptidase Y inhibitor	1	1	1	1	0	0	0	1	1
I87	HflC	1	0	1	1	1	1	0	0	1

[truncated: 5 more sheets: T10-ProtM, T11-ProtN, T12-ProtS, T13-ProtT, T14-Lipase]
