# Supplementary material for: Comparative Genomics of Smut Pathogens: Insights From Orphans and Positively Selected Genes Into Host Specialization
Source: Front Microbiol. 2018 Apr 6;9:660. doi: 10.3389/fmicb.2018.00660 (PMC5897528; doi:10.3389/fmicb.2018.00660)
Supplement: Supplementary file 3 [file Data_Sheet_3.XLS]

## Sheet: ReadMe
In this supplementary material you will find the results of OrthoMCL analyses among the nine smut proteomes and also including outgroups.
T1 - Smut Orthogroups (co-orthologs among smut species)
T2- Gene sets defined after OrthoMCL analysis
T3- Average of protein identity among orthologs
T4 - Unique orthogroups (paralogs species-specific genes)
T5 - Singletons (single-copy species-specific genes)
T6 - Orthogroups including outgroup species

## Sheet: T1-SmutOrthoGroups
7,187 co-orthologs groups among smut species defined by OrthoMCL
ortho0001	Uesc|g6250	Uesc|g6440	UhoB|UHOR_04106	UhoB|UHOR_10031	UhoB|UHOR_13272	UhoB|UHOR_10015	UhoB|UHOR_13752	UhoB|UHOR_13991	UhoB|UHOR_13992	UhoB|UHOR_13996	UhoB|UHOR_14014	UhoB|UHOR_14060	UhoB|UHOR_14086	UhoB|UHOR_14161	UhoB|UHOR_14170	UhoB|UHOR_14564	UhoB|UHOR_06224	UhoB|UHOR_14669	UhoB|UHOR_14013	UhoB|UHOR_15109	UhoB|UHOR_15903	UhoB|UHOR_16664	UhoO|g1277	UhoO|g1529	UhoO|g1551	UhoO|g1569	UhoO|g1448	UhoO|g1686	UhoO|g1744	UhoO|g1421	UhoO|g1991	UhoO|g1992	UhoO|g2036	UhoO|g1252	UhoO|g2071	UhoO|g2121	UhoO|g2250	UhoO|g2257	UhoO|g2318	UhoO|g2522	UhoO|g2524	UhoO|g2561	UhoO|g2565	UhoO|g2695	UhoO|g2812	UhoO|g2813	UhoO|g3233	UhoO|g3297	UhoO|g334
ortho0002	Ssci|g1267_chr02_Ss	Ssci|g1268_chr03_Ss	Ssci|g2270_chr04_Ss	Ssci|g2626_chr06_Ss	Ssci|g2627_chr06_Ss	Ssci|g2941_chr06_Ss	Ssci|g2631_chr06_Ss	Ssci|g2942_chr06_Ss	Ssci|g2943_chr07_Ss	Ssci|g3258_chr08_Ss	Ssci|g3259_chr08_Ss	Ssci|g2630_chr06_Ss	Ssci|g3261_chr08_Ss	Ssci|g3553_chr08_Ss	Ssci|g3554_chr08_Ss	Ssci|g3555_chr09_Ss	Ssci|g3809_chr09_Ss	Ssci|g3810_chr10_Ss	Ssci|g3811_chr10_Ss	Ssci|g3814_chr10_Ss	Ssci|g4089_chr10_Ss	Ssci|g4090_chr11_Ss	Ssci|g4092_chr11_Ss	Ssci|g4093_chr11_Ss	Ssci|g4369_chr12_Ss	Ssci|g4370_chr12_Ss	Ssci|g4373_chr12_Ss	Ssci|g4599_chr12_Ss	Ssci|g4840_chr13_Ss	Ssci|g4841_chr14_Ss	Ssci|g5041_chr15_Ss	Ssci|g5043_chr15_Ss	Ssci|g5486_chr17_Ss	Ssci|g5488_chr17_Ss	Ssci|g5693_chr17_Ss	Ssci|g5694_chr18_Ss	Ssci|g5880_chr18_Ss	Ssci|g5881_chr19_Ss	Ssci|g6054_chr19_Ss	Ssci|g6055_chr20_Ss	Ssci|g6057_chr20_Ss	Ssci|g6229_chr20_Ss	Ssci|g6230_chr20_Ss	Ssci|g6233_chr20_Ss	Ssci|g6234_chr20_Ss	Ssci|g6235_chr21_Ss	Ssci|g6416_chr21_Ss	Ssci|g6418_chr22_Ss	Ssci|g6419_chr22_Ss
ortho0003	Ssci|g2663_chr06_Ss	Ssci|g5025_chr14_Ss	Ssci|g5676_chr17_Ss	Ssci|g2933_chr06_Ss	Ssci|g5754_chr18_Ss	UhoB|UHOR_01239	UhoB|UHOR_07208	UhoB|UHOR_12887	UhoB|UHOR_12189	UhoB|UHOR_14247	UhoB|UHOR_16074	UhoB|UHOR_12559	UhoB|UHOR_15014	UhoO|g1909	UhoO|g2259	UhoO|g3064	UhoO|g401	UhoO|g558	UhoO|g6318	UhoO|g6699	Utcp|g1333	Utcp|g2154	Utcp|g2501	Utcp|g3173	Utcp|g3383	Utcp|g4163	Utcp|g4869	Utcp|g4886	Utcp|g4925	Utcp|g5005	Utcp|g5917	Utcp|g5970	Utcp|g6038	Utcp|g6067	Utcp|g6118	Utcp|g6283	Utcp|g6393	Utcp|g6426	Utcp|g6427	Utcp|g6444	Utcp|g6456	Utcp|g6458	Utcp|g6468	Utcp|g949	Mpen|mp01216	Srei|sr15561	Uesc|g3368	UhoB|UHOR_08830	UhoO|g5680
ortho0004	Uesc|g1041	Uesc|g1487	Uesc|g4219	Uesc|g5537	Uesc|g5867	Uesc|g5897	Uesc|g5899	Uesc|g5938	Uesc|g5949	Uesc|g6190	Uesc|g6192	Uesc|g6211	Uesc|g6232	Uesc|g6241	Uesc|g6260	Uesc|g6267	Uesc|g5802	Uesc|g6292	Uesc|g6310	Uesc|g6335	Uesc|g6362	Uesc|g6364	Uesc|g6367	Uesc|g6393	Uesc|g6399	Uesc|g6402	Uesc|g6419	Uesc|g6464	Uesc|g6472	Uesc|g6478	Uesc|g6509	Uesc|g6569	Uesc|g6568	Uesc|g6504	Uesc|g6443	Uesc|g6389	Uesc|g6345	Uesc|g6351	Uesc|g6322	Uesc|g6309	Uesc|g6293	Uesc|g6289	Uesc|g6274	Uesc|g6254	Uesc|g6242	Uesc|g6210	Uesc|g6202	Uesc|g5942	Uesc|g5939
ortho0005	Uesc|g1043	Uesc|g6239	Uesc|g6248	Uesc|g6251	Uesc|g6430	Uesc|g6425	UhoB|UHOR_10026	UhoB|UHOR_10032	UhoB|UHOR_12026	UhoB|UHOR_13117	UhoB|UHOR_13979	UhoB|UHOR_13994	UhoB|UHOR_12028	UhoB|UHOR_14022	UhoB|UHOR_14049	UhoB|UHOR_14093	UhoB|UHOR_14103	UhoB|UHOR_14117	UhoB|UHOR_14152	UhoB|UHOR_14181	UhoB|UHOR_14949	UhoB|UHOR_15002	UhoB|UHOR_14132	UhoB|UHOR_12910	UhoB|UHOR_14739	UhoO|g6356	UhoO|g6680	UhoO|g7095	UhoO|g7234	Utcp|g5575	Utcp|g6457	Utcp|g6474	Utcp|g5573	Utcp|g6477	Utri|g6359	Utri|g6518	Mpen|mp02598	Uesc|g6213	UhoO|g674	Mpen|mp03019	UhoB|UHOR_06837	UhoO|g6088	Utri|g6590	Uesc|g5868	Utri|g6621	Uesc|g6424	Utri|g6517	UhoO|g3779	UhoO|g7655
ortho0006	Ssci|g2481_chr05_Ss	Ssci|g756_chr02_Ss	Ssci|g990_chr02_Ss	UhoB|UHOR_03234	UhoB|UHOR_07450	Umay|um01443	Umay|um03635	Umay|um00827	Umay|um03636	Umay|um04689	Umay|um04693	Umay|um04887	Umay|um05066	Umay|um05621	Umay|um06351	Umay|um06356	Umay|um06479	Umay|um06505	Umay|um10981	Umay|um11874	Umay|um11979	Umay|um12058	Umay|um05436	Umay|um06514	Umay|um10169	Umay|um11109	Utcp|g1175	Utcp|g3757	Utcp|g4042	Utcp|g428	Utcp|g430	Utcp|g4343	Utcp|g4928	Utcp|g5286	Utcp|g6345	Utcp|g6343	Utcp|g6409	Utcp|g6447	Utri|g109	Utri|g576	Utri|g581	Utri|g894	Mpen|mp01403	Mpen|mp04509	Srei|sr14681	Uesc|g863	UhoB|UHOR_13031	UhoO|g7626	UhoO|g1486
ortho0007	Mpen|mp00238	Mpen|mp00487	Mpen|mp04823	Mpen|mp04853	Srei|sr10285	Srei|sr12268	Srei|sr14696	Srei|sr15321	Ssci|g2114_chr04_Ss	Ssci|g5200_chr15_Ss	Ssci|g5929_chr19_Ss	Uesc|g2110	Uesc|g3381	Uesc|g4273	Uesc|g5975	UhoB|UHOR_01469	UhoB|UHOR_01831	UhoB|UHOR_05766	UhoB|UHOR_06928	UhoO|g2839	UhoO|g4450	UhoO|g6970	Umay|um01209	Umay|um03791	Umay|um10526	Umay|um15034	Utcp|g1653	Utcp|g1778	Utcp|g3924	Utcp|g86	Utri|g1087	Utri|g2501	Utri|g2935	Utri|g5177	Mpen|mp00239	Srei|sr14697	Uesc|g2111	UhoB|UHOR_05767	UhoO|g4449	Umay|um03792	Utcp|g1779	Utri|g2502	Ssci|g2504_chr05_Ss	UhoO|g6927
ortho0008	Mpen|mp01278	Mpen|mp01279	Mpen|mp02414	Mpen|mp04281	Srei|sr12089	Srei|sr14120	Srei|sr16434	Srei|sr16436	Ssci|g1252_chr02_Ss	Ssci|g1254_chr02_Ss	Ssci|g3004_chr07_Ss	Uesc|g4592	Uesc|g5202	Uesc|g1015	Uesc|g5204	Uesc|g675	UhoB|UHOR_02504	UhoB|UHOR_04764	UhoB|UHOR_08288	UhoB|UHOR_07405	UhoB|UHOR_08290	UhoO|g5376	UhoO|g5378	UhoO|g5409	UhoO|g6741	UhoO|g6946	Umay|um05718	Umay|um05811	Umay|um05809	Umay|um10364	Umay|um15051	Utcp|g1712	Utcp|g1714	Utcp|g4194	Utcp|g4371	Utcp|g744	Utri|g3731	Utri|g3733	Ssci|g736_chr02_Ss	Mpen|mp03777
ortho0009	Mpen|mp01132	Mpen|mp02193	Srei|sr10122	Srei|sr11046	Srei|sr12500	Srei|sr12000	Srei|sr15560	Ssci|g2278_chr05_Ss	Ssci|g2696_chr06_Ss	Ssci|g471_chr01_Ss	Ssci|g822_chr02_Ss	Ssci|g5675_chr17_Ss	Uesc|g1227	Uesc|g2669	Uesc|g3369	Uesc|g3913	UhoB|UHOR_00707	UhoB|UHOR_04111	UhoB|UHOR_08827	UhoO|g3499	UhoO|g4069	UhoO|g5681	Umay|um00450	Umay|um01431	Umay|um00712	Umay|um02568	Umay|um04674	Utcp|g2097	Utcp|g225	Utcp|g3038	Utcp|g6425	Utri|g1684	Utri|g242	Utri|g2672	Utri|g5733	Utri|g6102	Mpen|mp03552	UhoB|UHOR_01094	UhoO|g5608
ortho0010	Mpen|mp00738	Mpen|mp00850	Mpen|mp01271	Mpen|mp03088	Srei|sr12397	Srei|sr14840	Srei|sr15073	Srei|sr16076	Ssci|g1982_chr04_Ss	Ssci|g4473_chr12_Ss	Ssci|g5416_chr16_Ss	Ssci|g6292_chr21_Ss	Uesc|g1551	Uesc|g2397	Uesc|g3490	Uesc|g4682	UhoB|UHOR_01658	UhoB|UHOR_05961	UhoB|UHOR_06281	UhoB|UHOR_07446	UhoO|g1538	UhoO|g2166	UhoO|g2473	UhoO|g634	Umay|um03936	Umay|um04188	Umay|um10915	Umay|um11281	Utcp|g1369	Utcp|g2081	Utcp|g2735	Utcp|g5984	Utri|g1989	Utri|g4514	Utri|g5387	Utri|g6372
ortho0011	Uesc|g5441	Uesc|g5806	Uesc|g5826	Uesc|g5925	Uesc|g6194	Uesc|g6280	Uesc|g6303	Uesc|g6517	Uesc|g6452	Uesc|g6413	Uesc|g6411	Uesc|g6409	Uesc|g6387	Uesc|g6376	Uesc|g6304	Uesc|g6301	Uesc|g6261	Uesc|g6209	Uesc|g6200	Uesc|g6198	Uesc|g6187	Uesc|g6188	Uesc|g6023	Uesc|g5943	Uesc|g5922	Uesc|g5863	Uesc|g5803	Uesc|g6567	Uesc|g6281	Uesc|g3480	Uesc|g1485	Uesc|g3482	Uesc|g3375	Uesc|g6476	Uesc|g6453	Mpen|mp03289
ortho0012	Mpen|mp00886	Mpen|mp02198	Mpen|mp04291	Srei|sr10139	Srei|sr10158	Srei|sr15181	Srei|sr16010	Ssci|g4585_chr12_Ss	Ssci|g484_chr01_Ss	Ssci|g496_chr01_Ss	Ssci|g6394_chr21_Ss	Uesc|g1202	Uesc|g1214	Uesc|g3597	Uesc|g4565	UhoB|UHOR_00723	UhoB|UHOR_00740	UhoB|UHOR_06435	UhoB|UHOR_07282	UhoO|g1388	UhoO|g28	UhoO|g3045	UhoO|g2963	Umay|um04290	Umay|um10117	Umay|um10120	Umay|um10718	Utcp|g1501	Utcp|g2564	Utcp|g4040	Utcp|g729	Utri|g1882	Utri|g215	Utri|g228	Utri|g6496
ortho0013	Mpen|mp00075	Mpen|mp04213	Srei|sr10615.2	Srei|sr15177	Ssci|g1721_chr03_Ss	Ssci|g4579_chr12_Ss	Uesc|g3591	Uesc|g4953	UhoB|UHOR_02809	UhoB|UHOR_06425	UhoO|g2970	UhoO|g579	Umay|um01892	Umay|um04285	Utri|g1888	Utri|g2317	Mpen|mp00076	Srei|sr15178	Ssci|g4578_chr12_Ss	Uesc|g3590	UhoB|UHOR_06423	Umay|um10432	Utcp|g2572	Utcp|g2573	Utri|g1889	Mpen|mp04214	Srei|sr10614.2	Ssci|g1720_chr03_Ss	Uesc|g4952	UhoB|UHOR_02808	UhoO|g578	Umay|um01891	Utcp|g2706	Utri|g2316
ortho0014	Srei|sr11248	Srei|sr12495	Srei|sr14555	Srei|sr14590	Ssci|g2283_chr05_Ss	Ssci|g5054_chr15_Ss	Ssci|g4833_chr13_Ss	Uesc|g1968	Uesc|g5390	Uesc|g5539	Uesc|g5542	Umay|um02804	Umay|um03643	Umay|um03120	Umay|um10637	Umay|um11155	Umay|um03558	Umay|um03561	Utcp|g1475	Utcp|g4932	Utcp|g1478	Utcp|g783	Utri|g4274	Utri|g6010	Utri|g6133	Utri|g6136	Mpen|mp00672	Mpen|mp00674	Ssci|g4836_chr13_Ss	UhoB|UHOR_05580	UhoO|g7073	Mpen|mp01554	Utri|g6007
ortho0015	Mpen|mp02943	Mpen|mp04986	Srei|sr13585	Srei|sr15234	Srei|sr16251	Ssci|g4091_chr11_Ss	Ssci|g5042_chr15_Ss	Ssci|g5487_chr17_Ss	Ssci|g6056_chr20_Ss	Ssci|g6177_chr20_Ss	Ssci|g6016_chr19_Ss	Ssci|g994_chr02_Ss	Uesc|g2290	Uesc|g4070	Uesc|g810	UhoB|UHOR_03908	UhoB|UHOR_06799	UhoB|UHOR_07979	UhoO|g1208	UhoO|g2092	UhoO|g4824	Umay|um02387	Umay|um04347	Umay|um10896	Utcp|g2019	Utcp|g4324	Utcp|g4712	Utri|g3056	Utri|g3498	Utri|g4043	Utri|g6188	Mpen|mp03178
ortho0016	Mpen|mp02597	Mpen|mp02803	Uesc|g4225	Uesc|g5944	Uesc|g1039	Uesc|g6193	Uesc|g5866	Uesc|g6195	Uesc|g6206	Uesc|g6240	Uesc|g5940	Uesc|g6275	Uesc|g6314	Uesc|g6356	Uesc|g4218	Uesc|g6410	Uesc|g6437	Uesc|g4224	Uesc|g6438	Uesc|g6386	Uesc|g5935	UhoB|UHOR_12212	Umay|um10618	Mpen|mp02806	UhoB|UHOR_15003	UhoO|g1862	UhoB|UHOR_16182	UhoO|g6500	UhoO|g7684	UhoB|UHOR_13118	UhoO|g4004
ortho0017	Ssci|g2502_chr05_Ss	Ssci|g2559_chr05_Ss	Ssci|g2503_chr05_Ss	Ssci|g675_chr01_Ss	Uesc|g1057	Uesc|g3398	Uesc|g3399	Uesc|g4260	Uesc|g4261	UhoB|UHOR_01753	UhoB|UHOR_12139	Utcp|g1401	Utcp|g3209	Mpen|mp05468	Mpen|mp05469	Ssci|g2516_chr05_Ss	UhoB|UHOR_13661	UhoO|g7365	Mpen|mp05769	Srei|sr10232	Ssci|g2556_chr05_Ss	Uesc|g1491	UhoB|UHOR_01756	UhoO|g2319	Umay|um01156	Utri|g6435	UhoO|g843	Utri|g5929	Ssci|g4048_chr10_Ss	Ssci|g676_chr01_Ss
ortho0018	Mpen|mp01232	Mpen|mp02611	Mpen|mp05950	Srei|sr13849	Srei|sr14965	Srei|sr15968	Ssci|g2927_chr06_Ss	Ssci|g5260_chr15_Ss	Ssci|g5288_chr16_Ss	Ssci|g6414_chr21_Ss	Uesc|g4297	Uesc|g4574	Uesc|g5388	Uesc|g6032	UhoB|UHOR_04440	UhoB|UHOR_07286	UhoB|UHOR_08055	UhoO|g3947	UhoO|g4171	UhoO|g5573	Umay|um02796	Umay|um04056	Umay|um05253	Umay|um05642	Utri|g4674	Utri|g5257	Utri|g6353	Utri|g6516	Utcp|g6239
ortho0019	Ssci|g6628_chr25_Ss_unplaced	Ssci|g6629_chr25_Ss_unplaced	UhoB|UHOR_08867	UhoB|UHOR_09014	UhoB|UHOR_01988	UhoB|UHOR_14700	UhoO|g1434	UhoO|g3058	UhoO|g7575	UhoO|g1437	UhoO|g7576	UhoO|g5251	UhoO|g6816	Utcp|g2405	Utcp|g2991	Utcp|g3052	Utcp|g3227	Utcp|g3549	Utcp|g4872	Utcp|g6036	Utcp|g6432	Utcp|g6433	Utcp|g965	Mpen|mp02167	Mpen|mp06186	Utcp|g1484	Ssci|g103_chr01_Ss	Uesc|g3118
ortho0020	Mpen|mp00182	Mpen|mp00666	Mpen|mp00541	Srei|sr12147	Srei|sr14564	Srei|sr16433	Ssci|g1255_chr02_Ss	Ssci|g4825_chr13_Ss	Ssci|g2240_chr04_Ss	Uesc|g5205	Uesc|g5550	Uesc|g621	UhoB|UHOR_01290	UhoB|UHOR_05479	UhoB|UHOR_08286	UhoO|g5380	UhoO|g7499	Umay|um00857	Umay|um03569	Umay|um05807	Utcp|g1717	Utcp|g3751	Utri|g3689	Utri|g6125	Utri|g3732	UhoO|g6007	UhoO|g6006
ortho0021	Mpen|mp01823	Mpen|mp04547	Mpen|mp04968	Srei|sr14225	Srei|sr14295	Srei|sr15282	Ssci|g3925_chr10_Ss	Ssci|g3991_chr10_Ss	Ssci|g5967_chr19_Ss	Uesc|g175	Uesc|g2243	Uesc|g245	UhoB|UHOR_05032	UhoB|UHOR_05128	UhoB|UHOR_06866	UhoO|g3147	UhoO|g7050	UhoO|g4312	Umay|um03293	Umay|um10648	Umay|um04394	Utcp|g2139	Utcp|g4844	Utcp|g5325	Utri|g3200	Utri|g3278	Utri|g5218
ortho0022	Uesc|g1232	Uesc|g6466	UhoO|g1697	UhoO|g1758	UhoO|g2061	UhoO|g2575	UhoO|g3431	UhoO|g3548	UhoO|g436	UhoO|g4489	UhoO|g6557	UhoO|g6695	UhoO|g6701	UhoO|g6831	UhoO|g7680	UhoO|g3091	UhoO|g3470	UhoO|g3942	UhoO|g4820	UhoO|g5413	UhoO|g5415	UhoO|g6411	UhoO|g6859	Uesc|g6414	Utcp|g6062	Ssci|g2125_chr04_Ss	Umay|um02747
ortho0023	UhoB|UHOR_02680	UhoB|UHOR_05442	Mpen|mp00963	Srei|sr14530	Mpen|mp00964	Srei|sr14531	Ssci|g4744_chr13_Ss	Ssci|g4745_chr13_Ss	Uesc|g2962	Uesc|g2963	UhoB|UHOR_05441	UhoO|g3987	UhoO|g3988	Umay|um03537	Umay|um03538	Utcp|g3525	Utri|g1221	Utri|g1222	Mpen|mp04124	Srei|sr12881	Ssci|g1627_chr03_Ss	Uesc|g4861	UhoO|g1657	Umay|um01804	Utcp|g2613	Utri|g2223
ortho0024	UhoO|g2283	UhoO|g1568	UhoO|g2379	UhoO|g466	UhoO|g6390	UhoO|g6398	UhoO|g2243	UhoO|g3070	UhoO|g3356	UhoO|g3433	UhoO|g4686	UhoO|g4901	UhoO|g5056	UhoO|g556	UhoO|g644	UhoO|g4083	UhoO|g359	UhoO|g2859	UhoO|g5401	UhoO|g4269	UhoO|g7058	UhoB|UHOR_01357	UhoB|UHOR_12133	UhoB|UHOR_14769	UhoB|UHOR_16683	Umay|um02817
ortho0025	Srei|sr10955	Srei|sr13819	Srei|sr14516	Ssci|g2632_chr06_Ss	Ssci|g2897_chr06_Ss	Ssci|g4726_chr13_Ss	Uesc|g2947	Uesc|g3849	Uesc|g5377	UhoB|UHOR_04034	UhoB|UHOR_04409	UhoB|UHOR_05419	UhoO|g4015	UhoO|g6681	UhoO|g7212	Umay|um02508	Umay|um03523	Umay|um10596	Utcp|g3511	Utcp|g5239	Utcp|g5673	Utri|g1208	Utri|g4844	Utri|g5798	Mpen|mp01158
ortho0026	Mpen|mp01939	Srei|sr06426.2	Mpen|mp01938	Srei|sr06427	Mpen|mp01937	Srei|sr06428	Ssci|g27_chr01_Ss	Ssci|g28_chr01_Ss	Ssci|g29_chr01_Ss	Uesc|g2641	Uesc|g2642	Uesc|g2643	UhoB|UHOR_00018	UhoB|UHOR_00020	UhoB|UHOR_00021	UhoO|g1805	UhoO|g1806	UhoO|g1807	Umay|um00005	Umay|um00006	Umay|um12014	Utcp|g570	Utcp|g571	Utcp|g602	Utri|g4315
ortho0027	Mpen|mp05367	Srei|sr12543	Mpen|mp05366	Srei|sr12544	Mpen|mp05365	Srei|sr12545	Ssci|g1305_chr03_Ss	Ssci|g1306_chr03_Ss	Uesc|g39	Uesc|g40	UhoB|UHOR_02195	UhoB|UHOR_02196	UhoB|UHOR_02197	UhoO|g6150	UhoO|g6151	UhoO|g6152	Umay|um11817	Umay|um11818	Umay|um11819	Utcp|g4536	Utcp|g4537	Utcp|g4538	Utri|g2697	Utri|g2698	Uesc|g37
ortho0028	Srei|sr13017	Srei|sr16628	Ssci|g3586_chr09_Ss	Ssci|g6426_chr22_Ss	Ssci|g4383_chr12_Ss	Uesc|g1959	Uesc|g3070	Uesc|g5715	UhoB|UHOR_03047	UhoB|UHOR_08542	UhoO|g6655	UhoO|g7578	Umay|um05114	Umay|um06009	Umay|um06461	Utcp|g1798	Utcp|g2866	Utcp|g3807	Utri|g1515	Utri|g5827	Mpen|mp02363	Mpen|mp05571	Uesc|g3069
ortho0029	Srei|sr13920	Srei|sr15186	Uesc|g3602	Uesc|g411	UhoB|UHOR_04521	UhoB|UHOR_06441	UhoO|g3631	UhoO|g5186	Umay|um02868	Umay|um10434	Utcp|g1029	Utcp|g2558	Utcp|g2549	Utcp|g528	Utri|g1877	Utri|g6354	Utri|g644	Mpen|mp00067	Ssci|g4590_chr12_Ss	Mpen|mp02276	Ssci|g3207_chr07_Ss	Ssci|g6626_chr25_Ss_unplaced
ortho0030	UhoO|g2006	UhoO|g5206	UhoO|g5631	UhoO|g5978	UhoO|g6517	UhoO|g7098	UhoO|g7393	UhoO|g4386	UhoO|g3432	UhoO|g6738	UhoO|g4678	UhoO|g546	UhoO|g6017	UhoO|g6690	UhoO|g6703	UhoO|g6713	UhoO|g6817	UhoO|g7124	UhoO|g7217	UhoO|g7228	UhoO|g5921	UhoB|UHOR_07800
ortho0031	UhoO|g2933	UhoO|g1641	UhoO|g3849	UhoO|g2479	UhoO|g2500	UhoO|g2102	UhoO|g2631	UhoO|g2726	UhoO|g3004	UhoO|g3478	UhoO|g380	UhoO|g3850	UhoO|g6898	UhoO|g3805	UhoO|g3964	UhoO|g4409	UhoO|g331	UhoO|g3477	UhoO|g2691	UhoO|g5538	UhoO|g1504
ortho0032	Srei|sr10877	Srei|sr15171	Uesc|g3587	Uesc|g5767	UhoB|UHOR_04019	UhoB|UHOR_06419	UhoO|g2973	UhoO|g488	Umay|um02446	Umay|um10429	Utcp|g2170	Utcp|g2576	Mpen|mp02981	Ssci|g644_chr01_Ss	Utri|g1892	Utri|g3433	Mpen|mp05748	Mpen|mp05749	Ssci|g4575_chr12_Ss	Ssci|g4576_chr12_Ss
ortho0033	Utcp|g1734	Utcp|g2369	Utcp|g3169	Utcp|g1735	Utcp|g337	Utcp|g338	Utcp|g4165	Utcp|g4514	Utcp|g4515	Utcp|g5452	Utcp|g6037	Utcp|g6440	Utcp|g6382	Utcp|g6441	Mpen|mp02593	Umay|um04082	Mpen|mp02592	Srei|sr16176	Uesc|g6185	Uesc|g6435
ortho0034	Mpen|mp01275	Srei|sr14831	Mpen|mp01274	Srei|sr14832	Ssci|g5424_chr16_Ss	Uesc|g2390	UhoB|UHOR_05950	UhoB|UHOR_05951	UhoO|g4810	Umay|um03927	Umay|um11292	Utcp|g2726	Utcp|g2727	Utri|g6080	Srei|sr14830	Ssci|g5425_chr16_Ss	Uesc|g2389	UhoB|UHOR_05949	Umay|um03925	Utri|g6079
ortho0035	Mpen|mp04442	Srei|sr13145	Srei|sr13146	Mpen|mp04441	Srei|sr13147	Ssci|g3710_chr09_Ss	Uesc|g5743	Uesc|g5744	Uesc|g5745	UhoB|UHOR_03240	UhoB|UHOR_03241	UhoB|UHOR_10001	UhoO|g4470	Umay|um11784	Umay|um11785	Umay|um11786	Utcp|g1831	Utcp|g1832	Utri|g94	Utri|g95
ortho0036	Mpen|mp02018	Mpen|mp04093	Srei|sr11550	Srei|sr12820	Ssci|g1570_chr03_Ss	Ssci|g218_chr01_Ss	Uesc|g2448	Uesc|g4802	UhoB|UHOR_00318	UhoB|UHOR_02598	UhoO|g121	UhoO|g3512	UhoO|g2708	Umay|um00204	Umay|um15043	Utcp|g1672	Utcp|g2198	Utri|g2578	Utri|g4834
ortho0037	Srei|sr06414	Srei|sr12093	Umay|um00800	Umay|um06490	Utri|g1848	Utri|g4324	Mpen|mp02159	Mpen|mp02160	Srei|sr06421	Ssci|g32_chr01_Ss	Ssci|g40_chr01_Ss	Ssci|g732_chr02_Ss	Uesc|g2635	UhoB|UHOR_00010	UhoO|g1813	Umay|um10945	Utcp|g543	Utri|g4320	Uesc|g670
ortho0038	Uesc|g3478	Uesc|g5862	Uesc|g5864	Uesc|g3483	Uesc|g6189	Uesc|g6199	Uesc|g6350	Uesc|g6384	Uesc|g6394	Uesc|g6405	Uesc|g6434	Uesc|g6446	Uesc|g6460	Uesc|g6473	Uesc|g6488	Uesc|g6496	Uesc|g6497	Uesc|g6510	Uesc|g6572
ortho0039	UhoB|UHOR_04904	UhoB|UHOR_04910	UhoO|g5283	UhoO|g6133	Mpen|mp02474	Srei|sr11071	Mpen|mp02476	Srei|sr11076	Ssci|g3867_chr10_Ss	Ssci|g3871_chr10_Ss	Uesc|g5857	UhoB|UHOR_04959	UhoO|g5208	Umay|um03141	Umay|um10380	Utcp|g1326	Utcp|g6050	Utri|g3150	Utri|g3155
ortho0040	Mpen|mp00968	Mpen|mp01095	Srei|sr11362	Srei|sr14537	Ssci|g1937_chr04_Ss	Ssci|g4751_chr13_Ss	Uesc|g2969	Uesc|g3281	UhoB|UHOR_05452	UhoB|UHOR_08825	UhoO|g4307	UhoO|g7187	Umay|um15005	Umay|um15028	Utcp|g2524	Utcp|g3531	Utri|g1228	Utri|g3925
ortho0041	Mpen|mp00274	Mpen|mp01475	Srei|sr11212.2	Srei|sr11634	Ssci|g297_chr01_Ss	Ssci|g5142_chr15_Ss	Uesc|g1399	Uesc|g2058	UhoB|UHOR_00442	UhoB|UHOR_05701	UhoO|g3123	UhoO|g3556	Umay|um00282	Umay|um03738	Utcp|g4153	Utcp|g5955	Utri|g2446	Utri|g418
ortho0042	Mpen|mp00699	Mpen|mp01579	Srei|sr12404	Srei|sr14849	Ssci|g1976_chr04_Ss	Ssci|g5407_chr16_Ss	Uesc|g1544	Uesc|g2404	UhoB|UHOR_01670	UhoB|UHOR_05975	UhoO|g2157	UhoO|g2463	Umay|um01105	Umay|um03945	Utcp|g1375	Utcp|g2744	Utri|g5378	Utri|g6379
ortho0043	Mpen|mp01786	Mpen|mp02237	Srei|sr13743	Srei|sr13954	Ssci|g2821_chr06_Ss	Ssci|g3176_chr07_Ss	Uesc|g388	Uesc|g4046	UhoB|UHOR_04298	UhoB|UHOR_04572	UhoO|g2556	UhoO|g3621	Umay|um02899	Umay|um11923	Utcp|g1060	Utcp|g5342	Utri|g5603	Utri|g677
ortho0044	Mpen|mp00851	Mpen|mp02575	Srei|sr14039	Srei|sr16072	Uesc|g4678	Uesc|g934	UhoB|UHOR_04683	UhoB|UHOR_07441	UhoO|g2200	UhoO|g637	Umay|um02980	Umay|um05740	Utcp|g1839	Utcp|g5988	Utri|g4510	Utri|g761	Ssci|g6296_chr21_Ss	Ssci|g3086_chr07_Ss
ortho0045	Mpen|mp01438	Mpen|mp02624	Srei|sr10071	Srei|sr16450	Ssci|g1237_chr02_Ss	Ssci|g4921_chr14_Ss	Uesc|g5190	Uesc|g6079	UhoB|UHOR_08135	UhoB|UHOR_08314	UhoO|g1166	UhoO|g4507	Umay|um05828	Umay|um10558	Utcp|g1699	Utcp|g2304	Utri|g3747	Utri|g471
ortho0046	Mpen|mp02491	Mpen|mp03783	Srei|sr11106	Srei|sr14109	Ssci|g3018_chr07_Ss	Ssci|g3892_chr10_Ss	Uesc|g1004	Uesc|g156	UhoB|UHOR_04780	UhoB|UHOR_04988	UhoO|g6377	UhoO|g6744	Umay|um03204	Umay|um10367	Utcp|g3448	Utcp|g6175	Utri|g3175	Utri|g843
ortho0047	Mpen|mp01131	Mpen|mp04753	Srei|sr11048.2	Srei|sr16158	Ssci|g2697_chr06_Ss	Ssci|g6093_chr20_Ss	Uesc|g3912	Uesc|g492	UhoB|UHOR_04112	UhoB|UHOR_07854	UhoO|g2598	UhoO|g4984	Umay|um05480	Umay|um10277	Utcp|g1920	Utcp|g3039	Utri|g5732	Utri|g934
ortho0048	Mpen|mp03403	Mpen|mp04754	Srei|sr16161	Srei|sr16753	Ssci|g6096_chr20_Ss	Ssci|g6567_chr22_Ss	Uesc|g1928	Uesc|g494	UhoB|UHOR_07860	UhoB|UHOR_08692	UhoO|g1870	UhoO|g2798	Umay|um05482	Umay|um06129	Utcp|g4741	Utcp|g6224	Utri|g1387	Utri|g936
ortho0049	Mpen|mp02978	Mpen|mp04805	Srei|sr10872	Srei|sr15139	Ssci|g4537_chr12_Ss	Ssci|g641_chr01_Ss	Uesc|g3555	Uesc|g5770	UhoB|UHOR_04015	UhoB|UHOR_06379	UhoO|g124	UhoO|g491	Umay|um04249	Umay|um10158	Utri|g1924	Utri|g3437	Utcp|g2167	Utcp|g5555
ortho0050	Mpen|mp04781	Mpen|mp04890	Srei|sr15031	Srei|sr15144	Ssci|g4438_chr12_Ss	Ssci|g4544_chr12_Ss	Uesc|g3560	Uesc|g3733	UhoB|UHOR_06225	UhoB|UHOR_06386	UhoO|g3382	UhoO|g6855	Umay|um04152	Umay|um04253	Utcp|g2604	Utcp|g5460	Utri|g1919	Utri|g3001
ortho0051	Mpen|mp04205	Mpen|mp04983	Srei|sr10629	Srei|sr15239	Ssci|g1730_chr03_Ss	Ssci|g6010_chr19_Ss	Uesc|g2283	Uesc|g4960	UhoB|UHOR_02822	UhoB|UHOR_06804	Umay|um01902	Umay|um04353	Utcp|g2715	Utcp|g4319	Utri|g2325	Utri|g3049	UhoO|g747	UhoO|g2072
ortho0052	Mpen|mp04505	Mpen|mp05541	Srei|sr11262	Srei|sr14765	Ssci|g1867_chr04_Ss	Ssci|g4850_chr14_Ss	Uesc|g5097	Uesc|g5305	UhoB|UHOR_05868	UhoB|UHOR_08724	UhoO|g3089	UhoO|g7644	Umay|um03863	Umay|um06156	Utcp|g4685	Utcp|g5100	Utri|g4000	Utri|g5516
ortho0053	Mpen|mp03191	Mpen|mp05622	Ssci|g2356_chr05_Ss	Ssci|g4330_chr11_Ss	Uesc|g3678	Uesc|g5501	UhoB|UHOR_02032	UhoB|UHOR_03433	UhoO|g6888	UhoO|g7431	Umay|um02065	Umay|um11308	Utcp|g130	Utcp|g6138	Utri|g2107	Utri|g5045	Srei|sr10504	Srei|sr13286
ortho0054	Srei|sr01840	Srei|sr14430	Srei|sr15606	Srei|sr16169	Utcp|g113	Utcp|g1919	Utcp|g4477	Utcp|g5698	Mpen|mp03363	Srei|sr11729	Ssci|g389_chr01_Ss	Uesc|g1306	UhoB|UHOR_00575	UhoO|g4911	Umay|um00372	Utcp|g3893	Utri|g325	Srei|sr07366
ortho0055	UhoO|g2623	UhoO|g2624	Mpen|mp04585	Srei|sr14324	Mpen|mp04584	Srei|sr14340	Ssci|g4019_chr10_Ss	Ssci|g4039_chr10_Ss	Uesc|g291	Uesc|g292	UhoB|UHOR_05191	UhoB|UHOR_05192	UhoO|g1380	Umay|um03341	Umay|um10658	Utcp|g3221	Utri|g3309	Utri|g3326
ortho0056	Umay|um01439	Umay|um11244	Utri|g2668	Utri|g3710	Mpen|mp01182	Srei|sr12126	Ssci|g2262_chr04_Ss	Uesc|g641	UhoB|UHOR_01255	UhoO|g1237	Umay|um11245	Utcp|g1186	Utri|g3709	Srei|sr12125	Uesc|g642	UhoB|UHOR_01243	UhoO|g1238	Utcp|g2093
ortho0057	Umay|um05407-A	Umay|um05407-B	Mpen|mp05839	Srei|sr16392	Mpen|mp05840	Srei|sr16393	Ssci|g5010_chr14_Ss	Ssci|g5011_chr14_Ss	Uesc|g6165	Uesc|g6166	UhoB|UHOR_08248	UhoB|UHOR_08250	UhoO|g1707	UhoO|g1708	Umay|um05408	Utcp|g919	Utcp|g920	Utri|g556
ortho0058	Mpen|mp00144	Srei|sr13055	Mpen|mp00143	Srei|sr13056	Ssci|g3621_chr09_Ss	Ssci|g3622_chr09_Ss	Uesc|g1906	Uesc|g1907	UhoB|UHOR_03095	UhoB|UHOR_03097	UhoO|g3304	Umay|um10184	Umay|um10185	Utcp|g3789	Utri|g5851	Utri|g5862	Utri|g5863	UhoO|g3305
ortho0059	Mpen|mp00372	Srei|sr13169	Mpen|mp00373	Mpen|mp00374	Srei|sr13170	Ssci|g3732_chr09_Ss	Ssci|g3733_chr09_Ss	Uesc|g3842	Uesc|g3843	UhoB|UHOR_03265	UhoB|UHOR_03266	UhoO|g561	UhoO|g562	Umay|um06280	Umay|um06281	Utcp|g5819	Utri|g121	Utri|g122
ortho0060	Mpen|mp00575	Srei|sr14439	Mpen|mp00576	Mpen|mp00577	Srei|sr14440	Ssci|g4655_chr13_Ss	Uesc|g2871	Uesc|g2872	UhoB|UHOR_05318	UhoB|UHOR_05319	UhoO|g4227	UhoO|g5372	Umay|um03448	Umay|um03449	Utcp|g961	Utcp|g967	Utri|g1133	Utri|g1134
ortho0061	Mpen|mp00951	Mpen|mp05589	Srei|sr11172.2	Srei|sr12109	Uesc|g2995	Uesc|g655	UhoB|UHOR_01233	UhoB|UHOR_05555	UhoO|g6456	UhoO|g7551	Umay|um00815	Umay|um03619	Utcp|g4352	Utcp|g995	Ssci|g4776_chr13_Ss	Utri|g1246	Ssci|g717_chr02_Ss
ortho0062	Mpen|mp02606	Mpen|mp05954	Srei|sr10003	Srei|sr14975	Ssci|g5245_chr15_Ss	Ssci|g5277_chr16_Ss	Uesc|g4304	Uesc|g6044	UhoB|UHOR_06133	UhoB|UHOR_08080	UhoO|g2427	UhoO|g7016	Umay|um04065	Umay|um05268	Utri|g435	Utri|g5247	Utcp|g4304
ortho0063	Srei|sr12503	Srei|sr13070	Umay|um01434	Umay|um10189	Utcp|g2094	Utcp|g3802	Utcp|g2507	Utri|g2669	Utri|g5877	Mpen|mp00050	Ssci|g2275_chr05_Ss	Ssci|g3635_chr09_Ss	Uesc|g1892	UhoB|UHOR_03116	UhoO|g3324	Uesc|g5670	Umay|um10543
ortho0064	Srei|sr13638	Srei|sr14177	Mpen|mp00288	Ssci|g2710_chr06_Ss	Uesc|g3942	UhoB|UHOR_04153	UhoO|g1559	Umay|um02598	Umay|um03115	Utcp|g651	Utri|g5720	Mpen|mp05190	Ssci|g2947_chr07_Ss	Uesc|g2172	UhoB|UHOR_04872	UhoO|g404	Utcp|g2997
ortho0065	Srei|sr11257	Srei|sr15365	Uesc|g5312	Uesc|g6017	Umay|um04479	Umay|um06153	Utcp|g1618	Utcp|g4682	Utri|g4003	Utri|g5133	Mpen|mp03014	Srei|sr15366	Ssci|g5887_chr19_Ss	Uesc|g6018	Umay|um04480	Utri|g5132	Ssci|g1864_chr04_Ss
ortho0066	UhoB|UHOR_01761	UhoB|UHOR_04428	UhoO|g2324	UhoO|g5468	Mpen|mp01830	Srei|sr13839	Mpen|mp01831	Srei|sr13840	Ssci|g2917_chr06_Ss	Ssci|g2918_chr06_Ss	Uesc|g5165	Umay|um10602	Umay|um10603	Utcp|g6274	Utcp|g6275	Utri|g4660	Utri|g4661
ortho0067	UhoO|g1335	UhoO|g2235	UhoO|g1001	UhoO|g3927	UhoO|g4827	UhoO|g5260	UhoO|g6120	UhoO|g6763	UhoO|g6961	UhoO|g7235	UhoO|g3176	UhoO|g382	UhoO|g3502	UhoO|g6702	UhoO|g7161	UhoO|g7533	Umay|um12288
ortho0068	Utri|g107	Mpen|mp00384	Srei|sr13156	Mpen|mp00383	Srei|sr13175	Ssci|g3719_chr09_Ss	Ssci|g3738_chr09_Ss	Uesc|g3848	UhoB|UHOR_03244	UhoB|UHOR_03245	UhoO|g6210	UhoO|g6211	Umay|um06268	Umay|um10761	Utcp|g5814	Utcp|g5815	Utri|g127
ortho0069	Mpen|mp00054	Srei|sr13071	Mpen|mp00053	Srei|sr13072	Ssci|g3636_chr09_Ss	Ssci|g3637_chr09_Ss	Uesc|g1860	Uesc|g1861	UhoB|UHOR_03118	UhoB|UHOR_03120	UhoO|g3325	UhoO|g3326	Umay|um05169	Umay|um10190	Utcp|g3865	Utcp|g3866	Utri|g5878
ortho0070	Mpen|mp00055	Srei|sr13081	Ssci|g3644_chr09_Ss	Uesc|g1865	UhoB|UHOR_03131	UhoO|g6198	Umay|um05173	Utcp|g3863	Utri|g5886	Mpen|mp01381	Srei|sr13082	Uesc|g1866	UhoB|UHOR_03132	UhoO|g6197	Umay|um05174	Utcp|g3859	Utri|g5887
ortho0071	Mpen|mp00118	Srei|sr11692	Mpen|mp00119	Srei|sr11693	Ssci|g355_chr01_Ss	Ssci|g356_chr01_Ss	Uesc|g1341	Uesc|g1342	UhoB|UHOR_00523	UhoB|UHOR_00525	UhoO|g287	UhoO|g288	Umay|um11341	Umay|um11342	Utcp|g495	Utri|g358	Utri|g359
ortho0072	Mpen|mp00092	Srei|sr12595	Mpen|mp00093	Srei|sr12596	Ssci|g1358_chr03_Ss	Uesc|g87	Uesc|g88	UhoB|UHOR_02262	UhoB|UHOR_02263	UhoO|g4368	UhoO|g4369	Umay|um01526-A	Umay|um01527	Utcp|g826	Utcp|g827	Utri|g2749	Utri|g2750
ortho0073	Mpen|mp00098	Srei|sr12597	Mpen|mp00097	Srei|sr12598	Ssci|g1359_chr03_Ss	Ssci|g1361_chr03_Ss	Uesc|g96	Uesc|g97	UhoB|UHOR_02274	UhoB|UHOR_02278	UhoO|g6704	UhoO|g7331	Umay|um01534	Umay|um01535	Utcp|g818	Utri|g2751	Utri|g2752
ortho0074	Mpen|mp00146	Srei|sr13052	Mpen|mp00145	Srei|sr13053	Ssci|g3618_chr09_Ss	Ssci|g3619_chr09_Ss	Uesc|g1909	Uesc|g1910	UhoB|UHOR_03091	UhoB|UHOR_03093	UhoO|g3302	Umay|um05148	Umay|um10183	Utcp|g3786	Utcp|g3787	Utri|g5853	Utri|g5855
ortho0075	Mpen|mp00206	Srei|sr11933	Mpen|mp00204	Srei|sr11945	Ssci|g880_chr02_Ss	Ssci|g890_chr02_Ss	Uesc|g2725	Uesc|g2734	UhoB|UHOR_01009	UhoB|UHOR_01011	UhoO|g936	Umay|um00652	Umay|um00660	Utcp|g279	Utcp|g287	Utri|g1738	Utri|g1748
ortho0076	Mpen|mp00236	Srei|sr14671	Srei|sr14689	Ssci|g5193_chr15_Ss	Ssci|g5194_chr15_Ss	Uesc|g2103	Uesc|g2104	UhoB|UHOR_05756	UhoB|UHOR_05757	UhoO|g4456	UhoO|g4457	Umay|um03784	Umay|um12242	Utcp|g1771	Utcp|g1772	Utri|g2494	Utri|g2495
ortho0077	Mpen|mp00286	Srei|sr13646	Mpen|mp00285	Srei|sr13647	Ssci|g2732_chr06_Ss	Ssci|g2733_chr06_Ss	Uesc|g3951	Uesc|g3952	UhoB|UHOR_04165	UhoB|UHOR_04166	UhoO|g3572	UhoO|g3573	Umay|um02607	Umay|um10283	Utcp|g660	Utcp|g661	Utri|g5696
ortho0078	Mpen|mp00452	Srei|sr12250	Mpen|mp00453	Srei|sr12251	Ssci|g2133_chr04_Ss	Ssci|g2134_chr04_Ss	Uesc|g877	UhoB|UHOR_01450	UhoB|UHOR_01451	UhoO|g4264	UhoO|g7253	Umay|um00956	Umay|um00957	Utcp|g104	Utcp|g105	Utri|g2903	Utri|g2916
ortho0079	Mpen|mp00468	Srei|sr12296	Mpen|mp00469	Srei|sr12297	Ssci|g2084_chr04_Ss	Ssci|g2085_chr04_Ss	Uesc|g1651	Uesc|g1652	UhoB|UHOR_01515	UhoB|UHOR_01516	UhoO|g6639	UhoO|g6640	Umay|um00995	Umay|um00996	Utcp|g60	Utri|g2977	Utri|g2978
ortho0080	Mpen|mp00424	Srei|sr12715	Mpen|mp00423	Srei|sr12716	Ssci|g1469_chr03_Ss	Ssci|g1470_chr03_Ss	Uesc|g5370	UhoB|UHOR_02442	UhoB|UHOR_02443	UhoO|g7691	UhoO|g7692	Umay|um01647	Umay|um01648	Utcp|g2296	Utcp|g2297	Utri|g2870	Utri|g2871
ortho0081	Mpen|mp00615	Srei|sr14413	Mpen|mp00616	Srei|sr14415	Ssci|g4630_chr13_Ss	Ssci|g4632_chr13_Ss	Uesc|g2224	UhoB|UHOR_05287	UhoB|UHOR_05289	UhoO|g4297	UhoO|g4299	Umay|um03425	Umay|um11073	Utcp|g942	Utcp|g944	Utri|g1109	Utri|g1111
ortho0082	Mpen|mp00662	Srei|sr10215	Mpen|mp00663	Srei|sr10216	Ssci|g538_chr01_Ss	Uesc|g1162	Uesc|g1163	UhoB|UHOR_00778	UhoB|UHOR_00779	UhoO|g1630	UhoO|g1631	Umay|um00505	Umay|um11433	Utcp|g3313	Utcp|g3314	Utri|g1545	Utri|g1546
ortho0083	Mpen|mp00689	Srei|sr12384	Ssci|g1995_chr04_Ss	Uesc|g1563	UhoB|UHOR_01641	UhoO|g3580	Umay|um12126	Utcp|g1357	Mpen|mp04703	Srei|sr10182	Ssci|g514_chr01_Ss	Uesc|g1184	UhoB|UHOR_00762	UhoO|g45	Umay|um00492	Utcp|g5679	Utri|g6266
ortho0084	Mpen|mp00872	Srei|sr12648	Mpen|mp00873	Srei|sr12649	Ssci|g1405_chr03_Ss	Ssci|g1406_chr03_Ss	Uesc|g139	UhoB|UHOR_02343	UhoB|UHOR_02344	UhoO|g5527	UhoO|g5528	Umay|um01573	Umay|um01574	Utcp|g6225	Utcp|g6226	Utri|g2801	Utri|g2803
ortho0085	Mpen|mp00947	Srei|sr11162	Mpen|mp00948	Srei|sr11163.2	Ssci|g4781_chr13_Ss	Uesc|g3000	Uesc|g3001	UhoB|UHOR_05544	UhoB|UHOR_05545	UhoO|g1688	UhoO|g1689	Umay|um03613	Umay|um03614	Utcp|g3708	Utcp|g3709	Utri|g1260	Utri|g1261
ortho0086	Mpen|mp00959	Srei|sr14527	Mpen|mp00961	Srei|sr14528	Ssci|g4741_chr13_Ss	Ssci|g4742_chr13_Ss	Uesc|g2959	Uesc|g2960	UhoB|UHOR_05438	UhoB|UHOR_05439	UhoO|g4230	UhoO|g4231	Umay|um03534	Umay|um11100	Utcp|g3522	Utcp|g3523	Utri|g1219
ortho0087	Mpen|mp01008	Srei|sr16085	Mpen|mp01007	Srei|sr16086	Ssci|g6280_chr21_Ss	Ssci|g6283_chr21_Ss	Uesc|g4691	Uesc|g4692	UhoB|UHOR_07475	UhoB|UHOR_07476	UhoO|g549	Umay|um05753	Umay|um05754	Utcp|g6375	Utcp|g6376	Utri|g4523	Utri|g4524
ortho0088	Mpen|mp01077	Srei|sr12955	Mpen|mp01078	Srei|sr12956	Ssci|g1825_chr03_Ss	Uesc|g5057	Uesc|g5058	UhoB|UHOR_02961	UhoB|UHOR_02962	UhoO|g1149	UhoO|g1150	Umay|um01994	Umay|um01995	Utcp|g4907	Utcp|g4908	Utri|g2422	Utri|g2424
ortho0089	Mpen|mp01293	Srei|sr13774	Mpen|mp01292	Srei|sr13775	Ssci|g2850_chr06_Ss	Uesc|g1708	Uesc|g1709	UhoB|UHOR_04343	UhoB|UHOR_04344	UhoO|g3235	UhoO|g3236	Umay|um02718	Umay|um11720	Utcp|g2466	Utcp|g2467	Utri|g5571	Utri|g5572
ortho0090	Mpen|mp01291	Srei|sr13777	Ssci|g2852_chr06_Ss	Uesc|g1706	UhoB|UHOR_04346	UhoO|g3238	Umay|um02720	Utcp|g2464	Utri|g5569	Mpen|mp01338	Srei|sr13782	Ssci|g2857_chr06_Ss	UhoB|UHOR_04347	UhoO|g3239	Umay|um11721	Utcp|g2463	Utri|g5564
ortho0091	Ssci|g303_chr01_Ss	Utri|g413	Mpen|mp01506	Srei|sr11642	Ssci|g305_chr01_Ss	Uesc|g1392	UhoB|UHOR_16321	UhoO|g6518	Umay|um00290	Utcp|g2848	Utri|g411	Mpen|mp06018	Srei|sr11640	UhoB|UHOR_00452	UhoO|g6520	Umay|um00288	Utcp|g2850
ortho0092	Mpen|mp01510	Srei|sr11630	Mpen|mp01509	Srei|sr11631	Ssci|g294_chr01_Ss	Uesc|g1402	Uesc|g1403	UhoB|UHOR_00437	UhoB|UHOR_00438	UhoO|g3559	UhoO|g3560	Umay|um10085	Umay|um10086	Utcp|g4156	Utcp|g4157	Utri|g421	Ssci|g293_chr01_Ss
ortho0093	Mpen|mp01587	Srei|sr12348	Mpen|mp01588	Srei|sr12349	Ssci|g2026_chr04_Ss	Ssci|g2027_chr04_Ss	Uesc|g1609	Uesc|g1610	UhoB|UHOR_01580	UhoB|UHOR_01582	UhoO|g3119	Umay|um01048	Umay|um01049	Utcp|g18	Utcp|g19	Utri|g2009	Utri|g2010
ortho0094	Mpen|mp01646	Srei|sr14492	Mpen|mp01645	Srei|sr14493	Ssci|g4705_chr13_Ss	Uesc|g2922	Uesc|g2924	UhoB|UHOR_05386	UhoB|UHOR_05387	UhoO|g1742	UhoO|g3716	Umay|um03501	Umay|um12232	Utcp|g3673	Utcp|g3674	Utri|g1184	Utri|g1185
ortho0095	Mpen|mp01718	Srei|sr14642	Ssci|g5105_chr15_Ss	Uesc|g2022	UhoB|UHOR_05649	UhoO|g3635	Umay|um03696	Utcp|g5944	Utri|g4219	Mpen|mp02305	Srei|sr14641	Uesc|g2021	UhoB|UHOR_05648	UhoO|g3634	Umay|um03695	Utcp|g5945	Utri|g4220
ortho0096	Mpen|mp01716	Srei|sr14646	Mpen|mp01715	Srei|sr14647	Ssci|g5109_chr15_Ss	Ssci|g5110_chr15_Ss	Uesc|g2025	Uesc|g2026	UhoB|UHOR_05654	UhoB|UHOR_05655	UhoO|g3639	Umay|um03700	Umay|um03701	Utcp|g5940	Utcp|g6411	Utri|g4214	Utri|g4215
ortho0097	Mpen|mp01857	Srei|sr13628	Mpen|mp01856	Srei|sr13629	Ssci|g2720_chr06_Ss	Uesc|g3931	Uesc|g3932	UhoB|UHOR_04136	UhoB|UHOR_04137	UhoO|g111	UhoO|g2222	Umay|um02587	Umay|um10279	Utcp|g4516	Utcp|g4517	Utri|g5710	Utri|g5711
ortho0098	Mpen|mp01946	Srei|sr11371	Mpen|mp01947	Srei|sr11372	Ssci|g55_chr01_Ss	Uesc|g2618	Uesc|g2619	UhoB|UHOR_00075	UhoB|UHOR_00076	UhoO|g1511	UhoO|g1512	Umay|um00041	Umay|um00042	Utcp|g529	Utcp|g546	Utri|g4340	Utri|g4341
ortho0099	Mpen|mp01954	Srei|sr11404	Mpen|mp01955	Srei|sr11405	Ssci|g81_chr01_Ss	Ssci|g82_chr01_Ss	Uesc|g2588	UhoB|UHOR_00118	UhoB|UHOR_00119	UhoO|g2787	UhoO|g5126	Umay|um00071	Umay|um00072	Utcp|g615	Utcp|g616	Utri|g4374	Utri|g4375
ortho0100	Mpen|mp01899	Srei|sr16363	Mpen|mp01898	Srei|sr16364	Ssci|g4978_chr14_Ss	Ssci|g4979_chr14_Ss	Uesc|g6134	Uesc|g6136	UhoB|UHOR_08210	UhoB|UHOR_08212	UhoO|g1375	UhoO|g1376	Umay|um05376	Umay|um12087	Utcp|g891	Utcp|g892	Utri|g527
ortho0101	Mpen|mp02073	Srei|sr11519	Mpen|mp02074	Srei|sr11520	Ssci|g199_chr01_Ss	Ssci|g200_chr01_Ss	Uesc|g2467	Uesc|g2468	UhoB|UHOR_00276	UhoB|UHOR_00277	UhoO|g5101	Umay|um00172	Umay|um10046	Utcp|g5768	Utcp|g5769	Utri|g2598	Utri|g2599
ortho0102	Mpen|mp02252	Srei|sr13973	Mpen|mp02251	Srei|sr13974	Ssci|g3152_chr07_Ss	Ssci|g3153_chr07_Ss	Uesc|g361	Uesc|g362	UhoB|UHOR_04600	UhoB|UHOR_04601	UhoO|g2891	UhoO|g2892	Umay|um02919	Umay|um15000	Utcp|g1901	Utcp|g1902	Utri|g695
ortho0103	Mpen|mp02313	Srei|sr10556	Ssci|g1683_chr03_Ss	Uesc|g4915	UhoB|UHOR_02759	UhoO|g2273	Umay|um01856	Utcp|g2671	Utri|g2277	Mpen|mp04230	Srei|sr10569	Ssci|g1689_chr03_Ss	Uesc|g4921	UhoB|UHOR_02761	Umay|um01862	Utcp|g2677	Utri|g2285
ortho0104	Mpen|mp02360	Srei|sr16623	Ssci|g6432_chr22_Ss	Mpen|mp02359	Uesc|g3061	UhoB|UHOR_08535	UhoB|UHOR_08536	UhoO|g2848	UhoO|g2849	Umay|um11592	Umay|um11593	Utcp|g2873	Utcp|g2874	Utri|g1510	Srei|sr16622	Ssci|g6433_chr22_Ss	Utri|g1509
ortho0105	Mpen|mp02351	Srei|sr16646	Mpen|mp02349	Srei|sr16648	Ssci|g6465_chr22_Ss	Ssci|g6466_chr22_Ss	Uesc|g3046	Uesc|g3048	UhoB|UHOR_08553	UhoB|UHOR_08555	UhoO|g5967	Umay|um06019	Umay|um11808	Utcp|g2887	Utcp|g2889	Utri|g1493	Utri|g1495
ortho0106	Mpen|mp02410	Srei|sr12078	Mpen|mp02411	Srei|sr12079	Ssci|g745_chr02_Ss	Ssci|g746_chr02_Ss	Uesc|g683	Uesc|g684	UhoB|UHOR_01198	UhoB|UHOR_01200	UhoO|g6935	UhoO|g6936	Umay|um00786	Umay|um10787	Utcp|g4381	Utcp|g4382	Utri|g1833
ortho0107	Mpen|mp02390	Srei|sr15770	Ssci|g5846_chr18_Ss	Uesc|g6647	UhoB|UHOR_06996	UhoO|g5424	Umay|um04895	Utcp|g2406	Utri|g5920	Mpen|mp05486	Srei|sr15778	Ssci|g5870_chr18_Ss	Uesc|g6640	UhoB|UHOR_07009	UhoO|g5433	Umay|um04902	Utcp|g2413
ortho0108	Mpen|mp02367	Srei|sr16613	Mpen|mp02366	Srei|sr16614	Ssci|g6445_chr22_Ss	Ssci|g6446_chr22_Ss	Uesc|g3077	Uesc|g3078	UhoB|UHOR_08510	UhoB|UHOR_08511	UhoO|g5710	UhoO|g5711	Umay|um05992	Umay|um11590	Utcp|g2861	Utri|g1521	Utri|g1522
ortho0109	Mpen|mp02501	Srei|sr11064	Mpen|mp02500	Srei|sr11066	Ssci|g3862_chr10_Ss	Ssci|g3863_chr10_Ss	Uesc|g5853	Uesc|g5854	UhoB|UHOR_04914	UhoB|UHOR_04916	UhoO|g5277	UhoO|g5278	Umay|um03146	Umay|um03147	Utcp|g1321	Utri|g3144	Utri|g3145
ortho0110	Mpen|mp02457	Srei|sr14214	Mpen|mp02456	Srei|sr14215	Ssci|g3838_chr10_Ss	Ssci|g3839_chr10_Ss	Uesc|g5343	Uesc|g5344	UhoB|UHOR_04946	UhoB|UHOR_04948	UhoO|g7401	UhoO|g7402	Umay|um03171	Umay|um03172	Utcp|g5306	Utcp|g5307	Utri|g3115
ortho0111	Mpen|mp02620	Srei|sr10039	Mpen|mp02619	Srei|sr10041	Ssci|g4898_chr14_Ss	Ssci|g4899_chr14_Ss	Uesc|g6071	Uesc|g6072	UhoB|UHOR_08121	UhoB|UHOR_08123	UhoO|g2191	UhoO|g2716	Umay|um05292	Umay|um05293	Utcp|g2331	Utcp|g2332	Utri|g460
ortho0112	Mpen|mp02832	Srei|sr11342	Mpen|mp02834	Srei|sr11345	Ssci|g1923_chr04_Ss	Ssci|g1925_chr04_Ss	Uesc|g3292	UhoB|UHOR_08810	UhoB|UHOR_08813	UhoO|g2585	UhoO|g2587	Umay|um11230	Umay|um11232	Utcp|g2536	Utcp|g2538	Utri|g3937	Utri|g3939
ortho0113	Mpen|mp02867	Srei|sr11280.2	Mpen|mp02866	Srei|sr11282.2	Ssci|g1882_chr04_Ss	Ssci|g1883_chr04_Ss	Uesc|g5295	Uesc|g5296	UhoB|UHOR_08745	UhoB|UHOR_08746	UhoO|g7676	UhoO|g7677	Umay|um06167	Umay|um06168	Utcp|g4664	Utri|g3984	Utri|g3985
ortho0114	Mpen|mp02886	Srei|sr16564	Mpen|mp02887	Srei|sr16565	Ssci|g4131_chr11_Ss	Ssci|g4132_chr11_Ss	Uesc|g3213	UhoB|UHOR_08445	UhoB|UHOR_08446	UhoO|g3204	UhoO|g3205	Umay|um12025	Umay|um12026	Utcp|g3277	Utcp|g3278	Utri|g5994	Utri|g5995
ortho0115	Mpen|mp03149	Srei|sr16249	Mpen|mp03150	Srei|sr16250	Ssci|g6175_chr20_Ss	Ssci|g6176_chr20_Ss	Uesc|g811	Uesc|g812	UhoB|UHOR_07976	UhoB|UHOR_07978	UhoO|g2484	UhoO|g4825	Umay|um05564	Umay|um10895	Utcp|g2016	Utcp|g2017	Utri|g6189
ortho0116	Mpen|mp03174	Srei|sr16257	Mpen|mp03173	Srei|sr16258	Ssci|g6183_chr20_Ss	Ssci|g6184_chr20_Ss	Uesc|g803	Uesc|g804	UhoB|UHOR_07987	UhoB|UHOR_07988	UhoO|g5795	UhoO|g5796	Umay|um05571	Umay|um05572	Utcp|g2025	Utcp|g2026	Utri|g6182
ortho0117	Mpen|mp03201	Srei|sr10526	Mpen|mp03203	Srei|sr10527.2	Ssci|g2339_chr05_Ss	Ssci|g2340_chr05_Ss	Uesc|g5518	Uesc|g5519	UhoB|UHOR_02061	UhoB|UHOR_02062	UhoO|g2912	UhoO|g2913	Umay|um01372	Umay|um01373	Utcp|g6124	Utri|g2087	Utri|g2088
ortho0118	Mpen|mp03366	Srei|sr11738	Mpen|mp03367	Srei|sr11739	Ssci|g397_chr01_Ss	Uesc|g1297	Uesc|g1298	UhoB|UHOR_00590	UhoB|UHOR_00591	UhoO|g4279	UhoO|g4280	Umay|um00380	Umay|um00381	Utcp|g2970	Utcp|g2971	Utri|g316	Utri|g317
ortho0119	Mpen|mp03503	Srei|sr11975	Ssci|g847_chr02_Ss	Uesc|g2694	UhoB|UHOR_01059	UhoO|g1339	Umay|um00688	Utcp|g249	Utri|g1708	Mpen|mp03563	Srei|sr11976	Ssci|g846_chr02_Ss	Uesc|g2693	UhoB|UHOR_01060	UhoO|g1340	Umay|um00689	Utcp|g248
ortho0120	Mpen|mp03508	Srei|sr11982	Mpen|mp03509	Srei|sr11983	Ssci|g840_chr02_Ss	Uesc|g2686	Uesc|g2687	UhoB|UHOR_01068	UhoB|UHOR_01069	UhoO|g1351	UhoO|g1352	Umay|um00694	Umay|um00695	Utcp|g241	Utcp|g242	Utri|g1701	Utri|g1702
ortho0121	Mpen|mp03574	Srei|sr16472	Mpen|mp03576	Srei|sr16473	Ssci|g1216_chr02_Ss	Uesc|g1423	Uesc|g1424	UhoB|UHOR_08345	UhoB|UHOR_08347	UhoO|g266	UhoO|g267	Umay|um05849	Umay|um05850	Utcp|g6372	Utcp|g6373	Utri|g3773	Utri|g3774
ortho0122	Mpen|mp03577	Srei|sr16474	Mpen|mp03578	Srei|sr16475	Ssci|g1214_chr02_Ss	Ssci|g1215_chr02_Ss	Uesc|g1422	Uesc|g1447	UhoB|UHOR_08350	UhoB|UHOR_08352	UhoO|g263	UhoO|g264	Umay|um05853	Umay|um05854	Utcp|g6370	Utcp|g6371	Utri|g3776
ortho0123	Mpen|mp03670	Srei|sr15444	Ssci|g5556_chr17_Ss	Uesc|g4438	UhoB|UHOR_06561	UhoO|g1983	Umay|um04562	Utcp|g6305	Utri|g4084	Mpen|mp03704	Srei|sr15445	Ssci|g5555_chr17_Ss	UhoB|UHOR_06563	UhoO|g1982	Umay|um04563	Utcp|g6304	Utri|g4085
ortho0124	Mpen|mp03735	Srei|sr12706	Mpen|mp03734	Srei|sr12707	Ssci|g1459_chr03_Ss	Ssci|g1460_chr03_Ss	Uesc|g5361	Uesc|g5362	UhoB|UHOR_02429	UhoB|UHOR_02430	UhoO|g6545	Umay|um01638	Umay|um01639	Utcp|g3494	Utcp|g3495	Utri|g2861	Utri|g2862
ortho0125	Mpen|mp03854	Srei|sr11919	Mpen|mp03855	Srei|sr11920	Ssci|g902_chr02_Ss	Ssci|g903_chr02_Ss	Uesc|g2747	Uesc|g2748	UhoB|UHOR_00979	UhoB|UHOR_00980	UhoO|g954	UhoO|g955	Umay|um00639	Umay|um11449	Utcp|g299	Utcp|g300	Utri|g1676
ortho0126	Mpen|mp04028	Srei|sr16013	Mpen|mp04029	Srei|sr16014	Ssci|g6391_chr21_Ss	Uesc|g4631	Uesc|g4632	UhoB|UHOR_07344	UhoB|UHOR_07345	UhoO|g867	UhoO|g868	Umay|um05680	Umay|um12312	Utcp|g1526	Utcp|g1527	Utri|g6492	Utri|g6493
ortho0127	Mpen|mp04116	Srei|sr12868	Mpen|mp04117	Srei|sr12869	Ssci|g1614_chr03_Ss	Ssci|g1615_chr03_Ss	Uesc|g4849	UhoB|UHOR_02663	UhoB|UHOR_02664	UhoO|g6171	UhoO|g6172	Umay|um01790	Umay|um01791	Utcp|g4796	Utcp|g4797	Utri|g2210	Utri|g2211
ortho0128	Mpen|mp04309	Srei|sr15754	Mpen|mp04308	Srei|sr15755	Ssci|g3544_chr08_Ss	Uesc|g1105	Uesc|g1106	UhoB|UHOR_07783	UhoB|UHOR_07784	UhoO|g1086	UhoO|g1087	Umay|um04880	Umay|um04881	Utcp|g5379	Utcp|g5380	Utri|g1359	Utri|g1360
ortho0129	Mpen|mp04266	Srei|sr15966	Mpen|mp04267	Srei|sr15967	Ssci|g6412_chr21_Ss	Ssci|g6413_chr21_Ss	Uesc|g4575	UhoB|UHOR_07287	UhoB|UHOR_07288	UhoO|g5953	UhoO|g5954	Umay|um10721	Umay|um10722	Utcp|g720	Utcp|g721	Utri|g6514	Utri|g6515
ortho0130	Mpen|mp04333	Srei|sr11779	Mpen|mp04334	Srei|sr11780	Ssci|g431_chr01_Ss	Ssci|g432_chr01_Ss	Uesc|g1264	UhoB|UHOR_00653	UhoB|UHOR_00654	UhoO|g2535	UhoO|g2536	Umay|um00414	Umay|um00415	Utcp|g2938	Utcp|g2939	Utri|g282	Utri|g283
ortho0131	Mpen|mp04393	Srei|sr15693	Mpen|mp04394	Srei|sr15694	Ssci|g3418_chr08_Ss	Ssci|g3420_chr08_Ss	Uesc|g1069	UhoB|UHOR_07697	UhoB|UHOR_07698	UhoO|g758	UhoO|g759	Umay|um04819	Umay|um04820	Utcp|g5204	Utcp|g5205	Utri|g1296	Utri|g1297
ortho0132	Mpen|mp04369	Srei|sr16781	Mpen|mp04370	Srei|sr16782	Ssci|g2600_chr05_Ss	Uesc|g3265	Uesc|g3266	UhoB|UHOR_08864	UhoB|UHOR_08865	UhoO|g6668	UhoO|g7215	Umay|um06249	Umay|um10976	Utcp|g3247	Utcp|g3248	Utri|g3901	Utri|g3902
ortho0133	Mpen|mp04425	Srei|sr15696	Mpen|mp04424	Srei|sr15697	Ssci|g3415_chr08_Ss	Ssci|g3416_chr08_Ss	Uesc|g1071	Uesc|g1072	UhoB|UHOR_07701	UhoB|UHOR_07702	UhoO|g755	UhoO|g756	Umay|um10695	Umay|um10696	Utcp|g5207	Utcp|g5208	Utri|g1299
ortho0134	Mpen|mp04599	Srei|sr14302	Mpen|mp04598	Srei|sr14303	Ssci|g4000_chr10_Ss	Ssci|g4001_chr10_Ss	Uesc|g248	Uesc|g249	UhoB|UHOR_05140	UhoB|UHOR_05141	UhoO|g3155	UhoO|g3156	Umay|um03303	Umay|um10833	Utcp|g5317	Utri|g3286	Utri|g3287
ortho0135	Mpen|mp04562	Srei|sr14317	Mpen|mp04594	Srei|sr14318	Ssci|g4014_chr10_Ss	Uesc|g269	Uesc|g270	UhoB|UHOR_05159	UhoB|UHOR_05160	UhoO|g3170	UhoO|g3171	Umay|um03317	Umay|um03318	Utcp|g3298	Utcp|g3299	Utri|g3302	Utri|g3303
ortho0136	Mpen|mp04708	Srei|sr10190	Mpen|mp04707	Srei|sr10193	Ssci|g521_chr01_Ss	Ssci|g522_chr01_Ss	Uesc|g1177	UhoB|UHOR_00769	UhoB|UHOR_00770	UhoO|g53	UhoO|g54	Umay|um11430	Umay|um12104	Utcp|g5685	Utcp|g5686	Utri|g6272	Utri|g6273
ortho0137	Mpen|mp04729	Srei|sr14715	Mpen|mp04730	Srei|sr14716	Ssci|g5218_chr15_Ss	Ssci|g5219_chr15_Ss	Uesc|g2129	Uesc|g2130	UhoB|UHOR_05794	UhoB|UHOR_05795	UhoO|g5652	Umay|um03813	Umay|um03814	Utcp|g5054	Utcp|g5055	Utri|g2521	Utri|g2522
ortho0138	Mpen|mp04733	Srei|sr14721	Mpen|mp04734	Srei|sr14722	Ssci|g5224_chr15_Ss	Ssci|g5225_chr15_Ss	Uesc|g2135	Uesc|g2136	UhoB|UHOR_05803	UhoB|UHOR_05805	UhoO|g527	UhoO|g528	Umay|um03819	Umay|um03820	Utcp|g5060	Utcp|g5061	Utri|g2527
ortho0139	Mpen|mp04831	Srei|sr10272	Mpen|mp04830	Srei|sr10273	Ssci|g2515_chr05_Ss	Uesc|g4262	Uesc|g4263	UhoB|UHOR_01810	UhoB|UHOR_01812	UhoO|g2122	UhoO|g5389	Umay|um01195	Umay|um01196	Utcp|g3935	Utcp|g3936	Utri|g31	Utri|g32
ortho0140	Mpen|mp04876	Srei|sr15055	Mpen|mp04880	Srei|sr15056	Ssci|g4457_chr12_Ss	Ssci|g4458_chr12_Ss	Uesc|g3758	Uesc|g3759	UhoB|UHOR_06254	UhoB|UHOR_06255	UhoO|g2306	UhoO|g2307	Umay|um04176	Umay|um04177	Utcp|g5742	Utcp|g5743	Utri|g2003
ortho0141	Mpen|mp04901	Srei|sr15909	Mpen|mp04900	Srei|sr15910	Ssci|g5735_chr18_Ss	Ssci|g5736_chr18_Ss	Uesc|g3440	UhoB|UHOR_07197	UhoB|UHOR_07199	UhoO|g4462	UhoO|g4551	Umay|um05028	Umay|um05029	Utcp|g4239	Utcp|g4240	Utri|g5458	Utri|g5459
ortho0142	Mpen|mp04959	Srei|sr15292	Mpen|mp04958	Srei|sr15293	Ssci|g5956_chr19_Ss	Ssci|g5957_chr19_Ss	Uesc|g2232	Uesc|g2234	UhoB|UHOR_06882	UhoB|UHOR_06883	UhoO|g768	UhoO|g769	Umay|um04404	Umay|um04405	Utcp|g4854	Utri|g5207	Utri|g5208
ortho0143	Mpen|mp05059	Srei|sr10333	Mpen|mp05058	Srei|sr10334	Ssci|g2453_chr05_Ss	Uesc|g2857	Uesc|g2858	UhoB|UHOR_01887	UhoB|UHOR_01888	UhoO|g6412	UhoO|g6426	Umay|um01257	Umay|um11864	Utcp|g3068	Utcp|g3069	Utri|g1042	Utri|g1043
ortho0144	Mpen|mp05130	Srei|sr13189	Ssci|g3752_chr09_Ss	Uesc|g3816	UhoB|UHOR_03293	UhoO|g7710	Umay|um06296	Utcp|g5844	Utri|g138	Mpen|mp06093	Srei|sr13188	Uesc|g3817	UhoB|UHOR_03292	UhoO|g7709	Umay|um06295	Utcp|g5843	Utri|g137
ortho0145	Mpen|mp05202	Srei|sr14152	Mpen|mp05201	Srei|sr14153	Ssci|g2968_chr07_Ss	Ssci|g2969_chr07_Ss	Uesc|g6325	Uesc|g6357	UhoB|UHOR_04842	UhoB|UHOR_04843	UhoO|g6395	Umay|um11944	Umay|um11945	Utcp|g1172	Utcp|g4166	Utri|g871	Utri|g872
ortho0146	Mpen|mp05345	Srei|sr12583	Mpen|mp05346	Srei|sr12584	Ssci|g1345_chr03_Ss	Ssci|g1346_chr03_Ss	Uesc|g78	UhoB|UHOR_02245	UhoB|UHOR_02246	UhoO|g2699	UhoO|g5557	Umay|um01514	Umay|um01515	Utcp|g835	Utcp|g836	Utri|g2737	Utri|g2738
ortho0147	Mpen|mp05426	Srei|sr11876	Mpen|mp05427	Srei|sr11877	Ssci|g945_chr02_Ss	Ssci|g946_chr02_Ss	Uesc|g2791	Uesc|g2792	UhoB|UHOR_00930	UhoB|UHOR_00931	UhoO|g6531	UhoO|g6532	Umay|um00598	Umay|um00599	Utcp|g1298	Utcp|g1299	Utri|g1633
ortho0148	Mpen|mp05430	Srei|sr11883	Mpen|mp05431	Srei|sr11884	Ssci|g939_chr02_Ss	Uesc|g2784	Uesc|g2785	UhoB|UHOR_00941	UhoB|UHOR_00942	UhoO|g5522	UhoO|g6525	Umay|um00605	Umay|um15049	Utcp|g333	Utcp|g334	Utri|g1639	Utri|g1640
ortho0149	Mpen|mp05461	Srei|sr14246	Mpen|mp05460	Srei|sr14247	Ssci|g3945_chr10_Ss	Uesc|g196	Uesc|g197	UhoB|UHOR_05059	UhoB|UHOR_05060	UhoO|g2315	UhoO|g2316	Umay|um03252	Umay|um03253	Utcp|g3586	Utcp|g3587	Utri|g3225	Utri|g3226
ortho0150	Mpen|mp05651	Srei|sr13349	Mpen|mp05652	Srei|sr13351	Ssci|g4270_chr11_Ss	Ssci|g4271_chr11_Ss	Uesc|g3104	UhoB|UHOR_03519	UhoB|UHOR_03521	UhoO|g2180	UhoO|g2182	Umay|um02123	Umay|um02125	Utcp|g190	Utcp|g191	Utri|g4979	Utri|g4980
ortho0151	Mpen|mp05874	Srei|sr12764	Mpen|mp05873	Srei|sr12765	Ssci|g1516_chr03_Ss	Ssci|g1517_chr03_Ss	Uesc|g4746	Uesc|g4747	UhoB|UHOR_02513	UhoB|UHOR_02515	UhoO|g3613	UhoO|g7262	Umay|um11358	Umay|um11359	Utcp|g2251	Utcp|g2252	Utri|g4777
ortho0152	Mpen|mp05915	Srei|sr16381	Mpen|mp05916	Srei|sr16382	Ssci|g4998_chr14_Ss	Ssci|g5000_chr14_Ss	Uesc|g6155	Uesc|g6156	UhoB|UHOR_08235	UhoB|UHOR_08236	UhoO|g1716	Umay|um05396	Umay|um05398	Utcp|g909	Utcp|g910	Utri|g545	Utri|g547
ortho0153	Mpen|mp02910	Mpen|mp03261	Umay|um05927	Srei|sr16550	Ssci|g4142_chr11_Ss	Uesc|g3204	UhoB|UHOR_03683	UhoO|g211	Utcp|g5939	Utri|g6002	Ssci|g4141_chr11_Ss	Srei|sr16549	Umay|um05926	Uesc|g3205	Utcp|g6199	Utcp|g6198
ortho0154	Srei|sr12821	Srei|sr12835	Ssci|g1571_chr03_Ss	Ssci|g1584_chr03_Ss	Umay|um01758	Umay|um05794	Umay|um15032	Umay|um15074	Utcp|g2186	Utcp|g2520	Utri|g2177	Utri|g4467	Utri|g4835	Uesc|g4816	UhoB|UHOR_02616	UhoO|g4659
ortho0155	Uesc|g5901	Uesc|g5928	Uesc|g5929	Uesc|g6233	Uesc|g4221	Uesc|g6258	Uesc|g6282	Uesc|g6321	Uesc|g6433	Uesc|g6445	Uesc|g6461	Uesc|g6505	Uesc|g6575	Uesc|g6262	Uesc|g6313	Uesc|g6392
ortho0156	UhoB|UHOR_14038	UhoB|UHOR_14159	UhoB|UHOR_14178	Utcp|g3307	Utcp|g6061	Srei|sr02164	Srei|sr16557	Uesc|g6377	UhoO|g6226	Umay|um02745	Ssci|g835_chr02_Ss	UhoO|g4650	Ssci|g850_chr02_Ss	UhoB|UHOR_14107	UhoB|UHOR_03466	UhoO|g4484
ortho0157	Mpen|mp00314	Srei|sr15803	Ssci|g5840_chr18_Ss	Uesc|g6617	UhoB|UHOR_07035	UhoO|g6910	Umay|um04925	Utcp|g2437	Utri|g5910	Srei|sr15802	Ssci|g5841_chr18_Ss	UhoB|UHOR_07034	UhoO|g6909	Umay|um11162	Utcp|g2436	Utri|g5911
ortho0158	Mpen|mp01164	Srei|sr13258	Ssci|g4356_chr11_Ss	UhoB|UHOR_03391	Umay|um02040	Utcp|g5117	Utri|g5069	Mpen|mp01196	Srei|sr13259	Ssci|g4355_chr11_Ss	Uesc|g5429	UhoB|UHOR_03394	UhoO|g5474	Umay|um02041	Utcp|g5118	Utri|g5068
ortho0159	Mpen|mp01126	Srei|sr13618	Ssci|g2704_chr06_Ss	Uesc|g3905	UhoB|UHOR_04121	UhoO|g2237	Umay|um02576	Utcp|g3045	Utri|g5726	Mpen|mp01530	Srei|sr13619	Ssci|g2705_chr06_Ss	UhoB|UHOR_04122	UhoO|g2234	Umay|um02577	Utri|g5725
ortho0160	Mpen|mp01420	Srei|sr16136	Mpen|mp01421	Srei|sr16137	Ssci|g6072_chr20_Ss	Ssci|g6073_chr20_Ss	Uesc|g5406	Uesc|g5407	UhoB|UHOR_07820	UhoB|UHOR_07822	UhoO|g7529	UhoO|g7530	Umay|um05452	Umay|um05453	Utcp|g1940	Utri|g914
ortho0161	Mpen|mp01796	Srei|sr13744	Mpen|mp01795	Srei|sr13745	Ssci|g2822_chr06_Ss	Ssci|g2823_chr06_Ss	Uesc|g4047	UhoB|UHOR_04300	UhoB|UHOR_04301	UhoO|g2555	Umay|um02693	Umay|um11924	Utcp|g5340	Utcp|g5341	Utri|g5594	Utri|g5602
ortho0162	Mpen|mp02310	Srei|sr14263	Mpen|mp02311	Srei|sr14264	Ssci|g3961_chr10_Ss	Uesc|g210	Uesc|g211	UhoB|UHOR_05084	UhoB|UHOR_05085	UhoO|g2255	UhoO|g2256	Umay|um03267	Umay|um03268	Utcp|g3601	Utri|g3241	Utri|g3242
ortho0163	Mpen|mp02389	Srei|sr15771	Ssci|g5847_chr18_Ss	Uesc|g6646	UhoB|UHOR_06997	UhoO|g5425	Umay|um04896	Utcp|g2407	Utri|g5919	Mpen|mp05490	Srei|sr15772	Ssci|g5848_chr18_Ss	UhoB|UHOR_06999	UhoO|g5426	Umay|um04324	Utri|g5918
ortho0164	Mpen|mp02846	Srei|sr11337.2	Mpen|mp02845	Srei|sr11340.2	Ssci|g1922_chr04_Ss	Uesc|g3293	UhoB|UHOR_08806	UhoB|UHOR_08809	UhoO|g2588	UhoO|g2590	Umay|um06213	Umay|um06215	Utcp|g2539	Utcp|g2541	Utri|g3940	Utri|g3942
ortho0165	Mpen|mp02914	Srei|sr13430	Mpen|mp02913	Srei|sr13431	Ssci|g4147_chr11_Ss	Uesc|g3198	UhoB|UHOR_03673	UhoB|UHOR_03675	UhoO|g205	UhoO|g206	Umay|um10077	Umay|um12316	Utcp|g5932	Utcp|g5933	Utri|g4864	Utri|g4865
ortho0166	Mpen|mp02895	Srei|sr16590	Mpen|mp02899	Srei|sr16591	Ssci|g4107_chr11_Ss	Ssci|g4108_chr11_Ss	Uesc|g3233	UhoB|UHOR_08478	UhoB|UHOR_08479	UhoO|g5217	UhoO|g5218	Umay|um05961	Umay|um10865	Utcp|g3256	Utcp|g3257	Utri|g5970
ortho0167	Mpen|mp03063	Srei|sr15401	Mpen|mp03062	Srei|sr15402	Ssci|g5521_chr17_Ss	Uesc|g4482	Uesc|g4483	UhoB|UHOR_06498	UhoB|UHOR_06499	UhoO|g4341	UhoO|g4342	Umay|um04516	Umay|um04517	Utcp|g4077	Utcp|g4078	Utri|g4435
ortho0168	Mpen|mp03482	Srei|sr15505	Mpen|mp03481	Srei|sr15506	Ssci|g5623_chr17_Ss	Ssci|g5624_chr17_Ss	Uesc|g3305	UhoB|UHOR_06645	UhoB|UHOR_06646	UhoO|g4779	UhoO|g4780	Umay|um04623	Umay|um04624	Utcp|g360	Utri|g4143	Utri|g4144
ortho0169	Mpen|mp03647	Srei|sr16503	Mpen|mp03646	Srei|sr16504	Ssci|g1186_chr02_Ss	Ssci|g1187_chr02_Ss	Uesc|g1455	UhoB|UHOR_08384	UhoB|UHOR_08385	UhoO|g799	UhoO|g800	Umay|um05880	Umay|um11035	Utcp|g3375	Utcp|g3376	Utri|g3841
ortho0170	Mpen|mp03731	Srei|sr12713	Mpen|mp03730	Srei|sr12714	Ssci|g1467_chr03_Ss	Ssci|g1468_chr03_Ss	Uesc|g5368	Uesc|g5369	UhoB|UHOR_02439	UhoB|UHOR_02441	UhoO|g7689	UhoO|g7690	Umay|um01645	Umay|um01646	Utcp|g2298	Utri|g2869
ortho0171	Mpen|mp03766	Srei|sr14104	Ssci|g3012_chr07_Ss	Mpen|mp03767	Srei|sr14105	Ssci|g3013_chr07_Ss	Uesc|g1007	Uesc|g1008	UhoB|UHOR_04769	UhoB|UHOR_04771	UhoO|g3840	UhoO|g3841	Umay|um03045	Umay|um10365	Utcp|g1145	Utri|g841
ortho0172	Mpen|mp04025	Srei|sr15998	Mpen|mp04026	Srei|sr15999	Ssci|g6337_chr21_Ss	Ssci|g6338_chr21_Ss	Uesc|g4638	Uesc|g4639	UhoB|UHOR_07333	UhoB|UHOR_07335	UhoO|g874	Umay|um05674	Umay|um10735	Utcp|g1520	Utri|g4723	Utri|g4724
ortho0173	Mpen|mp04518	Srei|sr14758	Ssci|g4856_chr14_Ss	Uesc|g5104	UhoB|UHOR_05861	UhoO|g3083	Umay|um12243	Utcp|g5093	Utri|g5508	Srei|sr14759	Ssci|g4855_chr14_Ss	Uesc|g5103	UhoB|UHOR_05862	Umay|um03857	Utcp|g5094	Utri|g5509
ortho0174	Mpen|mp05231	Srei|sr13865	Mpen|mp05209	Srei|sr13866	Ssci|g3256_chr07_Ss	Ssci|g3257_chr07_Ss	Uesc|g455	Uesc|g456	UhoB|UHOR_04451	UhoB|UHOR_04453	UhoO|g5630	Umay|um02823	Umay|um11932	Utcp|g5357	Utcp|g5358	Utri|g601
ortho0175	Mpen|mp05399	Srei|sr13565	Ssci|g1017_chr02_Ss	Uesc|g4101	UhoB|UHOR_03852	UhoO|g3934	Umay|um10130	Utcp|g3885	Utri|g3529	Srei|sr13566	Ssci|g1018_chr02_Ss	Uesc|g4100	UhoB|UHOR_03853	UhoO|g3935	Umay|um10131	Utri|g3530
ortho0176	Mpen|mp05608	Srei|sr16697	Mpen|mp05606	Srei|sr16698	Ssci|g6511_chr22_Ss	Ssci|g6513_chr22_Ss	Uesc|g5812	UhoB|UHOR_08617	UhoB|UHOR_08619	UhoO|g4206	UhoO|g4207	Umay|um06070	Umay|um06071	Utcp|g3157	Utri|g1438	Utri|g1439
ortho0177	Mpen|mp05757	Srei|sr15157	Ssci|g4563_chr12_Ss	Uesc|g3573	UhoB|UHOR_06400	UhoO|g5639	Umay|um04265	Utcp|g2587	Utri|g1906	Srei|sr15156	Uesc|g3572	UhoB|UHOR_06399	UhoO|g5638	Umay|um10421	Utcp|g2588	Utri|g1907
ortho0178	Mpen|mp04212	Mpen|mp04926	Srei|sr10628.2	Srei|sr15240	Umay|um01900	Umay|um04354	Utcp|g2714	Utcp|g4318	Utri|g2324	Utri|g3048	Ssci|g1729_chr03_Ss	Ssci|g6009_chr19_Ss	Uesc|g2282	UhoB|UHOR_06805	UhoO|g746
ortho0179	Mpen|mp05607	Mpen|mp05985	UhoO|g4203	UhoO|g618	Umay|um04032	Umay|um06075	Srei|sr16700	Ssci|g6517_chr22_Ss	UhoB|UHOR_06098	UhoB|UHOR_08622	Utcp|g3155	Utri|g1437	Srei|sr14937	Ssci|g5316_chr16_Ss	Uesc|g1735
ortho0180	Ssci|g4259_chr11_Ss	Ssci|g4260_chr11_Ss	Mpen|mp05673	Uesc|g3094	Srei|sr13363	Ssci|g4257_chr11_Ss	Srei|sr13361	Srei|sr13362	UhoO|g5730	Umay|um02135	Utcp|g201	Utri|g4969	Utri|g4970	Umay|um02136	UhoB|UHOR_03536
ortho0181	UhoB|UHOR_04405	UhoB|UHOR_07872	UhoB|UHOR_08460	UhoB|UHOR_13567	UhoB|UHOR_13175	UhoB|UHOR_13402	UhoB|UHOR_13373	UhoB|UHOR_14638	UhoB|UHOR_14786	UhoB|UHOR_15821	UhoB|UHOR_16052	UhoB|UHOR_12762	UhoO|g393	UhoO|g4545	UhoO|g959
ortho0182	UhoO|g1334	UhoO|g1439	UhoO|g3926	UhoO|g5981	UhoO|g6540	UhoO|g6832	UhoO|g2689	UhoO|g6238	UhoO|g4629	UhoO|g5261	UhoO|g5905	UhoO|g6404	UhoO|g6556	UhoO|g7259	UhoB|UHOR_14088
ortho0183	Mpen|mp00201	Srei|sr11940	Ssci|g885_chr02_Ss	Mpen|mp00200	Ssci|g886_chr02_Ss	Uesc|g2729	Uesc|g2730	UhoB|UHOR_00996	UhoB|UHOR_00997	UhoO|g940	Umay|um00656	Umay|um00657	Utcp|g283	Utri|g1743	Utri|g1744
ortho0184	Mpen|mp00522	Srei|sr14392	Ssci|g4616_chr13_Ss	Uesc|g2199	Umay|um03403	Utcp|g2493	Utri|g5532	Mpen|mp00639	Srei|sr14391	Uesc|g2197	UhoB|UHOR_05264	UhoO|g4303	Umay|um11068	Utcp|g6072	Utri|g1093
ortho0185	Mpen|mp01388	Srei|sr13617	UhoB|UHOR_14425	UhoO|g4648	Utcp|g5150	Utri|g3371	Mpen|mp01744	Srei|sr10944	Ssci|g693_chr01_Ss	Ssci|g694_chr01_Ss	Uesc|g5775	UhoB|UHOR_12740	UhoO|g5927	Umay|um02493	Utri|g3386
ortho0186	Mpen|mp01453	Srei|sr10892	Ssci|g654_chr01_Ss	Uesc|g5891	UhoB|UHOR_04008	UhoO|g7514	Umay|um02456	Utcp|g2161	Utri|g3422	Srei|sr10890.2	Ssci|g653_chr01_Ss	Utri|g3424	Uesc|g5892	UhoB|UHOR_04009	Umay|um12191
ortho0187	Mpen|mp01606	Srei|sr16300	Srei|sr16302	Ssci|g6227_chr20_Ss	Uesc|g795	Uesc|g796	UhoB|UHOR_08045	UhoB|UHOR_08046	UhoO|g2998	UhoO|g2999	Umay|um05612	Umay|um12309	Utcp|g5720	Utri|g6148	Utri|g6149
ortho0188	Mpen|mp02353	Srei|sr16644	Mpen|mp02352	Srei|sr16645	Ssci|g6463_chr22_Ss	Ssci|g6464_chr22_Ss	Uesc|g3049	UhoB|UHOR_08551	UhoB|UHOR_08552	UhoO|g5965	UhoO|g5966	Umay|um06018	Umay|um11807	Utcp|g2886	Utri|g1496
ortho0189	Mpen|mp03022	Srei|sr15372	Ssci|g5490_chr17_Ss	Uesc|g4509	UhoB|UHOR_06456	UhoO|g2962	Umay|um04487	Utcp|g4055	Utri|g4464	Uesc|g2330	UhoB|UHOR_06343	UhoO|g4119	Umay|um04750	Utcp|g4733	Utri|g5969
ortho0190	Mpen|mp03404	Srei|sr16756	Mpen|mp03406	Srei|sr16757	Ssci|g6569_chr22_Ss	Uesc|g1923	UhoB|UHOR_08685	UhoB|UHOR_08686	UhoO|g2801	UhoO|g2802	Umay|um06120	Umay|um06121	Utcp|g4738	Utri|g1390	Utri|g1391
ortho0191	Mpen|mp04363	Srei|sr11777	Mpen|mp04362	Srei|sr11778	Ssci|g430_chr01_Ss	Uesc|g1265	UhoB|UHOR_00648	UhoB|UHOR_00651	UhoO|g2533	UhoO|g2534	Umay|um10103	Umay|um10104	Utcp|g2940	Utcp|g2941	Utri|g284
ortho0192	Mpen|mp04962	Srei|sr15289	Mpen|mp04961	Srei|sr15290	Ssci|g5959_chr19_Ss	Uesc|g2235	Uesc|g2236	UhoB|UHOR_06879	UhoO|g771	Umay|um04401	Umay|um04402	Utcp|g4851	Utcp|g4852	Utri|g5210	Utri|g5211
ortho0193	Mpen|mp05471	Srei|sr15791	Mpen|mp05472	Srei|sr15792	Ssci|g5855_chr18_Ss	Uesc|g6625	Uesc|g6628	UhoB|UHOR_07026	UhoO|g1292	Umay|um04914	Umay|um04915	Utcp|g2426	Utcp|g2427	Utri|g5934	Utri|g5935
ortho0194	Srei|sr12496	Srei|sr14591	Ssci|g2282_chr05_Ss	Ssci|g5055_chr15_Ss	Uesc|g1969	Uesc|g5391	Umay|um02803	Umay|um03645	Utcp|g4933	Utcp|g784	Mpen|mp01562	UhoB|UHOR_05581	UhoO|g7074	Utri|g4271
ortho0195	Srei|sr14638	Srei|sr16600	Ssci|g4098_chr11_Ss	Ssci|g5102_chr15_Ss	Uesc|g2018	Uesc|g2186	Umay|um03692	Umay|um15026	Utcp|g2901	Utcp|g5948	Utri|g4223	Utri|g5954	Mpen|mp02279	UhoO|g6439
ortho0196	Srei|sr15919	Srei|sr16875	Ssci|g3284_chr08_Ss	Ssci|g5727_chr18_Ss	Uesc|g3449	Uesc|g4214	Umay|um05038	Umay|um06433	Utcp|g4229	Utcp|g5992	Mpen|mp05542	UhoB|UHOR_08984	UhoO|g5783	Utri|g4587
ortho0197	Ssci|g2201_chr04_Ss	Ssci|g2939_chr06_Ss	Umay|um02810	Umay|um04085	Umay|um15053	Utcp|g2485	Utcp|g5601	Utri|g3647	Utri|g4667	Mpen|mp03800	Srei|sr12185	Uesc|g582	UhoB|UHOR_01336	UhoO|g6863
ortho0198	Uesc|g1484	Uesc|g2656	Uesc|g6331	Uesc|g6340	Uesc|g6330	Uesc|g1483	Mpen|mp01931	Srei|sr20010	Ssci|g15_chr01_Ss	UhoB|UHOR_00041	UhoO|g1790	Umay|um10001	Utcp|g579	Utri|g4301
ortho0199	UhoO|g1407	UhoO|g1574	UhoO|g3354	UhoO|g469	UhoO|g5291	UhoO|g934	UhoO|g2357	UhoO|g3163	UhoO|g454	UhoO|g2429	UhoO|g2885	UhoO|g3505	UhoO|g3577	UhoO|g3769
ortho0200	Mpen|mp00713	Srei|sr12438	Mpen|mp00714	Srei|sr12439	Ssci|g2580_chr05_Ss	Uesc|g1511	UhoB|UHOR_01721	UhoB|UHOR_01722	UhoO|g5509	UhoO|g5510	Umay|um11643	Umay|um11644	Utcp|g1419	Utri|g6414
ortho0201	Mpen|mp01305	Srei|sr13800	Mpen|mp01306	Srei|sr13801	Ssci|g2876_chr06_Ss	Ssci|g2877_chr06_Ss	Uesc|g1685	UhoB|UHOR_04377	UhoO|g220	Umay|um02741	Umay|um02742	Utcp|g5223	Utri|g5547	Utri|g5548
ortho0202	Mpen|mp01656	Srei|sr14477	Mpen|mp01655	Srei|sr14478	Ssci|g4691_chr13_Ss	Uesc|g2909	UhoB|UHOR_05366	UhoB|UHOR_05367	UhoO|g3730	UhoO|g3731	Umay|um11084	Umay|um11085	Utcp|g3687	Utri|g1171
ortho0203	Mpen|mp01833	Srei|sr13837	Mpen|mp01832	Srei|sr13838	Ssci|g2914_chr06_Ss	Ssci|g2915_chr06_Ss	Uesc|g5164	UhoB|UHOR_04427	UhoO|g5832	Umay|um02779	Utcp|g6276	Utcp|g6277	Utri|g4859	Utri|g4861
ortho0204	Mpen|mp02187	Srei|sr11928	Mpen|mp02183	Srei|sr11929	Ssci|g894_chr02_Ss	Uesc|g2738	UhoB|UHOR_00988	UhoB|UHOR_00992	UhoO|g5116	UhoO|g5906	Umay|um11453	Umay|um11454	Utcp|g291	Utri|g1753
ortho0205	Mpen|mp02396	Srei|sr12052	Mpen|mp02397	Srei|sr12053	Ssci|g771_chr02_Ss	Uesc|g708	UhoB|UHOR_01164	UhoB|UHOR_01166	UhoO|g3250	Umay|um11198	Umay|um11199	Utcp|g4405	Utcp|g4406	Utri|g1808
ortho0206	Mpen|mp00267	Mpen|mp03415	Utcp|g1738	Utcp|g1739	Srei|sr11237	Ssci|g5160_chr15_Ss	UhoB|UHOR_07319	UhoO|g1162	Umay|um03752	Srei|sr11238	Ssci|g5161_chr15_Ss	Utri|g4265	UhoB|UHOR_08139
ortho0207	Mpen|mp04181	Mpen|mp04842	Umay|um02826	Utcp|g5354	Srei|sr13869	Ssci|g3250_chr07_Ss	Uesc|g452	UhoB|UHOR_04456	UhoO|g5627	Utri|g598	Srei|sr13870	Ssci|g3249_chr07_Ss	Utcp|g5353
ortho0208	Ssci|g1540_chr03_Ss	Ssci|g6237_chr21_Ss	Utcp|g2229	Utcp|g5758	Utri|g4803	Utri|g5113	Utri|g592	Mpen|mp04076	Srei|sr12789	Uesc|g4772	UhoB|UHOR_02553	UhoO|g2943	Umay|um01714
ortho0209	UhoO|g3248	UhoO|g3902	UhoO|g6204	UhoO|g6480	UhoO|g6874	UhoO|g7031	UhoO|g7049	UhoO|g7134	UhoO|g7170	UhoO|g7261	UhoO|g7305	UhoO|g3928	UhoO|g5935
ortho0210	Utcp|g2705	Utcp|g5454	Mpen|mp04215	Srei|sr10611	Ssci|g1719_chr03_Ss	Uesc|g4951	UhoB|UHOR_02805	UhoO|g577	Umay|um10608	Utri|g2315	Utri|g4681	Srei|sr13859	Ssci|g2935_chr06_Ss
ortho0211	Mpen|mp01684	Srei|sr10715	Mpen|mp01685	Srei|sr10716	Ssci|g1810_chr03_Ss	Uesc|g5024	UhoB|UHOR_02911	UhoO|g1120	Umay|um11373	Umay|um11374	Utcp|g4580	Utri|g2387	Utri|g2388
ortho0212	Mpen|mp01757	Srei|sr13695	Ssci|g2776_chr06_Ss	Uesc|g3997	UhoB|UHOR_04235	UhoO|g1275	Umay|um10302	Utcp|g704	Utri|g5652	Srei|sr13694	UhoB|UHOR_04233	UhoO|g4724	Umay|um10301
ortho0213	Mpen|mp02385	Srei|sr13248	Ssci|g4367_chr11_Ss	Uesc|g5439	UhoB|UHOR_03379	UhoO|g2062	Umay|um15031	Utcp|g5106	Utri|g5077	Ssci|g4368_chr11_Ss	Uesc|g5440	UhoB|UHOR_03380	Umay|um06493
ortho0214	Mpen|mp03053	Ssci|g5539_chr17_Ss	Uesc|g4463	Utcp|g4096	Utri|g4057	Mpen|mp06182	Srei|sr15420	Ssci|g5538_chr17_Ss	Uesc|g4464	UhoB|UHOR_06523	UhoO|g4582	Umay|um11757	Utri|g4056
ortho0215	Mpen|mp04770	Srei|sr16173	Uesc|g506	UhoB|UHOR_07878	UhoO|g329	Umay|um05493	Utcp|g6215	Utri|g946	Ssci|g6105_chr20_Ss	Srei|sr16172	UhoB|UHOR_07877	Umay|um10757	Utri|g945
ortho0216	Mpen|mp04998	Srei|sr13527	Srei|sr13528	Ssci|g1050_chr02_Ss	Uesc|g4134	UhoB|UHOR_03811	UhoB|UHOR_03813	UhoO|g5962	UhoO|g5963	Umay|um11703	Umay|um11704	Utcp|g1559	Utri|g3557
ortho0217	Mpen|mp05555	Srei|sr16872	Ssci|g3287_chr08_Ss	Uesc|g4212	UhoB|UHOR_13180	Umay|um06429	Utcp|g5995	Utri|g6587	Srei|sr16871	Ssci|g3288_chr08_Ss	Uesc|g4211	Umay|um06428	Utcp|g5996
ortho0218	Srei|sr10824	Srei|sr10825.2	Umay|um02412-A	Umay|um02412-B	Mpen|mp02956	Ssci|g610_chr01_Ss	Uesc|g6559	UhoB|UHOR_03881	UhoO|g2388	Utcp|g5395	Utri|g3469	UhoO|g2390
ortho0219	Srei|sr16733	Srei|sr16734	UhoB|UHOR_08671	UhoB|UHOR_08672	Umay|um06111-A	Umay|um06111-B	Mpen|mp03425	Ssci|g6546_chr22_Ss	Uesc|g1913	UhoO|g7272	Utcp|g6166	Utri|g1404
ortho0220	Ssci|g1657_chr03_Ss	Ssci|g3540_chr08_Ss	Umay|um01830	Umay|um04697	Utri|g2231	Utri|g4651	Mpen|mp04650	Srei|sr12912	Uesc|g4891	UhoB|UHOR_02719	UhoO|g5062	Utcp|g2646
ortho0221	Ssci|g3096_chr07_Ss	Ssci|g4384_chr12_Ss	Uesc|g1960	Uesc|g926	Umay|um06460	Umay|um10339	Mpen|mp02530	Srei|sr14030	UhoB|UHOR_04672	UhoO|g3815	Utcp|g1847	Utri|g753
ortho0222	Uesc|g5946	Uesc|g6276	Uesc|g6320	Uesc|g6391	Uesc|g6491	Uesc|g6484	Uesc|g6467	Uesc|g6407	Uesc|g6390	Uesc|g6334	Uesc|g3234	Mpen|mp02655
ortho0223	Uesc|g5902	Uesc|g6186	Uesc|g3479	Uesc|g6412	Uesc|g6296	Uesc|g6566	Uesc|g6408	Uesc|g6228	Uesc|g6297	Uesc|g4220	Uesc|g6349	Uesc|g6307
ortho0224	UhoO|g4192	UhoO|g1938	UhoO|g2520	UhoO|g3279	UhoO|g1904	UhoO|g3761	UhoO|g3820	UhoO|g5830	UhoO|g5881	UhoO|g6391	UhoO|g8	UhoO|g7339
ortho0225	UhoO|g1882	UhoO|g2576	UhoO|g4546	UhoO|g4796	UhoO|g6159	UhoO|g6365	UhoO|g80	Utri|g105	Utri|g108	Uesc|g6500	UhoB|UHOR_12961	UhoB|UHOR_12960
ortho0226	Umay|um03394	Umay|um03869	Umay|um04486	Umay|um06506	Umay|um11065	Umay|um04094	Umay|um10980	Umay|um06474	Umay|um06476	Umay|um10585	Umay|um04308	Umay|um05977
ortho0227	Utcp|g3284	Utcp|g6200	Utcp|g6201	Srei|sr16551	Ssci|g4140_chr11_Ss	Uesc|g3206	UhoB|UHOR_15327	UhoO|g6154	Umay|um05928	Utcp|g6202	UhoB|UHOR_03684	UhoO|g6155
ortho0228	Mpen|mp00831	Srei|sr14354	Ssci|g4055_chr10_Ss	Uesc|g327	UhoB|UHOR_05217	UhoO|g1759	Umay|um11009	Utcp|g2393	Utri|g3342	Srei|sr14348	UhoB|UHOR_05218	Umay|um11010
ortho0229	Mpen|mp00979	Srei|sr15990	Ssci|g6330_chr21_Ss	Uesc|g4646	UhoB|UHOR_07317	UhoO|g7556	Umay|um10727	Utcp|g6300	Utri|g4731	Srei|sr15991	UhoB|UHOR_07318	Umay|um10728
ortho0230	Mpen|mp02011	Srei|sr11517	Ssci|g202_chr01_Ss	Uesc|g2465	UhoB|UHOR_00272	UhoO|g5103	Umay|um10044	Utcp|g5766	Utri|g2595	Srei|sr11516	UhoB|UHOR_00273	Umay|um10043
ortho0231	Mpen|mp05069	Srei|sr10311	Ssci|g2472_chr05_Ss	Uesc|g2841	UhoB|UHOR_01866	UhoO|g5118	Umay|um01237	Utcp|g3901	Utri|g1062	Srei|sr10312	Ssci|g2471_chr05_Ss	Umay|um01236
ortho0232	Srei|sr11493	Srei|sr11494	Umay|um00145-A	Umay|um00145-B	Mpen|mp02093	Ssci|g161_chr01_Ss	Uesc|g2505	UhoB|UHOR_00227	UhoO|g1310	Utcp|g2810	Utri|g2639
ortho0233	Srei|sr14401	Srei|sr14993	Utri|g1096	Utri|g4774	Mpen|mp01523	Ssci|g4618_chr13_Ss	Uesc|g2208	UhoB|UHOR_05268	UhoO|g989	Umay|um11070	Utcp|g957
ortho0234	Srei|sr16587	Srei|sr16601	Ssci|g4097_chr11_Ss	Ssci|g4111_chr11_Ss	Umay|um05958	Umay|um05972	Utcp|g2902	Utcp|g3260	Utri|g5955	Utri|g5972	Uesc|g2185
ortho0235	Ssci|g2616_chr05_Ss	Ssci|g5493_chr17_Ss	Mpen|mp03076	Srei|sr15375	Uesc|g4506	UhoB|UHOR_06459	UhoO|g2959	Umay|um11982	Utcp|g4043	Utri|g4461	Umay|um04083
ortho0236	Ssci|g2865_chr06_Ss	Ssci|g6514_chr22_Ss	Ssci|g6581_chr22_Ss	Ssci|g1057_chr02_Ss	Ssci|g6609_chr24_Ss	Ssci|g709_chr01_Ss	Utcp|g4757	Utcp|g6344	Mpen|mp00087	Mpen|mp03672	Srei|sr16810
ortho0237	Uesc|g6167	Uesc|g6177	Mpen|mp05842	Srei|sr16394	Mpen|mp05841	Ssci|g5012_chr14_Ss	Umay|um10218	Srei|sr16395	Ssci|g5013_chr14_Ss	Srei|sr16396	Ssci|g5014_chr14_Ss
ortho0238	UhoB|UHOR_02118	UhoB|UHOR_04370	UhoO|g213	UhoO|g4193	Mpen|mp01575	Srei|sr12480	Ssci|g2298_chr05_Ss	Uesc|g5661	Umay|um12136	Utcp|g6026	Utri|g6236
ortho0239	UhoB|UHOR_06211	UhoB|UHOR_07322	Mpen|mp04892	Srei|sr15027	Ssci|g4431_chr12_Ss	Uesc|g3698	Uesc|g3700	UhoO|g3399	Umay|um04150	Utcp|g5459	Utri|g3008
ortho0240	UhoB|UHOR_03570	UhoB|UHOR_07399	UhoO|g4371	UhoO|g7065	Mpen|mp00609	Srei|sr13398	Ssci|g4228_chr11_Ss	Uesc|g3119	Umay|um02165	Utcp|g1079	Utri|g4944
ortho0241	UhoB|UHOR_01301	UhoB|UHOR_07428	Mpen|mp02283	Srei|sr16061	Ssci|g6310_chr21_Ss	Uesc|g4665	UhoO|g5199	Umay|um10914	Utcp|g5976	Utri|g4489	UhoO|g5997
ortho0242	UhoB|UHOR_04323	UhoB|UHOR_07946	UhoO|g2546	UhoO|g82	Mpen|mp04009	Srei|sr16224	Ssci|g6153_chr20_Ss	Uesc|g834	Umay|um05542	Utcp|g5438	Utri|g997
ortho0243	UhoB|UHOR_02418	UhoB|UHOR_08625	UhoO|g4202	UhoO|g6552	Mpen|mp00786	Srei|sr16701	Ssci|g6515_chr22_Ss	Uesc|g5814	Umay|um06076	Utcp|g3154	Utri|g1436
ortho0244	UhoB|UHOR_03913	UhoB|UHOR_10023	UhoB|UHOR_10025	UhoO|g2159	UhoO|g3298	UhoO|g3464	UhoO|g3948	UhoO|g4606	Srei|sr00799	Ssci|g6594_chr23_Ss	Srei|sr11477
ortho0245	UhoB|UHOR_10004	UhoB|UHOR_13650	UhoO|g1045	UhoO|g929	Mpen|mp05156	Srei|sr10775	Ssci|g4193_chr11_Ss	Uesc|g3155	Umay|um02199	Utcp|g1117	Utri|g4910
ortho0246	UhoB|UHOR_04401	UhoB|UHOR_15778	UhoO|g237	UhoO|g823	Mpen|mp01323	Srei|sr13817	Ssci|g2895_chr06_Ss	Uesc|g5379	Umay|um02763	Utcp|g5237	Utri|g4842
ortho0247	UhoO|g1637	UhoO|g3121	UhoO|g4826	UhoO|g6168	UhoO|g7409	UhoO|g3757	UhoO|g379	UhoO|g6602	UhoO|g6653	Mpen|mp02654	UhoB|UHOR_12181
ortho0248	UhoO|g1288	UhoO|g6225	UhoO|g6265	UhoO|g6840	UhoO|g6860	UhoO|g852	UhoO|g960	UhoO|g323	UhoO|g4601	UhoO|g4243	Umay|um10774
ortho0249	UhoO|g1262	UhoO|g5114	UhoO|g5718	UhoO|g5968	UhoO|g932	UhoO|g2058	UhoO|g4326	UhoO|g2837	UhoO|g7506	UhoO|g4580	UhoO|g6165
ortho0250	Umay|um03202	Umay|um10403	Srei|sr11101	Ssci|g3889_chr10_Ss	Srei|sr11102	Ssci|g3890_chr10_Ss	UhoB|UHOR_04986	UhoO|g4285	Utcp|g6389	Utri|g3172	Utri|g3173
ortho0251	Utcp|g4758	Utcp|g4871	Utcp|g5674	Utcp|g5372	Utcp|g6035	Utcp|g6446	Utcp|g786	Ssci|g3419_chr08_Ss	Ssci|g6630_chr25_Ss_unplaced	Uesc|g217	Uesc|g4550
ortho0252	Utri|g4039	Utri|g4773	Utri|g6482	Mpen|mp04057	Srei|sr16023	Ssci|g6382_chr21_Ss	Uesc|g4622	UhoB|UHOR_07357	UhoO|g858	Umay|um05690	Utcp|g1536
ortho0253	Utri|g2425	Utri|g5960	Mpen|mp01079	Srei|sr12957	Ssci|g1826_chr03_Ss	Uesc|g5056	UhoB|UHOR_02964	UhoO|g1148	Umay|um01996	Umay|um05248	Utcp|g4906
ortho0254	Mpen|mp00131	Srei|sr13048	Mpen|mp00132	Ssci|g3614_chr09_Ss	Uesc|g1912	Uesc|g5684	UhoB|UHOR_03086	UhoO|g5497	Umay|um10181	Utcp|g3782	Utri|g5857
ortho0255	Mpen|mp00626	Srei|sr16106	Ssci|g5692_chr17_Ss	Uesc|g4713	UhoB|UHOR_07510	UhoO|g438	Umay|um05774	Utcp|g3567	Utri|g4545	Umay|um03630	Utri|g178
ortho0256	Mpen|mp01480	Srei|sr11639	Ssci|g302_chr01_Ss	Mpen|mp01479	Uesc|g1393	Uesc|g1394	UhoB|UHOR_00449	UhoO|g6521	Umay|um10089	Utcp|g6416	Utri|g414
ortho0257	Mpen|mp01427	Ssci|g6060_chr20_Ss	Uesc|g5415	Umay|um11574	Utcp|g6211	Utri|g898	Srei|sr16127	UhoB|UHOR_07806	UhoO|g7610	Umay|um11575	Utri|g899
ortho0258	Mpen|mp01561	Srei|sr13855	Ssci|g2934_chr06_Ss	Uesc|g5397	UhoB|UHOR_04448	UhoO|g5580	Umay|um02802	Utcp|g6234	Utri|g4680	Uesc|g5396	Utcp|g6233
ortho0259	Mpen|mp01526	Ssci|g4621_chr13_Ss	Mpen|mp01525	Ssci|g4622_chr13_Ss	Uesc|g2214	Uesc|g2215	UhoB|UHOR_05272	UhoB|UHOR_05273	UhoO|g991	Umay|um03413	Umay|um03414
ortho0260	Mpen|mp04115	Srei|sr12866	Ssci|g1612_chr03_Ss	Uesc|g4847	UhoB|UHOR_02660	UhoO|g6169	Umay|um01788	Utcp|g4799	Utri|g2208	Uesc|g3879	Utcp|g3007
ortho0261	Srei|sr12491	Ssci|g2287_chr05_Ss	Uesc|g5680	UhoB|UHOR_02138	UhoO|g4180	Umay|um01424	Utcp|g1480	Utri|g6225	Uesc|g5679	UhoB|UHOR_02139	Utcp|g1481
ortho0262	Srei|sr16823	Uesc|g5148	UhoB|UHOR_08915	UhoO|g1329	Umay|um11002	Utcp|g456	Utri|g6617	UhoB|UHOR_08916	UhoO|g1328	Utri|g6616	Umay|um11444
ortho0263	Mpen|mp00135	Mpen|mp00136	Srei|sr13054	Ssci|g3620_chr09_Ss	Uesc|g1908	UhoB|UHOR_03094	UhoO|g3303	Umay|um05149	Utcp|g3788	Utri|g5852
ortho0264	Mpen|mp02519	Mpen|mp02595	Mpen|mp02712	UhoB|UHOR_12636	UhoB|UHOR_14144	UhoB|UHOR_12634	UhoB|UHOR_15200	UhoO|g2711	Utri|g6591	UhoO|g3025
ortho0265	Mpen|mp01147	Mpen|mp05409	Srei|sr11010	Ssci|g2668_chr06_Ss	Uesc|g3882	UhoB|UHOR_04067	UhoO|g4705	Umay|um02541	Utcp|g3010	Utri|g5763
ortho0266	Ssci|g1264_chr02_Ss	Ssci|g3557_chr09_Ss	Ssci|g4086_chr10_Ss	Ssci|g4844_chr14_Ss	Ssci|g5040_chr14_Ss	Ssci|g5048_chr15_Ss	Ssci|g5697_chr18_Ss	Uesc|g457	Uesc|g5422	UhoB|UHOR_12919
ortho0267	Ssci|g1265_chr02_Ss	Ssci|g4087_chr10_Ss	Ssci|g4843_chr14_Ss	Ssci|g5047_chr15_Ss	Ssci|g5696_chr18_Ss	Uesc|g6373	UhoB|UHOR_12676	Utcp|g707	UhoB|UHOR_12680	UhoO|g6203
ortho0268	Ssci|g3202_chr07_Ss	Ssci|g6655_chr26_Ss_unplaced	Mpen|mp02273	Srei|sr13928	Uesc|g405	UhoB|UHOR_04532	UhoO|g4050	Umay|um02874	Utcp|g1035	Utri|g649
ortho0269	Ssci|g3853_chr10_Ss	Ssci|g6650_chr26_Ss_unplaced	Mpen|mp02464	Srei|sr14200	Uesc|g5845	UhoB|UHOR_04927	UhoO|g5267	Umay|um10383	Utcp|g1311	Utri|g3129
ortho0270	Uesc|g1181	Uesc|g1189	Mpen|mp04700	Srei|sr10176.2	Ssci|g509_chr01_Ss	UhoB|UHOR_00758	UhoO|g40	Umay|um15059	Utcp|g1514	Utri|g202
ortho0271	Uesc|g1231	Uesc|g1234	Mpen|mp04345	Srei|sr10112.2	Ssci|g462_chr01_Ss	UhoB|UHOR_00694	UhoO|g2749	Umay|um00442	Utcp|g2911	Utri|g251
ortho0272	Uesc|g2305	Uesc|g2309	Mpen|mp05302	Srei|sr15217	Ssci|g6038_chr19_Ss	UhoB|UHOR_06779	UhoO|g1192	Umay|um04333	Utcp|g4339	Utri|g3071
ortho0273	Uesc|g3235	Uesc|g3608	Mpen|mp00065	Srei|sr15192	Ssci|g4597_chr12_Ss	UhoB|UHOR_06450	UhoO|g4774	Umay|um04301	Utcp|g2553	Utri|g1872
ortho0274	Uesc|g5527	Uesc|g5531	Mpen|mp03231	Srei|sr10537	Ssci|g2332_chr05_Ss	UhoB|UHOR_02074	UhoO|g2922	Umay|um11317	Utcp|g6115	Utri|g2080
ortho0275	Uesc|g4400	Uesc|g5536	Mpen|mp03494	Srei|sr15483	Ssci|g5601_chr17_Ss	UhoB|UHOR_06618	UhoO|g2828	Umay|um04598	Utcp|g3651	Utri|g4122
ortho0276	Uesc|g2711	Uesc|g5798	Mpen|mp01407	Srei|sr11957	Ssci|g866_chr02_Ss	UhoB|UHOR_01034	UhoO|g2361	Umay|um00671	Utcp|g266	Utri|g1725
ortho0277	Uesc|g5869	Uesc|g5878	Mpen|mp05551	Srei|sr16888	Ssci|g3271_chr08_Ss	UhoB|UHOR_09003	UhoO|g4415	Umay|um06450	Utcp|g6357	Utri|g4574
ortho0278	Uesc|g4059	Uesc|g6246	Mpen|mp02678	Srei|sr11838	Ssci|g582_chr01_Ss	UhoB|UHOR_00864	UhoO|g670	Umay|um00560	Utcp|g1261	Utri|g1591
ortho0279	Uesc|g5861	Uesc|g6268	Uesc|g5734	Uesc|g6423	Utcp|g1969	Utcp|g4788	Utcp|g5471	Utcp|g6260	Ssci|g6657_chr26_Ss_unplaced	Utcp|g4317
ortho0280	Uesc|g5176	Uesc|g6290	Mpen|mp01516	Srei|sr11615	Ssci|g279_chr01_Ss	UhoB|UHOR_00413	UhoO|g3029	Umay|um00264	Utcp|g4979	Utri|g10
ortho0281	Uesc|g6305	Uesc|g6573	Uesc|g6227	Uesc|g6243	Uesc|g6295	Uesc|g6184	Uesc|g6333	Uesc|g6502	Uesc|g6353	UhoO|g7642
ortho0282	Uesc|g2817	Uesc|g6426	Mpen|mp02694	Srei|sr11856	Ssci|g971_chr02_Ss	UhoB|UHOR_00887	UhoO|g5587	Umay|um00578	Utcp|g1273	Utri|g1606
ortho0283	Uesc|g1479	Uesc|g6489	Mpen|mp01250	Srei|sr16147	Ssci|g6082_chr20_Ss	UhoB|UHOR_07839	UhoO|g967	Umay|um10747	Utcp|g1931	Utri|g923
ortho0284	Uesc|g6247	Uesc|g6415	Mpen|mp01038	Srei|sr10900.2	Ssci|g660_chr01_Ss	UhoB|UHOR_04000	UhoO|g7602	Umay|um02462	Utcp|g5790	Utri|g3416
ortho0285	Uesc|g6318	Uesc|g6416	Mpen|mp02697	Srei|sr11864	Ssci|g986_chr02_Ss	UhoB|UHOR_00905	UhoO|g410	Umay|um00586	Utcp|g1265	Utri|g1596
ortho0286	Uesc|g6264	Uesc|g6477	Mpen|mp02684	Srei|sr11859	Ssci|g974_chr02_Ss	UhoB|UHOR_00899	UhoO|g5584	Umay|um00581	Utcp|g1270	Utri|g1602
ortho0287	Uesc|g6474	Uesc|g6570	UhoB|UHOR_14039	UhoB|UHOR_14142	UhoB|UHOR_14176	UhoB|UHOR_14157	Ssci|g834_chr02_Ss	UhoO|g2402	Utcp|g3308	UhoO|g1107
ortho0288	UhoO|g1006	UhoO|g1009	Mpen|mp00569	Srei|sr14806	Ssci|g5450_chr16_Ss	Uesc|g2365	UhoB|UHOR_05921	Umay|um11969	Utcp|g3391	Utri|g6055
ortho0289	UhoO|g1502	UhoO|g2816	UhoO|g387	UhoO|g381	UhoO|g5445	UhoO|g3294	UhoO|g815	UhoO|g4172	UhoO|g673	UhoO|g935
ortho0290	UhoO|g2368	UhoO|g2370	Mpen|mp01404	Srei|sr11965	Ssci|g859_chr02_Ss	Uesc|g2704	UhoB|UHOR_01044	Umay|um00678	Utcp|g259	Utri|g1718
ortho0291	UhoO|g2369	UhoO|g2371	Mpen|mp03496	Srei|sr11966	Ssci|g858_chr02_Ss	Uesc|g2703	UhoB|UHOR_01045	Umay|um00679	Utcp|g258	Utri|g1717
ortho0292	UhoO|g3276	UhoO|g3278	Mpen|mp04459	Srei|sr13126	Ssci|g3690_chr09_Ss	Uesc|g4537	UhoB|UHOR_03199	Umay|um05218	Utcp|g1816	Utri|g74
ortho0293	UhoO|g3311	UhoO|g3312	Mpen|mp00142	Srei|sr13058	Ssci|g3624_chr09_Ss	Uesc|g1904	UhoB|UHOR_03099	Umay|um05152	Utcp|g3791	Utri|g5865
ortho0294	UhoO|g3667	UhoO|g3669	Mpen|mp02205	Srei|sr15976	Ssci|g2621_chr05_Ss	Uesc|g3241	UhoB|UHOR_07292	Umay|um05646	Utcp|g3230	Utri|g3884
ortho0295	UhoO|g370	UhoO|g371	Mpen|mp04483	Srei|sr14625	Ssci|g5089_chr15_Ss	Uesc|g2005	UhoB|UHOR_05627	Umay|um03676	Utcp|g4964	Utri|g4236
ortho0296	UhoO|g685	UhoO|g686	Mpen|mp00028	Srei|sr14893	Ssci|g5359_chr16_Ss	Uesc|g1785	UhoB|UHOR_06041	Umay|um03991	Utcp|g6318	Utri|g5331
ortho0297	UhoO|g772	UhoO|g773	Mpen|mp04947	Srei|sr15288	Ssci|g5961_chr19_Ss	Uesc|g2237	UhoB|UHOR_06878	Umay|um04400	Utcp|g4850	Utri|g5212
ortho0298	UhoO|g906	UhoO|g908	Mpen|mp02054	Srei|sr11579	Ssci|g244_chr01_Ss	Uesc|g2425	UhoB|UHOR_00357	Umay|um00227	Utcp|g4496	Utri|g2553
ortho0299	Umay|um02491-A	Umay|um02491-B	Mpen|mp01745	Srei|sr10940.2	Ssci|g691_chr01_Ss	Uesc|g5773	UhoB|UHOR_12743	UhoO|g5925	Utcp|g5152	Utri|g3388
ortho0300	Umay|um02602-A	Umay|um02602-B	Mpen|mp00300	Srei|sr13641	Ssci|g2707_chr06_Ss	Uesc|g3945	UhoB|UHOR_04158	UhoO|g1556	Utcp|g654	Utri|g5723
ortho0301	Umay|um01944	Umay|um04304	Mpen|mp05740	Srei|sr10694	Ssci|g1776_chr03_Ss	Uesc|g5008	UhoB|UHOR_02887	UhoO|g76	Utcp|g4585	Utri|g2376
ortho0302	Umay|um00557	Umay|um04305	Mpen|mp02677	Srei|sr11837	Ssci|g581_chr01_Ss	Uesc|g1044	UhoB|UHOR_00861	UhoO|g5874	Utcp|g1259	Utri|g1590
ortho0303	Umay|um01136	Umay|um04841	Mpen|mp04417	Srei|sr15716	Ssci|g3397_chr08_Ss	Uesc|g1089	UhoB|UHOR_07727	UhoO|g1058	Utcp|g5586	Utri|g1317
ortho0304	Umay|um03126	Umay|um05069	Mpen|mp05730	Srei|sr14182	Ssci|g3819_chr10_Ss	Uesc|g5325	UhoB|UHOR_04886	UhoO|g6490	Utcp|g5288	Utri|g3096
ortho0305	Umay|um02152	Umay|um10501	Utcp|g6205	Utcp|g6408	Srei|sr15796	Ssci|g1030_chr02_Ss	Uesc|g6465	Utcp|g5576	Ssci|g6598_chr23_Ss	Uesc|g6365
ortho0306	Umay|um01038	Umay|um10515	Mpen|mp04967	Srei|sr15284	Ssci|g5965_chr19_Ss	Uesc|g2241	UhoB|UHOR_06870	UhoO|g4314	Utcp|g4846	Utri|g5216
ortho0307	Umay|um04014-A	Umay|um04014-B	Mpen|mp05994	Srei|sr14920	Ssci|g5332_chr16_Ss	Uesc|g1752	UhoB|UHOR_06079	UhoO|g2665	Utcp|g5899	Utri|g5313
ortho0308	Umay|um04657-A	Umay|um04657-B	Mpen|mp00016	Srei|sr15545	Ssci|g5662_chr17_Ss	Uesc|g3341	Utcp|g397	Utri|g4159	UhoB|UHOR_06706	UhoO|g594
ortho0309	Umay|um05091-A	Umay|um05091-B	Mpen|mp00355	Srei|sr12997	Ssci|g3565_chr09_Ss	Uesc|g4554	UhoB|UHOR_03026	UhoO|g5336	Utcp|g3760	Utri|g5808
ortho0310	Umay|um04364	Umay|um05550	Mpen|mp04978	Srei|sr15250	Ssci|g6000_chr19_Ss	Uesc|g2272	UhoB|UHOR_06823	UhoO|g4857	Utcp|g3964	Utri|g3036
ortho0311	Umay|um06126	Umay|um06178	Umay|um06179	Umay|um06180	Umay|um06181	Umay|um11250	UhoB|UHOR_14902	UhoO|g4221	Utcp|g4655	Utri|g3974
ortho0312	Umay|um06393	Umay|um11096	Mpen|mp01642	Srei|sr14511	Ssci|g4722_chr13_Ss	Uesc|g2943	UhoB|UHOR_05412	UhoO|g4019	Utcp|g3507	Utri|g1203
ortho0313	Utcp|g3797	Utcp|g4786	Mpen|mp00062	Srei|sr13065	Ssci|g3630_chr09_Ss	Uesc|g1897	UhoB|UHOR_03109	UhoO|g3319	Umay|um05160	Utri|g5872
ortho0314	Utcp|g3755	Utcp|g6464	Mpen|mp00668	Srei|sr14560	Ssci|g4829_chr13_Ss	Uesc|g5546	UhoB|UHOR_05475	UhoO|g7502	Umay|um03565	Utri|g6129
ortho0315	Utcp|g4199	Utcp|g757	Mpen|mp04040	Srei|sr16039	Ssci|g6365_chr21_Ss	Uesc|g4607	UhoB|UHOR_07383	UhoO|g4420	Umay|um05706	Utri|g4707
ortho0316	Utcp|g4200	Utcp|g758	Mpen|mp04039	Srei|sr16038	Ssci|g6366_chr21_Ss	Uesc|g4609	UhoB|UHOR_07382	UhoO|g4419	Umay|um05705	Utri|g4734
ortho0317	Utcp|g4201	Utcp|g759	Mpen|mp04048	Srei|sr16037	Ssci|g6367_chr21_Ss	Uesc|g4610	UhoB|UHOR_07381	UhoO|g4418	Umay|um05704	Utri|g4478
ortho0318	Utcp|g4202	Utcp|g760	Mpen|mp04038	Srei|sr16036	Ssci|g6368_chr21_Ss	Uesc|g4611	UhoB|UHOR_07380	UhoO|g1918	Umay|um05703	Utri|g4735
ortho0319	Utcp|g4203	Utcp|g761	Mpen|mp04051	Srei|sr16035	Ssci|g6369_chr21_Ss	Uesc|g4612	UhoB|UHOR_07379	UhoO|g1919	Umay|um05702	Utri|g4736
ortho0320	Utcp|g3143	Utcp|g917	Mpen|mp04090	Srei|sr16390	Ssci|g5007_chr14_Ss	Uesc|g6163	UhoB|UHOR_08247	UhoO|g1709	Umay|um05406	Utri|g555
ortho0321	Utri|g1563	Utri|g4015	Mpen|mp02710	Srei|sr11807	Ssci|g554_chr01_Ss	Uesc|g1144	UhoB|UHOR_03929	UhoO|g1609	Umay|um11440	Utcp|g1231
ortho0322	Utri|g272	Utri|g274	Mpen|mp04357	Srei|sr11787	Ssci|g442_chr01_Ss	Uesc|g1257	UhoB|UHOR_00663	UhoO|g2543	Umay|um00422	Utcp|g2932
ortho0323	Utri|g275	Utri|g276	Mpen|mp04336	Srei|sr11786	Ssci|g441_chr01_Ss	Uesc|g1258	UhoB|UHOR_00662	UhoO|g2542	Umay|um10107	Utcp|g2933
ortho0324	Utri|g4040	Utri|g4812	Mpen|mp04174	Srei|sr12798	Ssci|g1549_chr03_Ss	Uesc|g4780	UhoB|UHOR_02569	UhoO|g3535	Umay|um01723	Utcp|g2221
ortho0325	Mpen|mp00057	Srei|sr13080	Mpen|mp00058	Ssci|g3643_chr09_Ss	Uesc|g1864	UhoB|UHOR_03130	UhoO|g6199	Umay|um12159	Utcp|g3862	Utri|g5885
ortho0326	Mpen|mp00301	Srei|sr13620	Ssci|g2706_chr06_Ss	Uesc|g3947	UhoB|UHOR_04159	UhoO|g1555	Umay|um02603	Utcp|g655	Utcp|g657	Utri|g5724
ortho0327	Mpen|mp00302	Srei|sr13644	Ssci|g2730_chr06_Ss	Uesc|g3949	UhoB|UHOR_04162	UhoO|g3570	Umay|um02605	Utcp|g658	Utri|g5698	Utri|g5700
ortho0328	Mpen|mp00365	Srei|sr13000	Mpen|mp00366	Ssci|g3569_chr09_Ss	UhoB|UHOR_03030	UhoO|g6723	Umay|um12157	Mpen|mp00363	Utcp|g1782	Utri|g5811
ortho0329	Mpen|mp00428	Srei|sr13986	Mpen|mp00427	Ssci|g3141_chr07_Ss	Uesc|g349	UhoB|UHOR_04616	UhoO|g7110	Umay|um10320	Utcp|g1889	Utri|g708
ortho0330	Mpen|mp00650	Srei|sr10203	Ssci|g546_chr01_Ss	Uesc|g1154	Mpen|mp00649	UhoB|UHOR_00801	UhoO|g1621	Umay|um00522	Utcp|g3322	Utri|g1555
ortho0331	Mpen|mp00914	Srei|sr11154	Ssci|g4787_chr13_Ss	Uesc|g3008	UhoB|UHOR_05532	UhoO|g4882	Umay|um11506	Utcp|g3716	Utri|g1267	Utri|g6126
ortho0332	Mpen|mp01003	Srei|sr16093	Ssci|g6274_chr21_Ss	Uesc|g4698	UhoB|UHOR_07489	UhoO|g422	Umay|um05760	Utcp|g3580	Utri|g4531	Ssci|g6273_chr21_Ss
ortho0333	Mpen|mp01002	Srei|sr16099	Ssci|g6267_chr21_Ss	Uesc|g4705	UhoB|UHOR_07497	UhoO|g428	Umay|um05767	Utcp|g3574	Utri|g4537	Utri|g4538
ortho0334	Mpen|mp01471	Srei|sr11627	Mpen|mp01472	Ssci|g290_chr01_Ss	Uesc|g1405	UhoB|UHOR_00432	UhoO|g3564	Umay|um00275	Utcp|g4159	Utri|g424
ortho0335	Mpen|mp01618	Srei|sr14473	Ssci|g4687_chr13_Ss	Uesc|g2904	UhoB|UHOR_05360	UhoO|g2607	Umay|um03485	Utcp|g4868	Utri|g1167	Utcp|g3691
ortho0336	Mpen|mp01601	Srei|sr16292	Ssci|g6219_chr20_Ss	Uesc|g762	UhoB|UHOR_08034	UhoO|g3461	Umay|um05604	Utcp|g5712	Utri|g6155	Ssci|g6218_chr20_Ss
ortho0337	Mpen|mp01697	Srei|sr13758	Ssci|g2835_chr06_Ss	Uesc|g1721	UhoB|UHOR_04326	UhoO|g1878	Umay|um02708	Utcp|g2479	Utri|g5596	Srei|sr13756
ortho0338	Mpen|mp01667	Srei|sr14454	Mpen|mp01668	Ssci|g4669_chr13_Ss	Uesc|g2882	UhoB|UHOR_05335	UhoO|g5083	Umay|um03463	Utcp|g3658	Utri|g1148
ortho0339	Mpen|mp01664	Srei|sr14461	Ssci|g4676_chr13_Ss	Uesc|g2889	Uesc|g2890	UhoB|UHOR_05344	UhoO|g2620	Umay|um03470	Utcp|g3704	Utri|g1155
ortho0340	Mpen|mp01835	Srei|sr10796	Ssci|g4181_chr11_Ss	Uesc|g3175	Uesc|g3176	UhoB|UHOR_03633	UhoO|g169	Umay|um02209	Utcp|g1130	Utri|g4896
ortho0341	Mpen|mp01828	Srei|sr15020	Ssci|g4423_chr12_Ss	Uesc|g3706	UhoB|UHOR_06202	UhoO|g7225	Umay|um12254	Utcp|g5700	Utri|g3015	Mpen|mp02201
ortho0342	Mpen|mp01980	Srei|sr11453	Ssci|g127_chr01_Ss	Uesc|g2542	UhoB|UHOR_00180	UhoO|g4737	Umay|um00113	Utcp|g5004	Utri|g1367	Utri|g4422
ortho0343	Mpen|mp02171	Srei|sr14408	Ssci|g4625_chr13_Ss	Uesc|g2218	Uesc|g2219	UhoB|UHOR_05277	UhoO|g993	Umay|um03418	Utcp|g950	Utri|g1104
ortho0344	Mpen|mp02173	Srei|sr14411	Mpen|mp02174	Ssci|g4628_chr13_Ss	Uesc|g2222	UhoB|UHOR_05282	UhoO|g7714	Umay|um03421	Utcp|g946	Utri|g1107
ortho0345	Mpen|mp02312	Srei|sr14265	Ssci|g3962_chr10_Ss	Uesc|g212	UhoB|UHOR_05088	UhoO|g2254	Umay|um11957	Utcp|g3602	Utri|g3243	UhoO|g2251
ortho0346	Mpen|mp02377	Srei|sr14137	Ssci|g2988_chr07_Ss	Uesc|g1025	UhoB|UHOR_04820	UhoO|g4674	Umay|um03078	Utcp|g4183	Utri|g856	Ssci|g2987_chr07_Ss
ortho0347	Mpen|mp02478	Srei|sr11084.2	Mpen|mp02479	Ssci|g3877_chr10_Ss	Uesc|g146	UhoB|UHOR_04968	UhoO|g6161	Umay|um10396	Utcp|g6055	Utri|g3160
ortho0348	Mpen|mp02566	Srei|sr14052	Ssci|g3074_chr07_Ss	Uesc|g949	UhoB|UHOR_04700	Mpen|mp02567	UhoO|g7446	Umay|um10344	Utcp|g1985	Utri|g773
ortho0349	Mpen|mp02612	Srei|sr10021	Ssci|g4882_chr14_Ss	Uesc|g6055	UhoB|UHOR_08098	UhoO|g5742	Umay|um10548	Utcp|g4312	Utri|g444	UhoO|g5743
ortho0350	Mpen|mp02717	Srei|sr14452	Ssci|g4667_chr13_Ss	Mpen|mp02716	Uesc|g2880	UhoB|UHOR_05332	UhoO|g4214	Umay|um03460	Utcp|g3656	Utri|g1147
ortho0351	Mpen|mp02804	Srei|sr10734	Ssci|g1798_chr03_Ss	Uesc|g5037	UhoB|UHOR_02929	UhoO|g1134	Umay|um01974	Utcp|g4567	Utri|g2400	Mpen|mp03320
ortho0352	Mpen|mp02807	Srei|sr11253	Ssci|g1860_chr04_Ss	Ssci|g1861_chr04_Ss	Uesc|g5315	UhoB|UHOR_08717	UhoO|g4199	Umay|um11297	Utcp|g4678	Utri|g4006
ortho0353	Mpen|mp02955	Srei|sr10818.2	Ssci|g606_chr01_Ss	Uesc|g6557	UhoB|UHOR_03876	UhoO|g2393	Umay|um10147	Utcp|g5392	Utri|g3472	Ssci|g6648_chr26_Ss_unplaced
ortho0354	Mpen|mp03375	Srei|sr11736	Mpen|mp03376	Ssci|g395_chr01_Ss	Uesc|g1300	UhoB|UHOR_00587	UhoO|g4277	Umay|um00378	Utcp|g2968	Utri|g319
ortho0355	Mpen|mp03397	Srei|sr16741	Mpen|mp03398	Ssci|g6554_chr22_Ss	Uesc|g1940	UhoB|UHOR_08711	UhoO|g3062	Umay|um11215	Utcp|g4755	Utri|g1375
ortho0356	Mpen|mp03665	Srei|sr15437	Mpen|mp03666	Ssci|g5564_chr17_Ss	Uesc|g4446	UhoB|UHOR_06548	UhoO|g6514	Umay|um15014	Utcp|g6312	Utri|g4074
ortho0357	Mpen|mp03662	Srei|sr16460	Ssci|g1227_chr02_Ss	Uesc|g1413	UhoB|UHOR_08329	UhoO|g4497	Umay|um11195	Utcp|g1689	Utri|g3758	Utri|g3760
ortho0358	Mpen|mp03684	Srei|sr15472	Ssci|g5592_chr17_Ss	Uesc|g4410	UhoB|UHOR_06602	UhoO|g2448	Umay|um12273	Utcp|g3641	Utri|g4112	Ssci|g5591_chr17_Ss
ortho0359	Mpen|mp03874	Srei|sr11891	Ssci|g933_chr02_Ss	Uesc|g2777	UhoB|UHOR_00952	UhoO|g4519	Umay|um00612	Mpen|mp03873	Utcp|g328	Utri|g1648
ortho0360	Mpen|mp03923	Srei|sr13667	Ssci|g2753_chr06_Ss	Uesc|g3973	UhoB|UHOR_04195	UhoO|g5125	Umay|um02630	Utcp|g681	Mpen|mp03924	Utri|g5676
ortho0361	Mpen|mp03905	Srei|sr15824	Ssci|g5820_chr18_Ss	Uesc|g6599	UhoB|UHOR_07069	UhoO|g1455	Umay|um04942	Mpen|mp03904	Utcp|g3981	Utri|g6279
ortho0362	Mpen|mp03885	Srei|sr15831	Ssci|g5813_chr18_Ss	Uesc|g6592	UhoB|UHOR_07081	UhoO|g1464	Umay|um12292	Utcp|g3985	Utri|g6285	Ssci|g5812_chr18_Ss
ortho0363	Mpen|mp03896	Srei|sr15841	Ssci|g5801_chr18_Ss	Ssci|g5802_chr18_Ss	Uesc|g6582	UhoB|UHOR_07098	UhoO|g1474	Umay|um04961	Utcp|g5729	Utri|g6295
ortho0364	Mpen|mp03893	Srei|sr15847	Ssci|g5795_chr18_Ss	Uesc|g5885	Uesc|g6579	UhoB|UHOR_07106	UhoO|g4103	Umay|um04967	Utcp|g5723	Utri|g6302
ortho0365	Mpen|mp03975	Srei|sr10445	Mpen|mp03976	Ssci|g2400_chr05_Ss	Uesc|g1811	UhoB|UHOR_01963	UhoO|g3703	Umay|um01310	Utcp|g3122	Utri|g2151
ortho0366	Mpen|mp04064	Srei|sr12769	Ssci|g1521_chr03_Ss	Uesc|g4751	UhoB|UHOR_02521	UhoO|g6748	Umay|um01697	Utcp|g2247	Utri|g4781	Utri|g4782
ortho0367	Mpen|mp04041	Srei|sr16040	Uesc|g4605	UhoB|UHOR_07386	UhoO|g4422	Umay|um05708	Utcp|g756	Utri|g4706	Ssci|g6364_chr21_Ss	Utcp|g4198
ortho0368	Mpen|mp04219	Srei|sr10604	Ssci|g1713_chr03_Ss	Uesc|g4946	Uesc|g5090	UhoB|UHOR_02794	UhoO|g7636	Umay|um01885	Utcp|g2699	Utri|g2311
ortho0369	Mpen|mp04204	Srei|sr10626.2	Ssci|g1728_chr03_Ss	Uesc|g4959	UhoB|UHOR_02821	UhoO|g7323	Umay|um01899	Mpen|mp04203	Utcp|g2713	Utri|g2323
ortho0370	Mpen|mp04178	Srei|sr12775	Ssci|g1526_chr03_Ss	Uesc|g4757	UhoB|UHOR_02531	UhoO|g2958	Umay|um01703	Utcp|g2242	Utri|g4788	Utri|g4789
ortho0371	Mpen|mp04270	Srei|sr15950	Ssci|g6396_chr21_Ss	Uesc|g4567	Uesc|g4569	UhoB|UHOR_07284	UhoO|g3955	Umay|um10720	Utcp|g727	Utri|g6498
ortho0372	Mpen|mp04264	Srei|sr15962	Ssci|g6407_chr21_Ss	Uesc|g4581	UhoB|UHOR_07273	UhoO|g5949	Umay|um12019	Utcp|g716	Utri|g6510	Uesc|g4580
ortho0373	Mpen|mp04624	Srei|sr12903	Ssci|g1649_chr03_Ss	Uesc|g4883	UhoB|UHOR_02709	UhoO|g1681	Umay|um01824	Utcp|g2639	Utri|g2238	Ssci|g1648_chr03_Ss
ortho0374	Mpen|mp04600	Srei|sr14301	Mpen|mp04601	Ssci|g3997_chr10_Ss	Uesc|g250	UhoB|UHOR_05137	UhoO|g3154	Umay|um03301	Utcp|g5318	Utri|g3285
ortho0375	Mpen|mp04710	Srei|sr10186	Ssci|g517_chr01_Ss	Ssci|g518_chr01_Ss	Uesc|g1180	UhoB|UHOR_00766	UhoO|g48	Umay|um00494	Utcp|g5682	Utri|g6269
ortho0376	Mpen|mp04869	Srei|sr15041	Uesc|g3742	Uesc|g3743	Umay|um04162	Utcp|g5745	Utri|g2990	Ssci|g4443_chr12_Ss	UhoB|UHOR_06236	UhoO|g3379
ortho0377	Mpen|mp04939	Srei|sr15267	Mpen|mp04940	Ssci|g5981_chr19_Ss	Uesc|g2255	UhoB|UHOR_06844	UhoO|g1838	Umay|um04381	Utcp|g4832	Utri|g5231
ortho0378	Mpen|mp04965	Srei|sr15285	Mpen|mp04966	Ssci|g5964_chr19_Ss	Uesc|g2240	UhoB|UHOR_06872	UhoO|g5256	Umay|um04397	Utcp|g4847	Utri|g5215
ortho0379	Mpen|mp05090	Srei|sr12631	Ssci|g1389_chr03_Ss	Uesc|g123	UhoB|UHOR_02317	UhoO|g6081	Umay|um01559	Utcp|g6017	Utri|g2783	Ssci|g1390_chr03_Ss
ortho0380	Mpen|mp05093	Srei|sr12639	Ssci|g1397_chr03_Ss	Utri|g2792	Srei|sr12640	UhoB|UHOR_02329	UhoO|g7520	Umay|um01567	Utcp|g6009	Utri|g2793
ortho0381	Mpen|mp05137	Srei|sr10751	Ssci|g4209_chr11_Ss	Uesc|g3138	UhoB|UHOR_03600	UhoO|g4871	Umay|um10066	Utcp|g1098	Utri|g4925	UhoB|UHOR_03602
ortho0382	Mpen|mp05157	Srei|sr10772	Ssci|g4196_chr11_Ss	Uesc|g3153	UhoB|UHOR_03617	UhoO|g927	Umay|um02197	Utcp|g1115	Utri|g4908	Ssci|g4195_chr11_Ss
ortho0383	Mpen|mp05185	Srei|sr14167	Ssci|g2953_chr07_Ss	Uesc|g2163	UhoB|UHOR_04864	UhoO|g2263	Umay|um10629	Utcp|g1157	Utri|g886	Srei|sr14168
ortho0384	Mpen|mp05192	Srei|sr12506	Ssci|g2944_chr07_Ss	Uesc|g2175	UhoB|UHOR_04878	UhoO|g407	Umay|um10636	Utcp|g3000	Ssci|g2272_chr05_Ss	Umay|um01438
ortho0385	Mpen|mp05423	Srei|sr11844	Ssci|g959_chr02_Ss	Uesc|g2805	UhoB|UHOR_00910	UhoO|g148	Umay|um10465	Utcp|g1285	Utri|g1618	Utri|g1620
ortho0386	Mpen|mp05646	Srei|sr13337	Mpen|mp05647	Ssci|g4282_chr11_Ss	Uesc|g3113	UhoB|UHOR_03507	UhoO|g2169	Umay|um02116	Utcp|g181	Utri|g4991
ortho0387	Mpen|mp05816	Srei|sr10473	Ssci|g2377_chr05_Ss	Uesc|g5481	UhoB|UHOR_02000	UhoO|g4836	Umay|um01333	Utcp|g6158	Utri|g2130	Srei|sr10474
ortho0388	Srei|sr11234.2	Ssci|g5157_chr15_Ss	UhoB|UHOR_07107	UhoO|g4104	Umay|um03749	Utcp|g5971	Utri|g2460	Uesc|g2070	Umay|um03748	Utri|g2459
ortho0389	Ssci|g2034_chr04_Ss	Ssci|g4040_chr10_Ss	UhoB|UHOR_04024	UhoB|UHOR_07970	Mpen|mp06293	UhoO|g6749	Umay|um11305	Utri|g4027	Utcp|g1143
ortho0390	Uesc|g3247	Uesc|g6462	Mpen|mp04376	Srei|sr16789	Ssci|g2608_chr05_Ss	UhoB|UHOR_08874	UhoO|g4259	Utcp|g3240	Utri|g3895
ortho0391	Uesc|g750	Uesc|g754	Mpen|mp03547	Srei|sr12010	Ssci|g813_chr02_Ss	UhoB|UHOR_01106	UhoO|g5233	Utcp|g4760	Utri|g1762
ortho0392	UhoO|g1321	UhoO|g2221	UhoO|g5603	UhoO|g1000	UhoO|g5696	UhoO|g6541	UhoO|g6951	UhoO|g7094	UhoO|g6089
ortho0393	UhoO|g2781	UhoO|g3067	UhoO|g4471	UhoO|g4619	UhoO|g5423	UhoO|g550	UhoO|g557	UhoO|g6162	UhoO|g9
ortho0394	UhoO|g4761	Mpen|mp04673	Srei|sr16839	Ssci|g3321_chr08_Ss	Uesc|g4186	UhoB|UHOR_08940	Utcp|g472	Utri|g5421	Umay|um06397
ortho0395	UhoO|g5019	UhoO|g6403	Srei|sr14220	Ssci|g3921_chr10_Ss	UhoB|UHOR_04675	Umay|um03223	Utri|g3198	Utri|g3196	UhoO|g2193
ortho0396	Umay|um00822	Umay|um03112	Ssci|g2949_chr07_Ss	Srei|sr14175	Uesc|g2170	UhoB|UHOR_04870	UhoO|g402	Utcp|g1151	Utri|g892
ortho0397	Umay|um06013-A	Umay|um06013-B	Mpen|mp02355	Srei|sr16638	Ssci|g6459_chr22_Ss	UhoB|UHOR_08546	UhoO|g4554	Utri|g1500	Utcp|g2882
ortho0398	Utcp|g2018	Utcp|g211	Utcp|g3867	Utcp|g4478	Utcp|g490	Utcp|g5991	Utcp|g6086	Utcp|g6472	Srei|sr13023
ortho0399	Utcp|g2118	Utcp|g2119	Srei|sr15592	Ssci|g3521_chr08_Ss	Uesc|g5782	UhoB|UHOR_07559	UhoO|g812	Umay|um04715	Utri|g4639
ortho0400	Utcp|g1303	Utcp|g2945	Utcp|g4358	Utcp|g4359	Utcp|g4745	Utcp|g642	Utcp|g976	Mpen|mp05350	Srei|sr07365
ortho0401	Utcp|g4375	Utcp|g4376	Srei|sr12084	Ssci|g740_chr02_Ss	Uesc|g678	UhoB|UHOR_01209	UhoO|g6942	Umay|um00792	Utri|g1840
ortho0402	Utcp|g3661	Utcp|g6076	Srei|sr14385	Ssci|g4611_chr13_Ss	Srei|sr14386	Ssci|g4612_chr13_Ss	UhoB|UHOR_05259	UhoO|g4308	Umay|um03397
ortho0403	Utcp|g955	Utcp|g975	Mpen|mp01527	Srei|sr14402	Ssci|g4619_chr13_Ss	Uesc|g2210	UhoB|UHOR_08500	UhoO|g5702	Utri|g1097
ortho0404	Utri|g1368	Utri|g3389	Mpen|mp01742	Srei|sr10937	Ssci|g689_chr01_Ss	Uesc|g5222	UhoB|UHOR_12618	UhoO|g5924	Umay|um02490
ortho0405	Mpen|mp00047	Srei|sr13064	Ssci|g3629_chr09_Ss	Uesc|g1898	UhoB|UHOR_03108	UhoO|g3318	Umay|um05159	Utcp|g3796	Utri|g5871
ortho0406	Mpen|mp00048	Srei|sr13066	Ssci|g3631_chr09_Ss	Uesc|g1896	UhoB|UHOR_03110	UhoO|g3320	Umay|um05161	Utcp|g3798	Utri|g5873
ortho0407	Mpen|mp00061	Srei|sr13067	Ssci|g3632_chr09_Ss	Uesc|g1895	UhoB|UHOR_03111	UhoO|g3321	Umay|um05162	Utcp|g3799	Utri|g5874
ortho0408	Mpen|mp00049	Srei|sr13068	Ssci|g3633_chr09_Ss	Uesc|g1894	UhoB|UHOR_03112	UhoO|g3322	Umay|um05163	Utcp|g3800	Utri|g5875
ortho0409	Mpen|mp00060	Srei|sr13069	Ssci|g3634_chr09_Ss	Uesc|g1893	UhoB|UHOR_03114	UhoO|g3323	Umay|um10188	Utcp|g3801	Utri|g5876
ortho0410	Mpen|mp00059	Srei|sr13073	Ssci|g3638_chr09_Ss	Uesc|g1859	UhoB|UHOR_03122	UhoO|g3327	Umay|um05167	Utcp|g3864	Utri|g5879
ortho0411	Mpen|mp00052	Srei|sr13074	Ssci|g3639_chr09_Ss	Uesc|g1858	UhoB|UHOR_03123	UhoO|g3328	Umay|um05166	Utcp|g3804	Utri|g5880
ortho0412	Mpen|mp00051	Srei|sr13077	Ssci|g3640_chr09_Ss	Uesc|g1891	UhoB|UHOR_03125	UhoO|g7093	Umay|um05170	Utcp|g3803	Utri|g5881
ortho0413	Mpen|mp00056	Srei|sr13079	Ssci|g3642_chr09_Ss	Uesc|g1863	UhoB|UHOR_03128	UhoO|g7091	Umay|um05171	Utcp|g3861	Utri|g5884
ortho0414	Mpen|mp00020	Srei|sr14876	Ssci|g5378_chr16_Ss	Uesc|g5585	UhoB|UHOR_06017	UhoO|g704	Umay|um03974	Utcp|g2772	Utri|g5349
ortho0415	Mpen|mp00046	Srei|sr14877	Ssci|g5377_chr16_Ss	Uesc|g5584	UhoB|UHOR_06019	UhoO|g703	Umay|um03975	Utcp|g2773	Utri|g5348
ortho0416	Mpen|mp00045	Srei|sr14878	Ssci|g5376_chr16_Ss	Uesc|g5583	UhoB|UHOR_06020	UhoO|g701	Umay|um03976	Utcp|g2774	Utri|g5347
ortho0417	Mpen|mp00021	Srei|sr14879	Ssci|g5375_chr16_Ss	Uesc|g5582	UhoO|g700	Umay|um03977	Utcp|g2775	Utri|g5346	UhoB|UHOR_06022
ortho0418	Mpen|mp00022	Srei|sr14881	Ssci|g5373_chr16_Ss	Uesc|g5580	UhoB|UHOR_06025	UhoO|g698	Umay|um03979	Utcp|g2777	Utri|g5344
ortho0419	Mpen|mp00043	Srei|sr14882	Ssci|g5372_chr16_Ss	Uesc|g5579	UhoB|UHOR_06027	UhoO|g697	Umay|um03980	Utcp|g2778	Utri|g5343
ortho0420	Mpen|mp00023	Srei|sr14883	Ssci|g5371_chr16_Ss	Uesc|g5578	UhoB|UHOR_06028	UhoO|g696	Umay|um11973	Utcp|g2779	Utri|g5342
ortho0421	Mpen|mp00042	Srei|sr14884	Ssci|g5370_chr16_Ss	Uesc|g5577	UhoB|UHOR_06030	UhoO|g695	Umay|um03982	Utcp|g2780	Utri|g5341
ortho0422	Mpen|mp00041	Srei|sr14885	Ssci|g5369_chr16_Ss	Uesc|g1792	UhoB|UHOR_06031	UhoO|g694	Umay|um03983	Utcp|g6326	Utri|g5340
ortho0423	Mpen|mp00024	Srei|sr14886	Ssci|g5368_chr16_Ss	Uesc|g1791	UhoB|UHOR_06032	UhoO|g693	Umay|um03984	Utcp|g6325	Utri|g5339
ortho0424	Mpen|mp00040	Srei|sr14887	Ssci|g5367_chr16_Ss	Uesc|g1790	UhoB|UHOR_06034	UhoO|g692	Umay|um03985	Utcp|g6324	Utri|g5338
ortho0425	Mpen|mp00026	Srei|sr14889	Ssci|g5365_chr16_Ss	Uesc|g1789	UhoB|UHOR_06036	UhoO|g690	Umay|um03987	Utcp|g6322	Utri|g5336
ortho0426	Mpen|mp00039	Srei|sr14890	Ssci|g5364_chr16_Ss	Uesc|g1788	UhoB|UHOR_06038	UhoO|g689	Umay|um11739	Utcp|g6321	Utri|g5335
ortho0427	Mpen|mp00027	Srei|sr14891	Ssci|g5363_chr16_Ss	Uesc|g1787	UhoB|UHOR_06039	UhoO|g688	Umay|um03989	Utcp|g6320	Utri|g5334
ortho0428	Mpen|mp00038	Srei|sr14892	Ssci|g5360_chr16_Ss	Uesc|g1786	UhoB|UHOR_06040	UhoO|g687	Umay|um03990	Utcp|g6319	Utri|g5333
ortho0429	Mpen|mp00037	Srei|sr14894	Ssci|g5358_chr16_Ss	Uesc|g1784	UhoB|UHOR_06043	UhoO|g683	Umay|um03992	Utcp|g6317	Utri|g5330
ortho0430	Mpen|mp00029	Srei|sr14895	Ssci|g5357_chr16_Ss	Uesc|g1783	UhoB|UHOR_06045	UhoO|g682	Umay|um11740	Utcp|g6436	Utri|g5329
ortho0431	Mpen|mp00030	Srei|sr14896	Ssci|g5356_chr16_Ss	Uesc|g1782	UhoB|UHOR_06046	UhoO|g681	Umay|um11741	Utcp|g6437	Utri|g5328
ortho0432	Mpen|mp00036	Srei|sr14897	Ssci|g5355_chr16_Ss	Uesc|g1781	UhoB|UHOR_06047	UhoO|g680	Umay|um03994	Utcp|g6438	Utri|g5327
ortho0433	Mpen|mp00035	Srei|sr14898	Ssci|g5354_chr16_Ss	Uesc|g1780	UhoB|UHOR_06048	UhoO|g679	Umay|um03995	Utcp|g216	Utri|g5325
ortho0434	Mpen|mp00031	Srei|sr14899	Ssci|g5353_chr16_Ss	Uesc|g1779	UhoB|UHOR_06053	UhoO|g4483	Utcp|g215	Utri|g5324	Umay|um11742
ortho0435	Mpen|mp00034	Srei|sr14900	Ssci|g5352_chr16_Ss	Uesc|g1775	UhoB|UHOR_06055	UhoO|g4482	Umay|um03997	Utcp|g214	Utri|g5323
ortho0436	Mpen|mp00033	Srei|sr14901	Ssci|g5351_chr16_Ss	Uesc|g1774	UhoB|UHOR_06056	UhoO|g4481	Umay|um11743	Utcp|g213	Utri|g5322
ortho0437	Mpen|mp00032	Srei|sr14902	Ssci|g5350_chr16_Ss	Uesc|g1773	UhoB|UHOR_06057	UhoO|g4480	Umay|um12250	Utcp|g212	Utri|g5321
ortho0438	Mpen|mp00074	Srei|sr15173	Ssci|g4577_chr12_Ss	Uesc|g3589	UhoB|UHOR_06422	UhoO|g2971	Umay|um10431	Utcp|g2574	Utri|g1890
ortho0439	Mpen|mp00078	Srei|sr15174	Ssci|g4582_chr12_Ss	Uesc|g3594	UhoB|UHOR_06430	UhoO|g2966	Umay|um04282	Utcp|g2567	Utri|g1885
ortho0440	Mpen|mp00073	Srei|sr15175	Ssci|g4581_chr12_Ss	Uesc|g3593	UhoB|UHOR_06428	UhoO|g2968	Umay|um04283	Utcp|g2570	Utri|g1886
ortho0441	Mpen|mp00072	Srei|sr15176	Ssci|g4580_chr12_Ss	Uesc|g3592	UhoB|UHOR_06426	UhoO|g2969	Umay|um04284	Utcp|g2571	Utri|g1887
ortho0442	Mpen|mp00069	Srei|sr15180	Ssci|g4584_chr12_Ss	Uesc|g3596	UhoB|UHOR_06434	UhoO|g2964	Umay|um10433	Utcp|g2565	Utri|g1883
ortho0443	Mpen|mp00063	Srei|sr15188	Ssci|g4591_chr12_Ss	Uesc|g3604	UhoB|UHOR_06443	UhoO|g3629	Umay|um04297	Utcp|g2557	Utri|g1876
ortho0444	Mpen|mp00064	Srei|sr15190	Ssci|g4595_chr12_Ss	Uesc|g3606	UhoB|UHOR_06445	UhoO|g3627	Umay|um04299	Utcp|g2551	Utri|g1874
ortho0445	Mpen|mp00001	Srei|sr15538	Ssci|g5654_chr17_Ss	Uesc|g3334	UhoB|UHOR_06696	UhoO|g586	Umay|um04650	Utcp|g390	Utri|g4166
ortho0446	Mpen|mp00019	Srei|sr15539	Ssci|g5655_chr17_Ss	Uesc|g3335	UhoB|UHOR_06698	UhoO|g587	Umay|um12278	Utcp|g391	Utri|g4165
ortho0447	Mpen|mp00002	Srei|sr15540	Ssci|g5657_chr17_Ss	Uesc|g3336	UhoB|UHOR_06699	UhoO|g588	Umay|um11548	Utcp|g392	Utri|g4164
ortho0448	Mpen|mp00018	Srei|sr15541	Ssci|g5658_chr17_Ss	Uesc|g3337	UhoB|UHOR_06700	UhoO|g589	Umay|um11549	Utcp|g393	Utri|g4163
ortho0449	Mpen|mp00017	Srei|sr15542	Ssci|g5659_chr17_Ss	Uesc|g3338	UhoB|UHOR_06703	UhoO|g591	Umay|um04654	Utcp|g394	Utri|g4162
ortho0450	Mpen|mp00003	Srei|sr15543	Ssci|g5660_chr17_Ss	Uesc|g3339	UhoB|UHOR_06704	UhoO|g592	Umay|um04655	Utcp|g395	Utri|g4161
ortho0451	Mpen|mp00004	Srei|sr15544	Ssci|g5661_chr17_Ss	Uesc|g3340	UhoB|UHOR_06705	UhoO|g593	Umay|um04656	Utcp|g396	Utri|g4160
ortho0452	Mpen|mp00015	Srei|sr15546	Ssci|g5663_chr17_Ss	Uesc|g3342	UhoB|UHOR_06708	UhoO|g595	Umay|um04658	Utcp|g398	Utri|g4158
ortho0453	Mpen|mp00014	Srei|sr15547	Ssci|g5664_chr17_Ss	Uesc|g3343	UhoB|UHOR_06711	UhoO|g596	Umay|um04659	Utcp|g399	Utri|g4157
ortho0454	Mpen|mp00011	Srei|sr15551	Ssci|g5666_chr17_Ss	Uesc|g3347	UhoB|UHOR_06716	UhoO|g602	Umay|um12279	Utcp|g403	Utri|g4153
ortho0455	Mpen|mp00006	Srei|sr15552	Ssci|g5667_chr17_Ss	Uesc|g3348	UhoB|UHOR_06717	UhoO|g603	Umay|um04665	Utcp|g404	Utri|g4152
ortho0456	Mpen|mp00007	Srei|sr15554	Ssci|g5669_chr17_Ss	Uesc|g3350	UhoB|UHOR_06719	UhoO|g605	Umay|um04667	Utcp|g406	Utri|g4149
ortho0457	Mpen|mp00010	Srei|sr15555	Ssci|g5670_chr17_Ss	Uesc|g3351	UhoB|UHOR_06720	UhoO|g606	Umay|um04668	Utcp|g407	Utri|g4150
ortho0458	Mpen|mp00008	Srei|sr15556	Ssci|g5671_chr17_Ss	Uesc|g3352	UhoB|UHOR_06721	UhoO|g607	Umay|um04669	Utcp|g408	Utri|g4151
ortho0459	Mpen|mp00009	Srei|sr15557	Ssci|g5672_chr17_Ss	Uesc|g3353	UhoB|UHOR_06741	UhoO|g608	Umay|um04671	Utcp|g409	Utri|g4147
ortho0460	Mpen|mp00044	Ssci|g5374_chr16_Ss	Utcp|g2776	Srei|sr14880	UhoB|UHOR_06023	Umay|um03978	Utri|g5345	Uesc|g5581	UhoO|g699
ortho0461	Mpen|mp00126	Srei|sr06400	Ssci|g50_chr01_Ss	Uesc|g2624	UhoB|UHOR_00068	UhoO|g1825	Umay|um00036	Utcp|g534	Utri|g4336
ortho0462	Mpen|mp00130	Srei|sr11673	Ssci|g335_chr01_Ss	Uesc|g1360	UhoB|UHOR_00497	UhoO|g307	Umay|um00322	Utcp|g4902	Utri|g378
ortho0463	Mpen|mp00108	Srei|sr11674	Ssci|g337_chr01_Ss	Uesc|g1359	UhoB|UHOR_00498	UhoO|g306	Umay|um10098	Utcp|g4901	Utri|g377
ortho0464	Mpen|mp00110	Srei|sr11677	Ssci|g339_chr01_Ss	Uesc|g1356	UhoB|UHOR_00505	UhoO|g303	Umay|um00326	Utcp|g4898	Utri|g374
ortho0465	Mpen|mp00111	Srei|sr11678	Ssci|g340_chr01_Ss	Uesc|g1355	UhoB|UHOR_00506	UhoO|g302	Umay|um10099	Utcp|g4897	Utri|g373
ortho0466	Mpen|mp00128	Srei|sr11679	Ssci|g341_chr01_Ss	Uesc|g1354	UhoB|UHOR_00507	UhoO|g301	Umay|um00328	Utcp|g4896	Utri|g372
ortho0467	Mpen|mp00112	Srei|sr11680	Ssci|g342_chr01_Ss	Uesc|g1353	UhoB|UHOR_00508	UhoO|g300	Umay|um00329	Utcp|g4895	Utri|g371
ortho0468	Mpen|mp00127	Srei|sr11681	Ssci|g343_chr01_Ss	Uesc|g1352	UhoB|UHOR_00509	UhoO|g299	Umay|um00330	Utcp|g4894	Utri|g370
ortho0469	Mpen|mp00113	Srei|sr11682	Ssci|g344_chr01_Ss	Uesc|g1351	UhoB|UHOR_00510	UhoO|g298	Umay|um10100	Utcp|g4893	Utri|g369
ortho0470	Mpen|mp00114	Srei|sr11683	Ssci|g345_chr01_Ss	Uesc|g1350	UhoB|UHOR_00512	UhoO|g297	Umay|um10101	Utcp|g4892	Utri|g368
ortho0471	Mpen|mp00125	Srei|sr11684	Ssci|g346_chr01_Ss	Uesc|g1349	UhoB|UHOR_00513	UhoO|g296	Umay|um00332	Utcp|g4891	Utri|g367
ortho0472	Mpen|mp00115	Srei|sr11685	Ssci|g347_chr01_Ss	Uesc|g1348	UhoB|UHOR_00514	UhoO|g295	Umay|um00333	Utcp|g4890	Utri|g366
ortho0473	Mpen|mp00116	Srei|sr11686	Ssci|g348_chr01_Ss	Uesc|g1347	UhoB|UHOR_00515	UhoO|g294	Umay|um00334	Utcp|g4889	Utri|g365
ortho0474	Mpen|mp00124	Srei|sr11687	Ssci|g349_chr01_Ss	Uesc|g1346	UhoB|UHOR_00517	UhoO|g293	Umay|um10102	Utcp|g4888	Utri|g364
ortho0475	Mpen|mp00123	Srei|sr11689	Ssci|g351_chr01_Ss	Uesc|g1345	UhoB|UHOR_00520	UhoO|g291	Umay|um00338	Utcp|g492	Utri|g362
ortho0476	Mpen|mp00117	Srei|sr11690	Ssci|g353_chr01_Ss	Uesc|g1344	UhoB|UHOR_00521	UhoO|g290	Umay|um11340	Utcp|g493	Utri|g361
ortho0477	Mpen|mp00122	Srei|sr11691	Ssci|g354_chr01_Ss	Uesc|g1343	UhoB|UHOR_00522	UhoO|g289	Umay|um00340	Utcp|g494	Utri|g360
ortho0478	Mpen|mp00121	Srei|sr11694	Ssci|g357_chr01_Ss	Uesc|g1340	UhoB|UHOR_00526	UhoO|g286	Umay|um11343	Utcp|g496	Utri|g357
ortho0479	Mpen|mp00120	Srei|sr11695	Ssci|g358_chr01_Ss	Uesc|g1339	UhoB|UHOR_00528	UhoO|g285	Umay|um00342	Utcp|g497	Utri|g356
ortho0480	Mpen|mp00088	Srei|sr12586	Ssci|g1349_chr03_Ss	Uesc|g80	UhoB|UHOR_02248	UhoO|g2697	Umay|um10804	Utcp|g833	Utri|g2740
ortho0481	Mpen|mp00089	Srei|sr12587	Ssci|g1350_chr03_Ss	Uesc|g81	UhoB|UHOR_02250	UhoO|g2694	Umay|um01518	Utcp|g832	Utri|g2741
ortho0482	Mpen|mp00090	Srei|sr12588	Ssci|g1351_chr03_Ss	Uesc|g82	UhoB|UHOR_02252	UhoO|g2693	Umay|um01519	Utcp|g831	Utri|g2742
ortho0483	Mpen|mp00106	Srei|sr12590	Ssci|g1353_chr03_Ss	Uesc|g84	UhoB|UHOR_02254	UhoO|g4267	Umay|um01521	Utcp|g829	Utri|g2745
ortho0484	Mpen|mp00102	Srei|sr12601	Ssci|g1360_chr03_Ss	Uesc|g93	UhoB|UHOR_02270	UhoO|g7330	Umay|um01531	Utcp|g821	Utri|g2755
ortho0485	Mpen|mp00095	Srei|sr12602	Ssci|g1363_chr03_Ss	Uesc|g92	UhoB|UHOR_02269	UhoO|g7329	Umay|um01530	Utcp|g822	Utri|g2756
ortho0486	Mpen|mp00094	Srei|sr12604	Ssci|g1365_chr03_Ss	Uesc|g90	UhoB|UHOR_02266	UhoO|g7327	Umay|um01529	Utcp|g824	Utri|g2758
ortho0487	Mpen|mp00103	Srei|sr12605	Ssci|g1366_chr03_Ss	Uesc|g89	UhoB|UHOR_02264	UhoO|g4370	Umay|um01528	Utcp|g825	Utri|g2759
ortho0488	Mpen|mp00100	Srei|sr12608	Ssci|g1367_chr03_Ss	Uesc|g98	Uesc|g99	UhoB|UHOR_02279	UhoO|g6705	Utcp|g817	Utri|g2760
ortho0489	Mpen|mp00148	Srei|sr13047	Ssci|g3613_chr09_Ss	Uesc|g5686	UhoB|UHOR_03084	UhoO|g5496	Umay|um05143	Utcp|g3781	Utri|g5858
ortho0490	Mpen|mp00133	Srei|sr13049	Ssci|g3615_chr09_Ss	Uesc|g1911	UhoB|UHOR_03087	UhoO|g3300	Umay|um05145	Utcp|g3783	Utri|g5856
ortho0491	Mpen|mp00137	Srei|sr13057	Ssci|g3623_chr09_Ss	Uesc|g1905	UhoB|UHOR_03098	UhoO|g3310	Umay|um05151	Utcp|g3790	Utri|g5864
ortho0492	Mpen|mp00138	Srei|sr13059	Ssci|g3625_chr09_Ss	Uesc|g1903	UhoB|UHOR_03100	UhoO|g3313	Umay|um05153	Utcp|g3792	Utri|g5866
ortho0493	Mpen|mp00141	Srei|sr13060	Ssci|g3626_chr09_Ss	Uesc|g1902	UhoB|UHOR_03101	UhoO|g3314	Umay|um10186	Utcp|g3793	Utri|g5867
ortho0494	Mpen|mp00139	Srei|sr13061	Ssci|g3627_chr09_Ss	Uesc|g1901	UhoB|UHOR_03102	UhoO|g3315	Umay|um05156	Utcp|g3794	Utri|g5868
ortho0495	Mpen|mp00140	Srei|sr13063	Ssci|g3628_chr09_Ss	Uesc|g1899	UhoB|UHOR_03105	UhoO|g3317	Umay|um05158	Utcp|g3795	Utri|g5870
ortho0496	Mpen|mp00084	Srei|sr15123	Ssci|g4598_chr12_Ss	Uesc|g3609	UhoB|UHOR_06451	UhoO|g4773	Umay|um10436	Utcp|g2554	Utri|g1871
ortho0497	Mpen|mp00079	Srei|sr15179	Ssci|g4583_chr12_Ss	Uesc|g3595	UhoB|UHOR_06431	UhoO|g2965	Umay|um04288	Utcp|g2566	Utri|g1884
ortho0498	Mpen|mp00080	Srei|sr15182	Ssci|g4586_chr12_Ss	Uesc|g3598	UhoB|UHOR_06436	UhoO|g3633	Umay|um04291	Utcp|g2563	Utri|g1881
ortho0499	Mpen|mp00083	Srei|sr15185	Ssci|g4589_chr12_Ss	Uesc|g3603	UhoB|UHOR_06442	UhoO|g3630	Umay|um10435	Utcp|g2559	Utri|g1878
ortho0500	Mpen|mp00086	Srei|sr15189	Ssci|g4594_chr12_Ss	Uesc|g3605	UhoB|UHOR_06444	UhoO|g3628	Umay|um04298	Utcp|g2550	Utri|g1875
ortho0501	Mpen|mp00085	Srei|sr15191	Ssci|g4596_chr12_Ss	Uesc|g3607	UhoB|UHOR_06446	UhoO|g3626	Umay|um04300	Utcp|g2552	Utri|g1873
ortho0502	Mpen|mp00149	Srei|sr15935	Ssci|g5712_chr18_Ss	Uesc|g3463	UhoB|UHOR_07240	UhoO|g3071	Umay|um10715	Utcp|g4216	Utri|g5410
ortho0503	Mpen|mp00151	Srei|sr15939	Ssci|g5708_chr18_Ss	Uesc|g3467	UhoB|UHOR_07243	Umay|um05055	Utcp|g4212	Utri|g5406	UhoO|g5013
ortho0504	Mpen|mp00153	Srei|sr15940	Ssci|g5707_chr18_Ss	Uesc|g3468	UhoB|UHOR_07245	UhoO|g5014	Umay|um12298	Utcp|g4211	Utri|g5405
ortho0505	Mpen|mp00154	Srei|sr15941	Ssci|g5706_chr18_Ss	Uesc|g3469	UhoB|UHOR_07246	UhoO|g5015	Umay|um05057	Utcp|g4210	Utri|g5404
ortho0506	Mpen|mp00155	Srei|sr15943	Ssci|g5704_chr18_Ss	Uesc|g3472	UhoB|UHOR_07248	UhoO|g5017	Umay|um05059	Utcp|g4209	Utri|g5402
ortho0507	Mpen|mp00156	Srei|sr15944	Ssci|g5703_chr18_Ss	Uesc|g3471	UhoB|UHOR_07249	UhoO|g5416	Umay|um05060	Utcp|g4208	Utri|g5401
ortho0508	Mpen|mp00157	Srei|sr15946	Ssci|g5701_chr18_Ss	Uesc|g3474	UhoB|UHOR_07252	UhoO|g5418	Umay|um05062	Utcp|g4206	Utri|g5399
ortho0509	Mpen|mp00159	Srei|sr15947	Ssci|g5700_chr18_Ss	Uesc|g3475	UhoB|UHOR_07254	UhoO|g5419	Umay|um05063	Utcp|g4205	Utri|g5398
ortho0510	Mpen|mp00107	Ssci|g1352_chr03_Ss	Uesc|g83	UhoB|UHOR_02256	UhoO|g4266	Umay|um01523	Utcp|g828	Utri|g2743	Srei|sr12589
ortho0511	Mpen|mp00208	Srei|sr11189	Ssci|g5125_chr15_Ss	Uesc|g2041	UhoB|UHOR_05679	UhoO|g5517	Umay|um10496	Utcp|g1960	Utri|g4198
ortho0512	Mpen|mp00209	Srei|sr11192	Ssci|g5127_chr15_Ss	Uesc|g2043	UhoB|UHOR_05682	UhoO|g5515	Umay|um10497	Utcp|g1958	Utri|g4196
ortho0513	Mpen|mp00210	Srei|sr11195.2	Ssci|g5129_chr15_Ss	Uesc|g2045	UhoB|UHOR_05684	UhoO|g5513	Umay|um10498	Utcp|g1956	Utri|g4194
ortho0514	Mpen|mp00211	Srei|sr11197	Ssci|g5131_chr15_Ss	Uesc|g2047	UhoB|UHOR_05687	UhoO|g6312	Umay|um10499	Utcp|g1954	Utri|g4192
ortho0515	Mpen|mp00212	Srei|sr11198	Ssci|g5132_chr15_Ss	Uesc|g2048	UhoB|UHOR_05688	UhoO|g6311	Umay|um03728	Utcp|g1953	Utri|g4191
ortho0516	Mpen|mp00213	Srei|sr11200	Ssci|g5134_chr15_Ss	Uesc|g2050	UhoB|UHOR_05690	UhoO|g6309	Umay|um03730	Utcp|g1951	Utri|g4189
ortho0517	Mpen|mp00215	Srei|sr11206	Ssci|g5138_chr15_Ss	Uesc|g2054	UhoB|UHOR_05696	UhoO|g4677	Umay|um10503	Utcp|g1946	Utri|g4184
ortho0518	Mpen|mp00218	Srei|sr11211	Ssci|g5141_chr15_Ss	Uesc|g2057	UhoB|UHOR_05700	UhoO|g3122	Umay|um03737	Utcp|g1949	Utri|g2445
ortho0519	Mpen|mp00219	Srei|sr11214	Ssci|g5143_chr15_Ss	Uesc|g2059	UhoB|UHOR_05704	UhoO|g3124	Umay|um15082	Utcp|g5956	Utri|g2447
ortho0520	Mpen|mp00221	Srei|sr11220	Ssci|g5147_chr15_Ss	Uesc|g2063	UhoB|UHOR_05709	UhoO|g3128	Umay|um10659	Utcp|g5960	Utri|g2451
ortho0521	Mpen|mp00223	Srei|sr11242	Ssci|g5164_chr15_Ss	Uesc|g2075	UhoB|UHOR_05719	UhoO|g6042	Umay|um03755	Utcp|g1743	Utri|g2466
ortho0522	Mpen|mp00224	Srei|sr11244	Ssci|g5166_chr15_Ss	Uesc|g2077	UhoB|UHOR_05723	UhoO|g6044	Umay|um03758	Utcp|g1745	Utri|g2468
ortho0523	Mpen|mp00185	Srei|sr11934	Ssci|g889_chr02_Ss	Uesc|g2733	UhoB|UHOR_01012	UhoO|g937	Umay|um11456	Utcp|g286	Utri|g1747
ortho0524	Mpen|mp00205	Srei|sr11935	Ssci|g888_chr02_Ss	Uesc|g2732	UhoB|UHOR_01014	UhoO|g938	Umay|um00654	Utcp|g285	Utri|g1746
ortho0525	Mpen|mp00186	Srei|sr11936	Ssci|g887_chr02_Ss	Uesc|g2731	UhoB|UHOR_00994	UhoO|g939	Umay|um00655	Utcp|g284	Utri|g1745
ortho0526	Mpen|mp00203	Srei|sr11937	Ssci|g882_chr02_Ss	Uesc|g2726	UhoB|UHOR_01000	UhoO|g944	Umay|um11827	Utcp|g280	Utri|g1739
ortho0527	Mpen|mp00187	Srei|sr11938	Ssci|g883_chr02_Ss	Uesc|g2727	UhoB|UHOR_00999	UhoO|g943	Umay|um00658	Utcp|g281	Utri|g1741
ortho0528	Mpen|mp00202	Srei|sr11939	Ssci|g884_chr02_Ss	Uesc|g2728	UhoB|UHOR_00998	UhoO|g942	Umay|um15012	Utcp|g282	Utri|g1742
ortho0529	Mpen|mp00199	Srei|sr11943	Ssci|g879_chr02_Ss	Uesc|g2724	UhoB|UHOR_01015	UhoO|g933	Umay|um11828	Utcp|g278	Utri|g1737
ortho0530	Mpen|mp00188	Srei|sr11944	Ssci|g878_chr02_Ss	Uesc|g2723	UhoB|UHOR_01016	UhoO|g3575	Umay|um11829	Utcp|g277	Utri|g1736
ortho0531	Mpen|mp00198	Srei|sr11946	Ssci|g877_chr02_Ss	Uesc|g2722	UhoB|UHOR_01018	UhoO|g3576	Umay|um00663	Utcp|g276	Utri|g1735
ortho0532	Mpen|mp00189	Srei|sr11948	Ssci|g875_chr02_Ss	Uesc|g2719	UhoB|UHOR_01023	UhoO|g2352	Umay|um11830	Utcp|g274	Utri|g1733
ortho0533	Mpen|mp00195	Srei|sr11950	Ssci|g873_chr02_Ss	Uesc|g2717	UhoB|UHOR_01026	UhoO|g2354	Umay|um00666	Utcp|g272	Utri|g1732
ortho0534	Mpen|mp00190	Srei|sr11951	Ssci|g872_chr02_Ss	Uesc|g2716	UhoB|UHOR_01027	UhoO|g2355	Umay|um00667	Utcp|g271	Utri|g1731
ortho0535	Mpen|mp00194	Srei|sr11952	Ssci|g871_chr02_Ss	Uesc|g2715	UhoB|UHOR_01029	UhoO|g2356	Umay|um00668	Utcp|g270	Utri|g1730
ortho0536	Mpen|mp00193	Srei|sr11954	Ssci|g869_chr02_Ss	Uesc|g2714	UhoB|UHOR_01030	UhoO|g2358	Umay|um00669	Utcp|g268	Utri|g1728
ortho0537	Mpen|mp00167	Srei|sr12138	Ssci|g2250_chr04_Ss	Uesc|g630	UhoB|UHOR_01275	UhoO|g3762	Umay|um00848	Utcp|g1192	Utri|g3697
ortho0538	Mpen|mp00168	Srei|sr12139	Ssci|g2249_chr04_Ss	Uesc|g629	UhoB|UHOR_01276	UhoO|g3763	Umay|um11253	Utcp|g1193	Utri|g3696
ortho0539	Mpen|mp00184	Srei|sr12140	Ssci|g2248_chr04_Ss	Uesc|g628	UhoB|UHOR_01277	UhoO|g3764	Umay|um11254	Utcp|g1194	Utri|g3695
ortho0540	Mpen|mp00169	Srei|sr12141	Ssci|g2247_chr04_Ss	Uesc|g627	UhoB|UHOR_01279	UhoO|g3789	Umay|um00851	Utcp|g1195	Utri|g3694
ortho0541	Mpen|mp00170	Srei|sr12142	Ssci|g2244_chr04_Ss	Uesc|g625	UhoB|UHOR_01281	UhoO|g6012	Umay|um11256	Utcp|g1197	Utri|g3693
ortho0542	Mpen|mp00171	Srei|sr12143	Ssci|g2243_chr04_Ss	Uesc|g624	UhoB|UHOR_01283	UhoO|g6011	Umay|um11257	Utcp|g1198	Utri|g3692
ortho0543	Mpen|mp00183	Srei|sr12144	Ssci|g2242_chr04_Ss	Uesc|g623	UhoB|UHOR_01285	UhoO|g6010	Umay|um00855	Utcp|g1199	Utri|g3691
ortho0544	Mpen|mp00172	Srei|sr12145	Ssci|g2241_chr04_Ss	Uesc|g622	UhoB|UHOR_01286	UhoO|g6009	Umay|um11258	Utcp|g1200	Utri|g3690
ortho0545	Mpen|mp00181	Srei|sr12148	Ssci|g2239_chr04_Ss	Uesc|g619	UhoB|UHOR_01291	UhoO|g6005	Umay|um00859	Utcp|g1201	Utri|g3688
ortho0546	Mpen|mp00180	Srei|sr12150	Ssci|g2237_chr04_Ss	Uesc|g617	UhoB|UHOR_01293	UhoO|g6003	Umay|um00861	Utcp|g1203	Utri|g3686
ortho0547	Mpen|mp00179	Srei|sr12151	Ssci|g2236_chr04_Ss	Uesc|g616	UhoB|UHOR_01295	UhoO|g6002	Umay|um00862	Utcp|g1204	Utri|g3685
ortho0548	Mpen|mp00173	Srei|sr12152	Ssci|g2235_chr04_Ss	Uesc|g615	UhoB|UHOR_01297	UhoO|g6001	Umay|um11259	Utcp|g1205	Utri|g3683
ortho0549	Mpen|mp00178	Srei|sr12153	Ssci|g2234_chr04_Ss	Uesc|g614	UhoB|UHOR_01298	UhoO|g6000	Umay|um00864	Utcp|g1206	Utri|g3682
ortho0550	Mpen|mp00174	Srei|sr12154	Ssci|g2233_chr04_Ss	Uesc|g613	UhoB|UHOR_01299	UhoO|g5999	Umay|um11260	Utcp|g1207	Utri|g3681
ortho0551	Mpen|mp00177	Srei|sr12156	Ssci|g2231_chr04_Ss	Uesc|g611	UhoB|UHOR_01303	UhoO|g5996	Umay|um00867	Utcp|g1208	Utri|g3679
ortho0552	Mpen|mp00175	Srei|sr12157	Ssci|g2230_chr04_Ss	Uesc|g610	UhoB|UHOR_01305	UhoO|g5995	Umay|um11261	Utcp|g1209	Utri|g3678
ortho0553	Mpen|mp00176	Srei|sr12158	Ssci|g2229_chr04_Ss	Uesc|g609	UhoB|UHOR_01307	UhoO|g5994	Umay|um00869	Utcp|g1210	Utri|g3677
ortho0554	Mpen|mp00225	Srei|sr14662	Ssci|g5168_chr15_Ss	Uesc|g2080	UhoB|UHOR_05727	UhoO|g6047	Umay|um03761	Utcp|g1748	Utri|g2471
ortho0555	Mpen|mp00226	Srei|sr14666	Ssci|g5172_chr15_Ss	Uesc|g2084	UhoB|UHOR_05732	UhoO|g6051	Umay|um03766	Utcp|g1752	Utri|g2475
ortho0556	Mpen|mp00227	Srei|sr14668	Ssci|g5174_chr15_Ss	Uesc|g2086	UhoB|UHOR_05734	UhoO|g6053	Umay|um10661	Utcp|g1754	Utri|g2477
ortho0557	Mpen|mp00228	Srei|sr14669	Ssci|g5175_chr15_Ss	Uesc|g2087	UhoB|UHOR_05735	UhoO|g6054	Umay|um10662	Utcp|g1755	Utri|g2478
ortho0558	Mpen|mp00235	Srei|sr14672	Ssci|g5192_chr15_Ss	Uesc|g2102	UhoB|UHOR_05738	UhoO|g4458	Umay|um03783	Utcp|g1770	Utri|g2493
ortho0559	Mpen|mp00234	Srei|sr14674	Ssci|g5190_chr15_Ss	Uesc|g2100	UhoB|UHOR_05739	UhoO|g4460	Umay|um03771	Utcp|g1768	Utri|g2491
ortho0560	Mpen|mp00233	Srei|sr14675	Ssci|g5189_chr15_Ss	Uesc|g2099	UhoB|UHOR_05743	UhoO|g7540	Umay|um03772	Utcp|g1767	Utri|g2490
ortho0561	Mpen|mp00232	Srei|sr14677	Ssci|g5187_chr15_Ss	Uesc|g2097	UhoB|UHOR_05745	UhoO|g7542	Umay|um03774	Utcp|g1765	Utri|g2488
ortho0562	Mpen|mp00231	Srei|sr14680	Ssci|g5184_chr15_Ss	Uesc|g2094	UhoB|UHOR_05749	UhoO|g5918	Umay|um03777	Utcp|g1762	Utri|g2485
ortho0563	Mpen|mp00230	Srei|sr14686	Ssci|g5179_chr15_Ss	Uesc|g2091	UhoB|UHOR_05753	UhoO|g5915	Umay|um10665	Utcp|g1759	Utri|g2482
ortho0564	Mpen|mp00229	Srei|sr14688	Ssci|g5177_chr15_Ss	Uesc|g2089	UhoB|UHOR_05755	UhoO|g5913	Umay|um03782	Utcp|g1757	Utri|g2480
ortho0565	Mpen|mp00165	Srei|sr15932	Ssci|g5715_chr18_Ss	Uesc|g3460	UhoB|UHOR_07235	UhoO|g5776	Umay|um12297	Utcp|g4217	Utri|g5413
ortho0566	Mpen|mp00164	Srei|sr15936	Ssci|g5711_chr18_Ss	Uesc|g3464	UhoB|UHOR_07241	UhoO|g5011	Umay|um05052	Utcp|g4215	Utri|g5409
ortho0567	Mpen|mp00162	Srei|sr15945	Ssci|g5702_chr18_Ss	Uesc|g3473	UhoB|UHOR_07251	UhoO|g5417	Umay|um05061	Utcp|g4207	Utri|g5400
ortho0568	Mpen|mp00160	Srei|sr15948	Ssci|g5699_chr18_Ss	Uesc|g3476	UhoB|UHOR_07255	UhoO|g5420	Umay|um05064	Utcp|g4204	Utri|g5397
ortho0569	Mpen|mp00161	Srei|sr15949	Ssci|g5698_chr18_Ss	Uesc|g3477	UhoB|UHOR_07258	UhoO|g5422	Umay|um05065	Utcp|g4197	Utri|g5396
ortho0570	Mpen|mp00163	Ssci|g5709_chr18_Ss	Uesc|g3466	Utcp|g4213	Srei|sr15938	UhoB|UHOR_07242	UhoO|g5012	Umay|um05054	Utri|g5407
ortho0571	Mpen|mp00281	Srei|sr11191.2	Ssci|g5126_chr15_Ss	Uesc|g2042	UhoB|UHOR_05680	UhoO|g5516	Umay|um03722	Utcp|g1959	Utri|g4197
ortho0572	Mpen|mp00280	Srei|sr11193	Ssci|g5128_chr15_Ss	Uesc|g2044	UhoB|UHOR_05683	UhoO|g5514	Umay|um03724	Utcp|g1957	Utri|g4195
ortho0573	Mpen|mp00279	Srei|sr11196	Ssci|g5130_chr15_Ss	Uesc|g2046	UhoB|UHOR_05685	UhoO|g5512	Umay|um03726-B	Utcp|g1955	Utri|g4193
ortho0574	Mpen|mp00278	Srei|sr11199	Ssci|g5133_chr15_Ss	Uesc|g2049	UhoB|UHOR_05689	UhoO|g6310	Umay|um03729	Utcp|g1952	Utri|g4190
ortho0575	Mpen|mp00277	Srei|sr11204.2	Ssci|g5136_chr15_Ss	Uesc|g2052	UhoB|UHOR_05694	UhoO|g4680	Umay|um10502	Utcp|g1944	Utri|g4186
ortho0576	Mpen|mp00276	Srei|sr11205	Ssci|g5137_chr15_Ss	Uesc|g2053	UhoB|UHOR_05695	UhoO|g4679	Umay|um03734	Utcp|g1945	Utri|g4185
ortho0577	Mpen|mp00275	Srei|sr11209	Ssci|g5140_chr15_Ss	Uesc|g2056	UhoB|UHOR_05699	UhoO|g4675	Umay|um10504	Utcp|g1948	Utri|g2444
ortho0578	Mpen|mp00273	Srei|sr11216	Ssci|g5144_chr15_Ss	Uesc|g2060	UhoB|UHOR_05705	UhoO|g3125	Umay|um03740	Utcp|g5957	Utri|g2448
ortho0579	Mpen|mp00272	Srei|sr11218.2	Ssci|g5145_chr15_Ss	Uesc|g2061	UhoB|UHOR_05707	UhoO|g3126	Umay|um11964	Utcp|g5958	Utri|g2449
ortho0580	Mpen|mp00266	Srei|sr11241	Ssci|g5163_chr15_Ss	Uesc|g2074	UhoB|UHOR_05718	UhoO|g5565	Umay|um03754	Utcp|g1742	Utri|g2465
ortho0581	Mpen|mp00265	Srei|sr11243.2	Ssci|g5165_chr15_Ss	Uesc|g2076	UhoB|UHOR_05720	UhoO|g6043	Umay|um03756	Utcp|g1744	Utri|g2467
ortho0582	Mpen|mp00263	Srei|sr11246	Ssci|g5167_chr15_Ss	Uesc|g2079	UhoB|UHOR_05726	UhoO|g6046	Umay|um03760	Utcp|g1747	Utri|g2470
ortho0583	Mpen|mp00293	Srei|sr13630	Ssci|g2718_chr06_Ss	Uesc|g3934	UhoB|UHOR_04141	UhoO|g7552	Umay|um02590	Utcp|g643	Utri|g5712
ortho0584	Mpen|mp00294	Srei|sr13631	Ssci|g2717_chr06_Ss	Uesc|g3935	UhoB|UHOR_04142	UhoO|g7553	Umay|um02591	Utcp|g644	Utri|g5713
ortho0585	Mpen|mp00291	Srei|sr13632	Ssci|g2716_chr06_Ss	Uesc|g3936	UhoB|UHOR_04143	UhoO|g7554	Umay|um02592	Utcp|g645	Utri|g5714
ortho0586	Mpen|mp00295	Srei|sr13633	Ssci|g2715_chr06_Ss	Uesc|g3937	UhoB|UHOR_04146	UhoO|g1564	Umay|um10280	Utcp|g646	Utri|g5715
ortho0587	Mpen|mp00290	Srei|sr13634	Ssci|g2714_chr06_Ss	Uesc|g3938	UhoB|UHOR_04147	UhoO|g1565	Umay|um02594	Utcp|g647	Utri|g5716
ortho0588	Mpen|mp00296	Srei|sr13635	Ssci|g2713_chr06_Ss	Uesc|g3939	UhoB|UHOR_04148	UhoO|g1563	Umay|um02595	Utcp|g648	Utri|g5717
ortho0589	Mpen|mp00289	Srei|sr13636	Ssci|g2712_chr06_Ss	Uesc|g3940	UhoB|UHOR_04149	UhoO|g1562	Umay|um02596	Utcp|g649	Utri|g5718
ortho0590	Mpen|mp00297	Srei|sr13637	Ssci|g2711_chr06_Ss	Uesc|g3941	UhoB|UHOR_04152	UhoO|g1560	Umay|um02597	Utcp|g650	Utri|g5719
ortho0591	Mpen|mp00298	Srei|sr13639	Ssci|g2709_chr06_Ss	Uesc|g3943	UhoB|UHOR_04155	UhoO|g1558	Umay|um02599	Utcp|g652	Utri|g5721
ortho0592	Mpen|mp00287	Srei|sr13640	Ssci|g2708_chr06_Ss	Uesc|g3944	UhoB|UHOR_04157	UhoO|g1557	Umay|um02600	Utcp|g653	Utri|g5722
ortho0593	Mpen|mp00303	Srei|sr13645	Ssci|g2731_chr06_Ss	Uesc|g3950	UhoB|UHOR_04163	UhoO|g3571	Umay|um02606	Utcp|g659	Utri|g5697
ortho0594	Mpen|mp00282	Srei|sr14657	Ssci|g5124_chr15_Ss	Uesc|g2040	UhoB|UHOR_05678	UhoO|g2577	Umay|um03720	Utcp|g1961	Utri|g4199
ortho0595	Mpen|mp00283	Srei|sr14658	Ssci|g5123_chr15_Ss	Uesc|g2039	UhoB|UHOR_05677	UhoO|g7418	Umay|um03718	Utcp|g1962	Utri|g4200
ortho0596	Mpen|mp00284	Srei|sr14659	Ssci|g5122_chr15_Ss	Uesc|g2038	UhoB|UHOR_05671	UhoO|g7417	Umay|um12240	Utcp|g1963	Utri|g4201
ortho0597	Mpen|mp00262	Srei|sr14663	Ssci|g5169_chr15_Ss	Uesc|g2081	UhoB|UHOR_05729	UhoO|g6048	Umay|um03762	Utcp|g1749	Utri|g2472
ortho0598	Mpen|mp00261	Srei|sr14664	Ssci|g5170_chr15_Ss	Uesc|g2082	UhoB|UHOR_05730	UhoO|g6049	Umay|um03763	Utcp|g1750	Utri|g2473
ortho0599	Mpen|mp00260	Srei|sr14665	Ssci|g5171_chr15_Ss	Uesc|g2083	UhoB|UHOR_05731	UhoO|g6050	Umay|um03765	Utcp|g1751	Utri|g2474
ortho0600	Mpen|mp00259	Srei|sr14667	Ssci|g5173_chr15_Ss	Uesc|g2085	UhoB|UHOR_05733	UhoO|g6052	Umay|um03767	Utcp|g1753	Utri|g2476
ortho0601	Mpen|mp00258	Srei|sr14670	Ssci|g5176_chr15_Ss	Uesc|g2088	UhoB|UHOR_05736	UhoO|g6055	Umay|um10663	Utcp|g1756	Utri|g2479
ortho0602	Mpen|mp00251	Srei|sr14673	Ssci|g5191_chr15_Ss	Uesc|g2101	UhoB|UHOR_05737	UhoO|g4459	Umay|um03770	Utcp|g1769	Utri|g2492
ortho0603	Mpen|mp00252	Srei|sr14676	Ssci|g5188_chr15_Ss	Uesc|g2098	UhoB|UHOR_05744	UhoO|g7541	Umay|um10664	Utcp|g1766	Utri|g2489
ortho0604	Mpen|mp00253	Srei|sr14678	Ssci|g5186_chr15_Ss	Uesc|g2096	UhoB|UHOR_05747	UhoO|g5920	Umay|um03775	Utcp|g1764	Utri|g2487
ortho0605	Mpen|mp00254	Srei|sr14679	Ssci|g5185_chr15_Ss	Uesc|g2095	UhoB|UHOR_05748	UhoO|g5919	Umay|um03776	Utcp|g1763	Utri|g2486
ortho0606	Mpen|mp00255	Srei|sr14682	Ssci|g5183_chr15_Ss	Uesc|g2093	UhoB|UHOR_05751	UhoO|g5917	Umay|um03778	Utcp|g1761	Utri|g2484
ortho0607	Mpen|mp00256	Srei|sr14683	Ssci|g5182_chr15_Ss	Uesc|g2092	UhoB|UHOR_05752	UhoO|g5916	Umay|um03779	Utcp|g1760	Utri|g2483
ortho0608	Mpen|mp00257	Srei|sr14687	Ssci|g5178_chr15_Ss	Uesc|g2090	UhoB|UHOR_05754	UhoO|g5914	Umay|um10666	Utcp|g1758	Utri|g2481
ortho0609	Mpen|mp00250	Srei|sr14690	Ssci|g5195_chr15_Ss	Uesc|g2105	UhoB|UHOR_05759	UhoO|g4455	Umay|um10667	Utcp|g1773	Utri|g2496
ortho0610	Mpen|mp00249	Srei|sr14694	Ssci|g5198_chr15_Ss	Uesc|g2108	UhoB|UHOR_05763	UhoO|g4452	Umay|um03789	Utcp|g1776	Utri|g2499
ortho0611	Mpen|mp00248	Srei|sr14695	Ssci|g5199_chr15_Ss	Uesc|g2109	UhoB|UHOR_05765	UhoO|g4451	Umay|um10668	Utcp|g1777	Utri|g2500
ortho0612	Mpen|mp00246	Srei|sr14698	Ssci|g5201_chr15_Ss	Uesc|g2112	UhoB|UHOR_05768	UhoO|g4448	Umay|um03793	Utcp|g1780	Utri|g2503
ortho0613	Mpen|mp00240	Srei|sr14699	Ssci|g5202_chr15_Ss	Uesc|g2113	UhoB|UHOR_05771	UhoO|g4446	Umay|um10669	Utcp|g1781	Utri|g2504
ortho0614	Mpen|mp00241	Srei|sr14700	Ssci|g5203_chr15_Ss	Uesc|g2114	UhoB|UHOR_05773	UhoO|g4445	Umay|um15083	Utcp|g5039	Utri|g2505
ortho0615	Mpen|mp00245	Srei|sr14701	Ssci|g5204_chr15_Ss	Uesc|g2115	UhoB|UHOR_05774	UhoO|g4444	Umay|um03796	Utcp|g5040	Utri|g2506
ortho0616	Mpen|mp00244	Srei|sr14702	Ssci|g5205_chr15_Ss	Uesc|g2116	UhoB|UHOR_05776	UhoO|g6244	Umay|um03798	Utcp|g5041	Utri|g2507
ortho0617	Mpen|mp00243	Srei|sr14704	Ssci|g5207_chr15_Ss	Uesc|g2118	UhoB|UHOR_05779	UhoO|g4047	Umay|um03802	Utcp|g5043	Utri|g2510
ortho0618	Mpen|mp00242	Srei|sr14705	Ssci|g5208_chr15_Ss	Uesc|g2119	UhoB|UHOR_05781	UhoO|g4046	Umay|um03803	Utcp|g5044	Utri|g2511
ortho0619	Mpen|mp00315	Srei|sr15798	Ssci|g5876_chr18_Ss	Uesc|g6623	UhoB|UHOR_07029	UhoO|g1290	Umay|um11161	Utcp|g2432	Utri|g5939
ortho0620	Mpen|mp00304	Srei|sr15799	Ssci|g5877_chr18_Ss	Uesc|g6622	UhoB|UHOR_07030	UhoO|g1289	Umay|um04920	Utcp|g2433	Utri|g5940
ortho0621	Mpen|mp00305	Srei|sr15800	Ssci|g5878_chr18_Ss	Uesc|g6619	UhoB|UHOR_07032	UhoO|g6907	Umay|um04922	Utcp|g2434	Utri|g5941
ortho0622	Mpen|mp00312	Srei|sr15801	Ssci|g5842_chr18_Ss	Uesc|g6618	UhoB|UHOR_07033	UhoO|g6908	Umay|um04923	Utcp|g2435	Utri|g5912
ortho0623	Mpen|mp00310	Srei|sr15804	Ssci|g5839_chr18_Ss	Uesc|g6613	UhoB|UHOR_07037	UhoO|g6911	Umay|um04926	Utcp|g2438	Utri|g5909
ortho0624	Mpen|mp00306	Srei|sr15806	Ssci|g5837_chr18_Ss	Uesc|g6615	UhoB|UHOR_07039	UhoO|g6913	Umay|um04928	Utcp|g2440	Utri|g5907
ortho0625	Mpen|mp00311	Srei|sr15807	Ssci|g5836_chr18_Ss	Uesc|g6616	UhoB|UHOR_07040	UhoO|g6914	Umay|um04930	Utcp|g2441	Utri|g5906
ortho0626	Mpen|mp00307	Srei|sr15808	Ssci|g5835_chr18_Ss	Uesc|g6612	UhoB|UHOR_07041	UhoO|g6915	Umay|um11163	Utcp|g2442	Utri|g5905
ortho0627	Mpen|mp00309	Srei|sr15809	Ssci|g5834_chr18_Ss	Uesc|g6611	UhoB|UHOR_07043	UhoO|g6916	Umay|um12008	Utcp|g2444	Utri|g5904
ortho0628	Mpen|mp00308	Srei|sr15810	Ssci|g5833_chr18_Ss	Uesc|g6610	UhoB|UHOR_07045	UhoO|g6286	Umay|um04931	Utcp|g2445	Utri|g5903
ortho0629	Mpen|mp00316	Srei|sr11747	Ssci|g405_chr01_Ss	Uesc|g1289	UhoB|UHOR_00607	UhoO|g7583	Umay|um00388	Utcp|g2979	Utri|g308
ortho0630	Mpen|mp00317	Srei|sr11748	Ssci|g406_chr01_Ss	Uesc|g1288	UhoB|UHOR_00608	UhoO|g7584	Umay|um00389	Utcp|g2980	Utri|g307
ortho0631	Mpen|mp00336	Srei|sr11749	Ssci|g407_chr01_Ss	Uesc|g1287	UhoB|UHOR_00609	UhoO|g7585	Umay|um00390	Utcp|g2981	Utri|g306
ortho0632	Mpen|mp00318	Srei|sr11750	Ssci|g408_chr01_Ss	Uesc|g1286	UhoB|UHOR_00610	UhoO|g7586	Umay|um00391	Utcp|g3898	Utri|g305
ortho0633	Mpen|mp00335	Srei|sr11751	Ssci|g409_chr01_Ss	Uesc|g1285	UhoB|UHOR_00612	UhoO|g7587	Umay|um00392	Utcp|g3897	Utri|g304
ortho0634	Mpen|mp00319	Srei|sr11752	Ssci|g410_chr01_Ss	Uesc|g1284	UhoB|UHOR_00614	UhoO|g7588	Umay|um00393	Utcp|g3896	Utri|g303
ortho0635	Mpen|mp00334	Srei|sr11753	Ssci|g411_chr01_Ss	Uesc|g1283	UhoB|UHOR_00615	UhoO|g7589	Umay|um00394	Utcp|g2963	Utri|g302
ortho0636	Mpen|mp00333	Srei|sr11754	Ssci|g412_chr01_Ss	Uesc|g1282	UhoB|UHOR_00616	UhoO|g7590	Umay|um00395	Utcp|g2962	Utri|g301
ortho0637	Mpen|mp00320	Srei|sr11755	Ssci|g413_chr01_Ss	Uesc|g1281	UhoB|UHOR_00619	UhoO|g7592	Umay|um11608	Utcp|g2961	Utri|g300
ortho0638	Mpen|mp00332	Srei|sr11756	Ssci|g414_chr01_Ss	Uesc|g1280	UhoB|UHOR_00620	UhoO|g7593	Umay|um00397	Utcp|g2960	Utri|g299
ortho0639	Mpen|mp00321	Srei|sr11757	Ssci|g415_chr01_Ss	Uesc|g1279	UhoB|UHOR_00622	UhoO|g7594	Umay|um11610	Utcp|g2959	Utri|g298
ortho0640	Mpen|mp00322	Srei|sr11758	Ssci|g416_chr01_Ss	Uesc|g1278	UhoB|UHOR_00624	UhoO|g7595	Umay|um00399	Utcp|g2958	Utri|g297
ortho0641	Mpen|mp00323	Srei|sr11764	Ssci|g417_chr01_Ss	Uesc|g1277	UhoB|UHOR_00626	UhoO|g7596	Umay|um00400	Utcp|g2957	Utri|g296
ortho0642	Mpen|mp00324	Srei|sr11765	Ssci|g418_chr01_Ss	Uesc|g1276	UhoB|UHOR_00627	UhoO|g1958	Umay|um15058	Utcp|g2956	Utri|g295
ortho0643	Mpen|mp00331	Srei|sr11766	Ssci|g419_chr01_Ss	Uesc|g1275	UhoB|UHOR_00628	UhoO|g1957	Umay|um00403	Utcp|g2955	Utri|g294
ortho0644	Mpen|mp00325	Srei|sr11767	Ssci|g420_chr01_Ss	Uesc|g1274	UhoB|UHOR_00629	UhoO|g1956	Umay|um11821	Utcp|g2954	Utri|g293
ortho0645	Mpen|mp00326	Srei|sr11768	Ssci|g421_chr01_Ss	Uesc|g1273	UhoB|UHOR_00631	UhoO|g1955	Umay|um00405	Utcp|g2953	Utri|g292
ortho0646	Mpen|mp00327	Srei|sr11769	Ssci|g422_chr01_Ss	Uesc|g1272	UhoB|UHOR_00637	UhoO|g1953	Umay|um00406	Utcp|g2952	Utri|g291
ortho0647	Mpen|mp00330	Srei|sr11770	Ssci|g423_chr01_Ss	Uesc|g1271	UhoB|UHOR_00638	UhoO|g1952	Umay|um00407	Utcp|g2951	Utri|g290
ortho0648	Mpen|mp00328	Srei|sr11771	Ssci|g424_chr01_Ss	Uesc|g1270	UhoB|UHOR_00640	UhoO|g1951	Umay|um11822	Utcp|g2950	Utri|g289
ortho0649	Mpen|mp00329	Srei|sr11773	Ssci|g426_chr01_Ss	Uesc|g1269	UhoB|UHOR_00642	UhoO|g1949	Umay|um11824	Utcp|g2949	Utri|g288
ortho0650	Mpen|mp00370	Srei|sr12991	Ssci|g3559_chr09_Ss	Uesc|g4551	UhoB|UHOR_03018	UhoO|g6361	Umay|um05085	Utcp|g3819	Utri|g5801
ortho0651	Mpen|mp00353	Srei|sr12992	Ssci|g3560_chr09_Ss	Uesc|g4552	UhoB|UHOR_03019	UhoO|g6362	Umay|um11779	Utcp|g3818	Utri|g5802
ortho0652	Mpen|mp00368	Srei|sr12996	Ssci|g3564_chr09_Ss	Uesc|g4553	UhoB|UHOR_03025	UhoO|g5337	Umay|um05090	Utcp|g3761	Utri|g5807
ortho0653	Mpen|mp00367	Srei|sr12998	Ssci|g3567_chr09_Ss	Uesc|g5732	UhoB|UHOR_03028	UhoO|g980	Umay|um10170	Utcp|g3759	Utri|g5809
ortho0654	Mpen|mp00362	Srei|sr13002	Ssci|g3570_chr09_Ss	Uesc|g5730	UhoB|UHOR_03031	UhoO|g6724	Umay|um10172	Utcp|g1783	Utri|g5812
ortho0655	Mpen|mp00361	Srei|sr13003	Ssci|g3571_chr09_Ss	Uesc|g5729	UhoB|UHOR_03032	UhoO|g6725	Umay|um05100	Utcp|g1784	Utri|g5813
ortho0656	Mpen|mp00360	Srei|sr13004	Ssci|g3572_chr09_Ss	Uesc|g5728	UhoB|UHOR_03033	UhoO|g6726	Umay|um05101	Utcp|g1785	Utri|g5814
ortho0657	Mpen|mp00356	Srei|sr13005	Ssci|g3573_chr09_Ss	Uesc|g5727	UhoB|UHOR_03034	UhoO|g6727	Umay|um05102	Utcp|g1786	Utri|g5815
ortho0658	Mpen|mp00357	Srei|sr13006	Ssci|g3574_chr09_Ss	Uesc|g5726	UhoB|UHOR_03035	UhoO|g6728	Umay|um05103	Utcp|g1787	Utri|g5816
ortho0659	Mpen|mp00377	Srei|sr13157	Ssci|g3720_chr09_Ss	Uesc|g3837	UhoB|UHOR_03275	UhoO|g570	Umay|um06269	Utcp|g5824	Utri|g110
ortho0660	Mpen|mp00382	Srei|sr13159	Ssci|g3722_chr09_Ss	Uesc|g3835	UhoB|UHOR_03250	UhoO|g6214	Umay|um06271	Utcp|g5826	Utri|g112
ortho0661	Mpen|mp00378	Srei|sr13161	Ssci|g3724_chr09_Ss	Uesc|g3847	UhoB|UHOR_03247	UhoO|g6212	Umay|um12039	Utcp|g5816	Utri|g113
ortho0662	Mpen|mp00387	Srei|sr13168	Ssci|g3731_chr09_Ss	Uesc|g3845	UhoB|UHOR_03263	UhoO|g6353	Umay|um06278	Utcp|g5818	Utri|g119
ortho0663	Mpen|mp00386	Srei|sr13172	Ssci|g3735_chr09_Ss	Uesc|g3840	UhoB|UHOR_03271	UhoO|g567	Umay|um06284	Utcp|g5821	Utri|g124
ortho0664	Mpen|mp00376	Srei|sr13173	Ssci|g3736_chr09_Ss	Uesc|g3839	UhoB|UHOR_03272	UhoO|g568	Umay|um06285	Utcp|g5822	Utri|g125
ortho0665	Mpen|mp00385	Srei|sr13174	Ssci|g3737_chr09_Ss	Uesc|g3838	UhoB|UHOR_03273	UhoO|g569	Umay|um10760	Utcp|g5823	Utri|g126
ortho0666	Mpen|mp00352	Srei|sr14994	Ssci|g4397_chr12_Ss	Uesc|g3726	UhoB|UHOR_06169	UhoO|g552	Umay|um11114	Utcp|g5493	Utri|g5111
ortho0667	Mpen|mp00337	Srei|sr14995	Ssci|g4398_chr12_Ss	Uesc|g3727	UhoB|UHOR_06170	UhoO|g551	Umay|um11115	Utcp|g5492	Utri|g5110
ortho0668	Mpen|mp00339	Srei|sr14997	Ssci|g4400_chr12_Ss	Uesc|g3729	UhoB|UHOR_05973	UhoO|g7046	Umay|um04115	Utcp|g5755	Utri|g5108
ortho0669	Mpen|mp00351	Srei|sr14998	Ssci|g4401_chr12_Ss	Uesc|g3730	UhoB|UHOR_05972	UhoO|g7045	Umay|um04116	Utcp|g5754	Utri|g5107
ortho0670	Mpen|mp00340	Srei|sr14999	Ssci|g4402_chr12_Ss	Uesc|g3731	UhoB|UHOR_06172	UhoO|g3007	Umay|um04117	Utcp|g5753	Utri|g5106
ortho0671	Mpen|mp00350	Srei|sr15000	Ssci|g4403_chr12_Ss	Uesc|g3732	UhoB|UHOR_06174	UhoO|g3008	Umay|um04118	Utcp|g5752	Utri|g5105
ortho0672	Mpen|mp00348	Srei|sr15002	Ssci|g4405_chr12_Ss	Uesc|g3723	UhoB|UHOR_06179	UhoO|g3352	Umay|um04126	Utcp|g5488	Utri|g5103
ortho0673	Mpen|mp00341	Srei|sr15003	Ssci|g4406_chr12_Ss	Uesc|g3722	UhoB|UHOR_06180	UhoO|g3351	Umay|um04127	Utcp|g5487	Utri|g5102
ortho0674	Mpen|mp00342	Srei|sr15004	Ssci|g4407_chr12_Ss	Uesc|g3721	UhoB|UHOR_06182	UhoO|g3350	Umay|um04128	Utcp|g5486	Utri|g5101
ortho0675	Mpen|mp00347	Srei|sr15005	Ssci|g4408_chr12_Ss	Uesc|g3720	UhoB|UHOR_06184	UhoO|g3349	Umay|um04129	Utcp|g5485	Utri|g5100
ortho0676	Mpen|mp00344	Srei|sr15010	Ssci|g4413_chr12_Ss	Uesc|g3716	UhoB|UHOR_06189	UhoO|g3345	Umay|um04132	Utcp|g5480	Utri|g5095
ortho0677	Mpen|mp00391	Srei|sr15587	Ssci|g3526_chr08_Ss	Uesc|g5787	UhoB|UHOR_07551	UhoO|g821	Umay|um12280	Utcp|g2114	Utri|g4644
ortho0678	Mpen|mp00396	Srei|sr15597	Ssci|g3515_chr08_Ss	Uesc|g5909	UhoB|UHOR_07566	UhoO|g1892	Umay|um10676	Utcp|g2124	Utri|g4633
ortho0679	Mpen|mp00395	Srei|sr15598	Ssci|g3514_chr08_Ss	Uesc|g5910	UhoB|UHOR_07567	UhoO|g1891	Umay|um04720	Utcp|g2125	Utri|g4632
ortho0680	Mpen|mp00397	Srei|sr15599	Ssci|g3513_chr08_Ss	Uesc|g5911	UhoB|UHOR_07569	UhoO|g1890	Umay|um04721	Utcp|g2126	Utri|g4631
ortho0681	Mpen|mp00393	Srei|sr15602	Ssci|g3510_chr08_Ss	Uesc|g5914	UhoB|UHOR_07573	UhoO|g1887	Umay|um04724	Utcp|g2129	Utri|g4628
ortho0682	Mpen|mp00398	Srei|sr15603	Ssci|g3509_chr08_Ss	Uesc|g5915	UhoB|UHOR_07574	UhoO|g1886	Umay|um10678	Utcp|g2130	Utri|g4627
ortho0683	Mpen|mp00392	Srei|sr15604	Ssci|g3508_chr08_Ss	Uesc|g5916	UhoB|UHOR_07575	UhoO|g1885	Umay|um04726	Utcp|g2131	Utri|g4626
ortho0684	Mpen|mp00375	Uesc|g3841	Utcp|g5820	Srei|sr13171	Ssci|g3734_chr09_Ss	UhoB|UHOR_03270	UhoO|g566	Umay|um12332	Utri|g123
ortho0685	Mpen|mp00447	Srei|sr12190	Ssci|g2152_chr04_Ss	Uesc|g858	Utcp|g4921	Utri|g2900	UhoB|UHOR_01344	UhoO|g2349	Umay|um00893
ortho0686	Mpen|mp00446	Srei|sr12191	Ssci|g2153_chr04_Ss	Uesc|g856	UhoB|UHOR_01347	UhoO|g2852	Umay|um00894	Utcp|g4920	Utri|g2899
ortho0687	Mpen|mp00445	Srei|sr12193	Ssci|g2155_chr04_Ss	Uesc|g854	UhoB|UHOR_01350	UhoO|g2854	Umay|um00896	Utcp|g4917	Utri|g2897
ortho0688	Mpen|mp00444	Srei|sr12195	Ssci|g2157_chr04_Ss	Uesc|g852	UhoB|UHOR_01352	UhoO|g2856	Umay|um00898	Utcp|g5649	Utri|g2895
ortho0689	Mpen|mp00443	Srei|sr12197	Ssci|g2160_chr04_Ss	Uesc|g849	UhoB|UHOR_01355	UhoO|g2858	Umay|um10613	Utcp|g5647	Utri|g2893
ortho0690	Mpen|mp00442	Srei|sr12199	Ssci|g2162_chr04_Ss	Uesc|g847	UhoB|UHOR_01359	UhoO|g2862	Umay|um00902	Utcp|g5646	Utri|g2891
ortho0691	Mpen|mp00448	Srei|sr12238	Ssci|g2147_chr04_Ss	Uesc|g864	UhoB|UHOR_01412	Umay|um00940	Utcp|g5786	Utri|g2914	UhoO|g2343
ortho0692	Mpen|mp00449	Srei|sr12241	Ssci|g2144_chr04_Ss	Uesc|g868	UhoB|UHOR_01421	UhoO|g2338	Umay|um10626	Utcp|g5783	Utri|g2912
ortho0693	Mpen|mp00450	Srei|sr12242	Ssci|g2143_chr04_Ss	Uesc|g869	UhoB|UHOR_01422	UhoO|g2337	Umay|um00945	Utcp|g5782	Utri|g2911
ortho0694	Mpen|mp00451	Srei|sr12245	Ssci|g2139_chr04_Ss	Uesc|g872	UhoB|UHOR_01426	UhoO|g2334	Umay|um00948	Utcp|g110	Utri|g2908
ortho0695	Mpen|mp00454	Srei|sr12254	Ssci|g2130_chr04_Ss	Uesc|g880	UhoB|UHOR_01445	UhoO|g7250	Umay|um00958	Utcp|g101	Utri|g2919
ortho0696	Mpen|mp00455	Srei|sr12258	Ssci|g2126_chr04_Ss	Uesc|g884	UhoB|UHOR_01453	UhoO|g7245	Umay|um10589	Utcp|g97	Utri|g2923
ortho0697	Mpen|mp00457	Srei|sr12262	Ssci|g2121_chr04_Ss	Uesc|g889	UhoB|UHOR_01458	UhoO|g6977	Umay|um12122	Utcp|g93	Utri|g2927
ortho0698	Mpen|mp00458	Srei|sr12265	Uesc|g891	UhoB|UHOR_01463	UhoO|g6974	Ssci|g2118_chr04_Ss	Umay|um00967	Utcp|g90	Utri|g2930
ortho0699	Mpen|mp00460	Srei|sr12270	Ssci|g2112_chr04_Ss	Uesc|g1676	UhoB|UHOR_01472	UhoO|g6968	Umay|um11846	Utcp|g84	Utri|g2937
ortho0700	Mpen|mp00461	Srei|sr12272	Ssci|g2107_chr04_Ss	Uesc|g1674	UhoB|UHOR_01475	UhoO|g6966	Umay|um04984	Utcp|g82	Utri|g2939
ortho0701	Mpen|mp00462	Srei|sr12274	Ssci|g2105_chr04_Ss	Uesc|g1672	UhoB|UHOR_01478	UhoO|g6964	Umay|um11848	Utcp|g80	Utri|g2941
ortho0702	Mpen|mp00463	Srei|sr12276	Ssci|g2103_chr04_Ss	Uesc|g1670	UhoB|UHOR_01482	UhoO|g6121	Umay|um00978	Utcp|g78	Utri|g2943
ortho0703	Mpen|mp00478	Srei|sr12283	Ssci|g2098_chr04_Ss	Uesc|g1665	Umay|um00981	Utcp|g73	Utri|g2948	UhoO|g5855	UhoB|UHOR_01490
ortho0704	Mpen|mp00464	Srei|sr12285	Ssci|g2096_chr04_Ss	Uesc|g1664	UhoB|UHOR_01487	UhoO|g5852	Umay|um00984	Utcp|g71	Utri|g2950
ortho0705	Mpen|mp00476	Srei|sr12286	Ssci|g2095_chr04_Ss	Uesc|g1663	UhoB|UHOR_01486	UhoO|g5851	Umay|um00985	Utcp|g70	Utri|g2951
ortho0706	Mpen|mp00475	Srei|sr12287	Ssci|g2094_chr04_Ss	Uesc|g1662	UhoB|UHOR_01498	UhoO|g5850	Umay|um00986	Utcp|g69	Utri|g2952
ortho0707	Mpen|mp00465	Srei|sr12288	Ssci|g2093_chr04_Ss	Uesc|g1661	UhoB|UHOR_01500	UhoO|g5335	Umay|um00987	Utcp|g68	Utri|g2953
ortho0708	Mpen|mp00474	Srei|sr12289	Ssci|g2092_chr04_Ss	Uesc|g1660	UhoB|UHOR_01503	UhoO|g5334	Umay|um00988	Utcp|g67	Utri|g2954
ortho0709	Mpen|mp00473	Srei|sr12290	Ssci|g2091_chr04_Ss	Uesc|g1659	UhoB|UHOR_01505	UhoO|g5333	Umay|um00989	Utcp|g66	Utri|g2955
ortho0710	Mpen|mp00466	Srei|sr12291	Ssci|g2090_chr04_Ss	Uesc|g1658	UhoB|UHOR_01506	UhoO|g5332	Umay|um00990	Utcp|g65	Utri|g2956
ortho0711	Mpen|mp00472	Srei|sr12292	Ssci|g2089_chr04_Ss	Uesc|g1657	UhoB|UHOR_01507	UhoO|g5331	Umay|um00991	Utcp|g64	Utri|g2957
ortho0712	Mpen|mp00471	Srei|sr12293	Ssci|g2088_chr04_Ss	Uesc|g1656	UhoB|UHOR_01509	UhoO|g5330	Umay|um00992	Utcp|g63	Utri|g2958
ortho0713	Mpen|mp00470	Srei|sr12294	Ssci|g2087_chr04_Ss	Uesc|g1655	UhoB|UHOR_01513	UhoO|g6642	Umay|um10790	Utcp|g62	Utri|g2959
ortho0714	Mpen|mp00467	Srei|sr12295	Ssci|g2086_chr04_Ss	Uesc|g1654	UhoB|UHOR_01514	UhoO|g6641	Umay|um10791	Utcp|g61	Utri|g2979
ortho0715	Mpen|mp00409	Srei|sr12717	Ssci|g1471_chr03_Ss	Uesc|g5371	UhoB|UHOR_02445	UhoO|g5289	Utcp|g2295	Utri|g2872	Umay|um01649
ortho0716	Mpen|mp00422	Srei|sr12718	Ssci|g1472_chr03_Ss	Uesc|g5372	UhoB|UHOR_02446	UhoO|g5290	Umay|um01650	Utcp|g2294	Utri|g2873
ortho0717	Mpen|mp00410	Srei|sr12719	Ssci|g1473_chr03_Ss	Uesc|g5373	UhoB|UHOR_02447	UhoO|g737	Umay|um01651	Utcp|g2293	Utri|g2874
ortho0718	Mpen|mp00411	Srei|sr12720	Ssci|g1474_chr03_Ss	Uesc|g5374	UhoB|UHOR_02448	UhoO|g736	Umay|um01652	Utcp|g2292	Utri|g2875
ortho0719	Mpen|mp00421	Srei|sr12721	Ssci|g1475_chr03_Ss	Uesc|g5375	UhoB|UHOR_02449	UhoO|g735	Umay|um01653	Utcp|g2291	Utri|g2876
ortho0720	Mpen|mp00412	Srei|sr12722	Ssci|g1476_chr03_Ss	Uesc|g4175	UhoB|UHOR_02451	UhoO|g4544	Umay|um01654	Utcp|g2290	Utri|g2877
ortho0721	Mpen|mp00413	Srei|sr12724	Ssci|g1477_chr03_Ss	Uesc|g4174	UhoB|UHOR_02457	UhoO|g4543	Umay|um12161	Utcp|g2289	Utri|g2878
ortho0722	Mpen|mp00414	Srei|sr12725	Ssci|g1478_chr03_Ss	Uesc|g4172	UhoB|UHOR_02458	UhoO|g1541	Umay|um01656	Utcp|g2288	Utri|g2879
ortho0723	Mpen|mp00419	Srei|sr12726	Ssci|g1479_chr03_Ss	Uesc|g4171	UhoB|UHOR_02459	UhoO|g6960	Umay|um01657	Utcp|g2287	Utri|g2880
ortho0724	Mpen|mp00415	Srei|sr12727	Ssci|g1480_chr03_Ss	Uesc|g4170	UhoB|UHOR_02461	UhoO|g6959	Umay|um01658	Utcp|g2286	Utri|g2881
ortho0725	Mpen|mp00418	Srei|sr12728	Ssci|g1481_chr03_Ss	Uesc|g4169	UhoB|UHOR_02463	UhoO|g6958	Umay|um01659	Utcp|g2285	Utri|g2882
ortho0726	Mpen|mp00416	Srei|sr12729	Ssci|g1482_chr03_Ss	Uesc|g4168	UhoB|UHOR_02464	UhoO|g6957	Umay|um01660	Utcp|g2284	Utri|g2883
ortho0727	Mpen|mp00417	Srei|sr12730	Ssci|g1483_chr03_Ss	Uesc|g4167	UhoB|UHOR_02465	UhoO|g6955	Umay|um15042	Utcp|g2283	Utri|g4741
ortho0728	Mpen|mp00426	Srei|sr13983	Ssci|g3144_chr07_Ss	Uesc|g352	UhoB|UHOR_04612	UhoO|g7107	Umay|um02929	Utcp|g1892	Utri|g704
ortho0729	Mpen|mp00440	Srei|sr13984	Ssci|g3143_chr07_Ss	Uesc|g351	UhoB|UHOR_04613	UhoO|g7108	Umay|um10318	Utcp|g1891	Utri|g705
ortho0730	Mpen|mp00438	Srei|sr13985	Ssci|g3142_chr07_Ss	Uesc|g350	UhoB|UHOR_04615	UhoO|g7109	Umay|um10319	Utcp|g1890	Utri|g706
ortho0731	Mpen|mp00429	Srei|sr13987	Ssci|g3140_chr07_Ss	Uesc|g347	UhoB|UHOR_04620	UhoO|g2526	Umay|um10321	Utcp|g1888	Utri|g710
ortho0732	Mpen|mp00437	Srei|sr13988	Ssci|g3139_chr07_Ss	Uesc|g346	UhoB|UHOR_04621	UhoO|g2527	Umay|um02933	Utcp|g1887	Utri|g711
ortho0733	Mpen|mp00436	Srei|sr13990	Ssci|g3138_chr07_Ss	Uesc|g343	UhoB|UHOR_04624	UhoO|g2529	Umay|um10322	Utcp|g1886	Utri|g712
ortho0734	Mpen|mp00430	Srei|sr13991	Ssci|g3137_chr07_Ss	Uesc|g342	UhoB|UHOR_04625	UhoO|g6805	Umay|um02935	Utcp|g1885	Utri|g713
ortho0735	Mpen|mp00435	Srei|sr13992	Ssci|g3136_chr07_Ss	Uesc|g341	UhoB|UHOR_04626	UhoO|g6806	Umay|um02936	Utcp|g1884	Utri|g714
ortho0736	Mpen|mp00431	Srei|sr13993	Ssci|g3135_chr07_Ss	Uesc|g340	UhoB|UHOR_04627	UhoO|g6807	Utcp|g1883	Utri|g715	Umay|um10323
ortho0737	Mpen|mp00434	Srei|sr13994	Ssci|g3134_chr07_Ss	Uesc|g339	UhoB|UHOR_04628	UhoO|g6808	Umay|um02937	Utcp|g1882	Utri|g716
ortho0738	Mpen|mp00433	Srei|sr13996	Ssci|g3132_chr07_Ss	Uesc|g338	UhoB|UHOR_04630	UhoO|g6810	Umay|um02938	Utcp|g1880	Utri|g718
ortho0739	Mpen|mp00407	Srei|sr15578	Ssci|g3535_chr08_Ss	Uesc|g5796	UhoB|UHOR_07537	UhoO|g832	Umay|um04701	Utcp|g2105	Utri|g4656
ortho0740	Mpen|mp00405	Srei|sr15580	Ssci|g3533_chr08_Ss	Uesc|g5794	UhoB|UHOR_07540	UhoO|g831	Umay|um04703	Utcp|g2107	Utri|g4657
ortho0741	Mpen|mp00404	Srei|sr15581	Ssci|g3532_chr08_Ss	Uesc|g5793	UhoB|UHOR_07541	UhoO|g830	Umay|um04704	Utcp|g2108	Utri|g4658
ortho0742	Mpen|mp00403	Srei|sr15582	Ssci|g3531_chr08_Ss	Uesc|g5792	UhoB|UHOR_07542	UhoO|g829	Umay|um04705	Utcp|g2109	Utri|g4650
ortho0743	Mpen|mp00402	Srei|sr15584	Ssci|g3529_chr08_Ss	Uesc|g5791	UhoB|UHOR_07547	UhoO|g826	Umay|um04708	Utcp|g2111	Utri|g4647
ortho0744	Mpen|mp00401	Srei|sr15585	Ssci|g3528_chr08_Ss	Uesc|g5790	UhoB|UHOR_07548	UhoO|g825	Umay|um10672	Utcp|g2112	Utri|g4646
ortho0745	Mpen|mp00400	Srei|sr15586	Ssci|g3527_chr08_Ss	Uesc|g5788	UhoB|UHOR_04403	UhoO|g824	Umay|um10673	Utcp|g2113	Utri|g4645
ortho0746	Mpen|mp00399	Srei|sr15588	Ssci|g3525_chr08_Ss	Uesc|g5786	UhoB|UHOR_07553	UhoO|g820	Umay|um04711	Utcp|g2115	Utri|g4643
ortho0747	Mpen|mp00531	Srei|sr10919	Ssci|g677_chr01_Ss	Uesc|g1058	UhoB|UHOR_12141	UhoO|g842	Umay|um02476	Utcp|g5805	Utri|g3402
ortho0748	Mpen|mp00515	Srei|sr10921	Ssci|g678_chr01_Ss	Uesc|g1059	UhoB|UHOR_12142	UhoO|g841	Umay|um02477	Utcp|g5806	Utri|g3401
ortho0749	Mpen|mp00530	Srei|sr10922	Ssci|g679_chr01_Ss	Uesc|g1060	UhoB|UHOR_12144	UhoO|g840	Umay|um02478	Utcp|g5807	Utri|g3400
ortho0750	Mpen|mp00516	Srei|sr10923	Ssci|g680_chr01_Ss	Uesc|g1061	UhoB|UHOR_12145	UhoO|g838	Umay|um10163	Utcp|g5808	Utri|g3399
ortho0751	Mpen|mp00517	Srei|sr10926.2	Ssci|g682_chr01_Ss	Uesc|g5229	UhoB|UHOR_12149	UhoO|g836	Umay|um02481	Utcp|g5813	Utri|g3397
ortho0752	Mpen|mp00529	Srei|sr10928	Ssci|g683_chr01_Ss	Uesc|g5227	UhoB|UHOR_12152	UhoO|g7371	Umay|um02483	Utcp|g2851	Utri|g3395
ortho0753	Mpen|mp00508	Srei|sr12189	Ssci|g2151_chr04_Ss	Uesc|g859	UhoB|UHOR_01341	UhoO|g2347	Umay|um10611	Utcp|g4922	Utri|g2901
ortho0754	Mpen|mp00509	Srei|sr12192	Ssci|g2154_chr04_Ss	Uesc|g855	UhoB|UHOR_01348	UhoO|g2853	Umay|um00895	Utcp|g4918	Utri|g2898
ortho0755	Mpen|mp00510	Srei|sr12194	Ssci|g2156_chr04_Ss	Uesc|g853	UhoB|UHOR_01351	UhoO|g2855	Umay|um00897	Utcp|g4916	Utri|g2896
ortho0756	Mpen|mp00514	Srei|sr12196	Ssci|g2158_chr04_Ss	Uesc|g850	UhoB|UHOR_01354	UhoO|g2857	Umay|um12116	Utcp|g5648	Utri|g2894
ortho0757	Mpen|mp00507	Srei|sr12237	Ssci|g2148_chr04_Ss	Uesc|g862	UhoB|UHOR_01414	UhoO|g2342	Umay|um10623	Utcp|g5787	Utri|g2915
ortho0758	Mpen|mp00506	Srei|sr12239	Ssci|g2146_chr04_Ss	Uesc|g865	UhoB|UHOR_01417	UhoO|g2340	Umay|um10624	Utcp|g5785	Utri|g2913
ortho0759	Mpen|mp00504	Srei|sr12243	Ssci|g2142_chr04_Ss	Uesc|g870	UhoB|UHOR_01423	UhoO|g2336	Umay|um00946	Utcp|g112	Utri|g2910
ortho0760	Mpen|mp00503	Srei|sr12244	Ssci|g2140_chr04_Ss	Uesc|g871	UhoB|UHOR_01425	UhoO|g2335	Umay|um00947	Utcp|g111	Utri|g2909
ortho0761	Mpen|mp00502	Srei|sr12246	Ssci|g2138_chr04_Ss	Uesc|g873	UhoB|UHOR_01428	UhoO|g2333	Umay|um00949	Utcp|g109	Utri|g2907
ortho0762	Mpen|mp00501	Srei|sr12247	Ssci|g2137_chr04_Ss	Uesc|g874	UhoB|UHOR_01433	UhoO|g4261	Umay|um00950	Utcp|g108	Utri|g2906
ortho0763	Mpen|mp00500	Srei|sr12248	Ssci|g2136_chr04_Ss	Uesc|g875	UhoB|UHOR_01434	UhoO|g4262	Umay|um12121	Utcp|g107	Utri|g2905
ortho0764	Mpen|mp00499	Srei|sr12249	Ssci|g2135_chr04_Ss	Uesc|g876	UhoB|UHOR_01437	UhoO|g4263	Umay|um00952	Utcp|g106	Utri|g2904
ortho0765	Mpen|mp00497	Srei|sr12252	Ssci|g2131_chr04_Ss	Uesc|g879	UhoB|UHOR_01442	UhoO|g7248	Umay|um10586	Utcp|g102	Utri|g2918
ortho0766	Mpen|mp00498	Srei|sr12253	Ssci|g2132_chr04_Ss	Uesc|g878	UhoB|UHOR_01448	UhoO|g7252	Umay|um00955	Utcp|g103	Utri|g2917
ortho0767	Mpen|mp00496	Srei|sr12255	Ssci|g2129_chr04_Ss	Uesc|g881	UhoB|UHOR_01446	UhoO|g7251	Umay|um10587	Utcp|g100	Utri|g2920
ortho0768	Mpen|mp00495	Srei|sr12256	Ssci|g2128_chr04_Ss	Uesc|g882	UhoB|UHOR_01440	UhoO|g7247	Umay|um10588	Utcp|g99	Utri|g2921
ortho0769	Mpen|mp00494	Srei|sr12257	Ssci|g2127_chr04_Ss	Uesc|g883	UhoB|UHOR_01439	UhoO|g7246	Umay|um00961	Utcp|g98	Utri|g2922
ortho0770	Mpen|mp00493	Srei|sr12260	Ssci|g2123_chr04_Ss	Uesc|g885	UhoB|UHOR_01455	UhoO|g6979	Umay|um00963	Utcp|g95	Utri|g2925
ortho0771	Mpen|mp00492	Srei|sr12261	Ssci|g2122_chr04_Ss	Uesc|g888	UhoB|UHOR_01457	UhoO|g6978	Umay|um00964	Utcp|g94	Utri|g2926
ortho0772	Mpen|mp00491	Srei|sr12263	Ssci|g2120_chr04_Ss	Uesc|g890	UhoB|UHOR_01459	UhoO|g6976	Umay|um00965	Utcp|g92	Utri|g2928
ortho0773	Mpen|mp00485	Srei|sr12271	Ssci|g2108_chr04_Ss	Uesc|g1675	UhoB|UHOR_01473	UhoO|g6967	Umay|um12123	Utcp|g83	Utri|g2938
ortho0774	Mpen|mp00484	Srei|sr12273	Ssci|g2106_chr04_Ss	Uesc|g1673	UhoB|UHOR_01476	UhoO|g6965	Umay|um00975	Utcp|g81	Utri|g2940
ortho0775	Mpen|mp00483	Srei|sr12275	Ssci|g2104_chr04_Ss	Uesc|g1671	UhoB|UHOR_01480	UhoO|g6963	Umay|um11849	Utcp|g79	Utri|g2942
ortho0776	Mpen|mp00482	Srei|sr12277	Ssci|g2102_chr04_Ss	Uesc|g1669	UhoB|UHOR_01483	UhoO|g6122	Umay|um15055	Utcp|g77	Utri|g2944
ortho0777	Mpen|mp00481	Srei|sr12279	Ssci|g2100_chr04_Ss	Uesc|g1667	UhoB|UHOR_01495	UhoO|g5858	Umay|um00983	Utcp|g75	Utri|g2946
ortho0778	Mpen|mp00479	Srei|sr12281	Ssci|g2099_chr04_Ss	Uesc|g1666	UhoB|UHOR_01491	UhoO|g5856	Umay|um10789	Utcp|g74	Utri|g2947
ortho0779	Mpen|mp00556	Srei|sr13447	Ssci|g1127_chr02_Ss	Uesc|g337	UhoB|UHOR_03709	UhoO|g6235	Umay|um02252	Utcp|g5868	Utri|g3857
ortho0780	Mpen|mp00555	Srei|sr13449	Ssci|g1125_chr02_Ss	Uesc|g4385	UhoB|UHOR_03711	UhoO|g7278	Umay|um02254	Utcp|g5866	Utri|g3859
ortho0781	Mpen|mp00553	Srei|sr13450	Ssci|g1124_chr02_Ss	Uesc|g4384	UhoB|UHOR_03713	UhoO|g1498	Umay|um02255	Utcp|g5865	Utri|g3860
ortho0782	Mpen|mp00546	Srei|sr13451	Ssci|g1123_chr02_Ss	Uesc|g4383	UhoB|UHOR_03714	UhoO|g1499	Umay|um02256	Utcp|g5864	Utri|g3861
ortho0783	Mpen|mp00554	Srei|sr13452	Ssci|g1122_chr02_Ss	Uesc|g4382	UhoB|UHOR_03717	UhoO|g363	Umay|um15078	Utcp|g5863	Utri|g3862
ortho0784	Mpen|mp00545	Srei|sr13453	Ssci|g1120_chr02_Ss	Uesc|g4380	UhoB|UHOR_03718	UhoO|g362	Umay|um02258	Utcp|g5862	Utri|g3863
ortho0785	Mpen|mp00551	Srei|sr13455	Ssci|g1118_chr02_Ss	Uesc|g4378	UhoB|UHOR_03720	UhoO|g361	Umay|um02260	Utcp|g5860	Utri|g3865
ortho0786	Mpen|mp00547	Srei|sr13457	Ssci|g1116_chr02_Ss	Uesc|g4377	UhoB|UHOR_03723	UhoO|g357	Umay|um02262	Utcp|g5858	Utri|g3867
ortho0787	Mpen|mp00538	Srei|sr14010	Ssci|g3116_chr07_Ss	Uesc|g906	UhoB|UHOR_04647	UhoO|g4975	Umay|um10332	Utcp|g1866	Utri|g732
ortho0788	Mpen|mp00540	Srei|sr14012	Ssci|g3114_chr07_Ss	Uesc|g908	UhoB|UHOR_04648	UhoO|g4978	Umay|um12200	Utcp|g1865	Utri|g734
ortho0789	Mpen|mp00539	Srei|sr14013	Ssci|g3113_chr07_Ss	Uesc|g909	UhoB|UHOR_04651	UhoO|g4323	Umay|um02954	Utcp|g1864	Utri|g735
ortho0790	Mpen|mp00524	Srei|sr14174	Uesc|g2169	Umay|um10634	Utcp|g2492	Utri|g5526	Srei|sr15766	Uesc|g5649	Umay|um04886
ortho0791	Mpen|mp00532	Srei|sr16424	Ssci|g1263_chr02_Ss	Uesc|g5207	UhoB|UHOR_08276	UhoO|g5388	Umay|um05800	Utcp|g1732	Utri|g3719
ortho0792	Mpen|mp00543	Srei|sr16425	Ssci|g1262_chr02_Ss	Uesc|g5208	UhoB|UHOR_08277	UhoO|g5387	Umay|um05801	Utcp|g1731	Utri|g3723
ortho0793	Mpen|mp00533	Srei|sr16426	Ssci|g1261_chr02_Ss	Uesc|g5209	UhoB|UHOR_08278	UhoO|g5386	Umay|um11184	Utcp|g1730	Utri|g3724
ortho0794	Mpen|mp00542	Srei|sr16427	Ssci|g1260_chr02_Ss	Uesc|g5210	UhoB|UHOR_08280	UhoO|g5385	Umay|um05802	Utcp|g1729	Utri|g3722
ortho0795	Mpen|mp00534	Srei|sr16428	Ssci|g1259_chr02_Ss	Uesc|g5211	UhoB|UHOR_08281	UhoO|g5384	Umay|um05803	Utcp|g1724	Utri|g3721
ortho0796	Mpen|mp00536	Srei|sr16431	Ssci|g1257_chr02_Ss	Uesc|g5213	UhoB|UHOR_08284	UhoO|g5382	Umay|um05804	Utcp|g1720	Utri|g3728
ortho0797	Mpen|mp00537	Srei|sr16432	Ssci|g1256_chr02_Ss	Uesc|g5206	UhoB|UHOR_08285	UhoO|g5381	Umay|um05806	Utcp|g1721	Utri|g3729
ortho0798	Mpen|mp00603	Srei|sr10736	Ssci|g4220_chr11_Ss	Uesc|g3126	UhoB|UHOR_03580	UhoO|g4378	Umay|um02172	Utcp|g1087	Utri|g4936
ortho0799	Mpen|mp00604	Srei|sr10737	Ssci|g4219_chr11_Ss	Uesc|g3127	UhoB|UHOR_03582	UhoO|g4379	Umay|um10064	Utcp|g1088	Utri|g4935
ortho0800	Mpen|mp00594	Srei|sr13387	Ssci|g4238_chr11_Ss	Uesc|g3619	UhoB|UHOR_03540	UhoO|g2988	Umay|um02146	Utcp|g1068	Utri|g4955
ortho0801	Mpen|mp00613	Srei|sr13390	Ssci|g4235_chr11_Ss	Uesc|g3622	UhoB|UHOR_03538	UhoO|g2987	Umay|um10061	Utcp|g1071	Utri|g4952
ortho0802	Mpen|mp00596	Srei|sr13391	Ssci|g4234_chr11_Ss	Uesc|g3623	UhoB|UHOR_03537	UhoO|g2986	Umay|um02158	Utcp|g1072	Utri|g4951
ortho0803	Mpen|mp00597	Srei|sr13392	Ssci|g4233_chr11_Ss	Uesc|g3624	UhoB|UHOR_03561	UhoO|g2985	Umay|um02159	Utcp|g1073	Utri|g4950
ortho0804	Mpen|mp00612	Srei|sr13393	Ssci|g4232_chr11_Ss	Uesc|g3625	UhoB|UHOR_03563	UhoO|g2984	Umay|um02160	Utcp|g1074	Utri|g4949
ortho0805	Mpen|mp00598	Srei|sr13394	Ssci|g4231_chr11_Ss	Uesc|g3626	UhoB|UHOR_03564	UhoO|g2983	Umay|um02161	Utcp|g1075	Utri|g4948
ortho0806	Mpen|mp00599	Srei|sr13395	Ssci|g4230_chr11_Ss	Uesc|g3627	UhoB|UHOR_03565	UhoO|g2982	Umay|um02162	Utcp|g1076	Utri|g4947
ortho0807	Mpen|mp00610	Srei|sr13397	Ssci|g4229_chr11_Ss	Uesc|g3629	UhoB|UHOR_03568	UhoO|g2980	Umay|um02164	Utcp|g1078	Utri|g4945
ortho0808	Mpen|mp00608	Srei|sr13399	Ssci|g4227_chr11_Ss	Uesc|g3120	UhoB|UHOR_03572	UhoO|g4372	Umay|um02166	Utcp|g1080	Utri|g4943
ortho0809	Mpen|mp00601	Srei|sr13402	Ssci|g4224_chr11_Ss	Uesc|g3123	UhoB|UHOR_03574	UhoO|g4374	Umay|um02168	Utcp|g1083	Utri|g4940
ortho0810	Mpen|mp00602	Srei|sr13403	Ssci|g4223_chr11_Ss	Uesc|g3124	UhoB|UHOR_03575	UhoO|g4375	Umay|um02169	Utcp|g1084	Utri|g4939
ortho0811	Mpen|mp00606	Srei|sr13404	Ssci|g4222_chr11_Ss	Uesc|g3125	UhoB|UHOR_03578	UhoO|g4376	Umay|um02170	Utcp|g1085	Utri|g4938
ortho0812	Mpen|mp00625	Srei|sr14416	Ssci|g4633_chr13_Ss	Uesc|g2226	UhoB|UHOR_05290	UhoO|g4300	Umay|um11074	Utcp|g941	Utri|g1112
ortho0813	Mpen|mp00617	Srei|sr14421	Ssci|g4638_chr13_Ss	Uesc|g2230	UhoB|UHOR_05267	UhoO|g988	Utcp|g936	Utri|g1117	Umay|um03431
ortho0814	Mpen|mp00623	Srei|sr14423	Ssci|g4640_chr13_Ss	Uesc|g6359	UhoB|UHOR_05295	UhoO|g986	Umay|um03434	Utcp|g6404	Utri|g1119
ortho0815	Mpen|mp00618	Srei|sr14424	Ssci|g4641_chr13_Ss	Uesc|g6360	UhoB|UHOR_05296	UhoO|g985	Umay|um03435	Utcp|g6405	Utri|g1120
ortho0816	Mpen|mp00621	Srei|sr14425	Ssci|g4642_chr13_Ss	Uesc|g6361	UhoB|UHOR_05297	UhoO|g984	Umay|um03436	Utcp|g1002	Utri|g1121
ortho0817	Mpen|mp00620	Srei|sr14426	Ssci|g4643_chr13_Ss	Uesc|g5903	UhoB|UHOR_05298	UhoO|g983	Umay|um03437	Utcp|g1001	Utri|g1122
ortho0818	Mpen|mp00619	Srei|sr14427	Ssci|g4644_chr13_Ss	Uesc|g6363	UhoB|UHOR_05299	UhoO|g982	Umay|um10438	Utcp|g999	Utri|g1123
ortho0819	Mpen|mp00593	Srei|sr14431	Ssci|g4647_chr13_Ss	Uesc|g6298	UhoB|UHOR_05305	UhoO|g2570	Umay|um03442	Utcp|g982	Utri|g1125
ortho0820	Mpen|mp00572	Srei|sr14432	Ssci|g4648_chr13_Ss	Uesc|g6299	UhoB|UHOR_05307	UhoO|g2569	Umay|um03443	Utcp|g981	Utri|g1126
ortho0821	Mpen|mp00592	Srei|sr14433	Ssci|g4649_chr13_Ss	Uesc|g6300	UhoB|UHOR_05308	UhoO|g2568	Umay|um10440	Utcp|g980	Utri|g1127
ortho0822	Mpen|mp00591	Srei|sr14434	Ssci|g4650_chr13_Ss	Uesc|g2865	UhoB|UHOR_05309	UhoO|g2567	Umay|um10441	Utcp|g979	Utri|g1128
ortho0823	Mpen|mp00573	Srei|sr14435	Ssci|g4651_chr13_Ss	Uesc|g2866	UhoB|UHOR_05312	UhoO|g5368	Umay|um03445	Utcp|g978	Utri|g1129
ortho0824	Mpen|mp00588	Srei|sr14437	Ssci|g4653_chr13_Ss	Uesc|g2869	UhoB|UHOR_05315	UhoO|g5370	Umay|um03446	Utcp|g963	Utri|g1131
ortho0825	Mpen|mp00574	Srei|sr14438	Ssci|g4654_chr13_Ss	Uesc|g2870	UhoB|UHOR_05316	UhoO|g5371	Umay|um10442	Utcp|g962	Utri|g1132
ortho0826	Mpen|mp00586	Srei|sr14442	Ssci|g4657_chr13_Ss	Uesc|g2873	UhoB|UHOR_05321	UhoO|g4225	Umay|um03451	Utcp|g969	Utri|g1136
ortho0827	Mpen|mp00585	Srei|sr14444	Ssci|g4659_chr13_Ss	Uesc|g2875	UhoB|UHOR_05324	UhoO|g4223	Umay|um12230	Utcp|g971	Utri|g1138
ortho0828	Mpen|mp00584	Srei|sr14447	Ssci|g4662_chr13_Ss	Uesc|g6506	UhoO|g4219	Umay|um10445	Utcp|g3500	Utri|g1141	UhoB|UHOR_05326
ortho0829	Mpen|mp00583	Srei|sr14448	Ssci|g4663_chr13_Ss	Uesc|g2876	UhoB|UHOR_05327	UhoO|g4218	Umay|um03456	Utcp|g3652	Utri|g1142
ortho0830	Mpen|mp00582	Srei|sr14449	Ssci|g4664_chr13_Ss	Uesc|g2877	UhoB|UHOR_05329	UhoO|g4217	Umay|um03458	Utcp|g3653	Utri|g1144
ortho0831	Mpen|mp00580	Srei|sr14450	Ssci|g4665_chr13_Ss	Uesc|g2878	UhoB|UHOR_05330	UhoO|g4216	Umay|um12231	Utcp|g3654	Utri|g1145
ortho0832	Mpen|mp00581	Srei|sr14451	Ssci|g4666_chr13_Ss	Uesc|g2879	UhoB|UHOR_05331	UhoO|g4215	Umay|um03459	Utcp|g3655	Utri|g1146
ortho0833	Mpen|mp00557	Srei|sr14802	Ssci|g5453_chr16_Ss	Uesc|g2362	UhoB|UHOR_05915	UhoO|g1013	Umay|um03901	Utcp|g3387	Utri|g6052
ortho0834	Mpen|mp00570	Srei|sr14803	Ssci|g5452_chr16_Ss	Uesc|g2363	UhoB|UHOR_05916	UhoO|g1012	Umay|um03902	Utcp|g3389	Utri|g6058
ortho0835	Mpen|mp00558	Srei|sr14804	Ssci|g5451_chr16_Ss	Uesc|g2364	UhoB|UHOR_05917	UhoO|g1011	Umay|um11968	Utcp|g3390	Utri|g6057
ortho0836	Mpen|mp00567	Srei|sr14807	Ssci|g5449_chr16_Ss	Uesc|g2366	UhoB|UHOR_05922	UhoO|g1008	Umay|um03905	Utcp|g3392	Utri|g6054
ortho0837	Mpen|mp00566	Srei|sr14809	Ssci|g5447_chr16_Ss	Uesc|g2368	UhoB|UHOR_05925	Umay|um11970	Utcp|g3394	Utri|g6059	UhoO|g3655
ortho0838	Mpen|mp00559	Srei|sr14810	Ssci|g5446_chr16_Ss	Uesc|g2369	UhoB|UHOR_05927	UhoO|g3656	Umay|um15063	Utcp|g3395	Utri|g6060
ortho0839	Mpen|mp00565	Srei|sr14811	Ssci|g5445_chr16_Ss	Uesc|g2370	UhoB|UHOR_05929	UhoO|g3659	Umay|um03908	Utcp|g3402	Utri|g6061
ortho0840	Mpen|mp00560	Srei|sr14812	Ssci|g5444_chr16_Ss	Uesc|g2371	Umay|um03909	Utcp|g3401	Utri|g6062	UhoB|UHOR_05930	UhoO|g3660
ortho0841	Mpen|mp00561	Srei|sr14813	Ssci|g5443_chr16_Ss	Uesc|g2372	UhoB|UHOR_05932	UhoO|g3661	Umay|um03910	Utcp|g3400	Utri|g6063
ortho0842	Mpen|mp00564	Srei|sr14814	Ssci|g5442_chr16_Ss	Uesc|g2373	UhoB|UHOR_05933	UhoO|g3662	Umay|um03911	Utcp|g3399	Utri|g6064
ortho0843	Mpen|mp00562	Srei|sr14815	Ssci|g5439_chr16_Ss	Uesc|g2374	UhoB|UHOR_05941	UhoO|g6851	Umay|um15070	Utcp|g3397	Utri|g6065
ortho0844	Mpen|mp00563	Srei|sr14816	Ssci|g5440_chr16_Ss	Uesc|g2375	UhoB|UHOR_05942	UhoO|g6852	Umay|um11288	Utcp|g3396	Utri|g6066
ortho0845	Mpen|mp00627	Srei|sr16108	Ssci|g6258_chr21_Ss	Uesc|g4716	UhoB|UHOR_07514	UhoO|g441	Umay|um05776	Utcp|g3550	Utri|g6472
ortho0846	Mpen|mp00628	Srei|sr16109	Ssci|g6257_chr21_Ss	Uesc|g4717	UhoB|UHOR_07515	UhoO|g442	Umay|um05777	Utcp|g3551	Utri|g6471
ortho0847	Mpen|mp00629	Srei|sr16111	Ssci|g6255_chr21_Ss	Uesc|g4719	UhoB|UHOR_07518	UhoO|g444	Umay|um11584	Utcp|g3553	Utri|g6469
ortho0848	Mpen|mp00630	Srei|sr16113	Ssci|g6254_chr21_Ss	Uesc|g4720	UhoB|UHOR_07519	UhoO|g445	Umay|um05781	Utcp|g3554	Utri|g6467
ortho0849	Mpen|mp00632	Srei|sr16116	Ssci|g6250_chr21_Ss	Uesc|g4725	UhoB|UHOR_07524	UhoO|g448	Umay|um05785	Utcp|g3559	Utri|g6465
ortho0850	Mpen|mp00633	Srei|sr16117	Ssci|g6249_chr21_Ss	Uesc|g4726	UhoB|UHOR_07525	UhoO|g449	Umay|um05786	Utcp|g3560	Utri|g6464
ortho0851	Mpen|mp00634	Srei|sr16118	Ssci|g6248_chr21_Ss	Uesc|g4727	UhoB|UHOR_07527	UhoO|g450	Umay|um05787	Utcp|g3561	Utri|g6463
ortho0852	Mpen|mp00655	Srei|sr10199.2	Ssci|g549_chr01_Ss	Uesc|g1151	UhoB|UHOR_00805	UhoO|g1618	Umay|um00525	Utcp|g3325	Utri|g1558
ortho0853	Mpen|mp00651	Srei|sr10200	Ssci|g548_chr01_Ss	Uesc|g1152	UhoB|UHOR_00804	UhoO|g1619	Umay|um11439	Utcp|g3324	Utri|g1557
ortho0854	Mpen|mp00656	Srei|sr10201.2	Ssci|g547_chr01_Ss	Uesc|g1153	UhoB|UHOR_00802	UhoO|g1620	Umay|um00523	Utcp|g3323	Utri|g1556
ortho0855	Mpen|mp00648	Srei|sr10206	Ssci|g545_chr01_Ss	Uesc|g1155	UhoB|UHOR_00799	UhoO|g1623	Umay|um11438	Utcp|g3321	Utri|g1553
ortho0856	Mpen|mp00657	Srei|sr10207.2	Ssci|g544_chr01_Ss	Uesc|g1156	UhoB|UHOR_00798	UhoO|g1624	Umay|um11437	Utcp|g3320	Utri|g1552
ortho0857	Mpen|mp00658	Srei|sr10208.2	Ssci|g543_chr01_Ss	Uesc|g1157	UhoB|UHOR_00796	UhoO|g1625	Umay|um11436	Utcp|g3319	Utri|g1551
ortho0858	Mpen|mp00659	Srei|sr10209	Ssci|g542_chr01_Ss	Uesc|g1158	UhoB|UHOR_00795	UhoO|g1626	Umay|um00518	Utcp|g3318	Utri|g1550
ortho0859	Mpen|mp00647	Srei|sr10211	Ssci|g541_chr01_Ss	Uesc|g1159	UhoB|UHOR_00794	UhoO|g1627	Umay|um12106	Utcp|g3317	Utri|g1549
ortho0860	Mpen|mp00661	Srei|sr10212	Ssci|g540_chr01_Ss	Uesc|g1160	UhoB|UHOR_00776	UhoO|g1628	Umay|um00516	Utcp|g3316	Utri|g1548
ortho0861	Mpen|mp00646	Srei|sr10213	Ssci|g539_chr01_Ss	Uesc|g1161	UhoB|UHOR_00777	UhoO|g1629	Umay|um00515	Utcp|g3315	Utri|g1547
ortho0862	Mpen|mp00645	Srei|sr10219	Ssci|g536_chr01_Ss	Uesc|g1165	UhoB|UHOR_00782	UhoO|g1633	Umay|um00507	Utcp|g3311	Utri|g1543
ortho0863	Mpen|mp00664	Srei|sr10220	Ssci|g535_chr01_Ss	Uesc|g1166	UhoB|UHOR_00783	UhoO|g1634	Umay|um00508	Utcp|g3310	Utri|g1542
ortho0864	Mpen|mp00652	Srei|sr11803	Ssci|g550_chr01_Ss	Uesc|g1150	UhoB|UHOR_00807	UhoO|g1617	Umay|um00526	Utcp|g3326	Utri|g1559
ortho0865	Mpen|mp00654	Srei|sr11804	Ssci|g551_chr01_Ss	Uesc|g1149	UhoB|UHOR_00808	UhoO|g1616	Umay|um00527	Utcp|g3327	Utri|g1560
ortho0866	Mpen|mp00653	Srei|sr11805	Ssci|g552_chr01_Ss	Uesc|g1148	UhoB|UHOR_00811	UhoO|g1614	Umay|um00528	Utcp|g1227	Utri|g1561
ortho0867	Mpen|mp00681	Srei|sr12369	Ssci|g2009_chr04_Ss	Uesc|g1578	UhoB|UHOR_01622	UhoO|g3597	Umay|um01072	Utcp|g1342	Utri|g2068
ortho0868	Mpen|mp00682	Srei|sr12371	Ssci|g2007_chr04_Ss	Uesc|g1576	UhoB|UHOR_01624	UhoO|g3595	Umay|um01074	Utcp|g1344	Utri|g2066
ortho0869	Mpen|mp00683	Srei|sr12373	Ssci|g2005_chr04_Ss	Uesc|g1574	UhoB|UHOR_01626	UhoO|g3593	Umay|um01076	Utcp|g1346	Utri|g2064
ortho0870	Mpen|mp00686	Srei|sr12378	Ssci|g2001_chr04_Ss	Uesc|g1569	UhoB|UHOR_01633	UhoO|g3588	Umay|um01080	Utcp|g1351	Utri|g6260
ortho0871	Mpen|mp00687	Srei|sr12381	Ssci|g1998_chr04_Ss	Uesc|g1566	UhoB|UHOR_01637	UhoO|g3584	Umay|um01083	Utcp|g1354	Utri|g6263
ortho0872	Mpen|mp00688	Srei|sr12383	Ssci|g1996_chr04_Ss	Uesc|g1564	UhoB|UHOR_01639	UhoO|g3582	Umay|um01085	Utcp|g1356	Utri|g6265
ortho0873	Mpen|mp00691	Srei|sr12390	Ssci|g1989_chr04_Ss	Uesc|g1557	UhoB|UHOR_01648	UhoO|g4150	Umay|um01092	Utcp|g1363	Utri|g6365
ortho0874	Mpen|mp00692	Srei|sr12391	Ssci|g1988_chr04_Ss	Uesc|g1556	UhoB|UHOR_01650	UhoO|g4151	Umay|um01093	Utcp|g1364	Utri|g6366
ortho0875	Mpen|mp00694	Srei|sr12394	Ssci|g1985_chr04_Ss	Uesc|g1553	UhoB|UHOR_01655	UhoO|g4154	Umay|um01096	Utcp|g1367	Utri|g6369
ortho0876	Mpen|mp00695	Srei|sr12398	Ssci|g1981_chr04_Ss	Uesc|g1550	UhoB|UHOR_01659	UhoO|g2165	Umay|um01099	Utcp|g1370	Utri|g6373
ortho0877	Mpen|mp00697	Srei|sr12401	Ssci|g1978_chr04_Ss	Uesc|g1547	UhoB|UHOR_01664	UhoO|g2162	Umay|um01102	Utcp|g1372	Utri|g6376
ortho0878	Mpen|mp00700	Srei|sr12405	Ssci|g1975_chr04_Ss	Uesc|g1543	UhoB|UHOR_01671	UhoO|g2156	Umay|um11282	Utcp|g1376	Utri|g6380
ortho0879	Mpen|mp00701	Srei|sr12407	Ssci|g1973_chr04_Ss	Uesc|g1541	UhoB|UHOR_01676	UhoO|g2153	Umay|um11283	Utcp|g1378	Utri|g6382
ortho0880	Mpen|mp00703	Srei|sr12411	Ssci|g1970_chr04_Ss	Uesc|g1537	UhoB|UHOR_01681	UhoO|g2150	Umay|um01111	Utcp|g1447	Utri|g6386
ortho0881	Mpen|mp00704	Srei|sr12413	Ssci|g1968_chr04_Ss	Uesc|g1535	UhoB|UHOR_01685	UhoO|g2148	Umay|um01113	Utcp|g1445	Utri|g6388
ortho0882	Mpen|mp00705	Srei|sr12417	Ssci|g1964_chr04_Ss	Uesc|g1531	UhoB|UHOR_01689	UhoO|g3740	Umay|um01115	Utcp|g1443	Utri|g6392
ortho0883	Mpen|mp00706	Srei|sr12422	Ssci|g1959_chr04_Ss	Uesc|g1526	UhoB|UHOR_01695	UhoO|g3745	Umay|um01121	Utcp|g1437	Utri|g6397
ortho0884	Mpen|mp00707	Srei|sr12423	Ssci|g1958_chr04_Ss	Uesc|g1525	UhoB|UHOR_01696	UhoO|g3746	Umay|um01122	Utcp|g1436	Utri|g6398
ortho0885	Mpen|mp00708	Srei|sr12426	Ssci|g1955_chr04_Ss	Uesc|g1521	UhoB|UHOR_01700	UhoO|g2481	Umay|um01126	Utcp|g1431	Utri|g6401
ortho0886	Mpen|mp00637	Srei|sr14390	Ssci|g4615_chr13_Ss	Uesc|g2196	UhoB|UHOR_05263	UhoO|g4304	Umay|um03400	Utcp|g6073	Utri|g1092
ortho0887	Mpen|mp00676	Srei|sr14561	Ssci|g4828_chr13_Ss	Uesc|g5547	UhoB|UHOR_05476	UhoO|g7501	Umay|um10571	Utcp|g3754	Utri|g6128
ortho0888	Mpen|mp00667	Srei|sr14562	Ssci|g4827_chr13_Ss	Uesc|g5548	UhoB|UHOR_05478	UhoO|g7500	Umay|um03567	Utcp|g3753	Utri|g6127
ortho0889	Mpen|mp00678	Srei|sr14565	Ssci|g4822_chr13_Ss	Uesc|g5551	UhoB|UHOR_05483	UhoO|g7497	Umay|um03570	Utcp|g3750	Utri|g6124
ortho0890	Mpen|mp00679	Srei|sr14566	Ssci|g4821_chr13_Ss	Uesc|g5552	UhoB|UHOR_05485	UhoO|g6513	Umay|um03571	Utcp|g3749	Utri|g6123
ortho0891	Mpen|mp00665	Srei|sr14567	Ssci|g4820_chr13_Ss	Uesc|g5553	UhoB|UHOR_05486	UhoO|g6512	Umay|um03572	Utcp|g3748	Utri|g6122
ortho0892	Mpen|mp00680	Srei|sr14568	Ssci|g4819_chr13_Ss	Uesc|g5554	UhoB|UHOR_05487	UhoO|g6511	Umay|um03573	Utcp|g3747	Utri|g6121
ortho0893	Mpen|mp00644	Srei|sr16107	Ssci|g6259_chr21_Ss	Uesc|g4715	UhoB|UHOR_07513	UhoO|g440	Umay|um11583	Utcp|g3566	Utri|g6473
ortho0894	Mpen|mp00643	Srei|sr16110	Ssci|g6256_chr21_Ss	Uesc|g4718	UhoB|UHOR_07517	UhoO|g443	Umay|um12314	Utcp|g3552	Utri|g6470
ortho0895	Mpen|mp00640	Srei|sr16115	Ssci|g6251_chr21_Ss	Uesc|g4724	UhoB|UHOR_07522	UhoO|g447	Umay|um11585	Utcp|g3558	Utri|g6466
ortho0896	Mpen|mp00690	Ssci|g1992_chr04_Ss	Uesc|g1560	UhoB|UHOR_01644	Utcp|g1360	Utri|g6362	Srei|sr12387	UhoO|g4147	Umay|um01089
ortho0897	Mpen|mp00754	Srei|sr12367	Ssci|g2011_chr04_Ss	Uesc|g1580	UhoB|UHOR_01608	UhoO|g3599	Umay|um01063	Utcp|g1340	Utri|g2070
ortho0898	Mpen|mp00753	Srei|sr12368	Ssci|g2010_chr04_Ss	Uesc|g1579	UhoB|UHOR_01607	UhoO|g3598	Umay|um01070	Utcp|g1341	Utri|g2069
ortho0899	Mpen|mp00752	Srei|sr12370	Ssci|g2008_chr04_Ss	Uesc|g1577	UhoB|UHOR_01623	UhoO|g3596	Umay|um01073	Utcp|g1343	Utri|g2067
ortho0900	Mpen|mp00751	Srei|sr12372	Ssci|g2006_chr04_Ss	Uesc|g1575	UhoB|UHOR_01625	UhoO|g3594	Umay|um01075	Utcp|g1345	Utri|g2065
ortho0901	Mpen|mp00750	Srei|sr12374	Ssci|g2004_chr04_Ss	Uesc|g1573	UhoB|UHOR_01628	UhoO|g3592	Umay|um01077	Utcp|g1347	Utri|g2063
ortho0902	Mpen|mp00748	Srei|sr12377	Ssci|g2002_chr04_Ss	Uesc|g1570	UhoB|UHOR_01632	UhoO|g3589	Umay|um01079	Utcp|g1350	Utri|g6259
ortho0903	Mpen|mp00747	Srei|sr12380	Ssci|g1999_chr04_Ss	Uesc|g1567	UhoB|UHOR_01635	UhoO|g3586	Umay|um01082	Utcp|g1353	Utri|g6262
ortho0904	Mpen|mp00746	Srei|sr12382	Ssci|g1997_chr04_Ss	Uesc|g1565	UhoB|UHOR_01638	UhoO|g3583	Umay|um01084	Utcp|g1355	Utri|g6264
ortho0905	Mpen|mp00745	Srei|sr12385	Ssci|g1994_chr04_Ss	Uesc|g1562	UhoB|UHOR_01642	UhoO|g3579	Umay|um01087	Utcp|g1358	Utri|g6360
ortho0906	Mpen|mp00744	Srei|sr12386	Ssci|g1993_chr04_Ss	Uesc|g1561	UhoB|UHOR_01643	UhoO|g3578	Umay|um01088	Utcp|g1359	Utri|g6361
ortho0907	Mpen|mp00743	Srei|sr12388	Ssci|g1991_chr04_Ss	Uesc|g1559	UhoB|UHOR_01645	UhoO|g4148	Umay|um01090	Utcp|g1361	Utri|g6363
ortho0908	Mpen|mp00742	Srei|sr12389	Ssci|g1990_chr04_Ss	Uesc|g1558	UhoB|UHOR_01647	UhoO|g4149	Umay|um01091	Utcp|g1362	Utri|g6364
ortho0909	Mpen|mp00741	Srei|sr12392	Ssci|g1987_chr04_Ss	Uesc|g1555	UhoB|UHOR_01653	UhoO|g4152	Umay|um01094	Utcp|g1365	Utri|g6367
ortho0910	Mpen|mp00740	Srei|sr12393	Ssci|g1986_chr04_Ss	Uesc|g1554	UhoB|UHOR_01654	UhoO|g4153	Umay|um11278	Utcp|g1366	Utri|g6368
ortho0911	Mpen|mp00739	Srei|sr12396	Ssci|g1983_chr04_Ss	Uesc|g1552	UhoB|UHOR_01657	UhoO|g4156	Umay|um11280	Utcp|g1368	Utri|g6371
ortho0912	Mpen|mp00737	Srei|sr12399	Ssci|g1980_chr04_Ss	Uesc|g1549	UhoB|UHOR_01661	UhoO|g2164	Umay|um01100	Utcp|g1371	Utri|g6374
ortho0913	Mpen|mp00736	Srei|sr12403	Ssci|g1977_chr04_Ss	Uesc|g1545	UhoB|UHOR_01668	UhoO|g2160	Umay|um01104	Utcp|g1374	Utri|g6378
ortho0914	Mpen|mp00735	Srei|sr12406	Ssci|g1974_chr04_Ss	Uesc|g1542	UhoB|UHOR_01672	UhoO|g2155	Umay|um01107	Utcp|g1377	Utri|g6381
ortho0915	Mpen|mp00734	Srei|sr12408	Ssci|g1972_chr04_Ss	Uesc|g1540	UhoB|UHOR_01677	UhoO|g2152	Umay|um11284	Utcp|g1379	Utri|g6383
ortho0916	Mpen|mp00733	Srei|sr12409	Ssci|g1971_chr04_Ss	Uesc|g1538	UhoB|UHOR_01678	UhoO|g2151	Umay|um01110	Utcp|g1448	Utri|g6384
ortho0917	Mpen|mp00732	Srei|sr12412	Ssci|g1969_chr04_Ss	Uesc|g1536	UhoB|UHOR_01683	UhoO|g2149	Umay|um01112	Utcp|g1446	Utri|g6387
ortho0918	Mpen|mp00731	Srei|sr12414	Ssci|g1967_chr04_Ss	Uesc|g1534	UhoB|UHOR_01686	UhoO|g2147	Umay|um01114	Utcp|g1444	Utri|g6389
ortho0919	Mpen|mp00730	Srei|sr12418	Ssci|g1963_chr04_Ss	Uesc|g1530	UhoB|UHOR_01690	UhoO|g3741	Umay|um01116	Utcp|g1442	Utri|g6393
ortho0920	Mpen|mp00729	Srei|sr12419	Ssci|g1962_chr04_Ss	Uesc|g1529	UhoB|UHOR_01691	UhoO|g3742	Umay|um01117	Utcp|g1441	Utri|g6394
ortho0921	Mpen|mp00728	Srei|sr12420	Ssci|g1961_chr04_Ss	Uesc|g1528	UhoB|UHOR_01693	UhoO|g3743	Umay|um11859	Utcp|g1439	Utri|g6395
ortho0922	Mpen|mp00727	Srei|sr12421	Ssci|g1960_chr04_Ss	Uesc|g1527	UhoB|UHOR_01694	UhoO|g3744	Umay|um01120	Utcp|g1438	Utri|g6396
ortho0923	Mpen|mp00726	Srei|sr12424	Ssci|g1957_chr04_Ss	Uesc|g1524	UhoB|UHOR_01698	UhoO|g3747	Umay|um01123	Utcp|g1435	Utri|g6399
ortho0924	Mpen|mp00725	Srei|sr12425	Ssci|g1956_chr04_Ss	Uesc|g1522	UhoB|UHOR_01699	UhoO|g3748	Umay|um11860	Utcp|g1434	Utri|g6400
ortho0925	Mpen|mp00710	Srei|sr12429	Ssci|g1952_chr04_Ss	Uesc|g1518	UhoB|UHOR_01707	UhoO|g2476	Umay|um01128	Utcp|g1427	Utri|g6404
ortho0926	Mpen|mp00724	Srei|sr12430	Ssci|g1951_chr04_Ss	Uesc|g1519	UhoB|UHOR_01706	UhoO|g2477	Umay|um01129	Utcp|g1428	Utri|g6405
ortho0927	Mpen|mp00723	Srei|sr12431	Ssci|g1950_chr04_Ss	Uesc|g1517	UhoB|UHOR_01709	UhoO|g2475	Umay|um01130	Utcp|g1426	Utri|g6406
ortho0928	Mpen|mp00722	Srei|sr12432	Ssci|g1949_chr04_Ss	Uesc|g1516	UhoB|UHOR_01714	UhoO|g5503	Umay|um01131	Utcp|g1425	Utri|g6407
ortho0929	Mpen|mp00721	Srei|sr12433	Ssci|g1948_chr04_Ss	Uesc|g1515	UhoB|UHOR_01716	UhoO|g5504	Umay|um01133	Utcp|g1424	Utri|g6409
ortho0930	Mpen|mp00720	Srei|sr12434	Ssci|g1947_chr04_Ss	Uesc|g1514	UhoB|UHOR_01717	UhoO|g5505	Umay|um01134	Utcp|g1423	Utri|g6410
ortho0931	Mpen|mp00711	Srei|sr12435	Ssci|g1946_chr04_Ss	Uesc|g1513	UhoB|UHOR_01718	UhoO|g5506	Umay|um11642	Utcp|g1422	Utri|g6411
ortho0932	Mpen|mp00719	Srei|sr12436	Ssci|g1945_chr04_Ss	Uesc|g1512	UhoB|UHOR_01719	UhoO|g5507	Umay|um01138	Utcp|g1421	Utri|g6412
ortho0933	Mpen|mp00715	Srei|sr12441	Ssci|g2578_chr05_Ss	Uesc|g1509	UhoB|UHOR_01724	UhoO|g5938	Umay|um01142	Utcp|g1417	Utri|g6416
ortho0934	Mpen|mp00716	Srei|sr12442	Ssci|g2577_chr05_Ss	Uesc|g1508	UhoB|UHOR_01725	UhoO|g5939	Umay|um01143	Utcp|g1416	Utri|g6417
ortho0935	Mpen|mp00717	Srei|sr12444	Ssci|g2575_chr05_Ss	Uesc|g1506	UhoB|UHOR_01726	UhoO|g5940	Umay|um01144	Utcp|g1414	Utri|g6419
ortho0936	Mpen|mp00755	Srei|sr13891	Ssci|g3229_chr07_Ss	Uesc|g431	UhoB|UHOR_04486	UhoO|g2639	Umay|um02846	Utcp|g1004	Utri|g619
ortho0937	Mpen|mp00771	Srei|sr13892	Ssci|g3228_chr07_Ss	Uesc|g430	UhoB|UHOR_04487	UhoO|g2638	Umay|um02847	Utcp|g1005	Utri|g620
ortho0938	Mpen|mp00757	Srei|sr13894	Ssci|g3227_chr07_Ss	Uesc|g429	UhoB|UHOR_04491	UhoO|g2636	Umay|um11483	Utcp|g1007	Utri|g622
ortho0939	Mpen|mp00770	Srei|sr13895	Ssci|g3226_chr07_Ss	Uesc|g428	UhoB|UHOR_04492	UhoO|g2635	Umay|um02849	Utcp|g1008	Utri|g623
ortho0940	Mpen|mp00758	Srei|sr13896	Ssci|g3225_chr07_Ss	Uesc|g427	UhoB|UHOR_04493	UhoO|g2634	Umay|um02850	Utcp|g1009	Utri|g624
ortho0941	Mpen|mp00768	Srei|sr13907	Ssci|g3220_chr07_Ss	Uesc|g424	UhoB|UHOR_04501	UhoO|g7629	Umay|um02855	Utcp|g1016	Utri|g631
ortho0942	Mpen|mp00767	Srei|sr13908	Ssci|g3219_chr07_Ss	Uesc|g423	UhoB|UHOR_04503	UhoO|g7630	Umay|um02856	Utcp|g1017	Utri|g632
ortho0943	Mpen|mp00766	Srei|sr13909	Ssci|g3218_chr07_Ss	Uesc|g422	UhoB|UHOR_04504	UhoO|g7631	Umay|um02857	Utcp|g1018	Utri|g633
ortho0944	Mpen|mp00760	Srei|sr13910	Ssci|g3217_chr07_Ss	Uesc|g421	UhoB|UHOR_04505	UhoO|g7632	Umay|um11485	Utcp|g1019	Utri|g634
ortho0945	Mpen|mp00765	Srei|sr13911	Ssci|g3216_chr07_Ss	Uesc|g420	UhoB|UHOR_04507	UhoO|g7633	Umay|um02859	Utcp|g1020	Utri|g635
ortho0946	Mpen|mp00761	Srei|sr13912	Ssci|g3215_chr07_Ss	Uesc|g419	UhoB|UHOR_04508	UhoO|g6608	Umay|um02860	Utcp|g1021	Utri|g636
ortho0947	Mpen|mp00764	Srei|sr13913	Ssci|g3214_chr07_Ss	Uesc|g418	UhoB|UHOR_04510	UhoO|g6609	Umay|um02861	Utcp|g1022	Utri|g637
ortho0948	Mpen|mp00762	Srei|sr13914	Ssci|g3213_chr07_Ss	Uesc|g417	UhoB|UHOR_04511	UhoO|g6610	Umay|um02862	Utcp|g1023	Utri|g638
ortho0949	Mpen|mp00763	Srei|sr13915	Ssci|g3212_chr07_Ss	Uesc|g416	UhoB|UHOR_04513	UhoO|g6611	Umay|um02863	Utcp|g1024	Utri|g639
ortho0950	Mpen|mp00772	Srei|sr14229	Ssci|g3929_chr10_Ss	Uesc|g179	UhoB|UHOR_05036	UhoO|g7053	Umay|um03234	Utcp|g2142	Utri|g3207
ortho0951	Mpen|mp00773	Srei|sr14232	Ssci|g3932_chr10_Ss	Uesc|g182	UhoB|UHOR_05041	UhoO|g3108	Umay|um03237	Utcp|g2144	Utri|g3210
ortho0952	Mpen|mp00783	Srei|sr14233	Ssci|g3933_chr10_Ss	Uesc|g183	UhoB|UHOR_05042	UhoO|g3107	Umay|um03238	Utcp|g2145	Utri|g3211
ortho0953	Mpen|mp00774	Srei|sr14234	Ssci|g3934_chr10_Ss	Uesc|g184	UhoB|UHOR_05043	UhoO|g3106	Umay|um03239	Utcp|g2146	Utri|g3212
ortho0954	Mpen|mp00781	Srei|sr14235	Ssci|g3935_chr10_Ss	Uesc|g185	UhoB|UHOR_05044	UhoO|g3105	Umay|um03240	Utcp|g2147	Utri|g3214
ortho0955	Mpen|mp00775	Srei|sr14236	Ssci|g3936_chr10_Ss	Uesc|g186	UhoB|UHOR_05045	UhoO|g3104	Umay|um03241	Utcp|g2148	Utri|g3215
ortho0956	Mpen|mp00782	Srei|sr14237	Ssci|g3937_chr10_Ss	Uesc|g187	UhoB|UHOR_05046	UhoO|g3103	Umay|um03242	Utcp|g2149	Utri|g3216
ortho0957	Mpen|mp00780	Srei|sr14238	Ssci|g3938_chr10_Ss	Uesc|g188	UhoB|UHOR_05047	UhoO|g3102	Umay|um12218	Utcp|g2150	Utri|g3217
ortho0958	Mpen|mp00778	Srei|sr14241	Ssci|g3942_chr10_Ss	Uesc|g192	UhoB|UHOR_05051	UhoO|g3098	Umay|um10651	Utcp|g2155	Utri|g3221
ortho0959	Mpen|mp00777	Srei|sr14242	Ssci|g3941_chr10_Ss	Uesc|g191	UhoB|UHOR_05050	UhoO|g3099	Umay|um03246	Utcp|g2153	Utri|g3220
ortho0960	Mpen|mp00779	Srei|sr14243	Ssci|g3940_chr10_Ss	Uesc|g190	UhoB|UHOR_05049	UhoO|g3100	Umay|um10650	Utcp|g2152	Utri|g3219
ortho0961	Mpen|mp00776	Srei|sr14244	Ssci|g3939_chr10_Ss	Uesc|g189	UhoB|UHOR_05048	UhoO|g3101	Umay|um03244	Utcp|g2151	Utri|g3218
ortho0962	Mpen|mp00718	Uesc|g1510	UhoB|UHOR_01723	Umay|um01141	Srei|sr12440	Ssci|g2579_chr05_Ss	Utri|g6415	UhoO|g5511	Utcp|g1418
ortho0963	Mpen|mp00856	Srei|sr12162	Ssci|g2224_chr04_Ss	Uesc|g605	UhoB|UHOR_01314	UhoO|g4020	Umay|um00872	Utcp|g1214	Utri|g3673
ortho0964	Mpen|mp00857	Srei|sr12163	Ssci|g2223_chr04_Ss	Uesc|g604	UhoB|UHOR_01315	UhoO|g4021	Umay|um10565	Utcp|g1215	Utri|g3672
ortho0965	Mpen|mp00859	Srei|sr12165	Ssci|g2221_chr04_Ss	Uesc|g602	UhoB|UHOR_01319	UhoO|g4024	Umay|um00876	Utcp|g1217	Utri|g3669
ortho0966	Mpen|mp00860	Srei|sr12167	Ssci|g2219_chr04_Ss	Uesc|g600	Umay|um00878	Utcp|g1219	Utri|g3666	UhoB|UHOR_01323	UhoO|g4026
ortho0967	Mpen|mp00861	Srei|sr12172	Ssci|g2214_chr04_Ss	Uesc|g595	UhoB|UHOR_01329	UhoO|g1028	Umay|um11840	Utcp|g1223	Utri|g3661
ortho0968	Mpen|mp00805	Srei|sr13269	Ssci|g4345_chr11_Ss	Uesc|g3695	UhoB|UHOR_03408	UhoO|g6138	Umay|um11458	Utcp|g115	Utri|g5059
ortho0969	Mpen|mp00816	Srei|sr13270	Ssci|g4344_chr11_Ss	Uesc|g3696	UhoB|UHOR_03411	UhoO|g3435	Umay|um02052	Utcp|g116	Utri|g5058
ortho0970	Mpen|mp00815	Srei|sr13273	Ssci|g4343_chr11_Ss	Uesc|g3691	UhoB|UHOR_03413	UhoO|g3196	Umay|um02053	Utcp|g117	Utri|g5057
ortho0971	Mpen|mp00814	Srei|sr13275	Ssci|g4341_chr11_Ss	Uesc|g3689	UhoB|UHOR_03416	UhoO|g3194	Umay|um02055	Utcp|g119	Utri|g5055
ortho0972	Mpen|mp00806	Srei|sr13276	Ssci|g4340_chr11_Ss	Uesc|g3688	UhoB|UHOR_03417	UhoO|g3193	Umay|um02056	Utcp|g120	Utri|g5054
ortho0973	Mpen|mp00807	Srei|sr13277	Ssci|g4339_chr11_Ss	Uesc|g3687	UhoB|UHOR_03419	UhoO|g3192	Umay|um02057	Utcp|g121	Utri|g5053
ortho0974	Mpen|mp00813	Srei|sr13278	Ssci|g4338_chr11_Ss	Uesc|g3686	UhoB|UHOR_03421	UhoO|g3191	Umay|um11460	Utcp|g122	Utri|g5052
ortho0975	Mpen|mp00808	Srei|sr13279	Ssci|g4337_chr11_Ss	Uesc|g3685	UhoB|UHOR_03423	UhoO|g3190	Umay|um02059	Utcp|g123	Utri|g5051
ortho0976	Mpen|mp00809	Srei|sr13280	Ssci|g4336_chr11_Ss	Uesc|g3684	UhoB|UHOR_03424	UhoO|g3189	Umay|um11461	Utcp|g124	Utri|g5050
ortho0977	Mpen|mp00811	Srei|sr13283	Ssci|g4333_chr11_Ss	Uesc|g3681	UhoB|UHOR_03430	UhoO|g7428	Umay|um02062	Utcp|g127	Utri|g5048
ortho0978	Mpen|mp00812	Srei|sr13284	Ssci|g4332_chr11_Ss	Uesc|g3680	UhoB|UHOR_03431	UhoO|g7429	Umay|um02063	Utcp|g128	Utri|g5047
ortho0979	Mpen|mp00785	Srei|sr14230	Ssci|g3930_chr10_Ss	Uesc|g180	UhoB|UHOR_05037	UhoO|g7054	Umay|um03235	Utcp|g2143	Utri|g3208
ortho0980	Mpen|mp00832	Srei|sr14349	Ssci|g4053_chr10_Ss	Uesc|g326	UhoB|UHOR_05219	UhoO|g5351	Umay|um03361	Utcp|g2392	Utri|g3343
ortho0981	Mpen|mp00840	Srei|sr14350	Ssci|g4052_chr10_Ss	Uesc|g325	UhoB|UHOR_05220	UhoO|g5352	Umay|um03362	Utcp|g2391	Utri|g3344
ortho0982	Mpen|mp00830	Srei|sr14355	Ssci|g4056_chr10_Ss	Uesc|g328	UhoB|UHOR_05215	UhoO|g1760	Umay|um11008	Utcp|g2394	Utri|g3341
ortho0983	Mpen|mp00841	Srei|sr14356	Ssci|g4057_chr10_Ss	Uesc|g329	UhoB|UHOR_05213	UhoO|g1761	Umay|um03358	Utcp|g2395	Utri|g3340
ortho0984	Mpen|mp00839	Srei|sr14361	Ssci|g4062_chr10_Ss	Uesc|g324	UhoB|UHOR_05221	UhoO|g5353	Umay|um03363	Utcp|g2390	Utri|g3345
ortho0985	Mpen|mp00833	Srei|sr14362	Ssci|g4063_chr10_Ss	Uesc|g323	UhoB|UHOR_05222	UhoO|g5354	Umay|um11012	Utcp|g2389	Utri|g3346
ortho0986	Mpen|mp00838	Srei|sr14363	Ssci|g4064_chr10_Ss	Uesc|g322	UhoB|UHOR_05224	UhoO|g5355	Umay|um03365	Utcp|g2388	Utri|g3347
ortho0987	Mpen|mp00834	Srei|sr14364	Ssci|g4065_chr10_Ss	Uesc|g321	UhoB|UHOR_05226	UhoO|g5349	Umay|um03366	Utcp|g2387	Utri|g3348
ortho0988	Mpen|mp00835	Srei|sr14365	Ssci|g4066_chr10_Ss	Uesc|g320	UhoB|UHOR_05228	UhoO|g5348	Umay|um11013	Utcp|g2386	Utri|g3349
ortho0989	Mpen|mp00837	Srei|sr14366	Ssci|g4067_chr10_Ss	Uesc|g319	UhoB|UHOR_05229	UhoO|g5347	Umay|um03368	Utcp|g2384	Utri|g3350
ortho0990	Mpen|mp00819	Srei|sr15981	Ssci|g6320_chr21_Ss	Uesc|g4655	UhoB|UHOR_07306	UhoO|g5480	Umay|um05656	Utcp|g6289	Utri|g4486
ortho0991	Mpen|mp00817	Srei|sr15982	Ssci|g6322_chr21_Ss	Uesc|g4654	UhoB|UHOR_07308	UhoO|g5479	Umay|um05658	Utcp|g6292	Utri|g4485
ortho0992	Mpen|mp00828	Srei|sr15983	Ssci|g6323_chr21_Ss	Uesc|g4653	UhoB|UHOR_07311	UhoO|g5478	Umay|um05659	Utcp|g6293	Utri|g4484
ortho0993	Mpen|mp00829	Srei|sr15984	Ssci|g6324_chr21_Ss	Uesc|g4652	UhoB|UHOR_07313	UhoO|g5477	Umay|um05660	Utcp|g6294	Utri|g4483
ortho0994	Mpen|mp00820	Srei|sr16052	Ssci|g6319_chr21_Ss	Uesc|g4656	UhoB|UHOR_07411	UhoO|g5481	Umay|um05720	Utcp|g6288	Utri|g4487
ortho0995	Mpen|mp00821	Srei|sr16054	Ssci|g6317_chr21_Ss	Uesc|g4658	UhoB|UHOR_07414	UhoO|g7140	Umay|um05722	Utcp|g6286	Utri|g4497
ortho0996	Mpen|mp00823	Srei|sr16055	Ssci|g6316_chr21_Ss	Uesc|g4659	UhoB|UHOR_07416	UhoO|g7141	Umay|um10941	Utcp|g6285	Utri|g4496
ortho0997	Mpen|mp00826	Srei|sr16056	Ssci|g6315_chr21_Ss	Uesc|g4660	UhoB|UHOR_07418	UhoO|g7142	Umay|um05724	Utcp|g6284	Utri|g4495
ortho0998	Mpen|mp00824	Srei|sr16057	Ssci|g6314_chr21_Ss	Uesc|g4661	UhoB|UHOR_07315	UhoO|g5475	Umay|um05725	Utcp|g5972	Utri|g4494
ortho0999	Mpen|mp00825	Srei|sr16058	Uesc|g4662	UhoB|UHOR_07423	UhoO|g5202	Umay|um15023	Utcp|g5973	Utri|g4492	Ssci|g6313_chr21_Ss
ortho1000	Mpen|mp00842	Srei|sr16062	Ssci|g6309_chr21_Ss	Uesc|g4667	UhoB|UHOR_07430	UhoO|g5197	Umay|um05728	Utcp|g5977	Utri|g4498
ortho1001	Mpen|mp00854	Srei|sr16065	Ssci|g6306_chr21_Ss	Uesc|g4669	UhoB|UHOR_07434	UhoO|g5192	Umay|um05732	Utcp|g5979	Utri|g4501
ortho1002	Mpen|mp00853	Srei|sr16067	Ssci|g6304_chr21_Ss	Uesc|g4671	UhoB|UHOR_07439	UhoO|g639	Umay|um05734	Utcp|g5980	Utri|g4505
ortho1003	Mpen|mp00844	Srei|sr16068	Ssci|g6302_chr21_Ss	Uesc|g4674	UhoB|UHOR_07435	UhoO|g6097	Umay|um05736	Utcp|g5981	Utri|g4503
ortho1004	Mpen|mp00845	Srei|sr16069	Ssci|g6301_chr21_Ss	Uesc|g4675	UhoB|UHOR_07437	UhoO|g6096	Umay|um05737	Utcp|g5982	Utri|g4506
ortho1005	Mpen|mp00852	Srei|sr16070	Ssci|g6300_chr21_Ss	Uesc|g4676	UhoB|UHOR_02040	UhoO|g6167	Umay|um05644	Utcp|g5983	Utri|g4507
ortho1006	Mpen|mp00846	Srei|sr16071	Ssci|g6297_chr21_Ss	Uesc|g4677	UhoB|UHOR_07440	UhoO|g638	Umay|um05739	Utcp|g5989	Utri|g4509
ortho1007	Mpen|mp00847	Srei|sr16073	Ssci|g6295_chr21_Ss	Uesc|g4679	UhoB|UHOR_07442	UhoO|g631	Umay|um05741	Utcp|g5987	Utri|g4511
ortho1008	Mpen|mp00848	Srei|sr16074	Ssci|g6294_chr21_Ss	Uesc|g4680	UhoB|UHOR_07444	UhoO|g632	Umay|um05742	Utcp|g5986	Utri|g4512
ortho1009	Mpen|mp00849	Srei|sr16075	Ssci|g6293_chr21_Ss	Uesc|g4681	UhoB|UHOR_07445	UhoO|g633	Umay|um12313	Utcp|g5985	Utri|g4513
ortho1010	Mpen|mp00791	Srei|sr16705	Ssci|g6519_chr22_Ss	Uesc|g5816	UhoB|UHOR_08627	UhoO|g4200	Umay|um06079	Utcp|g3138	Utri|g1433
ortho1011	Mpen|mp00799	Srei|sr16706	Ssci|g6520_chr22_Ss	Uesc|g5817	UhoB|UHOR_08628	UhoO|g7071	Umay|um06080	Utcp|g3137	Utri|g1432
ortho1012	Mpen|mp00790	Srei|sr16707	Ssci|g6521_chr22_Ss	Uesc|g5818	UhoB|UHOR_08629	UhoO|g7070	Umay|um11601	Utcp|g3140	Utri|g1431
ortho1013	Mpen|mp00800	Srei|sr16708	Ssci|g6522_chr22_Ss	Uesc|g5819	UhoB|UHOR_08630	UhoO|g7069	Umay|um06082	Utcp|g3141	Utri|g1430
ortho1014	Mpen|mp00788	Srei|sr16710	Ssci|g6524_chr22_Ss	Uesc|g336	UhoB|UHOR_08633	UhoO|g5024	Umay|um06084	Utcp|g3144	Utri|g1428
ortho1015	Mpen|mp00802	Srei|sr16711	Ssci|g6525_chr22_Ss	Uesc|g5820	UhoB|UHOR_08635	UhoO|g5022	Umay|um06085	Utcp|g3145	Utri|g1427
ortho1016	Mpen|mp00787	Srei|sr16712	Ssci|g6526_chr22_Ss	Uesc|g5821	UhoB|UHOR_08638	UhoO|g7067	Umay|um06086	Utcp|g3146	Utri|g1426
ortho1017	Mpen|mp00792	Srei|sr16713	Ssci|g6527_chr22_Ss	Uesc|g5822	UhoB|UHOR_08639	UhoO|g4987	Umay|um06087	Utcp|g3147	Utri|g1425
ortho1018	Mpen|mp00798	Srei|sr16714	Ssci|g6528_chr22_Ss	Uesc|g5823	UhoB|UHOR_08641	UhoO|g4988	Umay|um06088	Utcp|g3148	Utri|g1424
ortho1019	Mpen|mp00793	Srei|sr16716	Ssci|g6530_chr22_Ss	Uesc|g6471	UhoB|UHOR_08644	UhoO|g4990	Umay|um06090	Utcp|g3150	Utri|g1422
ortho1020	Mpen|mp00796	Srei|sr16717	Ssci|g6531_chr22_Ss	Uesc|g5824	UhoB|UHOR_08645	UhoO|g4991	Umay|um06092	Utcp|g3151	Utri|g1421
ortho1021	Mpen|mp00794	Srei|sr16718	Ssci|g6532_chr22_Ss	Uesc|g5825	UhoB|UHOR_08647	UhoO|g4992	Umay|um06093	Utcp|g3152	Utri|g1420
ortho1022	Mpen|mp00795	Srei|sr16719	Ssci|g6533_chr22_Ss	UhoB|UHOR_08649	UhoO|g4993	Umay|um11602	Utcp|g3153	Utri|g1419	UhoB|UHOR_08650
ortho1023	Mpen|mp00827	Uesc|g4657	UhoB|UHOR_07413	UhoO|g7139	Umay|um05721	Utcp|g6287	Srei|sr16053	Utri|g4488	Ssci|g6318_chr21_Ss
ortho1024	Mpen|mp00921	Srei|sr06624	Ssci|g4801_chr13_Ss	Uesc|g5574	UhoB|UHOR_05514	UhoO|g5036	Umay|um03583	Utcp|g3729	Utri|g1280
ortho1025	Mpen|mp00937	Srei|sr06625	Ssci|g4802_chr13_Ss	Uesc|g5573	UhoB|UHOR_05513	UhoO|g5037	Umay|um03584	Utcp|g3730	Utri|g1281
ortho1026	Mpen|mp00894	Srei|sr10125.2	Ssci|g473_chr01_Ss	Uesc|g1225	UhoB|UHOR_00710	UhoO|g4067	Umay|um12153	Utcp|g2905	Utri|g240
ortho1027	Mpen|mp00893	Srei|sr10126	Ssci|g474_chr01_Ss	Uesc|g1224	UhoB|UHOR_00712	UhoO|g4066	Umay|um00453	Utcp|g2906	Utri|g239
ortho1028	Mpen|mp00891	Srei|sr10128	Ssci|g476_chr01_Ss	Uesc|g1222	UhoB|UHOR_00713	UhoO|g6538	Umay|um00454	Utcp|g2908	Utri|g237
ortho1029	Mpen|mp00890	Srei|sr10130	Ssci|g477_chr01_Ss	Uesc|g1221	UhoB|UHOR_00714	UhoO|g6539	Umay|um00455	Utcp|g4033	Utri|g236
ortho1030	Mpen|mp00882	Srei|sr10131	Ssci|g478_chr01_Ss	Uesc|g1220	UhoB|UHOR_00716	UhoO|g1643	Umay|um10116	Utcp|g4034	Utri|g235
ortho1031	Mpen|mp00883	Srei|sr10132	Ssci|g480_chr01_Ss	Uesc|g1218	UhoB|UHOR_00718	UhoO|g3039	Umay|um00458	Utcp|g4036	Utri|g232
ortho1032	Mpen|mp00889	Srei|sr10134	Ssci|g479_chr01_Ss	Uesc|g1219	UhoB|UHOR_00717	UhoO|g3038	Umay|um12154	Utcp|g4035	Utri|g233
ortho1033	Mpen|mp00888	Srei|sr10135	Ssci|g481_chr01_Ss	Uesc|g1217	UhoB|UHOR_00720	UhoO|g3040	Umay|um00459	Utcp|g4037	Utri|g231
ortho1034	Mpen|mp00884	Srei|sr10136	Ssci|g482_chr01_Ss	Uesc|g1216	UhoB|UHOR_00721	UhoO|g3041	Umay|um00460	Utcp|g4038	Utri|g230
ortho1035	Mpen|mp00885	Srei|sr10137	Ssci|g483_chr01_Ss	Uesc|g1215	UhoB|UHOR_00722	UhoO|g3044	Umay|um00461	Utcp|g4039	Utri|g229
ortho1036	Mpen|mp00887	Srei|sr10141	Ssci|g485_chr01_Ss	Uesc|g1213	UhoB|UHOR_00725	UhoO|g3046	Umay|um00463	Utcp|g4041	Utri|g227
ortho1037	Mpen|mp00939	Srei|sr11134	Ssci|g4800_chr13_Ss	Uesc|g5575	UhoB|UHOR_05516	UhoO|g5035	Umay|um03593	Utcp|g3728	Utri|g1279
ortho1038	Mpen|mp00920	Srei|sr11136	Ssci|g4799_chr13_Ss	Uesc|g5576	UhoB|UHOR_05517	UhoO|g5034	Umay|um03595	Utcp|g3727	Utri|g1278
ortho1039	Mpen|mp00919	Srei|sr11137	Ssci|g4798_chr13_Ss	Uesc|g3019	UhoB|UHOR_05518	UhoO|g7178	Umay|um03596	Utcp|g3726	Utri|g1277
ortho1040	Mpen|mp00940	Srei|sr11138	Ssci|g4797_chr13_Ss	Uesc|g3018	UhoB|UHOR_05519	UhoO|g4890	Umay|um03597	Utcp|g3725	Utri|g1276
ortho1041	Mpen|mp00918	Srei|sr11139	Ssci|g4796_chr13_Ss	Uesc|g3017	UhoB|UHOR_05520	UhoO|g4889	Umay|um03598	Utcp|g3724	Utri|g1275
ortho1042	Mpen|mp00917	Srei|sr11143.2	Ssci|g4794_chr13_Ss	Uesc|g3015	UhoB|UHOR_05523	UhoO|g4888	Umay|um03599	Utcp|g3722	Utri|g1273
ortho1043	Mpen|mp00916	Srei|sr11146	Ssci|g4793_chr13_Ss	Uesc|g3014	UhoB|UHOR_05525	UhoO|g4887	Umay|um03601	Utcp|g3721	Utri|g1272
ortho1044	Mpen|mp00942	Srei|sr11147	Ssci|g4792_chr13_Ss	Uesc|g3013	UhoB|UHOR_05527	UhoO|g4886	Umay|um03602	Utcp|g3720	Utri|g1271
ortho1045	Mpen|mp00915	Srei|sr11149	Ssci|g4791_chr13_Ss	Uesc|g3012	UhoB|UHOR_05529	UhoO|g4885	Umay|um03603	Utcp|g3719	Utri|g1270
ortho1046	Mpen|mp00913	Srei|sr11155	Ssci|g4786_chr13_Ss	Uesc|g3007	UhoB|UHOR_05534	UhoO|g4881	Umay|um03607	Utcp|g3715	Utri|g1266
ortho1047	Mpen|mp00912	Srei|sr11156	Ssci|g4785_chr13_Ss	Uesc|g3006	UhoB|UHOR_05535	UhoO|g4880	Umay|um03608	Utcp|g3714	Utri|g1265
ortho1048	Mpen|mp00911	Srei|sr11158	Ssci|g4783_chr13_Ss	Uesc|g3004	UhoB|UHOR_05538	UhoO|g4878	Umay|um03610	Utcp|g3712	Utri|g1263
ortho1049	Mpen|mp00909	Srei|sr11168	Ssci|g4779_chr13_Ss	Uesc|g2997	UhoB|UHOR_05550	UhoO|g1692	Umay|um03617	Utcp|g997	Utri|g1244
ortho1050	Mpen|mp00908	Srei|sr11176	Ssci|g4774_chr13_Ss	Uesc|g2993	UhoB|UHOR_05560	UhoO|g1930	Umay|um03621	Utcp|g994	Utri|g1248
ortho1051	Mpen|mp00906	Srei|sr11178.2	Ssci|g4772_chr13_Ss	Uesc|g2991	UhoB|UHOR_05562	UhoO|g1932	Umay|um03623	Utcp|g992	Utri|g1250
ortho1052	Mpen|mp00904	Srei|sr11181	Ssci|g4770_chr13_Ss	Uesc|g2989	UhoB|UHOR_05564	UhoO|g1934	Umay|um15087	Utcp|g990	Utri|g1252
ortho1053	Mpen|mp00903	Srei|sr11184.2	Ssci|g4768_chr13_Ss	Uesc|g2987	UhoB|UHOR_05567	UhoO|g1936	Umay|um03628	Utcp|g988	Utri|g1254
ortho1054	Mpen|mp00867	Srei|sr12161	Ssci|g2226_chr04_Ss	Uesc|g606	UhoB|UHOR_01311	UhoO|g5991	Umay|um11263	Utcp|g1213	Utri|g3674
ortho1055	Mpen|mp00865	Srei|sr12166	Ssci|g2220_chr04_Ss	Uesc|g601	UhoB|UHOR_01321	UhoO|g4025	Umay|um10569	Utcp|g1218	Utri|g3667
ortho1056	Mpen|mp00864	Srei|sr12169	Ssci|g2217_chr04_Ss	Uesc|g598	UhoB|UHOR_01325	UhoO|g4028	Umay|um00880	Utcp|g1220	Utri|g3664
ortho1057	Mpen|mp00863	Srei|sr12170	Ssci|g2216_chr04_Ss	Uesc|g597	UhoB|UHOR_01326	UhoO|g4029	Umay|um10570	Utcp|g1221	Utri|g3663
ortho1058	Mpen|mp00862	Srei|sr12171	Ssci|g2215_chr04_Ss	Uesc|g596	UhoB|UHOR_01328	UhoO|g1029	Umay|um11839	Utcp|g1222	Utri|g3662
ortho1059	Mpen|mp00868	Srei|sr12643	Ssci|g1400_chr03_Ss	Uesc|g133	UhoB|UHOR_02336	UhoO|g6352	Umay|um11679	Utcp|g6229	Utri|g2796
ortho1060	Mpen|mp00869	Srei|sr12644	Ssci|g1401_chr03_Ss	Uesc|g134	UhoB|UHOR_02337	UhoO|g5523	Umay|um11680	Utcp|g6228	Utri|g2797
ortho1061	Mpen|mp00871	Srei|sr12647	Ssci|g1404_chr03_Ss	Uesc|g138	UhoB|UHOR_02342	UhoO|g5526	Umay|um11683	Utcp|g6227	Utri|g2800
ortho1062	Mpen|mp00875	Srei|sr12652	Ssci|g1409_chr03_Ss	Uesc|g142	UhoB|UHOR_02347	UhoO|g5529	Umay|um01577	Utcp|g6094	Utri|g2806
ortho1063	Mpen|mp00880	Srei|sr12653	Ssci|g1410_chr03_Ss	Uesc|g143	UhoB|UHOR_02348	UhoO|g5530	Umay|um01578	Utcp|g6093	Utri|g2809
ortho1064	Mpen|mp00876	Srei|sr12654	Ssci|g1411_chr03_Ss	Uesc|g144	UhoB|UHOR_02350	UhoO|g5531	Umay|um11685	Utcp|g6092	Utri|g2810
ortho1065	Mpen|mp00902	Srei|sr14525	Ssci|g4739_chr13_Ss	Uesc|g2956	UhoB|UHOR_05435	UhoO|g4233	Umay|um03532	Utcp|g3520	Utri|g1217
ortho1066	Mpen|mp00901	Srei|sr14532	Ssci|g4746_chr13_Ss	Uesc|g2964	UhoB|UHOR_05444	UhoO|g3986	Umay|um03539	Utcp|g3526	Utri|g1223
ortho1067	Mpen|mp00900	Srei|sr14534	Ssci|g4748_chr13_Ss	Uesc|g2966	UhoB|UHOR_05449	UhoO|g3984	Umay|um03541	Utcp|g3528	Utri|g1225
ortho1068	Mpen|mp00898	Srei|sr14535	Ssci|g4749_chr13_Ss	Uesc|g2967	UhoB|UHOR_05450	UhoO|g3983	Umay|um03542	Utcp|g3529	Utri|g1226
ortho1069	Mpen|mp00897	Srei|sr14541	Ssci|g4755_chr13_Ss	Uesc|g2973	UhoB|UHOR_05457	UhoO|g7191	Umay|um03548	Utcp|g3535	Utri|g1232
ortho1070	Mpen|mp00930	Srei|sr14571	Ssci|g4816_chr13_Ss	Uesc|g5558	UhoB|UHOR_05491	UhoO|g6598	Umay|um03576	Utcp|g3744	Utri|g6118
ortho1071	Mpen|mp00928	Srei|sr14572	Ssci|g4815_chr13_Ss	Uesc|g5559	UhoB|UHOR_05493	UhoO|g6599	Umay|um12234	Utcp|g3743	Utri|g6117
ortho1072	Mpen|mp00931	Srei|sr14573	Ssci|g4814_chr13_Ss	Uesc|g5560	UhoB|UHOR_05494	UhoO|g6600	Umay|um10573	Utcp|g3742	Utri|g6116
ortho1073	Mpen|mp00927	Srei|sr14574	Ssci|g4813_chr13_Ss	Uesc|g5561	UhoB|UHOR_05496	UhoO|g6601	Umay|um10574	Utcp|g3741	Utri|g6115
ortho1074	Mpen|mp00932	Srei|sr14575	Ssci|g4812_chr13_Ss	Uesc|g5562	UhoB|UHOR_05497	UhoO|g3290	Umay|um03580	Utcp|g3740	Utri|g6114
ortho1075	Mpen|mp00933	Srei|sr14576	Ssci|g4811_chr13_Ss	Uesc|g5563	UhoB|UHOR_05498	UhoO|g3289	Umay|um10575	Utcp|g3739	Utri|g6113
ortho1076	Mpen|mp00925	Srei|sr14578	Ssci|g4810_chr13_Ss	Uesc|g5564	UhoB|UHOR_05500	UhoO|g3288	Umay|um10576	Utcp|g3737	Utri|g6112
ortho1077	Mpen|mp00934	Srei|sr14579	Ssci|g4809_chr13_Ss	Uesc|g5565	UhoB|UHOR_05502	UhoO|g3285	Umay|um11960	Utcp|g3736	Utri|g6111
ortho1078	Mpen|mp00935	Srei|sr14580	Ssci|g4808_chr13_Ss	Uesc|g5566	UhoB|UHOR_05510	UhoO|g6130	Umay|um12236	Utcp|g3735	Utri|g6110
ortho1079	Mpen|mp00924	Srei|sr14581	Ssci|g4807_chr13_Ss	Uesc|g5567	UhoB|UHOR_05509	UhoO|g6129	Umay|um03590	Utcp|g3734	Utri|g6109
ortho1080	Mpen|mp00936	Srei|sr14582	Ssci|g4806_chr13_Ss	Uesc|g5568	UhoB|UHOR_05507	UhoO|g6128	Umay|um11959	Utcp|g3733	Utri|g6108
ortho1081	Mpen|mp00923	Srei|sr14584	Ssci|g4804_chr13_Ss	Uesc|g5570	UhoB|UHOR_05505	UhoO|g6126	Umay|um03588	Utcp|g3731	Utri|g6106
ortho1082	Mpen|mp00929	Ssci|g4818_chr13_Ss	Uesc|g5555	UhoB|UHOR_05488	UhoO|g6510	Umay|um03574	Utcp|g3746	Utri|g6120	Srei|sr14569
ortho1083	Mpen|mp00943	Srei|sr11152	Ssci|g4788_chr13_Ss	Uesc|g3009	UhoB|UHOR_05531	UhoO|g4883	Umay|um11505	Utcp|g3717	Utri|g1268
ortho1084	Mpen|mp00944	Srei|sr11157	Ssci|g4784_chr13_Ss	Uesc|g3005	UhoB|UHOR_05536	UhoO|g4879	Umay|um03609	Utcp|g3713	Utri|g1264
ortho1085	Mpen|mp00945	Srei|sr11161	Ssci|g4782_chr13_Ss	Uesc|g3003	UhoB|UHOR_05542	UhoO|g1683	Umay|um03611	Utcp|g3711	Utri|g1262
ortho1086	Mpen|mp00949	Srei|sr11167.2	Ssci|g4778_chr13_Ss	Uesc|g2998	UhoB|UHOR_05548	UhoO|g1691	Umay|um03616	Utcp|g998	Utri|g1243
ortho1087	Mpen|mp00950	Srei|sr11170	Ssci|g4777_chr13_Ss	Uesc|g2996	UhoB|UHOR_05553	UhoO|g7549	Umay|um03618	Utcp|g996	Utri|g1245
ortho1088	Mpen|mp00952	Srei|sr11177	Ssci|g4773_chr13_Ss	Uesc|g2992	UhoB|UHOR_05561	UhoO|g1931	Umay|um03622	Utcp|g993	Utri|g1249
ortho1089	Mpen|mp00953	Srei|sr11180	Ssci|g4771_chr13_Ss	Uesc|g2990	UhoB|UHOR_05563	UhoO|g1933	Umay|um03624	Utcp|g991	Utri|g1251
ortho1090	Mpen|mp00954	Srei|sr11183	Ssci|g4769_chr13_Ss	Uesc|g2988	UhoB|UHOR_05566	UhoO|g1935	Umay|um12237	Utcp|g989	Utri|g1253
ortho1091	Mpen|mp00955	Srei|sr14522	Ssci|g4736_chr13_Ss	Uesc|g2953	UhoB|UHOR_05428	UhoO|g4009	Umay|um03529	Utcp|g3517	Utri|g1214
ortho1092	Mpen|mp00956	Srei|sr14523	Ssci|g4737_chr13_Ss	Uesc|g2954	UhoB|UHOR_05433	UhoO|g4235	Umay|um03530	Utcp|g3518	Utri|g1215
ortho1093	Mpen|mp00957	Srei|sr14524	Ssci|g4738_chr13_Ss	Uesc|g2955	UhoB|UHOR_05434	UhoO|g4234	Umay|um11099	Utcp|g3519	Utri|g1216
ortho1094	Mpen|mp00958	Srei|sr14526	Ssci|g4740_chr13_Ss	Uesc|g2958	UhoB|UHOR_05436	UhoO|g4232	Umay|um03533	Utcp|g3521	Utri|g1218
ortho1095	Mpen|mp00962	Srei|sr14529	Ssci|g4743_chr13_Ss	Uesc|g2961	UhoB|UHOR_05440	UhoO|g3989	Umay|um03536	Utcp|g3524	Utri|g1220
ortho1096	Mpen|mp00966	Srei|sr14533	Ssci|g4747_chr13_Ss	Uesc|g2965	UhoB|UHOR_05446	UhoO|g3985	Umay|um03540	Utri|g1224	Utcp|g3527
ortho1097	Mpen|mp00967	Srei|sr14536	Ssci|g4750_chr13_Ss	Uesc|g2968	UhoB|UHOR_05451	UhoO|g3982	Umay|um03543	Utcp|g3530	Utri|g1227
ortho1098	Mpen|mp00969	Srei|sr14538	Ssci|g4752_chr13_Ss	Uesc|g2970	UhoB|UHOR_05453	UhoO|g7188	Umay|um03544	Utcp|g3532	Utri|g1229
ortho1099	Mpen|mp00971	Srei|sr14540	Ssci|g4754_chr13_Ss	Uesc|g2972	UhoB|UHOR_05456	UhoO|g7190	Umay|um03547	Utcp|g3534	Utri|g1231
ortho1100	Mpen|mp00972	Srei|sr14542	Ssci|g4756_chr13_Ss	Uesc|g2974	UhoB|UHOR_05458	UhoO|g7192	Umay|um03549	Utcp|g3536	Utri|g1236
ortho1101	Mpen|mp00973	Srei|sr14543	Ssci|g4757_chr13_Ss	Uesc|g2975	UhoB|UHOR_05459	UhoO|g7193	Umay|um03550	Utcp|g3537	Utri|g1235
ortho1102	Mpen|mp00974	Srei|sr14544	Ssci|g4758_chr13_Ss	Uesc|g2976	UhoB|UHOR_05461	UhoO|g7195	Umay|um03551	Utcp|g3538	Utri|g1234
ortho1103	Mpen|mp00995	Srei|sr14648	Ssci|g5111_chr15_Ss	Uesc|g2027	UhoB|UHOR_05661	UhoO|g3641	Umay|um03702	Utcp|g1976	Utri|g4212
ortho1104	Mpen|mp00994	Srei|sr14649	Ssci|g5112_chr15_Ss	Uesc|g2028	UhoB|UHOR_05664	UhoO|g3642	Umay|um10491	Utcp|g1975	Utri|g4211
ortho1105	Mpen|mp00993	Srei|sr14650	Ssci|g5113_chr15_Ss	Uesc|g2029	UhoB|UHOR_05665	UhoO|g3643	Umay|um03704	Utcp|g1974	Utri|g4210
ortho1106	Mpen|mp00996	Srei|sr14651	Ssci|g5114_chr15_Ss	Uesc|g2030	UhoB|UHOR_05666	UhoO|g1693	Umay|um10492	Utcp|g1973	Utri|g4209
ortho1107	Mpen|mp00997	Srei|sr14653	Ssci|g5116_chr15_Ss	Uesc|g2032	UhoB|UHOR_05668	UhoO|g1694	Umay|um03707	Utcp|g1971	Utri|g4207
ortho1108	Mpen|mp00990	Srei|sr14655	Ssci|g5118_chr15_Ss	Uesc|g2034	UhoB|UHOR_05675	UhoO|g1696	Umay|um03717	Utcp|g1966	Utri|g4205
ortho1109	Mpen|mp00989	Srei|sr14656	Ssci|g5119_chr15_Ss	Uesc|g2035	UhoB|UHOR_05673	UhoO|g7415	Umay|um10494	Utcp|g1965	Utri|g4204
ortho1110	Mpen|mp00988	Srei|sr14661	Ssci|g5120_chr15_Ss	Uesc|g2036	UhoB|UHOR_05672	UhoO|g7416	Umay|um03714	Utcp|g1964	Utri|g4203
ortho1111	Mpen|mp01011	Srei|sr14789	Ssci|g5464_chr16_Ss	Uesc|g2351	UhoB|UHOR_05903	UhoO|g7116	Umay|um03892	Utcp|g772	Utri|g6041
ortho1112	Mpen|mp01018	Srei|sr14795	Ssci|g5460_chr16_Ss	Uesc|g2355	UhoB|UHOR_05907	UhoO|g7118	Umay|um03897	Utcp|g769	Utri|g6045
ortho1113	Mpen|mp01012	Srei|sr14796	Ssci|g5459_chr16_Ss	Uesc|g2356	UhoB|UHOR_05908	UhoO|g7119	Umay|um03898	Utcp|g768	Utri|g6046
ortho1114	Mpen|mp01016	Srei|sr14798	Ssci|g5457_chr16_Ss	Uesc|g2358	UhoB|UHOR_05910	UhoO|g7120	Umay|um11516	Utcp|g3384	Utri|g6048
ortho1115	Mpen|mp01015	Srei|sr14799	Ssci|g5456_chr16_Ss	Uesc|g2359	UhoB|UHOR_05911	UhoO|g7121	Umay|um15099	Utcp|g3385	Utri|g6049
ortho1116	Mpen|mp01013	Srei|sr14800	Ssci|g5455_chr16_Ss	Uesc|g2360	UhoB|UHOR_05913	UhoO|g7122	Umay|um11966	Utcp|g3386	Utri|g6050
ortho1117	Mpen|mp01014	Srei|sr14801	Ssci|g5454_chr16_Ss	Uesc|g2361	UhoB|UHOR_05914	UhoO|g7123	Umay|um11967	Utcp|g3388	Utri|g6051
ortho1118	Mpen|mp00981	Srei|sr15357	Ssci|g5895_chr19_Ss	Uesc|g6009	UhoB|UHOR_06977	UhoO|g4365	Umay|um04471	Utcp|g1612	Utri|g5141
ortho1119	Mpen|mp00982	Srei|sr15985	Ssci|g6325_chr21_Ss	Uesc|g4651	UhoB|UHOR_07314	UhoO|g5476	Umay|um10726	Utcp|g6295	Utri|g4482
ortho1120	Mpen|mp00980	Srei|sr15986	Ssci|g6326_chr21_Ss	Uesc|g4650	UhoB|UHOR_07419	UhoO|g7143	Umay|um05662	Utcp|g6296	Utri|g4481
ortho1121	Mpen|mp00983	Srei|sr15987	Ssci|g6327_chr21_Ss	Uesc|g4649	UhoB|UHOR_07420	UhoO|g2498	Umay|um05663	Utcp|g6297	Utri|g4480
ortho1122	Mpen|mp00984	Srei|sr15988	Ssci|g6328_chr21_Ss	Uesc|g4648	UhoB|UHOR_07421	UhoO|g2499	Umay|um05664	Utcp|g6298	Utri|g4479
ortho1123	Mpen|mp00985	Srei|sr15989	Ssci|g6329_chr21_Ss	Uesc|g4647	UhoB|UHOR_07316	UhoO|g7555	Umay|um05665	Utcp|g6299	Utri|g4732
ortho1124	Mpen|mp00986	Srei|sr15992	Ssci|g6331_chr21_Ss	Uesc|g4645	UhoB|UHOR_07324	UhoO|g881	Umay|um10729	Utcp|g6301	Utri|g4730
ortho1125	Mpen|mp00978	Srei|sr15993	Ssci|g6332_chr21_Ss	Uesc|g4644	UhoB|UHOR_07327	UhoO|g880	Umay|um10730	Utcp|g1515	Utri|g4729
ortho1126	Mpen|mp00977	Srei|sr15994	Ssci|g6333_chr21_Ss	Uesc|g4643	UhoB|UHOR_07328	UhoO|g879	Umay|um10731	Utcp|g1516	Utri|g4728
ortho1127	Mpen|mp00987	Srei|sr15995	Ssci|g6334_chr21_Ss	Uesc|g4642	UhoB|UHOR_07329	UhoO|g878	Umay|um10732	Utcp|g1517	Utri|g4727
ortho1128	Mpen|mp00976	Srei|sr15996	Ssci|g6335_chr21_Ss	Uesc|g4641	UhoB|UHOR_07330	UhoO|g877	Umay|um05671	Utcp|g1518	Utri|g4726
ortho1129	Mpen|mp00975	Srei|sr15997	Ssci|g6336_chr21_Ss	Uesc|g4640	UhoB|UHOR_07331	UhoO|g876	Umay|um10733	Utcp|g1519	Utri|g4725
ortho1130	Mpen|mp00998	Srei|sr16087	Ssci|g6279_chr21_Ss	Uesc|g4693	UhoB|UHOR_07477	UhoO|g548	Umay|um05755	Utcp|g6377	Utri|g4525
ortho1131	Mpen|mp01006	Srei|sr16088	Ssci|g6278_chr21_Ss	Uesc|g4694	UhoB|UHOR_07479	UhoO|g547	Umay|um05756	Utcp|g6378	Utri|g4526
ortho1132	Mpen|mp01005	Srei|sr16089	Ssci|g6277_chr21_Ss	Uesc|g4695	UhoB|UHOR_07480	UhoO|g544	Umay|um12021	Utcp|g6379	Utri|g4527
ortho1133	Mpen|mp00999	Srei|sr16090	Ssci|g6276_chr21_Ss	Uesc|g4696	UhoB|UHOR_07481	UhoO|g542	Umay|um05758	Utcp|g6380	Utri|g4528
ortho1134	Mpen|mp01004	Srei|sr16092	Ssci|g6275_chr21_Ss	Uesc|g4697	UhoB|UHOR_07483	UhoO|g417	Umay|um12023	Utcp|g3581	Utri|g4530
ortho1135	Mpen|mp01000	Srei|sr16094	Ssci|g6272_chr21_Ss	Uesc|g4699	UhoB|UHOR_07491	UhoO|g423	Umay|um05761	Utcp|g3579	Utri|g4532
ortho1136	Mpen|mp01001	Srei|sr16097	Ssci|g6269_chr21_Ss	Uesc|g4703	UhoB|UHOR_07494	UhoO|g426	Umay|um05766	Utcp|g3576	Utri|g4535
ortho1137	Mpen|mp00991	Ssci|g5117_chr15_Ss	Uesc|g2033	UhoB|UHOR_05669	UhoO|g1695	Umay|um03708	Utcp|g1967	Utri|g4206	Srei|sr14654
ortho1138	Mpen|mp01028	Srei|sr10231	Ssci|g2560_chr05_Ss	Uesc|g1492	UhoB|UHOR_01751	UhoO|g7364	Umay|um12128	Utcp|g1402	Utri|g6434
ortho1139	Mpen|mp01076	Srei|sr10721	Ssci|g1806_chr03_Ss	Uesc|g5027	UhoB|UHOR_02917	UhoO|g1124	Umay|um01963	Utcp|g4577	Utri|g2391
ortho1140	Mpen|mp01083	Srei|sr10723	Ssci|g1805_chr03_Ss	Uesc|g5029	UhoB|UHOR_02920	UhoO|g1126	Umay|um01965	Utcp|g4575	Utri|g2393
ortho1141	Mpen|mp01084	Srei|sr10724	Ssci|g1804_chr03_Ss	Uesc|g5030	UhoB|UHOR_02921	UhoO|g1127	Umay|um01966	Utcp|g4574	Utri|g2394
ortho1142	Mpen|mp01085	Srei|sr10727	Ssci|g1802_chr03_Ss	Uesc|g5033	UhoB|UHOR_02925	UhoO|g1130	Umay|um01969	Utcp|g4571	Utri|g2396
ortho1143	Mpen|mp01073	Srei|sr10728	Ssci|g1801_chr03_Ss	Uesc|g5034	UhoB|UHOR_02926	UhoO|g1131	Umay|um01970	Utcp|g4570	Utri|g2397
ortho1144	Mpen|mp01036	Srei|sr10898	Ssci|g659_chr01_Ss	Uesc|g6475	UhoB|UHOR_04001	UhoO|g7601	Umay|um02461	Utcp|g5789	Utri|g3417
ortho1145	Mpen|mp01048	Srei|sr10901	Ssci|g661_chr01_Ss	Uesc|g4058	UhoB|UHOR_12571	UhoO|g7603	Umay|um02463	Utcp|g5791	Utri|g3415
ortho1146	Mpen|mp01047	Srei|sr10902	Ssci|g662_chr01_Ss	Uesc|g1046	UhoB|UHOR_04025	UhoO|g6379	Umay|um02464	Utcp|g5792	Utri|g3414
ortho1147	Mpen|mp01039	Srei|sr10904	Ssci|g663_chr01_Ss	Uesc|g1047	UhoB|UHOR_04026	UhoO|g6380	Umay|um02465	Utcp|g5793	Utri|g3413
ortho1148	Mpen|mp01040	Srei|sr10908	Ssci|g665_chr01_Ss	Uesc|g1048	UhoB|UHOR_04030	UhoO|g2707	Umay|um10161	Utcp|g5795	Utri|g3411
ortho1149	Mpen|mp01046	Srei|sr10909	Ssci|g666_chr01_Ss	Uesc|g1051	UhoB|UHOR_04032	UhoO|g2706	Umay|um02468	Utcp|g5796	Utri|g3410
ortho1150	Mpen|mp01045	Srei|sr10910	Uesc|g1052	UhoB|UHOR_04033	UhoO|g2705	Ssci|g667_chr01_Ss	Umay|um02469	Utri|g3409	Utcp|g5797
ortho1151	Mpen|mp01041	Srei|sr10912	Ssci|g668_chr01_Ss	Uesc|g1053	UhoB|UHOR_12033	UhoO|g3963	Umay|um10162	Utcp|g5798	Utri|g3407
ortho1152	Mpen|mp01044	Srei|sr10913	Ssci|g669_chr01_Ss	Uesc|g1054	UhoB|UHOR_12377	UhoO|g3078	Umay|um02471	Utcp|g5799	Utri|g3406
ortho1153	Mpen|mp01042	Srei|sr10914	Ssci|g670_chr01_Ss	Uesc|g1055	UhoB|UHOR_12669	UhoO|g3074	Umay|um02472	Utcp|g5800	Utri|g3405
ortho1154	Mpen|mp01043	Srei|sr10918.2	Ssci|g674_chr01_Ss	Uesc|g1056	UhoB|UHOR_12209	UhoO|g845	Umay|um02475	Utcp|g5804	Utri|g3403
ortho1155	Mpen|mp01096	Srei|sr10960.2	Ssci|g2636_chr06_Ss	Uesc|g3855	UhoB|UHOR_04040	UhoO|g6686	Umay|um02512	Utcp|g5668	Utri|g5793
ortho1156	Mpen|mp01097	Srei|sr10965.2	Ssci|g2640_chr06_Ss	Uesc|g3860	UhoB|UHOR_04044	UhoO|g2040	Umay|um11411	Utcp|g5665	Utri|g5790
ortho1157	Mpen|mp01098	Srei|sr10969	Ssci|g2642_chr06_Ss	Uesc|g3851	UhoB|UHOR_04046	UhoO|g2042	Umay|um02517	Utcp|g5663	Utri|g5788
ortho1158	Mpen|mp01099	Srei|sr10973	Ssci|g2645_chr06_Ss	Uesc|g3863	UhoB|UHOR_04049	UhoO|g2044	Umay|um02519	Utcp|g5660	Utri|g5785
ortho1159	Mpen|mp01072	Srei|sr11111	Ssci|g3896_chr10_Ss	Uesc|g160	UhoB|UHOR_04996	UhoO|g6143	Umay|um10639	Utcp|g6178	Utri|g3179
ortho1160	Mpen|mp01063	Srei|sr11112	Ssci|g3897_chr10_Ss	Uesc|g161	UhoB|UHOR_04997	UhoO|g6142	Umay|um03209	Utcp|g6179	Utri|g3180
ortho1161	Mpen|mp01064	Srei|sr11114	Ssci|g3898_chr10_Ss	Uesc|g162	UhoB|UHOR_04999	Umay|um03210	Utcp|g6180	Utri|g3181	UhoO|g2505
ortho1162	Mpen|mp01071	Srei|sr11115	Ssci|g3899_chr10_Ss	Uesc|g163	UhoB|UHOR_05002	UhoO|g2506	Utcp|g6181	Utri|g3182	Umay|um03211
ortho1163	Mpen|mp01067	Srei|sr11116	Ssci|g3902_chr10_Ss	UhoB|UHOR_05003	UhoO|g2507	Umay|um10640	Utcp|g6182	Utri|g3183	Uesc|g76
ortho1164	Mpen|mp01068	Srei|sr11117	Ssci|g3903_chr10_Ss	Uesc|g165	UhoB|UHOR_05006	UhoO|g2513	Umay|um10641	Utcp|g6183	Utri|g3184
ortho1165	Mpen|mp01069	Srei|sr11120	Ssci|g3905_chr10_Ss	Uesc|g167	UhoB|UHOR_05009	UhoO|g2515	Umay|um10643	Utcp|g6184	Utri|g3186
ortho1166	Mpen|mp01070	Srei|sr11121	Ssci|g3906_chr10_Ss	Uesc|g168	UhoB|UHOR_05010	UhoO|g2516	Umay|um03216	Utcp|g6185	Utri|g3187
ortho1167	Mpen|mp01094	Srei|sr11364	Ssci|g1939_chr04_Ss	Uesc|g3279	UhoB|UHOR_08833	UhoO|g4434	Umay|um06228	Utcp|g2522	Utri|g3923
ortho1168	Mpen|mp01086	Srei|sr11365	Ssci|g1940_chr04_Ss	Uesc|g3278	UhoB|UHOR_08834	UhoO|g4435	Umay|um06229	Utcp|g2521	Utri|g3922
ortho1169	Mpen|mp01093	Srei|sr11366	Ssci|g1941_chr04_Ss	Uesc|g3277	UhoB|UHOR_08835	UhoO|g4436	Umay|um10968	Utcp|g6048	Utri|g3921
ortho1170	Mpen|mp01022	Srei|sr12445	Ssci|g2574_chr05_Ss	Uesc|g1504	UhoB|UHOR_01729	UhoO|g7169	Umay|um01146	Utcp|g1413	Utri|g6420
ortho1171	Mpen|mp01023	Srei|sr12446	Ssci|g2573_chr05_Ss	Uesc|g1503	UhoB|UHOR_01730	UhoO|g7168	Umay|um11645	Utcp|g1412	Utri|g6421
ortho1172	Mpen|mp01027	Srei|sr12447	Ssci|g2572_chr05_Ss	Uesc|g1502	UhoB|UHOR_01731	UhoO|g7167	Umay|um15050	Utcp|g1411	Utri|g6422
ortho1173	Mpen|mp01031	Srei|sr12452	Ssci|g2567_chr05_Ss	Uesc|g1499	UhoB|UHOR_01740	UhoO|g6185	Umay|um11649	Utcp|g1404	Utri|g6427
ortho1174	Mpen|mp01025	Srei|sr12453	Ssci|g2566_chr05_Ss	Uesc|g1498	UhoB|UHOR_01741	UhoO|g6184	Umay|um01152	Utcp|g1405	Utri|g6428
ortho1175	Mpen|mp01034	Srei|sr12454	Ssci|g2565_chr05_Ss	Uesc|g1497	UhoB|UHOR_01742	UhoO|g6183	Umay|um01153	Utcp|g1406	Utri|g6429
ortho1176	Mpen|mp01035	Srei|sr12456	Ssci|g2563_chr05_Ss	Uesc|g1495	UhoB|UHOR_01745	UhoO|g6302	Umay|um01154	Utcp|g1407	Utri|g6431
ortho1177	Mpen|mp01030	Srei|sr12457	Ssci|g2562_chr05_Ss	Uesc|g1494	UhoB|UHOR_01746	UhoO|g7362	Umay|um11650	Utcp|g1409	Utri|g6432
ortho1178	Mpen|mp01029	Srei|sr12458	Ssci|g2561_chr05_Ss	Uesc|g1493	UhoB|UHOR_01748	UhoO|g7363	Umay|um11651	Utcp|g1403	Utri|g6433
ortho1179	Mpen|mp01081	Srei|sr12950	Ssci|g1819_chr03_Ss	Uesc|g5052	UhoB|UHOR_02945	UhoO|g2496	Umay|um11381	Utcp|g4554	Utri|g2417
ortho1180	Mpen|mp01080	Srei|sr12951	Ssci|g1820_chr03_Ss	Uesc|g5053	UhoB|UHOR_02944	UhoO|g2497	Umay|um01990	Utcp|g4553	Utri|g2418
ortho1181	Mpen|mp01082	Srei|sr12952	Ssci|g1821_chr03_Ss	Uesc|g5054	UhoB|UHOR_15817	UhoO|g4082	Umay|um01991	Utcp|g4552	Utri|g2419
ortho1182	Mpen|mp01021	Srei|sr14787	Ssci|g5466_chr16_Ss	Uesc|g2349	UhoB|UHOR_05901	UhoO|g7114	Umay|um03872	Utcp|g774	Utri|g6039
ortho1183	Mpen|mp01020	Srei|sr14790	Ssci|g5463_chr16_Ss	Uesc|g2352	UhoB|UHOR_05905	UhoO|g7117	Umay|um03893	Utcp|g771	Utri|g6042
ortho1184	Mpen|mp01062	Srei|sr15339	Ssci|g5913_chr19_Ss	Uesc|g5990	UhoB|UHOR_06953	UhoO|g3915	Umay|um10533	Utcp|g1636	Utri|g5160
ortho1185	Mpen|mp01049	Srei|sr15340	Ssci|g5912_chr19_Ss	Uesc|g5991	UhoB|UHOR_06954	UhoO|g4347	Umay|um10534	Utcp|g1635	Utri|g5159
ortho1186	Mpen|mp01061	Srei|sr15343	Ssci|g5909_chr19_Ss	Uesc|g5994	UhoB|UHOR_06957	UhoO|g4350	Umay|um04456	Utcp|g1632	Utri|g5156
ortho1187	Mpen|mp01059	Srei|sr15346	Ssci|g5906_chr19_Ss	Uesc|g5997	UhoB|UHOR_06961	UhoO|g4353	Umay|um10539	Utcp|g1629	Utri|g5153
ortho1188	Mpen|mp01051	Srei|sr15347	Ssci|g5905_chr19_Ss	Uesc|g5998	UhoB|UHOR_06963	UhoO|g4354	Umay|um04460	Utcp|g1628	Utri|g5152
ortho1189	Mpen|mp01052	Srei|sr15348	Ssci|g5904_chr19_Ss	Uesc|g5999	UhoB|UHOR_06964	UhoO|g4355	Umay|um04461	Utcp|g1627	Utri|g5151
ortho1190	Mpen|mp01053	Srei|sr15349	Ssci|g5903_chr19_Ss	Uesc|g6000	UhoB|UHOR_06966	UhoO|g4356	Umay|um04462	Utcp|g1626	Utri|g5150
ortho1191	Mpen|mp01058	Srei|sr15350	Ssci|g5902_chr19_Ss	Uesc|g6001	UhoB|UHOR_06967	UhoO|g4357	Umay|um04463	Utcp|g1625	Utri|g5149
ortho1192	Mpen|mp01054	Srei|sr15351	Ssci|g5901_chr19_Ss	Uesc|g6002	UhoB|UHOR_06969	UhoO|g4358	Umay|um04464	Utcp|g1624	Utri|g5148
ortho1193	Mpen|mp01055	Srei|sr15352	Ssci|g5900_chr19_Ss	Uesc|g6003	UhoB|UHOR_06971	UhoO|g4359	Umay|um04465	Utcp|g1623	Utri|g5147
ortho1194	Mpen|mp01057	Srei|sr15353	Ssci|g5899_chr19_Ss	Uesc|g6004	UhoB|UHOR_06972	UhoO|g4360	Umay|um04466	Utcp|g1622	Utri|g5146
ortho1195	Mpen|mp01056	Srei|sr15354	Ssci|g5898_chr19_Ss	Uesc|g6005	UhoB|UHOR_06973	UhoO|g4361	Umay|um10540	Utcp|g1621	Utri|g5145
ortho1196	Mpen|mp01092	Srei|sr16763	Ssci|g2581_chr05_Ss	Uesc|g3276	UhoB|UHOR_08837	UhoO|g4437	Umay|um06231	Utcp|g6047	Utri|g3920
ortho1197	Mpen|mp01090	Srei|sr16765	Ssci|g2584_chr05_Ss	Uesc|g3273	UhoB|UHOR_08843	UhoO|g4440	Umay|um06233	Utcp|g6046	Utri|g3918
ortho1198	Mpen|mp01087	Srei|sr16766	Ssci|g2585_chr05_Ss	Uesc|g3272	UhoB|UHOR_08844	UhoO|g7076	Umay|um06234	Utcp|g6045	Utri|g3917
ortho1199	Mpen|mp01089	Srei|sr16767	Ssci|g2586_chr05_Ss	Uesc|g3271	UhoB|UHOR_08845	UhoO|g7077	Umay|um06235	Utcp|g6044	Utri|g3916
ortho1200	Mpen|mp01088	Srei|sr16769	Ssci|g2588_chr05_Ss	Uesc|g3270	UhoB|UHOR_08848	UhoO|g7079	Umay|um06237	Utcp|g6042	Utri|g3914
ortho1201	Mpen|mp01159	Srei|sr10956	Ssci|g2633_chr06_Ss	Uesc|g3852	UhoB|UHOR_04036	UhoO|g6682	Umay|um11406	Utcp|g5672	Utri|g5797
ortho1202	Mpen|mp01160	Srei|sr10958	Ssci|g2634_chr06_Ss	Uesc|g3854	UhoB|UHOR_04038	UhoO|g6684	Umay|um11407	Utcp|g5670	Utri|g5795
ortho1203	Mpen|mp01162	Srei|sr10962	Ssci|g2638_chr06_Ss	Uesc|g3858	UhoB|UHOR_04041	UhoO|g2038	Umay|um11410	Utcp|g5667	Utri|g5792
ortho1204	Mpen|mp01157	Srei|sr10963	Ssci|g2639_chr06_Ss	UhoB|UHOR_04042	UhoO|g2039	Umay|um02514	Utcp|g5666	Utri|g5791	Uesc|g3859
ortho1205	Mpen|mp01156	Srei|sr10967	Ssci|g2641_chr06_Ss	Uesc|g3861	UhoB|UHOR_04045	UhoO|g2041	Umay|um02516	Utcp|g5664	Utri|g5789
ortho1206	Mpen|mp01154	Srei|sr10972.2	Ssci|g2644_chr06_Ss	Uesc|g3862	UhoB|UHOR_04047	UhoO|g2043	Umay|um11412	Utcp|g5661	Utri|g5786
ortho1207	Mpen|mp01153	Srei|sr10974	Ssci|g2646_chr06_Ss	Uesc|g3864	UhoB|UHOR_04051	UhoO|g2045	Umay|um02520	Utcp|g5659	Utri|g5784
ortho1208	Mpen|mp01100	Srei|sr10976	Ssci|g2647_chr06_Ss	Uesc|g3865	UhoB|UHOR_04052	UhoO|g2046	Umay|um02521	Utcp|g5658	Utri|g5783
ortho1209	Mpen|mp01152	Srei|sr10978	Ssci|g2648_chr06_Ss	Uesc|g3866	UhoB|UHOR_04054	UhoO|g2047	Umay|um11413	Utcp|g5657	Utri|g5782
ortho1210	Mpen|mp01151	Srei|sr10982	Ssci|g2649_chr06_Ss	Uesc|g3867	UhoB|UHOR_04056	UhoO|g2048	Umay|um02523	Utcp|g5656	Utri|g5781
ortho1211	Mpen|mp01101	Srei|sr10983	Ssci|g2650_chr06_Ss	Uesc|g3868	UhoB|UHOR_04057	UhoO|g2049	Umay|um02524	Utcp|g5655	Utri|g5780
ortho1212	Mpen|mp01150	Srei|sr10984	Ssci|g2651_chr06_Ss	Uesc|g3869	UhoB|UHOR_04058	UhoO|g2050	Umay|um02526	Utcp|g5654	Utri|g5779
ortho1213	Mpen|mp01102	Srei|sr10985	Ssci|g2652_chr06_Ss	Uesc|g3870	UhoB|UHOR_04059	UhoO|g2051	Umay|um02525	Utcp|g5653	Utri|g5778
ortho1214	Mpen|mp01104	Srei|sr10987	Ssci|g2653_chr06_Ss	Uesc|g3871	UhoB|UHOR_04061	UhoO|g2052	Umay|um02527	Utcp|g5652	Utri|g5777
ortho1215	Mpen|mp01149	Srei|sr10988	Ssci|g2654_chr06_Ss	Uesc|g3872	UhoB|UHOR_04062	UhoO|g2053	Umay|um02528	Utcp|g5651	Utri|g5776
ortho1216	Mpen|mp01105	Srei|sr10990	Ssci|g2656_chr06_Ss	Uesc|g3874	UhoB|UHOR_04064	UhoO|g2055	Umay|um02530	Utcp|g6449	Utri|g5774
ortho1217	Mpen|mp01148	Srei|sr10991	Ssci|g2657_chr06_Ss	Uesc|g3875	UhoB|UHOR_04065	UhoO|g2056	Umay|um02531	Utcp|g6450	Utri|g5773
ortho1218	Mpen|mp01106	Srei|sr10992	Ssci|g2658_chr06_Ss	Uesc|g3876	UhoB|UHOR_04066	UhoO|g2057	Umay|um11414	Utcp|g3001	Utri|g5772
ortho1219	Mpen|mp01110	Srei|sr11011	Ssci|g2669_chr06_Ss	Uesc|g3883	UhoB|UHOR_04068	UhoO|g4704	Umay|um02542	Utcp|g3011	Utri|g5762
ortho1220	Mpen|mp01111	Srei|sr11012	Ssci|g2670_chr06_Ss	Uesc|g3884	UhoB|UHOR_04069	UhoO|g4703	Umay|um02543	Utcp|g3012	Utri|g5761
ortho1221	Mpen|mp01112	Srei|sr11013	Ssci|g2671_chr06_Ss	Uesc|g3886	UhoB|UHOR_04070	UhoO|g4702	Umay|um11418	Utcp|g3013	Utri|g5760
ortho1222	Mpen|mp01146	Srei|sr11014	Ssci|g2672_chr06_Ss	Uesc|g3885	UhoB|UHOR_04071	UhoO|g4701	Umay|um15046	Utcp|g3014	Utri|g5759
ortho1223	Mpen|mp01144	Srei|sr11017	Ssci|g2675_chr06_Ss	Uesc|g3888	UhoB|UHOR_04074	UhoO|g4699	Umay|um11713	Utcp|g3015	Utri|g5757
ortho1224	Mpen|mp01113	Srei|sr11019	Ssci|g2676_chr06_Ss	Uesc|g3889	UhoB|UHOR_04075	UhoO|g4698	Umay|um02546	Utcp|g3016	Utri|g5756
ortho1225	Mpen|mp01143	Srei|sr11020	Ssci|g2677_chr06_Ss	Uesc|g3891	UhoB|UHOR_04078	UhoO|g4696	Umay|um02548	Utcp|g3018	Utri|g5755
ortho1226	Mpen|mp01142	Srei|sr11022	Ssci|g2678_chr06_Ss	Uesc|g3892	UhoB|UHOR_04079	UhoO|g4695	Umay|um02549	Utcp|g3019	Utri|g5754
ortho1227	Mpen|mp01115	Srei|sr11023.2	Ssci|g2679_chr06_Ss	Uesc|g3893	UhoB|UHOR_04082	UhoO|g4693	Umay|um02550	Utcp|g3020	Utri|g5753
ortho1228	Mpen|mp01140	Srei|sr11025.2	Ssci|g2680_chr06_Ss	Uesc|g3895	UhoB|UHOR_04085	UhoO|g4691	Umay|um02552	Utcp|g3022	Utri|g5751
ortho1229	Mpen|mp01117	Srei|sr11026	Ssci|g2681_chr06_Ss	Uesc|g3896	UhoB|UHOR_04086	UhoO|g4690	Umay|um02553	Utcp|g3023	Utri|g5750
ortho1230	Mpen|mp01139	Srei|sr11029	Ssci|g2682_chr06_Ss	Uesc|g3898	UhoB|UHOR_04089	UhoO|g4689	Umay|um02554	Utcp|g3024	Utri|g5748
ortho1231	Mpen|mp01118	Srei|sr11031	Ssci|g2683_chr06_Ss	Uesc|g3899	UhoB|UHOR_04091	UhoO|g4688	Umay|um02555	Utcp|g3025	Utri|g5747
ortho1232	Mpen|mp01119	Srei|sr11032	Ssci|g2684_chr06_Ss	Uesc|g3900	UhoB|UHOR_04092	UhoO|g7666	Umay|um11715	Utcp|g3026	Utri|g5746
ortho1233	Mpen|mp01120	Srei|sr11033.2	Ssci|g2685_chr06_Ss	Uesc|g3901	UhoB|UHOR_04094	UhoO|g7665	Umay|um02556	Utcp|g3027	Utri|g5745
ortho1234	Mpen|mp01138	Srei|sr11034	Ssci|g2686_chr06_Ss	Uesc|g3902	UhoB|UHOR_04095	UhoO|g7664	Umay|um02557	Utcp|g3028	Utri|g5744
ortho1235	Mpen|mp01121	Srei|sr11035	Ssci|g2687_chr06_Ss	Uesc|g3903	UhoB|UHOR_04096	UhoO|g7663	Umay|um02558	Utcp|g3029	Utri|g5743
ortho1236	Mpen|mp01137	Srei|sr11036	Ssci|g2688_chr06_Ss	Uesc|g3904	UhoB|UHOR_04097	UhoO|g7662	Umay|um02559	Utcp|g3030	Utri|g5742
ortho1237	Mpen|mp01136	Srei|sr11039	Ssci|g2691_chr06_Ss	Uesc|g3919	UhoB|UHOR_04100	UhoO|g7660	Umay|um02561	Utcp|g3032	Utri|g5739
ortho1238	Mpen|mp01122	Srei|sr11041	Ssci|g2692_chr06_Ss	Uesc|g3918	UhoB|UHOR_04101	UhoO|g7659	Umay|um02562	Utcp|g3033	Utri|g5738
ortho1239	Mpen|mp01135	Srei|sr11043	Ssci|g2693_chr06_Ss	Uesc|g3916	UhoB|UHOR_04104	UhoO|g7657	Umay|um02564	Utcp|g3035	Utri|g5736
ortho1240	Mpen|mp01134	Srei|sr11044	Ssci|g2694_chr06_Ss	Uesc|g3915	UhoB|UHOR_04105	UhoO|g7656	Umay|um10276	Utcp|g3036	Utri|g5735
ortho1241	Mpen|mp01133	Srei|sr11045	Ssci|g2695_chr06_Ss	Uesc|g3914	UhoB|UHOR_04110	UhoO|g3500	Umay|um02567	Utcp|g3037	Utri|g5734
ortho1242	Mpen|mp01124	Srei|sr11050	Ssci|g2700_chr06_Ss	Uesc|g3909	UhoB|UHOR_04114	UhoO|g2600	Umay|um02572	Utcp|g3041	Utri|g5730
ortho1243	Mpen|mp01127	Srei|sr11056	Ssci|g2703_chr06_Ss	Uesc|g3906	UhoB|UHOR_04119	UhoO|g2604	Umay|um02575	Utcp|g3044	Utri|g5727
ortho1244	Mpen|mp01174	Srei|sr12310	Ssci|g2071_chr04_Ss	Uesc|g1620	UhoB|UHOR_01598	UhoO|g2137	Umay|um11271	Utcp|g29	Utri|g2031
ortho1245	Mpen|mp01173	Srei|sr12311	Ssci|g2070_chr04_Ss	Uesc|g1621	UhoB|UHOR_01596	UhoO|g2135	Umay|um01062	Utcp|g30	Utri|g2032
ortho1246	Mpen|mp01170	Srei|sr12313	Ssci|g2069_chr04_Ss	Uesc|g1623	UhoB|UHOR_01595	UhoO|g2134	Umay|um11275	Utcp|g32	Utri|g2034
ortho1247	Mpen|mp01172	Srei|sr12314	Ssci|g2068_chr04_Ss	Uesc|g1624	UhoB|UHOR_01594	UhoO|g2133	Umay|um01023	Utcp|g33	Utri|g2035
ortho1248	Mpen|mp01171	Srei|sr12315	Ssci|g2067_chr04_Ss	Uesc|g1625	UhoB|UHOR_01593	UhoO|g2132	Umay|um01022	Utcp|g34	Utri|g2036
ortho1249	Mpen|mp01168	Srei|sr12354	Ssci|g2020_chr04_Ss	Uesc|g1619	UhoB|UHOR_01599	UhoO|g2138	Umay|um11272	Utcp|g28	Utri|g2055
ortho1250	Mpen|mp01175	Srei|sr12355	Ssci|g2037_chr04_Ss	Uesc|g1618	UhoB|UHOR_01600	UhoO|g2139	Umay|um01058	Utcp|g27	Utri|g2054
ortho1251	Mpen|mp01167	Srei|sr12356	Ssci|g2036_chr04_Ss	Uesc|g1617	UhoB|UHOR_01602	UhoO|g2140	Umay|um01059	Utcp|g26	Utri|g2053
ortho1252	Mpen|mp01176	Srei|sr12358	Ssci|g2033_chr04_Ss	Uesc|g1616	UhoB|UHOR_01605	UhoO|g2142	Umay|um01055	Utcp|g24	Utri|g2051
ortho1253	Mpen|mp01177	Srei|sr12359	Ssci|g2032_chr04_Ss	Uesc|g1615	UhoB|UHOR_01589	UhoO|g2143	Umay|um01054	Utcp|g23	Utri|g2050
ortho1254	Mpen|mp01178	Srei|sr12360	Ssci|g2031_chr04_Ss	Uesc|g1614	UhoB|UHOR_01588	UhoO|g2144	Umay|um01052	Utcp|g22	Utri|g2049
ortho1255	Mpen|mp01130	Srei|sr17132	Ssci|g2699_chr06_Ss	Uesc|g3910	UhoB|UHOR_04113	UhoO|g2599	Umay|um02571	Utcp|g3040	Utri|g5731
ortho1256	Mpen|mp01129	Uesc|g3908	Utcp|g3042	Srei|sr11051.2	Ssci|g2701_chr06_Ss	UhoB|UHOR_04115	UhoO|g2601	Umay|um02573	Utri|g5729
ortho1257	Mpen|mp01194	Srei|sr12119	Ssci|g2269_chr04_Ss	Uesc|g648	UhoB|UHOR_01248	UhoO|g1240	Umay|um00832	Utcp|g1179	Utri|g3715
ortho1258	Mpen|mp01181	Srei|sr12120	Ssci|g2268_chr04_Ss	Uesc|g647	UhoB|UHOR_01249	UhoO|g1241	Umay|um00833	Utcp|g1178	Utri|g3716
ortho1259	Mpen|mp01195	Srei|sr12121	Ssci|g2267_chr04_Ss	Uesc|g646	UhoB|UHOR_01250	UhoO|g1242	Umay|um11243	Utcp|g1177	Utri|g3717
ortho1260	Mpen|mp01180	Srei|sr12122	Ssci|g2266_chr04_Ss	Uesc|g645	UhoB|UHOR_16815	UhoO|g1243	Umay|um00835	Utcp|g1176	Utri|g3718
ortho1261	Mpen|mp01179	Srei|sr12123	Ssci|g2265_chr04_Ss	Uesc|g644	UhoB|UHOR_16816	UhoO|g1244	Umay|um00836	Utcp|g1187	Utri|g3712
ortho1262	Mpen|mp01183	Srei|sr12127	Ssci|g2261_chr04_Ss	Uesc|g640	UhoB|UHOR_01256	UhoO|g1236	Umay|um00840	Utcp|g1185	Utri|g3708
ortho1263	Mpen|mp01193	Srei|sr12130	Ssci|g2258_chr04_Ss	Uesc|g638	UhoB|UHOR_01261	UhoO|g1233	Umay|um12113	Utcp|g1184	Utri|g3705
ortho1264	Mpen|mp01187	Srei|sr12132	Ssci|g2257_chr04_Ss	Uesc|g637	UhoB|UHOR_01264	UhoO|g1231	Umay|um11246	Utcp|g1182	Utri|g3703
ortho1265	Mpen|mp01192	Srei|sr12133	Ssci|g2256_chr04_Ss	Uesc|g636	UhoB|UHOR_01265	UhoO|g1230	Umay|um11247	Utcp|g1181	Utri|g3702
ortho1266	Mpen|mp01188	Srei|sr12134	Ssci|g2255_chr04_Ss	Uesc|g635	UhoB|UHOR_01267	UhoO|g1229	Umay|um00844	Utcp|g1180	Utri|g3701
ortho1267	Mpen|mp01191	Srei|sr12135	Ssci|g2254_chr04_Ss	Uesc|g633	UhoB|UHOR_01270	UhoO|g1228	Umay|um11248	Utcp|g1189	Utri|g3700
ortho1268	Mpen|mp01189	Srei|sr12136	Ssci|g2253_chr04_Ss	Uesc|g632	UhoB|UHOR_01271	UhoO|g1227	Umay|um11249	Utcp|g1190	Utri|g3699
ortho1269	Mpen|mp01190	Srei|sr12137	Ssci|g2252_chr04_Ss	Uesc|g631	UhoB|UHOR_01272	UhoO|g1226	Umay|um00847	Utcp|g1191	Utri|g3698
ortho1270	Mpen|mp01197	Srei|sr13260	Ssci|g4354_chr11_Ss	Uesc|g5428	UhoB|UHOR_03396	UhoO|g5473	Umay|um11908	Utcp|g5119	Utri|g5067
ortho1271	Mpen|mp01204	Srei|sr13261	Ssci|g4353_chr11_Ss	Uesc|g5427	UhoB|UHOR_03397	UhoO|g5472	Umay|um02044	Utcp|g5120	Utri|g5066
ortho1272	Mpen|mp01198	Srei|sr13262	Ssci|g4352_chr11_Ss	Uesc|g5426	UhoB|UHOR_03399	UhoO|g5471	Umay|um02045	Utcp|g5121	Utri|g5065
ortho1273	Mpen|mp01203	Srei|sr13263	Ssci|g4351_chr11_Ss	Uesc|g5425	UhoB|UHOR_03400	UhoO|g5470	Umay|um02046	Utcp|g5122	Utri|g5064
ortho1274	Mpen|mp01202	Srei|sr13264	Ssci|g4350_chr11_Ss	Uesc|g5424	UhoB|UHOR_03401	UhoO|g5469	Umay|um11909	Utcp|g5123	Utri|g5063
ortho1275	Mpen|mp01199	Srei|sr13266	Ssci|g4348_chr11_Ss	Uesc|g3692	UhoB|UHOR_03404	UhoO|g6141	Umay|um02049	Utcp|g5125	Utri|g5061
ortho1276	Mpen|mp01200	Srei|sr13267	Ssci|g4347_chr11_Ss	Uesc|g3693	UhoB|UHOR_03406	UhoO|g6140	Umay|um02050	Utcp|g114	Utri|g5060
ortho1277	Mpen|mp01237	Srei|sr13841	Ssci|g2919_chr06_Ss	Uesc|g5166	UhoB|UHOR_04429	UhoO|g5467	Umay|um02782	Utcp|g6247	Utri|g4662
ortho1278	Mpen|mp01236	Srei|sr13842	Ssci|g2920_chr06_Ss	Uesc|g5167	UhoB|UHOR_04431	UhoO|g5466	Umay|um02783	Utcp|g6246	Utri|g4663
ortho1279	Mpen|mp01235	Srei|sr13844	Ssci|g2922_chr06_Ss	Uesc|g5168	UhoB|UHOR_04434	UhoO|g5464	Umay|um10604	Utcp|g6244	Utri|g4665
ortho1280	Mpen|mp01234	Srei|sr13847	Ssci|g2925_chr06_Ss	Uesc|g3377	UhoB|UHOR_04438	UhoO|g5571	Umay|um02792	Utcp|g6241	Utri|g4672
ortho1281	Mpen|mp01231	Srei|sr13848	Ssci|g2926_chr06_Ss	Uesc|g5387	UhoB|UHOR_04439	UhoO|g5572	Umay|um10606	Utcp|g6240	Utri|g4673
ortho1282	Mpen|mp01252	Srei|sr14372	Ssci|g4072_chr10_Ss	Uesc|g315	UhoB|UHOR_05235	UhoO|g5342	Umay|um03373	Utcp|g2382	Utri|g3353
ortho1283	Mpen|mp01256	Srei|sr14375	Ssci|g4075_chr10_Ss	Uesc|g313	UhoB|UHOR_05238	UhoO|g4828	Umay|um03375	Utcp|g2378	Utri|g3356
ortho1284	Mpen|mp01255	Srei|sr14378	Ssci|g4078_chr10_Ss	Uesc|g309	UhoB|UHOR_05242	UhoO|g4087	Umay|um03379	Utcp|g2375	Utri|g3359
ortho1285	Mpen|mp01257	Srei|sr14379	Ssci|g4079_chr10_Ss	Uesc|g308	UhoB|UHOR_05243	UhoO|g4086	Umay|um11016	Utcp|g2371	Utri|g3367
ortho1286	Mpen|mp01224	Srei|sr14771	Ssci|g5469_chr16_Ss	Uesc|g2346	UhoB|UHOR_05880	UhoO|g5618	Umay|um03875	Utcp|g787	Utri|g6037
ortho1287	Mpen|mp01225	Srei|sr14772	Ssci|g5470_chr16_Ss	Uesc|g2345	UhoB|UHOR_05881	UhoO|g7258	Umay|um03876	Utcp|g794	Utri|g6036
ortho1288	Mpen|mp01227	Srei|sr14773	Ssci|g5471_chr16_Ss	Uesc|g2344	UhoB|UHOR_05883	UhoO|g7257	Umay|um03877	Utcp|g793	Utri|g6035
ortho1289	Mpen|mp01226	Srei|sr14774	Ssci|g5472_chr16_Ss	Uesc|g2343	UhoB|UHOR_05884	UhoO|g3903	Umay|um11509	Utcp|g792	Utri|g6034
ortho1290	Mpen|mp01222	Srei|sr14775	Ssci|g5473_chr16_Ss	Uesc|g2342	UhoB|UHOR_05885	UhoO|g3904	Umay|um11510	Utcp|g791	Utri|g6033
ortho1291	Mpen|mp01221	Srei|sr14776	Ssci|g5474_chr16_Ss	Uesc|g2341	UhoB|UHOR_05886	UhoO|g3905	Umay|um03880	Utcp|g790	Utri|g6032
ortho1292	Mpen|mp01220	Srei|sr14777	Ssci|g5475_chr16_Ss	Uesc|g2340	UhoB|UHOR_05887	UhoO|g3906	Umay|um03881	Utcp|g785	Utri|g6031
ortho1293	Mpen|mp01218	Srei|sr14778	Mpen|mp01219	Ssci|g5476_chr16_Ss	Uesc|g2339	UhoB|UHOR_05889	UhoO|g3907	Umay|um03883	Utri|g6028
ortho1294	Mpen|mp01217	Srei|sr14779	Ssci|g5477_chr16_Ss	Uesc|g2338	UhoB|UHOR_05890	UhoO|g3908	Umay|um03884	Utcp|g788	Utri|g6027
ortho1295	Mpen|mp01228	Srei|sr14780	Ssci|g5478_chr16_Ss	Uesc|g2337	UhoB|UHOR_05892	UhoO|g3909	Umay|um11511	Utcp|g778	Utri|g6025
ortho1296	Mpen|mp01223	Srei|sr14785	Ssci|g5468_chr16_Ss	Uesc|g2347	UhoB|UHOR_05878	UhoO|g5619	Umay|um03874	Utcp|g776	Utri|g6038
ortho1297	Mpen|mp01215	Srei|sr15562	Ssci|g5677_chr17_Ss	Uesc|g3367	UhoB|UHOR_08831	UhoO|g5679	Umay|um04676	Utcp|g423	Utri|g6092
ortho1298	Mpen|mp01205	Srei|sr15563	Ssci|g5678_chr17_Ss	Uesc|g3366	UhoB|UHOR_06729	UhoO|g5599	Umay|um04677	Utcp|g422	Utri|g6093
ortho1299	Mpen|mp01206	Srei|sr15564	Ssci|g5679_chr17_Ss	Uesc|g3365	UhoB|UHOR_06731	UhoO|g5600	Umay|um04678	Utcp|g421	Utri|g6094
ortho1300	Mpen|mp01214	Srei|sr15565	Ssci|g5680_chr17_Ss	Uesc|g3364	UhoB|UHOR_06732	UhoO|g5601	Umay|um04679	Utcp|g420	Utri|g6095
ortho1301	Mpen|mp01207	Srei|sr15566	Ssci|g5681_chr17_Ss	Uesc|g3363	UhoB|UHOR_06734	UhoO|g613	Umay|um04680	Utcp|g419	Utri|g6096
ortho1302	Mpen|mp01213	Srei|sr15567	Ssci|g5682_chr17_Ss	Uesc|g3362	UhoB|UHOR_06735	UhoO|g612	Umay|um04681	Utcp|g418	Utri|g6097
ortho1303	Mpen|mp01208	Srei|sr15568	Ssci|g5683_chr17_Ss	Uesc|g3361	UhoB|UHOR_06736	UhoO|g611	Umay|um04682	Utcp|g417	Utri|g6098
ortho1304	Mpen|mp01251	Srei|sr16144	Ssci|g6079_chr20_Ss	Uesc|g1482	UhoB|UHOR_07834	UhoO|g970	Umay|um05465	Utcp|g1934	Utri|g920
ortho1305	Mpen|mp01240	Srei|sr16146	Ssci|g6081_chr20_Ss	Uesc|g1480	UhoB|UHOR_07838	UhoO|g968	Umay|um05467	Utcp|g1932	Utri|g922
ortho1306	Mpen|mp01241	Srei|sr16148	Ssci|g6083_chr20_Ss	Uesc|g1478	UhoB|UHOR_07840	UhoO|g966	Umay|um10748	Utcp|g1930	Utri|g924
ortho1307	Mpen|mp01249	Srei|sr16149	Ssci|g6084_chr20_Ss	Uesc|g1477	UhoB|UHOR_07841	UhoO|g965	Umay|um05470	Utcp|g1929	Utri|g925
ortho1308	Mpen|mp01242	Srei|sr16151	Ssci|g6086_chr20_Ss	Uesc|g1476	UhoB|UHOR_07844	UhoO|g963	Umay|um05472	Utcp|g1927	Utri|g927
ortho1309	Mpen|mp01243	Srei|sr16152	Ssci|g6087_chr20_Ss	Uesc|g1474	UhoB|UHOR_07845	UhoO|g962	Umay|um05473	Utcp|g1926	Utri|g928
ortho1310	Mpen|mp01247	Srei|sr16153	Ssci|g6088_chr20_Ss	Uesc|g1473	UhoB|UHOR_07846	UhoO|g961	Umay|um10749	Utcp|g1925	Utri|g929
ortho1311	Mpen|mp01244	Srei|sr16154	Ssci|g6089_chr20_Ss	Uesc|g1472	UhoB|UHOR_07847	UhoO|g4980	Umay|um05475	Utcp|g1924	Utri|g930
ortho1312	Mpen|mp01246	Srei|sr16155	Ssci|g6090_chr20_Ss	UhoB|UHOR_07848	UhoO|g4981	Umay|um10750	Utcp|g1923	Utri|g931	Uesc|g1471
ortho1313	Mpen|mp01245	Srei|sr16156	Ssci|g6091_chr20_Ss	Uesc|g490	UhoB|UHOR_07850	UhoO|g4982	Umay|um10751	Utcp|g1922	Utri|g932
ortho1314	Mpen|mp01239	Ssci|g6080_chr20_Ss	Uesc|g1481	Umay|um05466	Utcp|g1933	Srei|sr16145	Utri|g921	UhoB|UHOR_07836	UhoO|g969
ortho1315	Mpen|mp01286	Srei|sr13755	Ssci|g2833_chr06_Ss	Uesc|g4057	UhoB|UHOR_04313	UhoO|g2547	Umay|um02703	Utcp|g2483	Utri|g5598
ortho1316	Mpen|mp01287	Srei|sr13770	Ssci|g2846_chr06_Ss	Uesc|g1714	UhoB|UHOR_04334	UhoO|g5458	Umay|um02709	Utcp|g2471	Utri|g5577
ortho1317	Mpen|mp01288	Srei|sr13771	Ssci|g2847_chr06_Ss	Uesc|g1713	UhoB|UHOR_04333	UhoO|g5459	Umay|um02715	Utcp|g2470	Utri|g5576
ortho1318	Mpen|mp01289	Srei|sr13772	Uesc|g1712	UhoB|UHOR_04332	UhoO|g5460	Utcp|g2469	Utri|g5575	Ssci|g2848_chr06_Ss	Umay|um02716
ortho1319	Mpen|mp01290	Srei|sr13773	Ssci|g2849_chr06_Ss	Uesc|g1710	UhoB|UHOR_04341	UhoO|g3234	Umay|um02717	Utcp|g2468	Utri|g5573
ortho1320	Mpen|mp01295	Srei|sr13778	Ssci|g2853_chr06_Ss	Uesc|g1702	UhoB|UHOR_04351	UhoO|g3242	Umay|um02721	Utcp|g2459	Utri|g5568
ortho1321	Mpen|mp01294	Srei|sr13781	Ssci|g2856_chr06_Ss	Uesc|g1705	UhoB|UHOR_04349	UhoO|g3240	Umay|um02725	Utcp|g2462	Utri|g5565
ortho1322	Mpen|mp01296	Srei|sr13785	Ssci|g2860_chr06_Ss	Uesc|g1699	UhoB|UHOR_04354	UhoO|g5945	Umay|um02729	Utcp|g2456	Utri|g5561
ortho1323	Mpen|mp01297	Srei|sr13786	Ssci|g2861_chr06_Ss	Uesc|g1698	UhoB|UHOR_04355	UhoO|g5944	Umay|um02730	Utcp|g2455	Utri|g5560
ortho1324	Mpen|mp01298	Srei|sr13790	Ssci|g2867_chr06_Ss	Uesc|g1694	UhoB|UHOR_04362	UhoO|g3493	Umay|um11723	Utcp|g2451	Utri|g5556
ortho1325	Mpen|mp01299	Srei|sr13792	Ssci|g2869_chr06_Ss	Uesc|g1692	UhoB|UHOR_04364	UhoO|g3491	Umay|um02736	Utcp|g2449	Utri|g5554
ortho1326	Mpen|mp01300	Srei|sr13793	Ssci|g2870_chr06_Ss	Uesc|g1691	UhoB|UHOR_04365	UhoO|g3490	Umay|um11725	Utcp|g2448	Utri|g5553
ortho1327	Mpen|mp01301	Srei|sr13795	Ssci|g2871_chr06_Ss	Uesc|g1690	UhoB|UHOR_04371	UhoO|g214	Umay|um11727	Utcp|g2446	Utri|g5552
ortho1328	Mpen|mp01303	Srei|sr13798	Ssci|g2874_chr06_Ss	Uesc|g1687	UhoB|UHOR_04374	UhoO|g218	Umay|um02739	Utcp|g5221	Utri|g5549
ortho1329	Mpen|mp01307	Srei|sr13803	Ssci|g2879_chr06_Ss	Uesc|g1683	UhoB|UHOR_04382	UhoO|g224	Umay|um02744	Utcp|g5225	Utri|g5545
ortho1330	Mpen|mp01308	Srei|sr13804	Ssci|g2880_chr06_Ss	Uesc|g1682	UhoB|UHOR_04384	UhoO|g225	Umay|um11929	Utcp|g5226	Utri|g5544
ortho1331	Mpen|mp01309	Srei|sr13805	Ssci|g2883_chr06_Ss	Uesc|g1679	UhoB|UHOR_04386	UhoO|g226	Umay|um15091	Utcp|g5227	Utri|g5543
ortho1332	Mpen|mp01310	Srei|sr13806	Ssci|g2884_chr06_Ss	Uesc|g1678	UhoB|UHOR_04387	UhoO|g227	Umay|um02750	Utcp|g5228	Utri|g5542
ortho1333	Mpen|mp01329	Srei|sr13807	Ssci|g2885_chr06_Ss	Uesc|g1677	UhoB|UHOR_04388	UhoO|g228	Umay|um02751	Utcp|g5229	Utri|g4704
ortho1334	Mpen|mp01328	Srei|sr13808	Ssci|g2886_chr06_Ss	Uesc|g3380	UhoB|UHOR_04389	UhoO|g229	Umay|um02752	Utcp|g5230	Utri|g2435
ortho1335	Mpen|mp01311	Srei|sr13811	Ssci|g2889_chr06_Ss	Uesc|g5386	UhoB|UHOR_04392	UhoO|g232	Umay|um02755	Utcp|g5231	Utri|g2438
ortho1336	Mpen|mp01325	Srei|sr13813	Ssci|g2891_chr06_Ss	Uesc|g5383	UhoB|UHOR_04393	UhoO|g233	Umay|um02758	Utcp|g5233	Utri|g2440
ortho1337	Mpen|mp01312	Srei|sr13814	Ssci|g2892_chr06_Ss	Uesc|g5381	UhoB|UHOR_04395	UhoO|g235	Umay|um02760	Utcp|g5235	Utri|g2441
ortho1338	Mpen|mp01322	Srei|sr13820	Ssci|g2898_chr06_Ss	Uesc|g5376	UhoB|UHOR_04410	UhoO|g7211	Umay|um10597	Utcp|g5240	Utri|g4845
ortho1339	Mpen|mp01313	Srei|sr13821	Ssci|g2899_chr06_Ss	Uesc|g4176	UhoB|UHOR_04411	UhoO|g7496	Umay|um02768	Utcp|g5241	Utri|g4846
ortho1340	Mpen|mp01321	Srei|sr13822	Ssci|g2900_chr06_Ss	Uesc|g4177	UhoB|UHOR_04412	UhoO|g7495	Umay|um02769	Utcp|g5242	Utri|g4847
ortho1341	Mpen|mp01314	Srei|sr13826	Ssci|g2904_chr06_Ss	Uesc|g5157	UhoB|UHOR_04418	UhoO|g7491	Umay|um02773	Utcp|g5246	Utri|g4851
ortho1342	Mpen|mp01315	Srei|sr13828	Ssci|g2906_chr06_Ss	Uesc|g5159	UhoB|UHOR_04421	UhoO|g7489	Umay|um02775	Utcp|g5249	Utri|g4853
ortho1343	Mpen|mp01319	Srei|sr13829	Ssci|g2907_chr06_Ss	Uesc|g5160	UhoB|UHOR_04422	UhoO|g5175	Umay|um10598	Utcp|g5250	Utri|g4854
ortho1344	Mpen|mp01316	Srei|sr13830	Ssci|g2908_chr06_Ss	Uesc|g5161	UhoB|UHOR_04424	UhoO|g5174	Umay|um02777	Utcp|g5251	Utri|g4855
ortho1345	Mpen|mp01317	Srei|sr13832	Ssci|g2910_chr06_Ss	Uesc|g5163	UhoB|UHOR_04426	UhoO|g5173	Umay|um02778	Utcp|g5253	Utri|g4857
ortho1346	Mpen|mp01261	Srei|sr14369	Ssci|g4070_chr10_Ss	Uesc|g316	UhoB|UHOR_05233	UhoO|g5344	Umay|um03371	Utcp|g2383	Utri|g3352
ortho1347	Mpen|mp01263	Srei|sr14833	Ssci|g5423_chr16_Ss	Uesc|g2391	UhoB|UHOR_05953	UhoO|g4808	Umay|um03928	Utcp|g2728	Utri|g6081
ortho1348	Mpen|mp01264	Srei|sr14834	Ssci|g5422_chr16_Ss	Uesc|g2392	UhoB|UHOR_05954	UhoO|g6850	Umay|um03929	Utcp|g2729	Utri|g5393
ortho1349	Mpen|mp01272	Srei|sr14837	Ssci|g5419_chr16_Ss	Uesc|g2394	UhoB|UHOR_05957	UhoO|g5252	Umay|um03933	Utcp|g2732	Utri|g5390
ortho1350	Mpen|mp01266	Srei|sr14839	Ssci|g5417_chr16_Ss	Uesc|g2396	UhoB|UHOR_05960	UhoO|g5254	Umay|um03935	Utcp|g2734	Utri|g5388
ortho1351	Mpen|mp01267	Srei|sr14841	Ssci|g5415_chr16_Ss	Uesc|g2398	UhoB|UHOR_05962	UhoO|g2472	Umay|um03937	Utcp|g2736	Utri|g5386
ortho1352	Mpen|mp01270	Srei|sr14842	Ssci|g5414_chr16_Ss	Uesc|g2399	UhoB|UHOR_05964	UhoO|g2471	Umay|um03938	Utcp|g2737	Utri|g5385
ortho1353	Mpen|mp01268	Srei|sr14843	Ssci|g5413_chr16_Ss	UhoB|UHOR_05965	UhoO|g2470	Umay|um03939	Utcp|g2738	Utri|g5384	Uesc|g2400
ortho1354	Mpen|mp01285	Srei|sr16435	Ssci|g1253_chr02_Ss	Uesc|g5203	UhoB|UHOR_08289	UhoO|g5377	Umay|um11187	Utcp|g1713	Utri|g3734
ortho1355	Mpen|mp01284	Srei|sr16437	Ssci|g1251_chr02_Ss	Uesc|g5201	UhoB|UHOR_08291	UhoO|g5375	Umay|um05812	Utcp|g1711	Utri|g3735
ortho1356	Mpen|mp01280	Srei|sr16438	Ssci|g1250_chr02_Ss	Uesc|g5200	UhoB|UHOR_08293	UhoO|g5374	Umay|um11191	Utcp|g1710	Utri|g3736
ortho1357	Mpen|mp01283	Srei|sr16439	Ssci|g1249_chr02_Ss	Uesc|g5199	UhoB|UHOR_08296	UhoO|g5373	Umay|um11192	Utcp|g1709	Utri|g3737
ortho1358	Mpen|mp01282	Srei|sr16442	Ssci|g1245_chr02_Ss	Uesc|g5197	UhoB|UHOR_08300	UhoO|g5974	Umay|um05820	Utcp|g1706	Utri|g3740
ortho1359	Mpen|mp01265	Ssci|g5418_chr16_Ss	Uesc|g2395	UhoB|UHOR_05958	UhoO|g5253	Utcp|g2733	Utri|g5389	Srei|sr14838	Umay|um11518
ortho1360	Mpen|mp01391	Srei|sr10945	Ssci|g695_chr01_Ss	Uesc|g5776	UhoB|UHOR_12739	UhoO|g5928	Umay|um02494	Utcp|g5143	Utri|g3384
ortho1361	Mpen|mp01390	Srei|sr10946	Ssci|g696_chr01_Ss	Uesc|g5777	UhoB|UHOR_12737	UhoO|g5929	Umay|um02495	Utcp|g5142	Utri|g3383
ortho1362	Mpen|mp01392	Srei|sr10948.2	Ssci|g697_chr01_Ss	Uesc|g5778	UhoB|UHOR_12736	UhoO|g5930	Umay|um02496	Utcp|g5141	Utri|g3382
ortho1363	Mpen|mp01396	Srei|sr10951.2	Ssci|g699_chr01_Ss	Uesc|g5780	UhoB|UHOR_12730	UhoO|g7201	Umay|um02498	Utcp|g5139	Utri|g3370
ortho1364	Mpen|mp01383	Srei|sr10952	Ssci|g700_chr01_Ss	Uesc|g5221	UhoB|UHOR_12729	UhoO|g7202	Umay|um02499	Utcp|g6313	Utri|g3369
ortho1365	Mpen|mp01395	Srei|sr10954.2	Ssci|g701_chr01_Ss	Uesc|g5220	UhoB|UHOR_12727	UhoO|g7203	Umay|um02500	Utcp|g6314	Utri|g3368
ortho1366	Mpen|mp01397	Srei|sr11956	Ssci|g867_chr02_Ss	Uesc|g2712	UhoB|UHOR_01033	UhoO|g2360	Umay|um11612	Utcp|g267	Utri|g1726
ortho1367	Mpen|mp01398	Srei|sr11958	Ssci|g865_chr02_Ss	Uesc|g2710	UhoB|UHOR_01036	UhoO|g2362	Umay|um00672	Utcp|g265	Utri|g1724
ortho1368	Mpen|mp01399	Srei|sr11959	Ssci|g864_chr02_Ss	Uesc|g2709	UhoB|UHOR_01038	UhoO|g2363	Umay|um00673	Utcp|g264	Utri|g1723
ortho1369	Mpen|mp01400	Srei|sr11960	Ssci|g863_chr02_Ss	Uesc|g2708	UhoB|UHOR_01039	UhoO|g2364	Umay|um00674	Utcp|g263	Utri|g1722
ortho1370	Mpen|mp01406	Srei|sr11961	Ssci|g862_chr02_Ss	Uesc|g2707	UhoB|UHOR_01040	UhoO|g2365	Umay|um00675	Utcp|g262	Utri|g1721
ortho1371	Mpen|mp01401	Srei|sr11962	Ssci|g861_chr02_Ss	Uesc|g2706	UhoB|UHOR_01041	UhoO|g2366	Umay|um00676	Utcp|g261	Utri|g1720
ortho1372	Mpen|mp01405	Srei|sr11963	Ssci|g860_chr02_Ss	Uesc|g2705	UhoB|UHOR_01042	UhoO|g2367	Umay|um11613	Utcp|g260	Utri|g1719
ortho1373	Mpen|mp01412	Srei|sr12733	Ssci|g1486_chr03_Ss	Uesc|g4164	UhoB|UHOR_02469	UhoO|g1595	Umay|um01664	Utcp|g2274	Utri|g4744
ortho1374	Mpen|mp01411	Srei|sr12735	Ssci|g1488_chr03_Ss	Uesc|g4162	UhoB|UHOR_02473	UhoO|g1592	Umay|um11890	Utcp|g2276	Utri|g4746
ortho1375	Mpen|mp01408	Srei|sr12739	Ssci|g1492_chr03_Ss	Uesc|g4158	UhoB|UHOR_02477	UhoO|g1588	Umay|um01669	Utcp|g2280	Utri|g4749
ortho1376	Mpen|mp01409	Srei|sr12740	Ssci|g1491_chr03_Ss	Uesc|g4157	UhoB|UHOR_02480	UhoO|g1587	Umay|um01670	Utcp|g2281	Utri|g4750
ortho1377	Mpen|mp01410	Srei|sr12741	Ssci|g1494_chr03_Ss	Uesc|g4156	UhoB|UHOR_02481	UhoO|g1586	Umay|um01671	Utcp|g2282	Utri|g4751
ortho1378	Mpen|mp01369	Srei|sr13083	Ssci|g3645_chr09_Ss	Uesc|g1867	UhoB|UHOR_03134	UhoO|g6196	Umay|um10191	Utcp|g3858	Utri|g5888
ortho1379	Mpen|mp01380	Srei|sr13084	Ssci|g3646_chr09_Ss	Uesc|g1868	UhoB|UHOR_03135	UhoO|g6195	Umay|um10192	Utcp|g3857	Utri|g5889
ortho1380	Mpen|mp01379	Srei|sr13085	Ssci|g3647_chr09_Ss	Uesc|g1869	UhoB|UHOR_03136	UhoO|g6194	Umay|um05177	Utcp|g3856	Utri|g5890
ortho1381	Mpen|mp01370	Srei|sr13086	Ssci|g3648_chr09_Ss	Uesc|g1870	UhoB|UHOR_03137	UhoO|g6193	Umay|um05178	Utcp|g3855	Utri|g5891
ortho1382	Mpen|mp01378	Srei|sr13087	Ssci|g3649_chr09_Ss	Uesc|g1871	UhoB|UHOR_03138	UhoO|g6192	Umay|um05179	Utcp|g3854	Utri|g5892
ortho1383	Mpen|mp01377	Srei|sr13088	Ssci|g3650_chr09_Ss	Uesc|g1872	UhoB|UHOR_03139	UhoO|g6191	Umay|um05180	Utcp|g3853	Utri|g5893
ortho1384	Mpen|mp01372	Srei|sr13089	Ssci|g3651_chr09_Ss	Uesc|g1874	UhoB|UHOR_03142	UhoO|g6646	Umay|um05182	Utcp|g3852	Utri|g5090
ortho1385	Mpen|mp01376	Srei|sr13090	Ssci|g3652_chr09_Ss	Uesc|g1875	UhoB|UHOR_03143	UhoO|g6645	Umay|um05183	Utcp|g3851	Utri|g5089
ortho1386	Mpen|mp01373	Srei|sr13091	Ssci|g3653_chr09_Ss	Uesc|g1876	UhoB|UHOR_03144	UhoO|g6644	Umay|um05184	Utcp|g3850	Utri|g5088
ortho1387	Mpen|mp01375	Srei|sr13092	Ssci|g3654_chr09_Ss	Uesc|g1877	UhoB|UHOR_03145	UhoO|g6643	Umay|um05185	Utcp|g3849	Utri|g5087
ortho1388	Mpen|mp01374	Srei|sr13093	Ssci|g3655_chr09_Ss	Uesc|g1878	UhoB|UHOR_03146	UhoO|g4717	Umay|um05186	Utcp|g3848	Utri|g5086
ortho1389	Mpen|mp01354	Srei|sr13162	Ssci|g3725_chr09_Ss	Uesc|g3828	UhoB|UHOR_03255	UhoO|g6410	Umay|um06273	Utcp|g5832	Utri|g114
ortho1390	Mpen|mp01355	Srei|sr13163	Ssci|g3727_chr09_Ss	Uesc|g3829	UhoB|UHOR_03256	UhoO|g5867	Umay|um06274	Utcp|g5831	Utri|g115
ortho1391	Mpen|mp01345	Srei|sr13164	Ssci|g3728_chr09_Ss	Uesc|g3830	UhoB|UHOR_03257	UhoO|g5866	Umay|um06275	Utcp|g5830	Utri|g116
ortho1392	Mpen|mp01353	Srei|sr13176	Ssci|g3739_chr09_Ss	Uesc|g3827	UhoB|UHOR_03254	UhoO|g6409	Umay|um06287	Utcp|g5833	Utri|g128
ortho1393	Mpen|mp01346	Srei|sr13177	Ssci|g3740_chr09_Ss	Uesc|g3826	UhoB|UHOR_03279	UhoO|g6408	Umay|um06288	Utcp|g5834	Utri|g129
ortho1394	Mpen|mp01349	Srei|sr13183	Ssci|g3746_chr09_Ss	Uesc|g3822	UhoB|UHOR_03285	UhoO|g7704	Umay|um06290	Utcp|g5838	Utri|g133
ortho1395	Mpen|mp01351	Srei|sr13185	Ssci|g3749_chr09_Ss	Uesc|g3820	UhoB|UHOR_03287	UhoO|g7706	Umay|um06292	Utcp|g5840	Utri|g134
ortho1396	Mpen|mp01348	Srei|sr13187	Ssci|g3751_chr09_Ss	Uesc|g3818	UhoB|UHOR_03290	UhoO|g7708	Umay|um06294	Utcp|g5842	Utri|g136
ortho1397	Mpen|mp01384	Srei|sr13608	Ssci|g702_chr01_Ss	Uesc|g5219	UhoB|UHOR_12726	UhoO|g7204	Umay|um02501	Utcp|g6315	Utri|g3373
ortho1398	Mpen|mp01394	Srei|sr13609	Ssci|g703_chr01_Ss	Uesc|g5218	UhoB|UHOR_12725	UhoO|g7205	Umay|um02502	Utcp|g6316	Utri|g3374
ortho1399	Mpen|mp01343	Srei|sr13766	Ssci|g2842_chr06_Ss	Uesc|g1718	UhoB|UHOR_04339	UhoO|g1874	Umay|um02713	Utcp|g2475	Utri|g5581
ortho1400	Mpen|mp01342	Srei|sr13767	Ssci|g2843_chr06_Ss	Uesc|g1717	UhoB|UHOR_04337	UhoO|g1873	Umay|um02712	Utcp|g2474	Utri|g5580
ortho1401	Mpen|mp01341	Srei|sr13768	Ssci|g2844_chr06_Ss	Uesc|g1716	UhoB|UHOR_04336	UhoO|g1872	Umay|um02711	Utcp|g2473	Utri|g5579
ortho1402	Mpen|mp01340	Srei|sr13769	Ssci|g2845_chr06_Ss	Uesc|g1715	UhoB|UHOR_04335	UhoO|g5457	Umay|um02710	Utcp|g2472	Utri|g5578
ortho1403	Mpen|mp01339	Srei|sr13776	Ssci|g2851_chr06_Ss	Uesc|g1707	UhoB|UHOR_04345	UhoO|g3237	Umay|um02719	Utcp|g2465	Utri|g5570
ortho1404	Mpen|mp01336	Srei|sr13779	Ssci|g2854_chr06_Ss	Uesc|g1703	UhoB|UHOR_04352	UhoO|g5947	Umay|um02723	Utcp|g2460	Utri|g5567
ortho1405	Mpen|mp01337	Srei|sr13780	Ssci|g2855_chr06_Ss	Uesc|g1704	UhoB|UHOR_04350	UhoO|g3241	Umay|um02724	Utcp|g2461	Utri|g5566
ortho1406	Mpen|mp01335	Srei|sr13784	Ssci|g2859_chr06_Ss	Uesc|g1700	UhoB|UHOR_04353	UhoO|g5946	Umay|um11722	Utcp|g2457	Utri|g5562
ortho1407	Mpen|mp01333	Srei|sr13789	Ssci|g2864_chr06_Ss	Uesc|g1695	UhoB|UHOR_04359	UhoO|g5941	Umay|um02733	Utcp|g2452	Utri|g5557
ortho1408	Mpen|mp01332	Srei|sr13791	Ssci|g2868_chr06_Ss	Uesc|g1693	UhoB|UHOR_04363	UhoO|g3492	Umay|um11724	Utcp|g2450	Utri|g5555
ortho1409	Mpen|mp01330	Srei|sr13802	Ssci|g2878_chr06_Ss	Uesc|g1684	UhoB|UHOR_04381	UhoO|g223	Umay|um02743	Utcp|g5224	Utri|g5546
ortho1410	Mpen|mp01366	Srei|sr14817	Ssci|g5438_chr16_Ss	Uesc|g2382	UhoB|UHOR_05938	UhoO|g4815	Umay|um11290	Utcp|g3409	Utri|g6074
ortho1411	Mpen|mp01360	Srei|sr14818	Ssci|g5437_chr16_Ss	Uesc|g2381	UhoB|UHOR_05936	UhoO|g3665	Umay|um03919	Utcp|g3408	Utri|g6073
ortho1412	Mpen|mp01365	Srei|sr14819	Ssci|g5436_chr16_Ss	Uesc|g2380	UhoB|UHOR_05935	UhoO|g3664	Umay|um03918	Utcp|g3407	Utri|g6071
ortho1413	Mpen|mp01364	Srei|sr14820	Ssci|g5435_chr16_Ss	Uesc|g2379	UhoB|UHOR_05934	UhoO|g3663	Umay|um03917	Utcp|g3406	Utri|g6070
ortho1414	Mpen|mp01361	Srei|sr14821	Ssci|g5434_chr16_Ss	Uesc|g2378	UhoB|UHOR_05944	UhoO|g4807	Umay|um03916	Utcp|g3405	Utri|g6069
ortho1415	Mpen|mp01362	Srei|sr14822	Ssci|g5433_chr16_Ss	Uesc|g2377	UhoB|UHOR_05943	UhoO|g6853	Umay|um11289	Utcp|g3404	Utri|g6068
ortho1416	Mpen|mp01359	Srei|sr14826	Ssci|g5429_chr16_Ss	Uesc|g2383	UhoB|UHOR_05939	UhoO|g4814	Umay|um03921	Utcp|g3410	Utri|g6075
ortho1417	Mpen|mp01367	Srei|sr14827	Ssci|g5428_chr16_Ss	Uesc|g2384	UhoB|UHOR_05945	UhoO|g4813	Umay|um11291	Utcp|g3411	Utri|g6076
ortho1418	Mpen|mp01368	Srei|sr14829	Ssci|g5426_chr16_Ss	Uesc|g2388	UhoB|UHOR_05948	UhoO|g4811	Umay|um03924	Utcp|g3413	Utri|g6078
ortho1419	Mpen|mp01459	Srei|sr10871	Ssci|g640_chr01_Ss	Uesc|g5896	UhoB|UHOR_04014	UhoO|g492	Umay|um10157	Utcp|g2166	Utri|g3438
ortho1420	Mpen|mp01451	Srei|sr10885	Ssci|g650_chr01_Ss	Uesc|g5895	UhoB|UHOR_04013	UhoO|g493	Umay|um02452	Utcp|g2165	Utri|g3427
ortho1421	Mpen|mp01458	Srei|sr10887	Ssci|g651_chr01_Ss	Uesc|g5894	UhoB|UHOR_04012	UhoO|g7512	Umay|um02453	Utcp|g2164	Utri|g3426
ortho1422	Mpen|mp01452	Srei|sr10889	Ssci|g652_chr01_Ss	Uesc|g5893	UhoB|UHOR_04010	UhoO|g7513	Umay|um02454	Utcp|g2163	Utri|g3425
ortho1423	Mpen|mp01457	Srei|sr10893	Ssci|g655_chr01_Ss	Uesc|g5750	UhoB|UHOR_04007	UhoO|g7515	Umay|um02457	Utcp|g2160	Utri|g3421
ortho1424	Mpen|mp01456	Srei|sr10894	Ssci|g656_chr01_Ss	Uesc|g5749	UhoB|UHOR_04006	UhoO|g7516	Umay|um02458	Utcp|g2159	Utri|g3420
ortho1425	Mpen|mp01455	Srei|sr10896	Ssci|g657_chr01_Ss	Uesc|g5748	UhoB|UHOR_04005	UhoO|g7517	Umay|um02459	Utcp|g2157	Utri|g3419
ortho1426	Mpen|mp01460	Srei|sr11604	Ssci|g269_chr01_Ss	Uesc|g2405	UhoB|UHOR_00395	UhoO|g4919	Umay|um00251	Utcp|g6419	Utri|g2528
ortho1427	Mpen|mp01461	Srei|sr11606	Ssci|g271_chr01_Ss	Uesc|g5800	UhoB|UHOR_00401	UhoO|g7318	Umay|um00255	Utcp|g4971	Utri|g2
ortho1428	Mpen|mp01462	Srei|sr11607	Ssci|g272_chr01_Ss	Uesc|g5172	UhoB|UHOR_00403	UhoO|g7319	Umay|um00256	Utcp|g4972	Utri|g3
ortho1429	Mpen|mp01464	Srei|sr11611	Ssci|g276_chr01_Ss	Uesc|g5169	UhoB|UHOR_00409	UhoO|g5591	Umay|um10961	Utcp|g4975	Utri|g7
ortho1430	Mpen|mp01465	Srei|sr11612	Ssci|g277_chr01_Ss	Uesc|g5174	UhoB|UHOR_00410	UhoO|g3027	Umay|um00262	Utcp|g4977	Utri|g8
ortho1431	Mpen|mp01466	Srei|sr11618	Ssci|g282_chr01_Ss	Uesc|g5179	UhoB|UHOR_00418	UhoO|g3034	Umay|um10964	Utcp|g4982	Utri|g14
ortho1432	Mpen|mp01468	Srei|sr11622	Ssci|g286_chr01_Ss	Uesc|g5183	UhoB|UHOR_00425	UhoO|g3568	Umay|um00270	Utcp|g4988	Utri|g18
ortho1433	Mpen|mp01469	Srei|sr11623	Ssci|g287_chr01_Ss	Uesc|g5184	UhoB|UHOR_00427	UhoO|g3567	Umay|um00271	Utcp|g4162	Utri|g19
ortho1434	Mpen|mp01470	Srei|sr11624	Ssci|g288_chr01_Ss	Uesc|g1408	UhoB|UHOR_00428	UhoO|g3566	Umay|um00272	Utcp|g4161	Utri|g20
ortho1435	Mpen|mp01473	Srei|sr11628	Ssci|g291_chr01_Ss	Uesc|g1404	UhoB|UHOR_00434	UhoO|g3562	Umay|um00277	Utcp|g4158	Utri|g423
ortho1436	Mpen|mp01474	Srei|sr11632	Ssci|g295_chr01_Ss	Uesc|g1401	UhoB|UHOR_00439	UhoO|g3558	Umay|um00280	Utcp|g4155	Utri|g420
ortho1437	Mpen|mp01477	Srei|sr11637	Ssci|g300_chr01_Ss	Uesc|g1396	UhoB|UHOR_00446	UhoO|g6523	Umay|um10088	Utcp|g4151	Utri|g416
ortho1438	Mpen|mp01478	Srei|sr11638	Ssci|g301_chr01_Ss	Uesc|g1395	UhoB|UHOR_00448	UhoO|g6522	Umay|um00286	Utcp|g6415	Utri|g415
ortho1439	Mpen|mp01481	Srei|sr11643	Ssci|g306_chr01_Ss	Uesc|g1391	UhoB|UHOR_00456	UhoO|g7558	Umay|um00291	Utcp|g2847	Utri|g410
ortho1440	Mpen|mp01482	Srei|sr11644	Ssci|g307_chr01_Ss	Uesc|g1390	UhoB|UHOR_00457	UhoO|g7559	Umay|um00292	Utcp|g2846	Utri|g409
ortho1441	Mpen|mp01483	Srei|sr11648	Ssci|g311_chr01_Ss	Uesc|g1386	UhoB|UHOR_00462	UhoO|g7563	Umay|um00296	Utcp|g2842	Utri|g404
ortho1442	Mpen|mp01484	Srei|sr11649	Ssci|g312_chr01_Ss	Uesc|g1385	UhoB|UHOR_00463	UhoO|g7564	Umay|um00297	Utcp|g2841	Utri|g403
ortho1443	Mpen|mp01485	Srei|sr11652	Ssci|g315_chr01_Ss	Uesc|g1382	UhoB|UHOR_00467	UhoO|g7567	Umay|um00300	Utcp|g2838	Utri|g400
ortho1444	Mpen|mp01486	Srei|sr11655	Ssci|g318_chr01_Ss	Uesc|g1379	UhoB|UHOR_16325	UhoO|g6826	Umay|um12149	Utcp|g2836	Utri|g397
ortho1445	Mpen|mp01487	Srei|sr11657	Ssci|g320_chr01_Ss	Uesc|g1376	UhoB|UHOR_00474	UhoO|g6824	Umay|um00305	Utcp|g2834	Utri|g395
ortho1446	Mpen|mp01489	Srei|sr11661	Ssci|g322_chr01_Ss	Uesc|g1374	UhoB|UHOR_00478	UhoO|g322	Umay|um00309	Utcp|g4735	Utri|g392
ortho1447	Mpen|mp01490	Srei|sr11663	Ssci|g324_chr01_Ss	Uesc|g1372	UhoB|UHOR_16328	UhoO|g320	Umay|um00311	Utcp|g4732	Utri|g389
ortho1448	Mpen|mp01414	Srei|sr12731	Ssci|g1484_chr03_Ss	Uesc|g4166	UhoB|UHOR_02466	UhoO|g77	Umay|um01662	Utcp|g2273	Utri|g4742
ortho1449	Mpen|mp01415	Srei|sr12734	Ssci|g1487_chr03_Ss	Uesc|g4163	UhoB|UHOR_02475	UhoO|g1594	Umay|um01667	Utcp|g2275	Utri|g4745
ortho1450	Mpen|mp01417	Srei|sr12738	Ssci|g1493_chr03_Ss	Uesc|g4159	UhoB|UHOR_02470	UhoO|g1589	Umay|um01668	Utcp|g2279	Utri|g4748
ortho1451	Mpen|mp01450	Srei|sr15881	Ssci|g5763_chr18_Ss	Uesc|g3412	UhoB|UHOR_07153	UhoO|g658	Umay|um04999	Utcp|g4268	Utri|g6334
ortho1452	Mpen|mp01448	Srei|sr15882	Ssci|g5762_chr18_Ss	Uesc|g3413	UhoB|UHOR_07155	UhoO|g659	Umay|um12293	Utcp|g4267	Utri|g6335
ortho1453	Mpen|mp01441	Srei|sr15883	Ssci|g5761_chr18_Ss	Uesc|g3414	UhoB|UHOR_07156	UhoO|g660	Umay|um05002	Utcp|g4258	Utri|g6336
ortho1454	Mpen|mp01442	Srei|sr15884	Ssci|g5760_chr18_Ss	Uesc|g3415	UhoB|UHOR_07169	UhoO|g667	Umay|um12294	Utcp|g4259	Utri|g6337
ortho1455	Mpen|mp01447	Srei|sr15885	Ssci|g5759_chr18_Ss	Uesc|g3416	UhoB|UHOR_07171	UhoO|g666	Umay|um05004	Utcp|g4260	Utri|g6338
ortho1456	Mpen|mp01446	Srei|sr15886	Ssci|g5758_chr18_Ss	Uesc|g3417	UhoB|UHOR_07172	UhoO|g665	Umay|um05005	Utcp|g4261	Utri|g6339
ortho1457	Mpen|mp01443	Srei|sr15887	Ssci|g5757_chr18_Ss	Uesc|g3418	UhoB|UHOR_07173	UhoO|g664	Umay|um11560	Utri|g6340	Utcp|g4262
ortho1458	Mpen|mp01419	Srei|sr16125	Ssci|g6058_chr20_Ss	Uesc|g5417	UhoB|UHOR_07802	UhoO|g7608	Umay|um05438	Utcp|g6213	Utri|g896
ortho1459	Mpen|mp01428	Srei|sr16126	Ssci|g6059_chr20_Ss	Uesc|g5416	UhoB|UHOR_07804	UhoO|g7609	Umay|um05439	Utcp|g6212	Utri|g897
ortho1460	Mpen|mp01429	Srei|sr16132	Ssci|g6069_chr20_Ss	Uesc|g5412	UhoB|UHOR_07812	UhoO|g7614	Umay|um05447	Utcp|g6208	Utri|g909
ortho1461	Mpen|mp01418	Srei|sr16133	Ssci|g6070_chr20_Ss	Uesc|g5410	UhoB|UHOR_07813	UhoO|g7615	Umay|um05449	Utcp|g6207	Utri|g912
ortho1462	Mpen|mp01426	Srei|sr16134	Ssci|g6071_chr20_Ss	Uesc|g5409	UhoB|UHOR_07817	UhoO|g7531	Umay|um05450	Utcp|g1941	Utri|g913
ortho1463	Mpen|mp01424	Srei|sr16138	Ssci|g6074_chr20_Ss	Uesc|g5405	UhoB|UHOR_07823	UhoO|g7528	Umay|um05454	Utcp|g1939	Utri|g915
ortho1464	Mpen|mp01422	Srei|sr16139	Ssci|g6075_chr20_Ss	Uesc|g5404	UhoB|UHOR_07824	Umay|um11577	Utcp|g1938	Utri|g916	UhoO|g7527
ortho1465	Mpen|mp01440	Srei|sr16448	Ssci|g1239_chr02_Ss	Uesc|g5192	UhoB|UHOR_08310	UhoO|g4509	Umay|um11293	Utcp|g1701	Utri|g3745
ortho1466	Mpen|mp01439	Srei|sr16449	Ssci|g1238_chr02_Ss	Uesc|g5191	UhoB|UHOR_08311	UhoO|g4508	Umay|um05827	Utcp|g1700	Utri|g3746
ortho1467	Mpen|mp01437	Srei|sr16451	Ssci|g1236_chr02_Ss	Uesc|g5189	UhoB|UHOR_08316	UhoO|g4506	Umay|um05829	Utcp|g1698	Utri|g3749
ortho1468	Mpen|mp01436	Srei|sr16453	Ssci|g1234_chr02_Ss	Uesc|g5187	UhoB|UHOR_08318	UhoO|g4504	Umay|um05831	Utcp|g1696	Utri|g3751
ortho1469	Mpen|mp01430	Srei|sr16454	Ssci|g1233_chr02_Ss	Uesc|g5186	UhoB|UHOR_08319	UhoO|g4503	Umay|um05832	Utcp|g1695	Utri|g3752
ortho1470	Mpen|mp01435	Srei|sr16455	Ssci|g1232_chr02_Ss	Uesc|g5185	UhoB|UHOR_08321	UhoO|g4502	Umay|um05833	Utcp|g1694	Utri|g3753
ortho1471	Mpen|mp01431	Srei|sr16456	Ssci|g1231_chr02_Ss	Uesc|g1409	UhoB|UHOR_08323	UhoO|g4501	Umay|um05834	Utcp|g1693	Utri|g3754
ortho1472	Mpen|mp01432	Srei|sr16457	Ssci|g1230_chr02_Ss	Uesc|g1410	UhoB|UHOR_08324	UhoO|g4500	Umay|um05835	Utcp|g1692	Utri|g3755
ortho1473	Mpen|mp01434	Srei|sr16458	Ssci|g1229_chr02_Ss	Uesc|g1411	UhoB|UHOR_08326	UhoO|g4499	Umay|um05836	Utcp|g1691	Utri|g3756
ortho1474	Mpen|mp01433	Srei|sr16459	Ssci|g1228_chr02_Ss	Uesc|g1412	UhoB|UHOR_08327	UhoO|g4498	Umay|um11194	Utcp|g1690	Utri|g3757
ortho1475	Mpen|mp01520	Srei|sr11605	Ssci|g270_chr01_Ss	Uesc|g5799	UhoB|UHOR_00400	UhoO|g3768	Umay|um00254	Utcp|g4970	Utri|g1
ortho1476	Mpen|mp01519	Srei|sr11608	Ssci|g273_chr01_Ss	Uesc|g5171	UhoB|UHOR_00404	UhoO|g7320	Umay|um12148	Utcp|g4973	Utri|g4
ortho1477	Mpen|mp01518	Srei|sr11610	Ssci|g275_chr01_Ss	Uesc|g5170	UhoB|UHOR_00408	UhoO|g7322	Umay|um00259	Utcp|g4976	Utri|g6
ortho1478	Mpen|mp01515	Srei|sr11616	Ssci|g280_chr01_Ss	Uesc|g5177	UhoB|UHOR_00414	UhoO|g3030	Umay|um00265	Utcp|g4980	Utri|g12
ortho1479	Mpen|mp01514	Srei|sr11617	Ssci|g281_chr01_Ss	Uesc|g5178	UhoB|UHOR_00416	UhoO|g3033	Umay|um00266	Utcp|g4981	Utri|g13
ortho1480	Mpen|mp01513	Srei|sr11619	Ssci|g283_chr01_Ss	Uesc|g5180	UhoB|UHOR_00419	UhoO|g3035	Umay|um10965	Utcp|g4983	Utri|g15
ortho1481	Mpen|mp01512	Srei|sr11621	Ssci|g285_chr01_Ss	Uesc|g5182	UhoB|UHOR_00423	UhoO|g3037	Umay|um10966	Utcp|g4987	Utri|g17
ortho1482	Mpen|mp01511	Srei|sr11626	Ssci|g289_chr01_Ss	Uesc|g1407	UhoB|UHOR_00431	UhoO|g3565	Umay|um00274	Utcp|g4160	Utri|g426
ortho1483	Mpen|mp01508	Srei|sr11633	Ssci|g296_chr01_Ss	Uesc|g1400	UhoB|UHOR_00441	UhoO|g3557	Umay|um10087	Utcp|g4154	Utri|g419
ortho1484	Mpen|mp01505	Srei|sr11645	Ssci|g308_chr01_Ss	Uesc|g1389	UhoB|UHOR_00458	UhoO|g7560	Umay|um00293	Utcp|g2845	Utri|g407
ortho1485	Mpen|mp01504	Srei|sr11646	Ssci|g309_chr01_Ss	Uesc|g1388	UhoB|UHOR_00459	UhoO|g7561	Umay|um10091	Utcp|g2844	Utri|g406
ortho1486	Mpen|mp01503	Srei|sr11647	Ssci|g310_chr01_Ss	Uesc|g1387	UhoB|UHOR_00461	UhoO|g7562	Umay|um00295	Utcp|g2843	Utri|g405
ortho1487	Mpen|mp01502	Srei|sr11650	Ssci|g313_chr01_Ss	Uesc|g1384	UhoB|UHOR_00464	UhoO|g7565	Umay|um00298	Utcp|g2840	Utri|g402
ortho1488	Mpen|mp01501	Srei|sr11651	Ssci|g314_chr01_Ss	Uesc|g1383	UhoB|UHOR_00466	UhoO|g7566	Umay|um00299	Utcp|g2839	Utri|g401
ortho1489	Mpen|mp01498	Srei|sr11656	Ssci|g319_chr01_Ss	Uesc|g1377	UhoB|UHOR_00473	UhoO|g6825	Umay|um00304	Utcp|g2835	Utri|g396
ortho1490	Mpen|mp01497	Srei|sr11660	Ssci|g321_chr01_Ss	Uesc|g1375	UhoB|UHOR_00477	UhoO|g6822	Umay|um00308	Utcp|g4736	Utri|g393
ortho1491	Mpen|mp01496	Srei|sr11662	Ssci|g323_chr01_Ss	Uesc|g1373	UhoB|UHOR_00479	UhoO|g321	Umay|um00310	Utcp|g4734	Utri|g390
ortho1492	Mpen|mp01495	Srei|sr11664	Ssci|g325_chr01_Ss	Uesc|g1371	UhoB|UHOR_00483	UhoO|g319	Umay|um10094	Utcp|g4731	Utri|g388
ortho1493	Mpen|mp01493	Srei|sr11665	Ssci|g327_chr01_Ss	Uesc|g1369	UhoB|UHOR_00485	UhoO|g318	Umay|um10095	Utcp|g4730	Utri|g387
ortho1494	Mpen|mp01491	Srei|sr11666	Ssci|g328_chr01_Ss	Uesc|g1368	UhoB|UHOR_00487	UhoO|g316	Umay|um00315	Utcp|g4729	Utri|g386
ortho1495	Mpen|mp01492	Srei|sr11667	Ssci|g329_chr01_Ss	Uesc|g1367	UhoB|UHOR_00488	UhoO|g315	Umay|um00316	Utcp|g4728	Utri|g385
ortho1496	Mpen|mp01564	Srei|sr12483	Ssci|g2295_chr05_Ss	Uesc|g5664	UhoB|UHOR_02126	UhoO|g4188	Umay|um11334	Utcp|g6029	Utri|g6233
ortho1497	Mpen|mp01565	Srei|sr12486	Ssci|g2292_chr05_Ss	Uesc|g5667	UhoB|UHOR_02130	UhoO|g4185	Umay|um11335	Utcp|g6032	Utri|g6230
ortho1498	Mpen|mp01570	Srei|sr12487	Ssci|g2291_chr05_Ss	Uesc|g5668	UhoB|UHOR_02131	UhoO|g4184	Umay|um11336	Utcp|g6033	Utri|g6229
ortho1499	Mpen|mp01566	Srei|sr12488	Ssci|g2290_chr05_Ss	Uesc|g5669	UhoB|UHOR_02133	UhoO|g4183	Umay|um01421	Utcp|g6034	Utri|g6228
ortho1500	Mpen|mp01567	Srei|sr12494	Ssci|g2284_chr05_Ss	Uesc|g5676	UhoB|UHOR_02144	UhoO|g4176	Umay|um01428	Utcp|g2099	Utri|g6222
ortho1501	Mpen|mp01533	Srei|sr13621	Ssci|g2727_chr06_Ss	Uesc|g3923	UhoB|UHOR_04126	UhoO|g2231	Umay|um02580	Utcp|g4524	Utri|g5703
ortho1502	Mpen|mp01534	Srei|sr13622	Ssci|g2726_chr06_Ss	Uesc|g3924	UhoB|UHOR_04128	UhoO|g2229	Umay|um02581	Utcp|g4523	Utri|g5704
ortho1503	Mpen|mp01535	Srei|sr13623	Ssci|g2725_chr06_Ss	Uesc|g3925	UhoB|UHOR_04129	UhoO|g2227	Umay|um02582	Utcp|g4522	Utri|g5705
ortho1504	Mpen|mp01531	Srei|sr13624	Ssci|g2724_chr06_Ss	Uesc|g3927	UhoB|UHOR_04130	UhoO|g2226	Umay|um02583	Utcp|g4521	Utri|g5706
ortho1505	Mpen|mp01536	Srei|sr13625	Ssci|g2723_chr06_Ss	Uesc|g3928	UhoB|UHOR_04131	UhoO|g2225	Umay|um02584	Utcp|g4520	Utri|g5707
ortho1506	Mpen|mp01532	Srei|sr13642	Ssci|g2728_chr06_Ss	Uesc|g3922	UhoB|UHOR_04124	UhoO|g2232	Umay|um02579	Utcp|g4525	Utri|g5702
ortho1507	Mpen|mp01560	Srei|sr13853	Ssci|g2931_chr06_Ss	Uesc|g5399	UhoB|UHOR_04445	UhoO|g5578	Umay|um10607	Utcp|g6236	Utri|g4678
ortho1508	Mpen|mp01559	Srei|sr13854	Ssci|g2932_chr06_Ss	Uesc|g5398	UhoB|UHOR_04446	UhoO|g5579	Umay|um02801	Utcp|g6235	Utri|g4679
ortho1509	Mpen|mp01544	Srei|sr13997	Ssci|g3131_chr07_Ss	Uesc|g893	UhoB|UHOR_04631	UhoO|g6811	Umay|um10326	Utcp|g1879	Utri|g719
ortho1510	Mpen|mp01553	Srei|sr13998	Ssci|g3130_chr07_Ss	Uesc|g894	UhoB|UHOR_04632	UhoO|g6812	Umay|um10327	Utcp|g1878	Utri|g720
ortho1511	Mpen|mp01545	Srei|sr13999	Ssci|g3129_chr07_Ss	Uesc|g895	UhoB|UHOR_04633	UhoO|g6813	Umay|um02942	Utcp|g1877	Utri|g721
ortho1512	Mpen|mp01546	Srei|sr14000	Ssci|g3128_chr07_Ss	Uesc|g896	UhoB|UHOR_04635	UhoO|g7084	Umay|um10329	Utcp|g1876	Utri|g722
ortho1513	Mpen|mp01549	Srei|sr14001	Ssci|g3127_chr07_Ss	Uesc|g897	UhoB|UHOR_04636	UhoO|g7083	Umay|um02944	Utcp|g1875	Utri|g723
ortho1514	Mpen|mp01548	Srei|sr14002	Ssci|g3126_chr07_Ss	Uesc|g898	UhoB|UHOR_04637	UhoO|g7082	Umay|um02945	Utcp|g1874	Utri|g724
ortho1515	Mpen|mp01551	Srei|sr14003	Ssci|g3125_chr07_Ss	Uesc|g899	UhoB|UHOR_04638	UhoO|g4968	Umay|um10330	Utcp|g1873	Utri|g725
ortho1516	Mpen|mp01547	Srei|sr14004	Ssci|g3124_chr07_Ss	Uesc|g900	UhoB|UHOR_04639	UhoO|g4969	Umay|um10331	Utcp|g1872	Utri|g726
ortho1517	Mpen|mp01552	Srei|sr14005	Ssci|g3123_chr07_Ss	Uesc|g901	UhoB|UHOR_04640	UhoO|g4970	Umay|um02948	Utcp|g1871	Utri|g727
ortho1518	Mpen|mp01529	Srei|sr14388	Ssci|g4613_chr13_Ss	Uesc|g2194	UhoB|UHOR_05261	Umay|um03398	Utcp|g6075	Utri|g1090	UhoO|g4306
ortho1519	Mpen|mp01522	Srei|sr14389	Ssci|g4614_chr13_Ss	Uesc|g2195	UhoB|UHOR_05262	UhoO|g4305	Umay|um11067	Utcp|g6074	Utri|g1091
ortho1520	Mpen|mp01543	Srei|sr16077	Ssci|g6291_chr21_Ss	Uesc|g4683	UhoB|UHOR_07447	UhoO|g635	Umay|um10916	Utcp|g2138	Utri|g4515
ortho1521	Mpen|mp01542	Srei|sr16079	Ssci|g6289_chr21_Ss	Uesc|g4685	UhoB|UHOR_07455	UhoO|g1483	Umay|um05745	Utcp|g2136	Utri|g4517
ortho1522	Mpen|mp01537	Srei|sr16080	Ssci|g6288_chr21_Ss	Uesc|g4686	UhoB|UHOR_07458	UhoO|g6802	Umay|um05746	Utcp|g2135	Utri|g4518
ortho1523	Mpen|mp01541	Srei|sr16081	Ssci|g6287_chr21_Ss	Uesc|g4687	UhoB|UHOR_07460	UhoO|g6801	Umay|um10918	Utcp|g2134	Utri|g4519
ortho1524	Mpen|mp01538	Srei|sr16082	Ssci|g6286_chr21_Ss	Uesc|g4688	UhoB|UHOR_07461	UhoO|g6800	Umay|um05747	Utcp|g2133	Utri|g4520
ortho1525	Mpen|mp01539	Srei|sr16083	Ssci|g6285_chr21_Ss	Uesc|g4689	UhoB|UHOR_07465	UhoO|g6795	Umay|um05748	Utcp|g6272	Utri|g4521
ortho1526	Mpen|mp01540	Srei|sr16084	Ssci|g6284_chr21_Ss	Uesc|g4690	UhoB|UHOR_07467	UhoO|g6794	Umay|um05749	Utcp|g6273	Utri|g4522
ortho1527	Mpen|mp01563	Ssci|g2297_chr05_Ss	Umay|um01414	Utcp|g6027	Utri|g6235	Srei|sr12481	Uesc|g5662	UhoB|UHOR_02122	UhoO|g4190
ortho1528	Mpen|mp01600	Srei|sr10147.2	Ssci|g489_chr01_Ss	Uesc|g1209	UhoB|UHOR_00731	UhoO|g3049	Umay|um00467	Utcp|g1494	Utri|g223
ortho1529	Mpen|mp01598	Srei|sr10148	Ssci|g490_chr01_Ss	Uesc|g1208	UhoB|UHOR_00732	UhoO|g20	Umay|um00468	Utcp|g1495	Utri|g221
ortho1530	Mpen|mp01593	Srei|sr10150	Ssci|g491_chr01_Ss	Uesc|g1207	UhoB|UHOR_00733	UhoO|g21	Umay|um00469	Utcp|g1496	Utri|g220
ortho1531	Mpen|mp01597	Srei|sr10151.2	Ssci|g492_chr01_Ss	Uesc|g1206	UhoB|UHOR_00734	UhoO|g22	Umay|um10118	Utcp|g1497	Utri|g219
ortho1532	Mpen|mp01594	Srei|sr10152	Ssci|g493_chr01_Ss	Uesc|g1205	UhoB|UHOR_00735	UhoO|g23	Umay|um10119	Utcp|g1498	Utri|g218
ortho1533	Mpen|mp01596	Srei|sr10153.2	Ssci|g494_chr01_Ss	Uesc|g1204	UhoB|UHOR_00738	UhoO|g24	Umay|um12155	Utcp|g1499	Utri|g217
ortho1534	Mpen|mp01595	Srei|sr10156.2	Ssci|g495_chr01_Ss	Uesc|g1203	UhoB|UHOR_00739	UhoO|g27	Umay|um00473	Utcp|g1500	Utri|g216
ortho1535	Mpen|mp01585	Srei|sr12341	Ssci|g2039_chr04_Ss	Uesc|g1601	UhoB|UHOR_01567	UhoO|g3867	Umay|um11268	Utcp|g11	Utri|g2017
ortho1536	Mpen|mp01592	Srei|sr12342	Ssci|g2038_chr04_Ss	Uesc|g1602	UhoB|UHOR_01568	UhoO|g3868	Umay|um01040	Utcp|g12	Utri|g2016
ortho1537	Mpen|mp01591	Srei|sr12343	Ssci|g2021_chr04_Ss	Uesc|g1603	UhoB|UHOR_01570	UhoO|g3869	Umay|um01042	Utcp|g13	Utri|g2015
ortho1538	Mpen|mp01590	Srei|sr12346	Ssci|g2024_chr04_Ss	Uesc|g1606	UhoB|UHOR_01573	UhoO|g3111	Umay|um01045	Utcp|g16	Utri|g2012
ortho1539	Mpen|mp01589	Srei|sr12347	Ssci|g2025_chr04_Ss	Uesc|g1607	UhoB|UHOR_01574	UhoO|g3112	Umay|um11270	Utcp|g17	Utri|g2011
ortho1540	Mpen|mp01574	Srei|sr12482	Ssci|g2296_chr05_Ss	Uesc|g5663	UhoB|UHOR_02123	UhoO|g4189	Umay|um01415	Utcp|g6028	Utri|g6234
ortho1541	Mpen|mp01573	Srei|sr12484	Ssci|g2294_chr05_Ss	Uesc|g5665	UhoB|UHOR_02127	UhoO|g4187	Umay|um01417	Utcp|g6030	Utri|g6232
ortho1542	Mpen|mp01572	Srei|sr12485	Ssci|g2293_chr05_Ss	Uesc|g5666	UhoB|UHOR_02129	UhoO|g4186	Umay|um01418	Utcp|g6031	Utri|g6231
ortho1543	Mpen|mp01611	Srei|sr14455	Ssci|g4670_chr13_Ss	Uesc|g2883	UhoB|UHOR_05337	UhoO|g5084	Umay|um03464	Utcp|g3659	Utri|g1149
ortho1544	Mpen|mp01612	Srei|sr14457	Ssci|g4672_chr13_Ss	Uesc|g2885	UhoB|UHOR_05339	UhoO|g5086	Umay|um03466	Utcp|g3707	Utri|g1151
ortho1545	Mpen|mp01614	Srei|sr14459	Ssci|g4674_chr13_Ss	Uesc|g2887	UhoB|UHOR_05342	UhoO|g5088	Umay|um03468	Utcp|g3706	Utri|g1153
ortho1546	Mpen|mp01615	Srei|sr14463	Ssci|g4678_chr13_Ss	Uesc|g2892	UhoB|UHOR_05346	UhoO|g2617	Umay|um03473	Utcp|g3702	Utri|g1157
ortho1547	Mpen|mp01616	Srei|sr14464	Ssci|g4679_chr13_Ss	Uesc|g2893	UhoB|UHOR_05348	UhoO|g2615	Umay|um03474	Utcp|g3701	Utri|g1158
ortho1548	Mpen|mp01617	Srei|sr14466	Ssci|g4681_chr13_Ss	Uesc|g2895	UhoB|UHOR_05350	UhoO|g2614	Umay|um03477	Utcp|g3699	Utri|g1160
ortho1549	Mpen|mp01619	Srei|sr14474	Ssci|g4688_chr13_Ss	Uesc|g2905	UhoB|UHOR_05361	UhoO|g2606	Umay|um03486	Utcp|g3690	Utri|g1168
ortho1550	Mpen|mp01620	Srei|sr14476	Ssci|g4690_chr13_Ss	Uesc|g2908	UhoB|UHOR_05364	UhoO|g3732	Umay|um11083	Utcp|g3688	Utri|g1170
ortho1551	Mpen|mp01621	Srei|sr14481	Ssci|g4694_chr13_Ss	Uesc|g2912	UhoB|UHOR_05372	UhoO|g3727	Umay|um03491	Utcp|g3684	Utri|g1174
ortho1552	Mpen|mp01648	Srei|sr14484	Ssci|g4697_chr13_Ss	Uesc|g2915	UhoB|UHOR_05377	UhoO|g3724	Umay|um03494	Utcp|g3681	Utri|g1176
ortho1553	Mpen|mp01624	Srei|sr14485	Ssci|g4698_chr13_Ss	Uesc|g2916	UhoB|UHOR_05378	UhoO|g3723	Umay|um03495	Utcp|g3680	Utri|g1177
ortho1554	Mpen|mp01623	Srei|sr14486	Ssci|g4699_chr13_Ss	Uesc|g2917	UhoB|UHOR_05379	UhoO|g3722	Umay|um03496	Utcp|g3679	Utri|g1178
ortho1555	Mpen|mp01649	Srei|sr14488	Ssci|g4701_chr13_Ss	Uesc|g2918	UhoB|UHOR_05382	UhoO|g3720	Umay|um03498	Utcp|g3678	Utri|g1180
ortho1556	Mpen|mp01622	Srei|sr14490	Ssci|g4703_chr13_Ss	Uesc|g2920	UhoB|UHOR_05384	UhoO|g3718	Umay|um11090	Utcp|g3676	Utri|g1182
ortho1557	Mpen|mp01625	Srei|sr14494	Ssci|g4706_chr13_Ss	Uesc|g2925	UhoB|UHOR_05388	UhoO|g1741	Umay|um11092	Utcp|g3672	Utri|g1186
ortho1558	Mpen|mp01644	Srei|sr14495	Ssci|g4707_chr13_Ss	Uesc|g2926	UhoB|UHOR_05390	UhoO|g1740	Umay|um03504	Utcp|g3671	Utri|g1187
ortho1559	Mpen|mp01626	Srei|sr14496	Ssci|g4708_chr13_Ss	Uesc|g2927	UhoB|UHOR_05392	UhoO|g1739	Umay|um03506	Utcp|g3670	Utri|g1188
ortho1560	Mpen|mp01643	Srei|sr14497	Ssci|g4709_chr13_Ss	Uesc|g2928	UhoB|UHOR_05393	UhoO|g1738	Umay|um03505	Utcp|g3669	Utri|g1189
ortho1561	Mpen|mp01633	Srei|sr14498	Ssci|g4710_chr13_Ss	Uesc|g2929	UhoB|UHOR_05394	UhoO|g1736	Umay|um03507	Utcp|g3668	Utri|g1191
ortho1562	Mpen|mp01632	Srei|sr14499	Ssci|g4711_chr13_Ss	Uesc|g2930	UhoB|UHOR_05395	UhoO|g1735	Umay|um03508	Utcp|g3667	Utri|g1192
ortho1563	Mpen|mp01639	Srei|sr14500	Ssci|g4712_chr13_Ss	Uesc|g2931	UhoB|UHOR_05396	UhoO|g1734	Umay|um11782	Utcp|g3666	Utri|g1193
ortho1564	Mpen|mp01631	Srei|sr14501	Ssci|g4713_chr13_Ss	Uesc|g2932	UhoB|UHOR_05399	UhoO|g1733	Umay|um11093	Utcp|g3665	Utri|g1194
ortho1565	Mpen|mp01640	Srei|sr14502	Ssci|g4714_chr13_Ss	Uesc|g2933	UhoB|UHOR_05401	UhoO|g1731	Umay|um03511	Utcp|g3664	Utri|g1195
ortho1566	Mpen|mp01630	Srei|sr14503	Ssci|g4715_chr13_Ss	Uesc|g2934	UhoB|UHOR_05402	UhoO|g1730	Umay|um11095	Utcp|g3663	Utri|g1196
ortho1567	Mpen|mp01629	Srei|sr14506	Ssci|g4717_chr13_Ss	Uesc|g2936	UhoB|UHOR_05406	UhoO|g1728	Umay|um03514	Utcp|g3502	Utri|g1198
ortho1568	Mpen|mp01641	Srei|sr14507	Ssci|g4718_chr13_Ss	Uesc|g2937	UhoB|UHOR_05407	UhoO|g1727	Umay|um03515	Utcp|g3503	Utri|g1199
ortho1569	Mpen|mp01628	Srei|sr14508	Ssci|g4719_chr13_Ss	Uesc|g2938	UhoB|UHOR_14934	UhoO|g1726	Umay|um12233	Utcp|g3504	Utri|g1200
ortho1570	Mpen|mp01627	Srei|sr14509	Ssci|g4720_chr13_Ss	Uesc|g2940	UhoB|UHOR_14935	UhoO|g1725	Umay|um03517	Utcp|g3505	Utri|g1201
ortho1571	Mpen|mp01637	Srei|sr14512	Ssci|g4723_chr13_Ss	Uesc|g2944	UhoB|UHOR_05414	UhoO|g4018	Umay|um03520	Utcp|g3508	Utri|g1204
ortho1572	Mpen|mp01638	Srei|sr14513	Ssci|g4724_chr13_Ss	Uesc|g2945	UhoB|UHOR_05415	UhoO|g4017	Umay|um03521	Utcp|g3509	Utri|g1206
ortho1573	Mpen|mp01634	Srei|sr14518	Ssci|g4732_chr13_Ss	Uesc|g2949	UhoB|UHOR_05421	UhoO|g4013	Umay|um03525	Utcp|g3513	Utri|g1210
ortho1574	Mpen|mp01636	Srei|sr14519	Ssci|g4733_chr13_Ss	Uesc|g2950	UhoB|UHOR_05422	UhoO|g4012	Umay|um11097	Utcp|g3514	Utri|g1211
ortho1575	Mpen|mp01635	Srei|sr14520	Ssci|g4734_chr13_Ss	Uesc|g2951	UhoB|UHOR_05424	UhoO|g4011	Umay|um11098	Utcp|g3515	Utri|g1212
ortho1576	Mpen|mp01584	Srei|sr14846	Ssci|g5410_chr16_Ss	Uesc|g2401	UhoB|UHOR_05969	UhoO|g2467	Umay|um03942	Utcp|g2741	Utri|g5381
ortho1577	Mpen|mp01578	Srei|sr14847	Ssci|g5409_chr16_Ss	Uesc|g2402	UhoB|UHOR_05970	UhoO|g2466	Umay|um03943	Utcp|g2742	Utri|g5380
ortho1578	Mpen|mp01583	Srei|sr14848	Ssci|g5408_chr16_Ss	Uesc|g2403	UhoB|UHOR_05971	UhoO|g2465	Umay|um03944	Utcp|g2743	Utri|g5379
ortho1579	Mpen|mp01610	Srei|sr16293	Ssci|g6220_chr20_Ss	Uesc|g788	UhoB|UHOR_08035	UhoO|g3462	Umay|um05605	Utcp|g5713	Utri|g6157
ortho1580	Mpen|mp01602	Srei|sr16294	Ssci|g6221_chr20_Ss	Uesc|g789	UhoB|UHOR_08036	UhoO|g3463	Umay|um05606	Utcp|g5714	Utri|g6158
ortho1581	Mpen|mp01603	Srei|sr16295	Ssci|g6222_chr20_Ss	Uesc|g790	UhoB|UHOR_08038	UhoO|g3465	Umay|um05607	Utcp|g5715	Utri|g6159
ortho1582	Mpen|mp01609	Srei|sr16296	Ssci|g6223_chr20_Ss	Uesc|g791	UhoB|UHOR_08039	UhoO|g3466	Umay|um05608	Utcp|g5716	Utri|g6160
ortho1583	Mpen|mp01604	Srei|sr16297	Ssci|g6224_chr20_Ss	Uesc|g792	UhoB|UHOR_08040	UhoO|g3467	Umay|um05609	Utcp|g5717	Utri|g6161
ortho1584	Mpen|mp01608	Srei|sr16298	Ssci|g6225_chr20_Ss	Uesc|g793	UhoB|UHOR_08042	UhoO|g3468	Umay|um05610	Utcp|g5718	Utri|g6151
ortho1585	Mpen|mp01690	Srei|sr10711.2	Ssci|g1813_chr03_Ss	Uesc|g5021	UhoB|UHOR_02907	UhoO|g7423	Umay|um01957	Utcp|g4598	Utri|g2384
ortho1586	Mpen|mp01688	Srei|sr10712.2	Ssci|g1812_chr03_Ss	Uesc|g5022	UhoB|UHOR_02909	UhoO|g1118	Umay|um01958	Utcp|g4582	Utri|g2385
ortho1587	Mpen|mp01687	Srei|sr10714	Ssci|g1811_chr03_Ss	Uesc|g5023	UhoB|UHOR_02910	UhoO|g1119	Umay|um01959	Utcp|g4581	Utri|g2386
ortho1588	Mpen|mp01686	Srei|sr10717	Ssci|g1809_chr03_Ss	Uesc|g5025	UhoB|UHOR_02913	UhoO|g1121	Umay|um01961	Utcp|g4579	Utri|g2389
ortho1589	Mpen|mp01669	Srei|sr12657	Ssci|g1414_chr03_Ss	Uesc|g6342	UhoB|UHOR_02358	UhoO|g3022	Umay|um11688	Utcp|g6089	Utri|g2813
ortho1590	Mpen|mp01682	Srei|sr12658	Ssci|g1415_chr03_Ss	Uesc|g6343	UhoB|UHOR_02360	UhoO|g3021	Umay|um01595	Utcp|g6088	Utri|g2814
ortho1591	Mpen|mp01681	Srei|sr12660	Ssci|g1417_chr03_Ss	Uesc|g5634	UhoB|UHOR_02364	UhoO|g3019	Umay|um01597	Utcp|g3453	Utri|g2816
ortho1592	Mpen|mp01672	Srei|sr12662	Ssci|g1418_chr03_Ss	Uesc|g5632	UhoB|UHOR_02367	UhoO|g3017	Umay|um11691	Utcp|g3455	Utri|g2818
ortho1593	Mpen|mp01678	Srei|sr12666	Ssci|g1422_chr03_Ss	Uesc|g5631	UhoB|UHOR_02372	UhoO|g3013	Umay|um11692	Utcp|g3458	Utri|g2822
ortho1594	Mpen|mp01674	Srei|sr12669	Ssci|g1423_chr03_Ss	Uesc|g5629	UhoB|UHOR_02376	UhoO|g6180	Umay|um11695	Utcp|g3460	Utri|g2825
ortho1595	Mpen|mp01683	Srei|sr12949	Ssci|g1818_chr03_Ss	Uesc|g5051	UhoB|UHOR_02946	UhoO|g2495	Umay|um01989	Utcp|g4555	Utri|g2416
ortho1596	Mpen|mp01714	Srei|sr13029	Ssci|g3596_chr09_Ss	Uesc|g5705	UhoB|UHOR_03062	UhoO|g1256	Umay|um10177	Utcp|g1808	Utri|g5837
ortho1597	Mpen|mp01708	Srei|sr13030	Ssci|g3597_chr09_Ss	Uesc|g5704	UhoB|UHOR_03065	UhoO|g1257	Umay|um05125	Utcp|g1809	Utri|g5838
ortho1598	Mpen|mp01712	Srei|sr13031	Ssci|g3598_chr09_Ss	Uesc|g5703	UhoB|UHOR_03066	UhoO|g1258	Umay|um05126	Utcp|g3765	Utri|g5839
ortho1599	Mpen|mp01709	Srei|sr13032	Ssci|g3599_chr09_Ss	Uesc|g5702	UhoB|UHOR_03067	UhoO|g5482	Umay|um05127	Utcp|g3766	Utri|g5840
ortho1600	Mpen|mp01710	Srei|sr13035	Ssci|g3602_chr09_Ss	Uesc|g5699	UhoB|UHOR_03071	UhoO|g5484	Umay|um05130	Utcp|g3769	Utri|g5842
ortho1601	Mpen|mp01706	Srei|sr13037	Ssci|g3604_chr09_Ss	Uesc|g5697	UhoB|UHOR_03073	UhoO|g5486	Umay|um05132	Utcp|g3771	Utri|g5844
ortho1602	Mpen|mp01698	Srei|sr13038	Ssci|g3605_chr09_Ss	Uesc|g5696	UhoB|UHOR_03074	UhoO|g5487	Umay|um05134	Utcp|g3772	Utri|g5845
ortho1603	Mpen|mp01705	Srei|sr13039	Ssci|g3606_chr09_Ss	Uesc|g5695	UhoB|UHOR_03075	UhoO|g5488	Umay|um10179	Utcp|g3773	Utri|g5846
ortho1604	Mpen|mp01700	Srei|sr13040	Ssci|g3607_chr09_Ss	Uesc|g5694	UhoB|UHOR_03077	UhoO|g5489	Umay|um05136	Utcp|g3774	Utri|g5847
ortho1605	Mpen|mp01704	Srei|sr13041	Ssci|g3608_chr09_Ss	Uesc|g5693	UhoB|UHOR_03078	UhoO|g5490	Umay|um05137	Utcp|g3775	Utri|g5848
ortho1606	Mpen|mp01701	Srei|sr13042	Ssci|g3609_chr09_Ss	Uesc|g5692	UhoB|UHOR_03079	UhoO|g5491	Umay|um05138	Utcp|g3776	Utri|g5849
ortho1607	Mpen|mp01702	Srei|sr13043	Ssci|g3610_chr09_Ss	Uesc|g5690	UhoB|UHOR_03080	UhoO|g5492	Umay|um05139	Utcp|g3777	Utri|g5850
ortho1608	Mpen|mp01721	Srei|sr13250	Ssci|g4365_chr11_Ss	Uesc|g5437	UhoB|UHOR_03377	UhoO|g7180	Umay|um12074	Utcp|g5108	Utri|g5079
ortho1609	Mpen|mp01728	Srei|sr13251	Ssci|g4364_chr11_Ss	Uesc|g5436	UhoB|UHOR_03381	UhoO|g2063	Umay|um11905	Utcp|g5109	Utri|g5076
ortho1610	Mpen|mp01727	Srei|sr13252	Ssci|g4363_chr11_Ss	Uesc|g5435	UhoB|UHOR_03382	UhoO|g2064	Umay|um02034	Utcp|g5110	Utri|g5075
ortho1611	Mpen|mp01722	Srei|sr13253	Ssci|g4362_chr11_Ss	Uesc|g5434	UhoB|UHOR_03383	UhoO|g2065	Umay|um02035	Utcp|g5111	Utri|g5074
ortho1612	Mpen|mp01726	Srei|sr13254	Ssci|g4361_chr11_Ss	Uesc|g5433	UhoB|UHOR_03385	UhoO|g2066	Umay|um11906	Utcp|g5112	Utri|g5073
ortho1613	Mpen|mp01725	Srei|sr13255	Ssci|g4360_chr11_Ss	Uesc|g5432	UhoB|UHOR_03386	UhoO|g2067	Umay|um02037	Utcp|g5113	Utri|g5072
ortho1614	Mpen|mp01723	Srei|sr13256	Ssci|g4358_chr11_Ss	Uesc|g5431	UhoB|UHOR_03389	UhoO|g2068	Umay|um11907	Utcp|g5115	Utri|g5071
ortho1615	Mpen|mp01724	Srei|sr13257	Ssci|g4357_chr11_Ss	Uesc|g5430	UhoB|UHOR_03390	UhoO|g2069	Umay|um02039	Utcp|g5116	Utri|g5070
ortho1616	Mpen|mp01693	Srei|sr13754	Ssci|g2832_chr06_Ss	Uesc|g1727	UhoB|UHOR_04322	UhoO|g7028	Umay|um11928	Utcp|g2484	Utri|g5599
ortho1617	Mpen|mp01696	Srei|sr13759	Ssci|g2836_chr06_Ss	Uesc|g1722	UhoB|UHOR_04325	UhoO|g1877	Umay|um02707	Utcp|g2478	Utri|g5587
ortho1618	Mpen|mp01695	Srei|sr13760	Ssci|g2837_chr06_Ss	Uesc|g1723	UhoB|UHOR_04321	UhoO|g7027	Umay|um11718	Utcp|g2477	Utri|g5586
ortho1619	Mpen|mp01691	Srei|sr13761	Ssci|g2838_chr06_Ss	Uesc|g1724	UhoB|UHOR_04320	UhoO|g1881	Umay|um11717	Utcp|g2480	Utri|g5585
ortho1620	Mpen|mp01694	Srei|sr13762	Ssci|g2839_chr06_Ss	Uesc|g1725	UhoB|UHOR_04317	UhoO|g1880	Umay|um11716	Utcp|g2481	Utri|g5584
ortho1621	Mpen|mp01692	Srei|sr13763	Ssci|g2840_chr06_Ss	Uesc|g1726	UhoB|UHOR_04328	UhoO|g1879	Umay|um02704	Utcp|g2482	Utri|g5583
ortho1622	Mpen|mp01666	Srei|sr14456	Ssci|g4671_chr13_Ss	Uesc|g2884	UhoB|UHOR_05338	UhoO|g5085	Umay|um03465	Utcp|g3660	Utri|g1150
ortho1623	Mpen|mp01665	Srei|sr14460	Ssci|g4675_chr13_Ss	Uesc|g2888	UhoB|UHOR_05343	UhoO|g4819	Umay|um03469	Utcp|g3705	Utri|g1154
ortho1624	Mpen|mp01663	Srei|sr14462	Ssci|g4677_chr13_Ss	Uesc|g2891	UhoB|UHOR_05345	UhoO|g2618	Umay|um03471	Utcp|g3703	Utri|g1156
ortho1625	Mpen|mp01661	Srei|sr14468	Ssci|g4682_chr13_Ss	Uesc|g2897	UhoB|UHOR_05353	UhoO|g2612	Umay|um10446	Utcp|g3697	Utri|g1162
ortho1626	Mpen|mp01660	Srei|sr14470	Ssci|g4684_chr13_Ss	Uesc|g2899	UhoB|UHOR_05356	UhoO|g2610	Umay|um03481	Utcp|g3695	Utri|g1164
ortho1627	Mpen|mp01658	Srei|sr14472	Ssci|g4686_chr13_Ss	Uesc|g2903	UhoB|UHOR_05359	UhoO|g2608	Umay|um10448	Utcp|g3692	Utri|g1166
ortho1628	Mpen|mp01657	Srei|sr14475	Ssci|g4689_chr13_Ss	Uesc|g2906	UhoB|UHOR_05362	UhoO|g2605	Umay|um03487	Utcp|g3689	Utri|g1169
ortho1629	Mpen|mp01654	Srei|sr14479	Ssci|g4692_chr13_Ss	Uesc|g2910	UhoB|UHOR_05368	UhoO|g3729	Umay|um11086	Utcp|g3686	Utri|g1172
ortho1630	Mpen|mp01653	Srei|sr14480	Ssci|g4693_chr13_Ss	Uesc|g2911	UhoB|UHOR_05369	UhoO|g3728	Umay|um11087	Utcp|g3685	Utri|g1173
ortho1631	Mpen|mp01652	Srei|sr14482	Ssci|g4695_chr13_Ss	Uesc|g2913	UhoB|UHOR_05374	UhoO|g3726	Umay|um11088	Utcp|g3683	Utri|g1175
ortho1632	Mpen|mp01650	Srei|sr14489	Ssci|g4702_chr13_Ss	Uesc|g2919	UhoB|UHOR_05383	UhoO|g3719	Umay|um11089	Utcp|g3677	Utri|g1181
ortho1633	Mpen|mp01651	Srei|sr14491	Ssci|g4704_chr13_Ss	Uesc|g2921	UhoB|UHOR_05385	UhoO|g3717	Umay|um11091	Utcp|g3675	Utri|g1183
ortho1634	Mpen|mp01729	Srei|sr14547	Ssci|g4760_chr13_Ss	Uesc|g2979	UhoB|UHOR_05465	UhoO|g1946	Umay|um03554	Utcp|g3540	Utri|g1238
ortho1635	Mpen|mp01720	Srei|sr14644	Ssci|g5107_chr15_Ss	Uesc|g2024	UhoB|UHOR_05651	UhoO|g3637	Umay|um03698	Utcp|g5941	Utri|g4217
ortho1636	Mpen|mp01717	Srei|sr14645	Ssci|g5108_chr15_Ss	Uesc|g2023	UhoB|UHOR_05652	UhoO|g3638	Umay|um03699	Utcp|g5942	Utri|g4216
ortho1637	Mpen|mp01743	Srei|sr10941	Ssci|g692_chr01_Ss	Uesc|g5774	UhoB|UHOR_12742	UhoO|g5926	Umay|um02492	Utcp|g5151	Utri|g3387
ortho1638	Mpen|mp01731	Srei|sr11186	Ssci|g4767_chr13_Ss	Uesc|g2986	UhoB|UHOR_05569	UhoO|g1937	Umay|um03629	Utcp|g987	Utri|g1255
ortho1639	Mpen|mp01733	Srei|sr11187	Ssci|g4766_chr13_Ss	Uesc|g2985	UhoB|UHOR_05473	UhoO|g1940	Umay|um03631	Utcp|g986	Utri|g1256
ortho1640	Mpen|mp01754	Srei|sr13687	Ssci|g2770_chr06_Ss	Uesc|g3992	UhoB|UHOR_04224	UhoO|g4730	Umay|um02642	Utcp|g700	Utri|g5659
ortho1641	Mpen|mp01755	Srei|sr13689	Ssci|g2772_chr06_Ss	Uesc|g3990	UhoB|UHOR_04221	UhoO|g4732	Umay|um10297	Utcp|g698	Utri|g5657
ortho1642	Mpen|mp01756	Srei|sr13693	Ssci|g2775_chr06_Ss	Uesc|g3996	UhoB|UHOR_04229	UhoO|g4726	Umay|um10300	Utcp|g703	Utri|g5653
ortho1643	Mpen|mp01758	Srei|sr13697	Ssci|g2778_chr06_Ss	Uesc|g3999	UhoB|UHOR_04238	UhoO|g1273	Umay|um12194	Utcp|g706	Utri|g5650
ortho1644	Mpen|mp01759	Srei|sr13698	Ssci|g2779_chr06_Ss	Uesc|g4000	UhoB|UHOR_04239	UhoO|g1272	Umay|um02651	Utcp|g4113	Utri|g5649
ortho1645	Mpen|mp01760	Srei|sr13701	Ssci|g2781_chr06_Ss	Uesc|g4003	UhoB|UHOR_04243	UhoO|g1270	Umay|um02654	Utcp|g4116	Utri|g5646
ortho1646	Mpen|mp01761	Srei|sr13703	Ssci|g2783_chr06_Ss	Uesc|g4005	UhoB|UHOR_04248	UhoO|g1268	Umay|um02656	Utcp|g4118	Utri|g5644
ortho1647	Mpen|mp01762	Srei|sr13705	Ssci|g2785_chr06_Ss	Uesc|g4007	UhoB|UHOR_04250	UhoO|g1266	Umay|um10304	Utcp|g4120	Utri|g5642
ortho1648	Mpen|mp01763	Srei|sr13707	Ssci|g2787_chr06_Ss	Uesc|g4009	UhoB|UHOR_04254	UhoO|g1264	Umay|um10305	Utcp|g4122	Utri|g5640
ortho1649	Mpen|mp01808	Srei|sr13709	Ssci|g2789_chr06_Ss	Uesc|g4011	UhoB|UHOR_04257	UhoO|g397	Umay|um02662	Utcp|g4124	Utri|g5638
ortho1650	Mpen|mp01764	Srei|sr13710	Ssci|g2790_chr06_Ss	Uesc|g4012	UhoB|UHOR_04259	UhoO|g399	Umay|um02663	Utcp|g4125	Utri|g5637
ortho1651	Mpen|mp01765	Srei|sr13711	Ssci|g2791_chr06_Ss	Uesc|g4014	UhoB|UHOR_04260	UhoO|g3026	Umay|um02664	Utcp|g4126	Utri|g5636
ortho1652	Mpen|mp01766	Srei|sr13712	Ssci|g2792_chr06_Ss	Uesc|g4015	UhoB|UHOR_04261	UhoO|g1259	Umay|um02665	Utcp|g4127	Utri|g5635
ortho1653	Mpen|mp01806	Srei|sr13714	Ssci|g2793_chr06_Ss	Uesc|g4016	UhoB|UHOR_04263	UhoO|g1260	Umay|um02667	Utcp|g4128	Utri|g5633
ortho1654	Mpen|mp01805	Srei|sr13715	Ssci|g2794_chr06_Ss	Uesc|g4017	UhoB|UHOR_04264	UhoO|g1261	Umay|um02668	Utcp|g4129	Utri|g5631
ortho1655	Mpen|mp01767	Srei|sr13716	Ssci|g2795_chr06_Ss	Uesc|g4018	UhoB|UHOR_04265	UhoO|g3206	Umay|um02669	Utcp|g4130	Utri|g5630
ortho1656	Mpen|mp01768	Srei|sr13717	Ssci|g2796_chr06_Ss	Uesc|g4019	UhoB|UHOR_04266	UhoO|g3207	Umay|um10307	Utcp|g4131	Utri|g5629
ortho1657	Mpen|mp01804	Srei|sr13718	Ssci|g2797_chr06_Ss	Uesc|g4020	UhoB|UHOR_04267	UhoO|g3208	Umay|um10308	Utcp|g4132	Utri|g5628
ortho1658	Mpen|mp01803	Srei|sr13719	Ssci|g2798_chr06_Ss	Uesc|g4021	UhoB|UHOR_04269	UhoO|g3209	Umay|um10309	Utcp|g4133	Utri|g5627
ortho1659	Mpen|mp01769	Srei|sr13720	Ssci|g2799_chr06_Ss	Uesc|g4022	UhoB|UHOR_04270	UhoO|g3210	Umay|um02672	Utcp|g4134	Utri|g5626
ortho1660	Mpen|mp01802	Srei|sr13721	Ssci|g2800_chr06_Ss	Uesc|g4023	UhoB|UHOR_04271	UhoO|g3211	Umay|um10310	Utcp|g4135	Utri|g5625
ortho1661	Mpen|mp01770	Srei|sr13722	Ssci|g2801_chr06_Ss	Uesc|g4024	UhoB|UHOR_04273	UhoO|g3212	Umay|um02674	Utcp|g4136	Utri|g5624
ortho1662	Mpen|mp01801	Srei|sr13723	Ssci|g2802_chr06_Ss	Uesc|g4025	UhoB|UHOR_04274	UhoO|g3213	Umay|um10311	Utcp|g4137	Utri|g5623
ortho1663	Mpen|mp01771	Srei|sr13724	Ssci|g2803_chr06_Ss	Uesc|g4026	UhoB|UHOR_04275	UhoO|g3214	Umay|um02676	Utcp|g4138	Utri|g5622
ortho1664	Mpen|mp01800	Srei|sr13725	Ssci|g2804_chr06_Ss	Uesc|g4027	UhoB|UHOR_04276	UhoO|g3215	Umay|um02677	Utcp|g4139	Utri|g5621
ortho1665	Mpen|mp01772	Srei|sr13726	Ssci|g2805_chr06_Ss	Uesc|g4028	UhoB|UHOR_04278	UhoO|g3216	Umay|um02678	Utcp|g4140	Utri|g5620
ortho1666	Mpen|mp01799	Srei|sr13727	Ssci|g2806_chr06_Ss	Uesc|g4029	UhoB|UHOR_04279	UhoO|g7354	Umay|um10312	Utcp|g4141	Utri|g5619
ortho1667	Mpen|mp01773	Srei|sr13728	Ssci|g2807_chr06_Ss	Uesc|g4030	UhoB|UHOR_04280	UhoO|g7353	Umay|um10313	Utcp|g4142	Utri|g5618
ortho1668	Mpen|mp01775	Srei|sr13730	Ssci|g2808_chr06_Ss	Uesc|g4032	UhoB|UHOR_04282	UhoO|g7352	Umay|um02682	Utcp|g4143	Utri|g5617
ortho1669	Mpen|mp01776	Srei|sr13731	Ssci|g2809_chr06_Ss	Uesc|g4033	UhoB|UHOR_04283	UhoO|g7351	Umay|um02683	Utcp|g4144	Utri|g5616
ortho1670	Mpen|mp01777	Srei|sr13732	Ssci|g2810_chr06_Ss	Uesc|g4034	UhoB|UHOR_04284	UhoO|g7350	Umay|um02684	Utcp|g4145	Utri|g5615
ortho1671	Mpen|mp01798	Srei|sr13733	Ssci|g2811_chr06_Ss	Uesc|g4035	UhoB|UHOR_04285	UhoO|g7349	Umay|um02685	Utcp|g4146	Utri|g5614
ortho1672	Mpen|mp01778	Srei|sr13734	Ssci|g2812_chr06_Ss	Uesc|g4036	UhoB|UHOR_04287	UhoO|g7348	Umay|um02686	Utcp|g4147	Utri|g5613
ortho1673	Mpen|mp01779	Srei|sr13735	Ssci|g2813_chr06_Ss	Uesc|g4037	UhoB|UHOR_04288	UhoO|g7347	Umay|um02687	Utcp|g4148	Utri|g5612
ortho1674	Mpen|mp01780	Srei|sr13736	Ssci|g2814_chr06_Ss	Uesc|g4038	Utcp|g4149	UhoB|UHOR_04289	UhoO|g7346	Umay|um02688	Utri|g5611
ortho1675	Mpen|mp01781	Srei|sr13737	Ssci|g2815_chr06_Ss	Uesc|g4039	UhoB|UHOR_04290	UhoO|g7345	Umay|um15096	Utcp|g4150	Utri|g5610
ortho1676	Mpen|mp01782	Srei|sr13738	Ssci|g2816_chr06_Ss	Uesc|g4041	UhoB|UHOR_04292	UhoO|g7344	Umay|um15097	Utcp|g5347	Utri|g5609
ortho1677	Mpen|mp01783	Srei|sr13739	Ssci|g2817_chr06_Ss	Uesc|g4042	UhoB|UHOR_04294	UhoO|g7343	Umay|um15061	Utcp|g5346	Utri|g5608
ortho1678	Mpen|mp01784	Srei|sr13741	Ssci|g2818_chr06_Ss	Uesc|g4043	UhoB|UHOR_04296	UhoO|g7341	Umay|um11922	Utcp|g5345	Utri|g5606
ortho1679	Mpen|mp01797	Srei|sr13742	Ssci|g2819_chr06_Ss	Uesc|g4044	UhoB|UHOR_04297	UhoO|g7340	Umay|um02690	Utcp|g5344	Utri|g5605
ortho1680	Mpen|mp01787	Srei|sr13746	Ssci|g2824_chr06_Ss	Uesc|g4048	UhoB|UHOR_04302	UhoO|g2554	Umay|um02694	Utcp|g5339	Utri|g5595
ortho1681	Mpen|mp01794	Srei|sr13747	Ssci|g2825_chr06_Ss	Uesc|g4049	UhoB|UHOR_04303	UhoO|g2553	Umay|um11925	Utcp|g5338	Utri|g5589
ortho1682	Mpen|mp01788	Srei|sr13748	Ssci|g2826_chr06_Ss	Uesc|g4050	UhoB|UHOR_04305	UhoO|g2552	Umay|um02696	Utcp|g5337	Utri|g5590
ortho1683	Mpen|mp01793	Srei|sr13749	Ssci|g2828_chr06_Ss	Uesc|g4051	UhoB|UHOR_04306	UhoO|g2551	Umay|um02697	Utcp|g5336	Utri|g5591
ortho1684	Mpen|mp01789	Srei|sr13750	Ssci|g2829_chr06_Ss	Uesc|g4053	UhoB|UHOR_04308	UhoO|g2550	Umay|um11926	Utcp|g5335	Utri|g5592
ortho1685	Mpen|mp01790	Srei|sr13751	Ssci|g2830_chr06_Ss	Uesc|g4054	UhoB|UHOR_04309	UhoO|g2549	Umay|um11927	Utcp|g5334	Utri|g5593
ortho1686	Mpen|mp01732	Srei|sr14521	Ssci|g4735_chr13_Ss	Uesc|g2952	UhoB|UHOR_05427	UhoO|g4010	Umay|um03528	Utcp|g3516	Utri|g1213
ortho1687	Mpen|mp01738	Srei|sr14546	Ssci|g4759_chr13_Ss	Uesc|g2978	UhoB|UHOR_05464	UhoO|g1947	Umay|um03553	Utcp|g3539	Utri|g1237
ortho1688	Mpen|mp01737	Srei|sr14548	Ssci|g4761_chr13_Ss	Uesc|g2980	UhoB|UHOR_05466	UhoO|g1945	Umay|um03555	Utcp|g3541	Utri|g1239
ortho1689	Mpen|mp01730	Srei|sr14549	Ssci|g4762_chr13_Ss	Uesc|g2981	UhoB|UHOR_05467	UhoO|g1944	Umay|um03556	Utcp|g3542	Utri|g1240
ortho1690	Mpen|mp01736	Srei|sr14550	Ssci|g4763_chr13_Ss	Uesc|g2982	UhoB|UHOR_05468	UhoO|g1943	Umay|um03557	Utcp|g983	Utri|g1241
ortho1691	Mpen|mp01735	Srei|sr14551	Ssci|g4764_chr13_Ss	Uesc|g2983	UhoB|UHOR_05469	UhoO|g1942	Umay|um03632	Utcp|g984	Utri|g1242
ortho1692	Mpen|mp01753	Srei|sr16604	Ssci|g6455_chr22_Ss	Uesc|g3085	UhoB|UHOR_08498	UhoO|g5700	Umay|um05984	Utcp|g2853	Utri|g1531
ortho1693	Mpen|mp01751	Srei|sr16607	Ssci|g6452_chr22_Ss	Uesc|g3088	UhoB|UHOR_08502	UhoO|g5704	Umay|um05987	Utcp|g2855	Utri|g1528
ortho1694	Mpen|mp01870	Srei|sr10093	Ssci|g4928_chr14_Ss	Uesc|g6086	UhoB|UHOR_08145	UhoO|g1157	Umay|um05328	Utcp|g6269	Utri|g478
ortho1695	Mpen|mp01834	Srei|sr10792.2	Ssci|g4184_chr11_Ss	Uesc|g3179	UhoB|UHOR_03630	UhoO|g167	Umay|um02206	Utcp|g1127	Utri|g4900
ortho1696	Mpen|mp01838	Srei|sr10795	Ssci|g4182_chr11_Ss	Uesc|g3177	UhoB|UHOR_03636	UhoO|g170	Umay|um02208	Utcp|g1129	Utri|g4898
ortho1697	Mpen|mp01836	Srei|sr10797	Ssci|g4180_chr11_Ss	Uesc|g3174	UhoB|UHOR_03638	UhoO|g171	Umay|um10073	Utcp|g1131	Utri|g4895
ortho1698	Mpen|mp01837	Srei|sr10798	Ssci|g4179_chr11_Ss	Uesc|g3173	UhoB|UHOR_03639	UhoO|g172	Umay|um02211	Utcp|g1132	Utri|g4894
ortho1699	Mpen|mp01826	Srei|sr11123	Ssci|g3907_chr10_Ss	Uesc|g169	UhoB|UHOR_05011	UhoO|g2517	Umay|um10644	Utcp|g6186	Utri|g3188
ortho1700	Mpen|mp01825	Srei|sr11124	Ssci|g3908_chr10_Ss	Uesc|g170	UhoB|UHOR_05013	UhoO|g2518	Umay|um03218	Utcp|g6187	Utri|g3189
ortho1701	Mpen|mp01824	Srei|sr11127	Ssci|g3910_chr10_Ss	Uesc|g172	UhoB|UHOR_05017	UhoO|g7535	Umay|um03220	Utcp|g6189	Utri|g3192
ortho1702	Mpen|mp01858	Srei|sr13627	Ssci|g2721_chr06_Ss	Uesc|g3930	UhoB|UHOR_04134	UhoO|g2223	Umay|um02586	Utcp|g4518	Utri|g5709
ortho1703	Mpen|mp01859	Srei|sr13643	Ssci|g2729_chr06_Ss	Uesc|g3921	UhoB|UHOR_04123	UhoO|g2233	Umay|um02578	Utcp|g4526	Utri|g5701
ortho1704	Mpen|mp01820	Srei|sr13686	Ssci|g2769_chr06_Ss	Uesc|g3989	UhoB|UHOR_04219	UhoO|g4734	Umay|um02641	Utcp|g697	Utri|g5660
ortho1705	Mpen|mp01819	Srei|sr13688	Ssci|g2771_chr06_Ss	Uesc|g3991	UhoB|UHOR_04222	UhoO|g4731	Umay|um10296	Utcp|g699	Utri|g5658
ortho1706	Mpen|mp01818	Srei|sr13690	Ssci|g2773_chr06_Ss	Uesc|g3993	UhoB|UHOR_04225	UhoO|g4729	Umay|um10298	Utcp|g701	Utri|g5656
ortho1707	Mpen|mp01816	Srei|sr13692	Ssci|g2774_chr06_Ss	Uesc|g3995	UhoB|UHOR_04228	UhoO|g4727	Umay|um10299	Utcp|g702	Utri|g5654
ortho1708	Mpen|mp01815	Srei|sr13696	Ssci|g2777_chr06_Ss	Uesc|g3998	UhoB|UHOR_04236	UhoO|g1274	Umay|um02649	Utcp|g705	Utri|g5651
ortho1709	Mpen|mp01813	Srei|sr13700	Ssci|g2780_chr06_Ss	Uesc|g4002	UhoB|UHOR_04242	UhoO|g1271	Umay|um02653	Utcp|g4115	Utri|g5647
ortho1710	Mpen|mp01812	Srei|sr13702	Ssci|g2782_chr06_Ss	Uesc|g4004	UhoB|UHOR_04245	UhoO|g1269	Umay|um02655	Utcp|g4117	Utri|g5645
ortho1711	Mpen|mp01811	Srei|sr13704	Ssci|g2784_chr06_Ss	Uesc|g4006	UhoB|UHOR_04249	UhoO|g1267	Umay|um02657	Utcp|g4119	Utri|g5643
ortho1712	Mpen|mp01810	Srei|sr13706	Ssci|g2786_chr06_Ss	Uesc|g4008	UhoB|UHOR_04252	UhoO|g1265	Umay|um02659	Utcp|g4121	Utri|g5641
ortho1713	Mpen|mp01809	Srei|sr13708	Ssci|g2788_chr06_Ss	Uesc|g4010	UhoB|UHOR_04255	UhoO|g1263	Umay|um10306	Utcp|g4123	Utri|g5639
ortho1714	Mpen|mp01822	Srei|sr14224	Ssci|g3924_chr10_Ss	Uesc|g174	UhoB|UHOR_08636	UhoO|g5021	Umay|um03229	Utcp|g1604	Utri|g3199
ortho1715	Mpen|mp01841	Srei|sr14781	Ssci|g5479_chr16_Ss	Uesc|g2336	UhoB|UHOR_05893	UhoO|g3910	Umay|um03886	Utcp|g779	Utri|g6024
ortho1716	Mpen|mp01843	Srei|sr14782	Ssci|g5482_chr16_Ss	Uesc|g2334	UhoB|UHOR_05896	UhoO|g3913	Umay|um03888	Utcp|g789	Utri|g6021
ortho1717	Mpen|mp01827	Srei|sr15022	Ssci|g4425_chr12_Ss	Uesc|g3705	UhoB|UHOR_06206	UhoO|g2684	Umay|um10886	Utcp|g5701	Utri|g3014
ortho1718	Mpen|mp01829	Srei|sr15035	Ssci|g4434_chr12_Ss	Uesc|g3736	UhoB|UHOR_06230	UhoO|g3396	Umay|um10889	Utcp|g5464	Utri|g2997
ortho1719	Mpen|mp01860	Srei|sr15888	Ssci|g5756_chr18_Ss	Uesc|g3419	UhoB|UHOR_07162	UhoO|g663	Umay|um05007	Utcp|g4263	Utri|g6341
ortho1720	Mpen|mp01863	Srei|sr15905	Ssci|g5740_chr18_Ss	Uesc|g3436	UhoB|UHOR_07192	UhoO|g4547	Umay|um05023	Utcp|g4244	Utri|g5463
ortho1721	Mpen|mp01865	Srei|sr15906	Ssci|g5739_chr18_Ss	Uesc|g3437	UhoB|UHOR_07193	UhoO|g4548	Umay|um10709	Utcp|g4243	Utri|g5462
ortho1722	Mpen|mp01861	Srei|sr15907	Ssci|g5738_chr18_Ss	Uesc|g3438	UhoB|UHOR_07195	UhoO|g4549	Umay|um05025	Utcp|g4242	Utri|g5461
ortho1723	Mpen|mp01848	Srei|sr16101	Ssci|g6265_chr21_Ss	Uesc|g4707	UhoB|UHOR_07500	UhoO|g430	Umay|um05769	Utcp|g3572	Utri|g4540
ortho1724	Mpen|mp01844	Srei|sr16102	Ssci|g6264_chr21_Ss	Uesc|g4708	UhoB|UHOR_07502	UhoO|g431	Umay|um05770	Utcp|g3571	Utri|g4541
ortho1725	Mpen|mp01847	Srei|sr16103	Ssci|g6263_chr21_Ss	Uesc|g4709	UhoB|UHOR_07507	UhoO|g435	Umay|um05771	Utcp|g3570	Utri|g4542
ortho1726	Mpen|mp01845	Srei|sr16104	Ssci|g6261_chr21_Ss	Uesc|g4711	UhoB|UHOR_07508	UhoO|g437	Utcp|g3569	Utri|g4543	Umay|um05773
ortho1727	Mpen|mp01855	Srei|sr16279	Ssci|g6206_chr20_Ss	Uesc|g775	UhoB|UHOR_08017	UhoO|g3448	Umay|um05595	Utcp|g2359	Utri|g6144
ortho1728	Mpen|mp01854	Srei|sr16280	Ssci|g6207_chr20_Ss	Uesc|g774	UhoB|UHOR_08018	UhoO|g3449	Umay|um05596	Utcp|g2360	Utri|g6145
ortho1729	Mpen|mp01849	Srei|sr16281	Ssci|g6208_chr20_Ss	Uesc|g773	UhoB|UHOR_08019	UhoO|g3450	Umay|um11180	Utcp|g2361	Utri|g6146
ortho1730	Mpen|mp01853	Srei|sr16282	Ssci|g6209_chr20_Ss	Uesc|g772	UhoB|UHOR_08020	UhoO|g3451	Umay|um05597	Utcp|g2362	Utri|g6166
ortho1731	Mpen|mp01850	Srei|sr16283	Ssci|g6210_chr20_Ss	Uesc|g771	UhoB|UHOR_08022	UhoO|g3452	Umay|um05598	Utcp|g2363	Utri|g6165
ortho1732	Mpen|mp01852	Srei|sr16289	Ssci|g6215_chr20_Ss	Uesc|g765	UhoB|UHOR_08029	UhoO|g3457	Umay|um05602	Utcp|g2368	Utri|g6153
ortho1733	Mpen|mp01851	Srei|sr16290	Ssci|g6217_chr20_Ss	Uesc|g764	UhoB|UHOR_08031	UhoO|g3459	Umay|um05603	Utcp|g5710	Utri|g6154
ortho1734	Mpen|mp01872	Srei|sr16314	Ssci|g4930_chr14_Ss	Uesc|g6088	UhoB|UHOR_08148	UhoO|g7702	Umay|um15101	Utcp|g6267	Utri|g480
ortho1735	Mpen|mp01873	Srei|sr16321	Ssci|g4936_chr14_Ss	Uesc|g6094	UhoO|g7696	Umay|um05337	Utcp|g6262	Utri|g486	UhoB|UHOR_08157
ortho1736	Mpen|mp01874	Srei|sr16322	Ssci|g4937_chr14_Ss	Uesc|g6095	UhoB|UHOR_08158	UhoO|g7695	Umay|um05338	Utcp|g6261	Utri|g487
ortho1737	Mpen|mp01875	Srei|sr16323	Ssci|g4938_chr14_Ss	Uesc|g6096	UhoB|UHOR_08159	UhoO|g7694	Umay|um05339	Utcp|g852	Utri|g488
ortho1738	Mpen|mp01876	Srei|sr16324	Ssci|g4939_chr14_Ss	Uesc|g6097	UhoB|UHOR_08160	UhoO|g7693	Umay|um05340	Utcp|g853	Utri|g489
ortho1739	Mpen|mp01877	Srei|sr16325	Ssci|g4940_chr14_Ss	Uesc|g6098	UhoB|UHOR_08162	UhoO|g5612	Umay|um10200	Utcp|g854	Utri|g490
ortho1740	Mpen|mp01879	Srei|sr16328	Ssci|g4943_chr14_Ss	Uesc|g6100	UhoB|UHOR_08165	UhoO|g5615	Umay|um05344	Utcp|g857	Utri|g493
ortho1741	Mpen|mp01880	Srei|sr16330	Ssci|g4945_chr14_Ss	Uesc|g6102	UhoB|UHOR_08169	UhoO|g5617	Umay|um05346	Utcp|g859	Utri|g495
ortho1742	Mpen|mp01881	Srei|sr16331	Ssci|g4946_chr14_Ss	Uesc|g6103	UhoB|UHOR_08170	UhoO|g4805	Umay|um05347	Utcp|g860	Utri|g496
ortho1743	Mpen|mp01883	Srei|sr16334	Ssci|g4949_chr14_Ss	Uesc|g6106	UhoB|UHOR_08173	UhoO|g4803	Umay|um05351	Utcp|g863	Utri|g499
ortho1744	Mpen|mp01884	Srei|sr16336	Ssci|g4951_chr14_Ss	Uesc|g6108	UhoB|UHOR_08176	UhoO|g4801	Umay|um05353	Utcp|g865	Utri|g501
ortho1745	Mpen|mp01885	Srei|sr16338	Ssci|g4953_chr14_Ss	Uesc|g6110	UhoB|UHOR_08178	UhoO|g4799	Umay|um05355	Utcp|g867	Utri|g503
ortho1746	Mpen|mp01886	Srei|sr16339	Ssci|g4954_chr14_Ss	Uesc|g6111	UhoB|UHOR_08179	UhoO|g4798	Umay|um05356	Utcp|g868	Utri|g504
ortho1747	Mpen|mp01887	Srei|sr16341	Ssci|g4956_chr14_Ss	Uesc|g6113	UhoB|UHOR_08183	UhoO|g1354	Umay|um05358	Utcp|g870	Utri|g506
ortho1748	Mpen|mp01862	Ssci|g5737_chr18_Ss	Srei|sr15908	Uesc|g3439	Utri|g5460	UhoB|UHOR_07196	UhoO|g4550	Umay|um05026	Utcp|g4241
ortho1749	Mpen|mp01926	Srei|sr00840.2	Ssci|g5_chr01_Ss	Uesc|g2663	UhoB|UHOR_00053	UhoO|g4941	Umay|um10006	Utcp|g591	Utri|g4291
ortho1750	Mpen|mp01927	Srei|sr00841.2	Ssci|g4_chr01_Ss	Uesc|g2662	UhoB|UHOR_00056	UhoO|g4942	Umay|um10007	Utcp|g590	Utri|g4290
ortho1751	Mpen|mp01929	Srei|sr00845	Ssci|g1_chr01_Ss	Uesc|g2660	UhoB|UHOR_00059	UhoO|g4944	Umay|um00026	Utcp|g588	Utri|g4288
ortho1752	Mpen|mp01944	Srei|sr06408	Ssci|g45_chr01_Ss	Uesc|g2629	UhoB|UHOR_00001	UhoO|g1819	Umay|um00030	Utcp|g540	Utri|g4330
ortho1753	Mpen|mp01945	Srei|sr06409	Ssci|g44_chr01_Ss	Uesc|g2631	UhoB|UHOR_00002	UhoO|g1818	Umay|um00029	Utcp|g541	Utri|g4329
ortho1754	Mpen|mp01943	Srei|sr06413	Ssci|g41_chr01_Ss	Uesc|g2632	UhoB|UHOR_00006	UhoO|g1815	Umay|um06489	Utcp|g545	Utri|g4326
ortho1755	Mpen|mp01942	Srei|sr06420	Ssci|g31_chr01_Ss	Uesc|g2636	UhoB|UHOR_00011	UhoO|g1812	Umay|um10944	Utcp|g597	Utri|g4321
ortho1756	Mpen|mp01941	Srei|sr06422	Ssci|g34_chr01_Ss	Uesc|g2637	UhoB|UHOR_00012	UhoO|g1811	Umay|um10946	Utcp|g598	Utri|g4319
ortho1757	Mpen|mp01940	Srei|sr06425	Ssci|g37_chr01_Ss	Uesc|g2640	UhoB|UHOR_00017	UhoO|g1808	Umay|um00003	Utcp|g601	Utri|g4316
ortho1758	Mpen|mp01936	Srei|sr06431.2	Ssci|g25_chr01_Ss	Uesc|g2645	UhoB|UHOR_00023	UhoO|g1803	Umay|um00008	Utcp|g568	Utri|g4313
ortho1759	Mpen|mp01935	Srei|sr06432	Ssci|g24_chr01_Ss	Uesc|g2646	UhoB|UHOR_00025	UhoO|g1802	Umay|um00009	Utcp|g567	Utri|g4312
ortho1760	Mpen|mp01934	Srei|sr06435	Ssci|g21_chr01_Ss	Uesc|g2649	UhoB|UHOR_00030	UhoO|g1799	Umay|um00012	Utcp|g564	Utri|g4309
ortho1761	Mpen|mp01933	Srei|sr06437	Ssci|g20_chr01_Ss	Uesc|g2650	UhoB|UHOR_00031	UhoO|g1798	Umay|um00013	Utcp|g572	Utri|g4308
ortho1762	Mpen|mp01932	Srei|sr06440	Ssci|g18_chr01_Ss	Uesc|g2652	UhoB|UHOR_00033	UhoO|g1796	Umay|um12080	Utcp|g574	Utri|g4306
ortho1763	Mpen|mp01925	Srei|sr06452	Ssci|g10_chr01_Ss	Uesc|g2668	UhoB|UHOR_00044	UhoO|g6895	Umay|um10002	Utcp|g596	Utri|g4296
ortho1764	Mpen|mp01923	Srei|sr10091	Ssci|g4927_chr14_Ss	Uesc|g6085	UhoB|UHOR_08144	UhoO|g1158	Umay|um05327	Utcp|g6270	Utri|g477
ortho1765	Mpen|mp01922	Srei|sr10095	Ssci|g4931_chr14_Ss	Uesc|g6087	UhoB|UHOR_08147	UhoO|g1156	Umay|um05329	Utcp|g6268	Utri|g479
ortho1766	Mpen|mp01948	Srei|sr11375	Ssci|g58_chr01_Ss	Uesc|g2614	UhoB|UHOR_00080	UhoO|g1508	Umay|um00045	Utcp|g549	Utri|g4344
ortho1767	Mpen|mp01949	Srei|sr11378	Ssci|g61_chr01_Ss	Uesc|g2612	UhoB|UHOR_00085	UhoO|g1505	Umay|um00048	Utcp|g552	Utri|g4347
ortho1768	Mpen|mp01951	Srei|sr11388	Ssci|g68_chr01_Ss	Uesc|g2601	UhoB|UHOR_00096	UhoO|g1783	Umay|um00057	Utcp|g562	Utri|g4357
ortho1769	Mpen|mp01952	Srei|sr11392	Ssci|g72_chr01_Ss	Uesc|g2597	UhoB|UHOR_00104	UhoO|g1787	Umay|um00061	Utcp|g605	Utri|g4361
ortho1770	Mpen|mp01953	Srei|sr11396	Ssci|g76_chr01_Ss	Uesc|g2593	UhoB|UHOR_00112	UhoO|g4006	Umay|um10015	Utcp|g610	Utri|g4366
ortho1771	Mpen|mp01956	Srei|sr11406	Ssci|g83_chr01_Ss	Uesc|g2587	UhoB|UHOR_00120	UhoO|g5127	Umay|um10018	Utcp|g617	Utri|g4376
ortho1772	Mpen|mp01957	Srei|sr11408	Ssci|g85_chr01_Ss	Uesc|g2585	UhoB|UHOR_00122	UhoO|g5129	Umay|um00074	Utcp|g619	Utri|g4378
ortho1773	Mpen|mp01958	Srei|sr11410	Ssci|g88_chr01_Ss	Uesc|g2582	UhoB|UHOR_00126	UhoO|g5131	Umay|um00076	Utcp|g622	Utri|g4381
ortho1774	Mpen|mp01959	Srei|sr11412	Ssci|g90_chr01_Ss	Uesc|g2580	UhoB|UHOR_00128	UhoO|g5133	Umay|um00077	Utcp|g624	Utri|g4383
ortho1775	Mpen|mp01960	Srei|sr11417	Ssci|g95_chr01_Ss	Uesc|g2575	UhoB|UHOR_00132	UhoO|g5137	Umay|um00082	Utcp|g629	Utri|g4388
ortho1776	Mpen|mp01962	Srei|sr11419	Ssci|g96_chr01_Ss	Uesc|g2573	UhoB|UHOR_00135	UhoO|g5139	Umay|um00084	Utcp|g630	Utri|g4390
ortho1777	Mpen|mp01963	Srei|sr11421	Ssci|g98_chr01_Ss	Uesc|g2571	UhoB|UHOR_00138	UhoO|g5141	Umay|um12086	Utcp|g632	Utri|g4392
ortho1778	Mpen|mp01964	Srei|sr11423	Ssci|g100_chr01_Ss	Uesc|g2569	UhoB|UHOR_00140	UhoO|g5143	Umay|um10020	Utcp|g634	Utri|g4394
ortho1779	Mpen|mp01965	Srei|sr11426	Ssci|g104_chr01_Ss	Uesc|g2566	UhoB|UHOR_00145	UhoO|g5146	Umay|um00091	Utcp|g637	Utri|g4396
ortho1780	Mpen|mp01966	Srei|sr11428	Ssci|g106_chr01_Ss	Uesc|g2564	UhoB|UHOR_00148	UhoO|g5148	Umay|um10021	Utcp|g639	Utri|g4398
ortho1781	Mpen|mp01893	Srei|sr12954	Ssci|g1824_chr03_Ss	Uesc|g5059	UhoB|UHOR_02959	UhoO|g1151	Umay|um11382	Utcp|g4909	Utri|g2421
ortho1782	Mpen|mp01921	Srei|sr16316	Ssci|g4932_chr14_Ss	Uesc|g6090	UhoB|UHOR_08151	UhoO|g7701	Umay|um05332	Utcp|g6266	Utri|g482
ortho1783	Mpen|mp01920	Srei|sr16318	Ssci|g4934_chr14_Ss	Uesc|g6092	UhoB|UHOR_08153	UhoO|g7699	Umay|um05334	Utcp|g6264	Utri|g484
ortho1784	Mpen|mp01919	Srei|sr16329	Ssci|g4944_chr14_Ss	Uesc|g6101	UhoB|UHOR_08168	UhoO|g5616	Umay|um05345	Utcp|g858	Utri|g494
ortho1785	Mpen|mp01918	Srei|sr16332	Ssci|g4947_chr14_Ss	Uesc|g6104	UhoB|UHOR_08171	UhoO|g4804	Umay|um05348	Utcp|g861	Utri|g497
ortho1786	Mpen|mp01917	Srei|sr16335	Ssci|g4950_chr14_Ss	Uesc|g6107	UhoB|UHOR_08174	UhoO|g4802	Umay|um05352	Utcp|g864	Utri|g500
ortho1787	Mpen|mp01916	Srei|sr16337	Ssci|g4952_chr14_Ss	Uesc|g6109	UhoB|UHOR_08177	UhoO|g4800	Umay|um05354	Utcp|g866	Utri|g502
ortho1788	Mpen|mp01915	Srei|sr16340	Ssci|g4955_chr14_Ss	Uesc|g6112	UhoB|UHOR_08181	UhoO|g4797	Umay|um05357	Utcp|g869	Utri|g505
ortho1789	Mpen|mp01913	Srei|sr16344	Ssci|g4958_chr14_Ss	Uesc|g6116	UhoB|UHOR_08187	UhoO|g1356	Umay|um10205	Utcp|g872	Utri|g508
ortho1790	Mpen|mp01912	Srei|sr16345	Ssci|g4959_chr14_Ss	Uesc|g6117	UhoB|UHOR_08188	UhoO|g1357	Umay|um10206	Utcp|g873	Utri|g509
ortho1791	Mpen|mp01911	Srei|sr16346	Ssci|g4960_chr14_Ss	Uesc|g6118	UhoB|UHOR_08189	UhoO|g1358	Umay|um10207	Utcp|g874	Utri|g510
ortho1792	Mpen|mp01910	Srei|sr16347	Ssci|g4962_chr14_Ss	Uesc|g6119	UhoB|UHOR_08190	UhoO|g1359	Umay|um05361	Utcp|g875	Utri|g511
ortho1793	Mpen|mp01909	Srei|sr16348	Ssci|g4963_chr14_Ss	Uesc|g6120	UhoB|UHOR_08192	UhoO|g1360	Umay|um05362	Utcp|g876	Utri|g512
ortho1794	Mpen|mp01908	Srei|sr16349	Ssci|g4964_chr14_Ss	Uesc|g6121	UhoB|UHOR_08193	UhoO|g1361	Umay|um05363	Utcp|g877	Utri|g513
ortho1795	Mpen|mp01888	Srei|sr16350	Ssci|g4965_chr14_Ss	Uesc|g6122	UhoB|UHOR_08195	UhoO|g1362	Umay|um05364	Utcp|g878	Utri|g514
ortho1796	Mpen|mp01907	Srei|sr16351	Ssci|g4966_chr14_Ss	Uesc|g6123	UhoB|UHOR_08196	UhoO|g1363	Umay|um05365	Utcp|g879	Utri|g515
ortho1797	Mpen|mp01906	Srei|sr16352	Ssci|g4967_chr14_Ss	Uesc|g6124	UhoB|UHOR_08198	UhoO|g1364	Umay|um05366	Utcp|g880	Utri|g516
ortho1798	Mpen|mp01889	Srei|sr16353	Ssci|g4968_chr14_Ss	Uesc|g6125	UhoB|UHOR_08199	UhoO|g1365	Umay|um10208	Utcp|g881	Utri|g517
ortho1799	Mpen|mp01905	Srei|sr16354	Ssci|g4969_chr14_Ss	Uesc|g6126	UhoB|UHOR_08200	UhoO|g1366	Umay|um05368	Utcp|g882	Utri|g518
ortho1800	Mpen|mp01904	Srei|sr16355	Ssci|g4970_chr14_Ss	Uesc|g6127	UhoB|UHOR_08201	UhoO|g1367	Umay|um10209	Utcp|g883	Utri|g519
ortho1801	Mpen|mp01890	Srei|sr16358	Ssci|g4973_chr14_Ss	Uesc|g6130	UhoB|UHOR_08205	UhoO|g1370	Umay|um05371	Utcp|g886	Utri|g522
ortho1802	Mpen|mp01891	Srei|sr16359	Ssci|g4974_chr14_Ss	Uesc|g6131	UhoB|UHOR_08206	UhoO|g1371	Umay|um10211	Utcp|g887	Utri|g523
ortho1803	Mpen|mp01901	Srei|sr16361	Ssci|g4976_chr14_Ss	Uesc|g6133	UhoB|UHOR_08207	UhoO|g1372	Umay|um05373	Utcp|g889	Utri|g525
ortho1804	Mpen|mp01897	Srei|sr16366	Ssci|g4981_chr14_Ss	Uesc|g6139	UhoB|UHOR_08213	UhoO|g1377	Umay|um05378	Utcp|g894	Utri|g529
ortho1805	Mpen|mp01896	Srei|sr16367	Ssci|g4982_chr14_Ss	Uesc|g6140	UhoB|UHOR_08214	UhoO|g5656	Umay|um10213	Utcp|g895	Utri|g530
ortho1806	Mpen|mp01894	Srei|sr16368	Ssci|g4983_chr14_Ss	Uesc|g6141	UhoB|UHOR_08215	UhoO|g5655	Umay|um05380	Utcp|g896	Utri|g531
ortho1807	Mpen|mp01895	Srei|sr16369	Ssci|g4984_chr14_Ss	Uesc|g6142	UhoB|UHOR_08216	UhoO|g5654	Umay|um05381	Utcp|g897	Utri|g532
ortho1808	Mpen|mp01924	Srei|sr20011	Ssci|g7_chr01_Ss	Uesc|g2665	UhoB|UHOR_00049	UhoO|g7131	Umay|um12081	Utcp|g593	Utri|g4293
ortho1809	Mpen|mp01968	Srei|sr11432	Ssci|g110_chr01_Ss	Uesc|g2561	UhoB|UHOR_00152	UhoO|g5152	Umay|um00096	Utcp|g6400	Utri|g4402
ortho1810	Mpen|mp01971	Srei|sr11437	Ssci|g114_chr01_Ss	Uesc|g2557	UhoB|UHOR_00159	UhoO|g5157	Umay|um00098	Utcp|g4990	Utri|g4407
ortho1811	Mpen|mp01972	Srei|sr11438	Ssci|g115_chr01_Ss	Uesc|g2556	UhoB|UHOR_00160	UhoO|g5158	Umay|um00099	Utcp|g4991	Utri|g4408
ortho1812	Mpen|mp01974	Srei|sr11440	Ssci|g117_chr01_Ss	Uesc|g2555	UhoB|UHOR_00163	UhoO|g5159	Umay|um00101	Utcp|g4992	Utri|g4410
ortho1813	Mpen|mp01976	Srei|sr11446	Ssci|g121_chr01_Ss	Uesc|g2549	UhoB|UHOR_00169	UhoO|g6865	Umay|um10023	Utcp|g4997	Utri|g4415
ortho1814	Mpen|mp01977	Srei|sr11449	Ssci|g123_chr01_Ss	Uesc|g2546	UhoB|UHOR_00173	UhoO|g6868	Umay|um00109	Utcp|g5000	Utri|g4418
ortho1815	Mpen|mp01978	Srei|sr11450	Ssci|g124_chr01_Ss	Uesc|g2545	UhoB|UHOR_00175	UhoO|g6869	Umay|um10025	Utcp|g5001	Utri|g4419
ortho1816	Mpen|mp01979	Srei|sr11452	Ssci|g126_chr01_Ss	Uesc|g2543	UhoB|UHOR_00178	UhoO|g6216	Umay|um10027	Utcp|g5003	Utri|g4421
ortho1817	Mpen|mp01982	Srei|sr11459	Ssci|g132_chr01_Ss	Uesc|g2536	UhoB|UHOR_00189	UhoO|g7136	Umay|um00118	Utcp|g2784	Utri|g6212
ortho1818	Mpen|mp01983	Srei|sr11461	Ssci|g134_chr01_Ss	Uesc|g2534	UhoB|UHOR_00191	UhoO|g5069	Umay|um00120	Utcp|g2782	Utri|g6210
ortho1819	Mpen|mp01984	Srei|sr11466	Ssci|g138_chr01_Ss	Uesc|g2529	UhoB|UHOR_00198	UhoO|g5074	Umay|um00125	Utcp|g2790	Utri|g6205
ortho1820	Mpen|mp01985	Srei|sr11468	Ssci|g139_chr01_Ss	Uesc|g2528	UhoB|UHOR_00199	UhoO|g5075	Umay|um00126	Utcp|g2791	Utri|g6204
ortho1821	Mpen|mp01986	Srei|sr11470	Ssci|g141_chr01_Ss	Uesc|g2525	UhoB|UHOR_00201	UhoO|g5077	Umay|um10029	Utcp|g2793	Utri|g6202
ortho1822	Mpen|mp01987	Srei|sr11471	Ssci|g142_chr01_Ss	Uesc|g2524	UhoB|UHOR_00202	UhoO|g5078	Umay|um12082	Utcp|g2794	Utri|g6201
ortho1823	Mpen|mp01988	Srei|sr11473	Ssci|g144_chr01_Ss	Uesc|g2522	UhoB|UHOR_00205	UhoO|g5080	Umay|um00130	Utcp|g2796	Utri|g6199
ortho1824	Mpen|mp01989	Srei|sr11479	Ssci|g150_chr01_Ss	Uesc|g2516	UhoB|UHOR_00208	UhoO|g6384	Umay|um10032	Utcp|g2800	Utri|g6194
ortho1825	Mpen|mp01990	Srei|sr11481	Ssci|g152_chr01_Ss	Uesc|g2514	UhoB|UHOR_00212	UhoO|g1320	Umay|um00137	Utcp|g2802	Utri|g6192
ortho1826	Mpen|mp01992	Srei|sr11485	Ssci|g156_chr01_Ss	Uesc|g2510	UhoB|UHOR_00217	UhoO|g1316	Umay|um00141	Utcp|g2806	Utri|g2643
ortho1827	Mpen|mp01993	Srei|sr11488	Ssci|g160_chr01_Ss	Uesc|g2507	UhoB|UHOR_00224	UhoO|g1312	Umay|um00144	Utcp|g2809	Utri|g2640
ortho1828	Mpen|mp01996	Srei|sr11495	Ssci|g164_chr01_Ss	Uesc|g2501	UhoB|UHOR_00236	UhoO|g6469	Umay|um00149	Utcp|g2814	Utri|g2635
ortho1829	Mpen|mp01997	Srei|sr11496	Ssci|g165_chr01_Ss	Uesc|g2500	UhoB|UHOR_00238	UhoO|g6470	Umay|um10038	Utcp|g2815	Utri|g2634
ortho1830	Mpen|mp01998	Srei|sr11497	Ssci|g166_chr01_Ss	Uesc|g2499	UhoB|UHOR_00241	UhoO|g6471	Umay|um10039	Utcp|g2816	Utri|g2633
ortho1831	Mpen|mp01999	Srei|sr11499	Ssci|g168_chr01_Ss	Uesc|g2497	UhoB|UHOR_00245	UhoO|g6473	Umay|um00153	Utcp|g2818	Utri|g2631
ortho1832	Mpen|mp02001	Srei|sr11501	Ssci|g170_chr01_Ss	Uesc|g2495	UhoB|UHOR_00250	UhoO|g3400	Umay|um10040	Utcp|g2820	Utri|g2629
ortho1833	Mpen|mp02002	Srei|sr11503	Ssci|g172_chr01_Ss	Uesc|g2493	UhoB|UHOR_00254	UhoO|g3402	Umay|um00157	Utcp|g2822	Utri|g2626
ortho1834	Mpen|mp02003	Srei|sr11504	Ssci|g173_chr01_Ss	Uesc|g2492	UhoB|UHOR_00256	UhoO|g3403	Umay|um12090	Utcp|g2823	Utri|g2625
ortho1835	Mpen|mp02004	Srei|sr11506	Ssci|g175_chr01_Ss	Uesc|g2490	UhoB|UHOR_00258	UhoO|g3405	Umay|um00160	Utcp|g2825	Utri|g2615
ortho1836	Mpen|mp02005	Srei|sr11511	Ssci|g180_chr01_Ss	Uesc|g2485	UhoB|UHOR_00264	UhoO|g3410	Umay|um10042	Utcp|g2830	Utri|g2620
ortho1837	Mpen|mp02006	Srei|sr11513	Ssci|g182_chr01_Ss	Uesc|g2483	UhoB|UHOR_00300	UhoO|g3412	Umay|um00167	Utcp|g2832	Utri|g2622
ortho1838	Mpen|mp02010	Srei|sr11522	Ssci|g197_chr01_Ss	Uesc|g2469	UhoB|UHOR_00280	UhoO|g5099	Umay|um00174	Utcp|g5770	Utri|g2600
ortho1839	Mpen|mp02009	Srei|sr11526	Ssci|g193_chr01_Ss	Uesc|g2473	UhoB|UHOR_00285	UhoO|g5095	Umay|um10047	Utcp|g5774	Utri|g2604
ortho1840	Mpen|mp02008	Srei|sr11529	Ssci|g190_chr01_Ss	Uesc|g2476	UhoB|UHOR_00289	UhoO|g5092	Umay|um00181	Utcp|g5776	Utri|g2607
ortho1841	Mpen|mp02007	Srei|sr11534	Ssci|g185_chr01_Ss	Uesc|g2481	UhoB|UHOR_00298	UhoO|g3414	Umay|um10049	Utcp|g5780	Utri|g2613
ortho1842	Mpen|mp02012	Srei|sr11535	Ssci|g204_chr01_Ss	Uesc|g2463	UhoB|UHOR_00267	UhoO|g5106	Umay|um00188	Utcp|g5764	Utri|g2593
ortho1843	Mpen|mp02013	Srei|sr11536	Ssci|g205_chr01_Ss	Uesc|g2462	UhoB|UHOR_00301	UhoO|g5108	Umay|um00189	Utcp|g5763	Utri|g2592
ortho1844	Mpen|mp02014	Srei|sr11538	Ssci|g207_chr01_Ss	Uesc|g2460	UhoB|UHOR_00304	UhoO|g5110	Umay|um00191	Utcp|g5761	Utri|g2590
ortho1845	Mpen|mp02015	Srei|sr11540	Ssci|g209_chr01_Ss	Uesc|g2458	UhoB|UHOR_00306	UhoO|g5112	Umay|um00193	Utcp|g5759	Utri|g2588
ortho1846	Mpen|mp02016	Srei|sr11541	Ssci|g210_chr01_Ss	Uesc|g2457	UhoB|UHOR_00307	UhoO|g5113	Umay|um00195	Utcp|g6431	Utri|g2587
ortho1847	Mpen|mp02019	Srei|sr11551	Ssci|g219_chr01_Ss	Uesc|g2447	UhoB|UHOR_00319	UhoO|g120	Umay|um00205	Utcp|g1671	Utri|g2577
ortho1848	Mpen|mp02020	Srei|sr11553	Ssci|g221_chr01_Ss	Uesc|g2445	UhoB|UHOR_00323	UhoO|g5443	Umay|um00207	Utcp|g1669	Utri|g2575
ortho1849	Mpen|mp02021	Srei|sr11555	Ssci|g223_chr01_Ss	Uesc|g2443	UhoB|UHOR_00326	UhoO|g6778	Umay|um00209	Utcp|g1667	Utri|g2573
ortho1850	Mpen|mp02022	Srei|sr11563	Ssci|g232_chr01_Ss	Uesc|g2436	UhoB|UHOR_00339	UhoO|g919	Umay|um11421	Utcp|g4485	Utri|g2565
ortho1851	Mpen|mp02023	Srei|sr11566	Ssci|g235_chr01_Ss	Uesc|g2433	UhoB|UHOR_00344	UhoO|g916	Umay|um11422	Utcp|g4488	Utri|g2562
ortho1852	Mpen|mp02026	Srei|sr11568	Ssci|g237_chr01_Ss	Uesc|g2431	UhoB|UHOR_00346	UhoO|g914	Umay|um00219	Utcp|g4490	Utri|g2560
ortho1853	Mpen|mp02024	Srei|sr11570	Ssci|g238_chr01_Ss	Uesc|g2430	UhoB|UHOR_00349	UhoO|g913	Umay|um00221	Utcp|g4491	Utri|g2559
ortho1854	Mpen|mp02029	Srei|sr11578	Ssci|g243_chr01_Ss	Uesc|g2426	UhoB|UHOR_00356	UhoO|g909	Umay|um00226	Utcp|g4495	Utri|g2554
ortho1855	Mpen|mp02030	Srei|sr11580	Ssci|g245_chr01_Ss	Uesc|g2424	UhoB|UHOR_00359	UhoO|g904	Umay|um00229	Utcp|g4497	Utri|g2552
ortho1856	Mpen|mp02031	Srei|sr11581	Ssci|g246_chr01_Ss	Uesc|g2423	UhoB|UHOR_00361	UhoO|g903	Umay|um00230	Utcp|g4498	Utri|g2550
ortho1857	Mpen|mp02032	Srei|sr11584	Ssci|g249_chr01_Ss	Uesc|g2420	UhoB|UHOR_00365	UhoO|g900	Umay|um11426	Utcp|g4500	Utri|g2547
ortho1858	Mpen|mp02033	Srei|sr11586	Ssci|g251_chr01_Ss	Uesc|g2418	UhoB|UHOR_00369	UhoO|g898	Umay|um11427	Utcp|g4502	Utri|g2545
ortho1859	Mpen|mp02034	Srei|sr11588	Ssci|g253_chr01_Ss	Uesc|g2416	UhoB|UHOR_00371	UhoO|g896	Umay|um11428	Utcp|g4504	Utri|g2543
ortho1860	Mpen|mp02036	Srei|sr11592	Ssci|g256_chr01_Ss	Uesc|g2411	UhoB|UHOR_00377	UhoO|g892	Umay|um00240	Utcp|g4507	Utri|g2540
ortho1861	Mpen|mp02046	Srei|sr11594	Ssci|g258_chr01_Ss	Uesc|g2410	UhoB|UHOR_00378	UhoO|g891	Umay|um00242	Utcp|g4509	Utri|g2538
ortho1862	Mpen|mp02038	Srei|sr11596	Ssci|g260_chr01_Ss	Uesc|g6381	UhoB|UHOR_00382	UhoO|g889	Umay|um00244	Utcp|g4511	Utri|g2536
ortho1863	Mpen|mp02045	Srei|sr11597	Ssci|g261_chr01_Ss	Uesc|g6382	UhoB|UHOR_00384	UhoO|g888	Umay|um00245	Utcp|g4512	Utri|g2535
ortho1864	Mpen|mp02039	Srei|sr11598	Ssci|g262_chr01_Ss	Uesc|g2409	UhoB|UHOR_00386	UhoO|g887	Umay|um10956	Utcp|g4513	Utri|g2534
ortho1865	Mpen|mp02044	Srei|sr11599	Ssci|g263_chr01_Ss	Uesc|g2408	UhoB|UHOR_00387	UhoO|g886	Umay|um00247	Utcp|g6424	Utri|g2533
ortho1866	Mpen|mp02043	Srei|sr11600	Ssci|g264_chr01_Ss	Uesc|g6383	UhoB|UHOR_00389	UhoO|g885	Umay|um10957	Utcp|g6423	Utri|g2532
ortho1867	Mpen|mp02042	Srei|sr11601	Ssci|g265_chr01_Ss	Uesc|g2407	UhoB|UHOR_00391	UhoO|g884	Umay|um10958	Utcp|g6422	Utri|g2531
ortho1868	Mpen|mp02040	Srei|sr11602	Ssci|g266_chr01_Ss	Uesc|g2406	UhoB|UHOR_00392	UhoO|g883	Umay|um00249	Utcp|g6421	Utri|g2530
ortho1869	Mpen|mp02125	Srei|sr11413	Ssci|g91_chr01_Ss	Uesc|g2579	UhoB|UHOR_00129	UhoO|g5134	Umay|um00078	Utcp|g625	Utri|g4384
ortho1870	Mpen|mp02124	Srei|sr11415	Ssci|g93_chr01_Ss	Uesc|g2577	UhoB|UHOR_00130	UhoO|g5135	Umay|um00080	Utcp|g627	Utri|g4386
ortho1871	Mpen|mp02123	Srei|sr11416	Ssci|g94_chr01_Ss	Uesc|g2576	UhoB|UHOR_00131	UhoO|g5136	Umay|um00081	Utcp|g628	Utri|g4387
ortho1872	Mpen|mp02122	Srei|sr11420	Ssci|g97_chr01_Ss	Uesc|g2572	UhoB|UHOR_00136	UhoO|g5140	Umay|um00085	Utcp|g631	Utri|g4391
ortho1873	Mpen|mp02121	Srei|sr11422	Ssci|g99_chr01_Ss	Uesc|g2570	UhoB|UHOR_00139	UhoO|g5142	Umay|um00087	Utcp|g633	Utri|g4393
ortho1874	Mpen|mp02120	Srei|sr11424	Ssci|g101_chr01_Ss	Uesc|g2568	UhoB|UHOR_00142	UhoO|g5144	Umay|um00089	Utcp|g635	Utri|g4395
ortho1875	Mpen|mp02118	Srei|sr11427	Ssci|g105_chr01_Ss	Uesc|g2565	UhoB|UHOR_00146	UhoO|g5147	Umay|um00092	Utcp|g638	Utri|g4397
ortho1876	Mpen|mp02116	Srei|sr11431	Ssci|g109_chr01_Ss	Uesc|g2562	UhoB|UHOR_00151	UhoO|g5151	Umay|um00095	Utcp|g6399	Utri|g4401
ortho1877	Mpen|mp02115	Srei|sr11436	Ssci|g113_chr01_Ss	Uesc|g2558	UhoB|UHOR_00157	UhoO|g5156	Umay|um00097	Utcp|g4989	Utri|g4406
ortho1878	Mpen|mp02114	Srei|sr11444	Ssci|g119_chr01_Ss	Uesc|g2551	UhoB|UHOR_00167	UhoO|g5910	Umay|um00104	Utcp|g4995	Utri|g4413
ortho1879	Mpen|mp02113	Srei|sr11445	Ssci|g120_chr01_Ss	Uesc|g2550	UhoB|UHOR_00168	UhoO|g5909	Umay|um00105	Utcp|g4996	Utri|g4414
ortho1880	Mpen|mp02111	Srei|sr11448	Ssci|g122_chr01_Ss	Uesc|g2547	UhoB|UHOR_00171	UhoO|g6867	Umay|um00108	Utcp|g4999	Utri|g4417
ortho1881	Mpen|mp02110	Srei|sr11451	Ssci|g125_chr01_Ss	Uesc|g2544	UhoB|UHOR_00177	UhoO|g6870	Umay|um00111	Utcp|g5002	Utri|g4420
ortho1882	Mpen|mp02109	Srei|sr11454	Ssci|g128_chr01_Ss	Uesc|g2541	UhoB|UHOR_00181	UhoO|g4738	Umay|um00114	Utcp|g2781	Utri|g4423
ortho1883	Mpen|mp02108	Srei|sr11457	Ssci|g130_chr01_Ss	Uesc|g2538	UhoB|UHOR_00187	UhoO|g4741	Umay|um00116	Utcp|g5919	Utri|g6214
ortho1884	Mpen|mp02107	Srei|sr11458	Ssci|g131_chr01_Ss	Uesc|g2537	UhoB|UHOR_00188	UhoO|g7135	Umay|um00117	Utcp|g2785	Utri|g6213
ortho1885	Mpen|mp02106	Srei|sr11460	Ssci|g133_chr01_Ss	Uesc|g2535	UhoB|UHOR_00190	UhoO|g7137	Umay|um00119	Utcp|g2783	Utri|g6211
ortho1886	Mpen|mp02105	Srei|sr11463	Ssci|g135_chr01_Ss	Uesc|g2532	UhoB|UHOR_00194	UhoO|g5071	Umay|um00122	Utcp|g2787	Utri|g6208
ortho1887	Mpen|mp02104	Srei|sr11464	Ssci|g136_chr01_Ss	Uesc|g2531	UhoB|UHOR_00195	UhoO|g5072	Umay|um00123	Utcp|g2788	Utri|g6207
ortho1888	Mpen|mp02103	Srei|sr11465	Ssci|g137_chr01_Ss	Uesc|g2530	UhoB|UHOR_00196	UhoO|g5073	Umay|um00124	Utcp|g2789	Utri|g6206
ortho1889	Mpen|mp02102	Srei|sr11469	Ssci|g140_chr01_Ss	Uesc|g2527	UhoB|UHOR_00200	UhoO|g5076	Umay|um00127	Utcp|g2792	Utri|g6203
ortho1890	Mpen|mp02101	Srei|sr11472	Ssci|g143_chr01_Ss	UhoB|UHOR_00204	UhoO|g5079	Umay|um10030	Utcp|g2795	Utri|g6200	Uesc|g2523
ortho1891	Mpen|mp02100	Srei|sr11474	Ssci|g145_chr01_Ss	Uesc|g2521	UhoB|UHOR_00206	UhoO|g5081	Umay|um00131	Utcp|g2797	Utri|g6198
ortho1892	Mpen|mp02098	Srei|sr11478	Ssci|g149_chr01_Ss	Uesc|g2517	UhoB|UHOR_00207	UhoO|g6383	Umay|um10031	Utcp|g2799	Utri|g6195
ortho1893	Mpen|mp02097	Srei|sr11480	Ssci|g151_chr01_Ss	Uesc|g2515	UhoB|UHOR_00210	UhoO|g6385	Umay|um00136	Utcp|g2801	Utri|g6193
ortho1894	Mpen|mp02096	Srei|sr11482	Ssci|g153_chr01_Ss	Uesc|g2513	UhoB|UHOR_00214	UhoO|g1319	Umay|um00138	Utcp|g2803	Utri|g2646
ortho1895	Mpen|mp02095	Srei|sr11484	Ssci|g155_chr01_Ss	Uesc|g2511	UhoB|UHOR_00216	UhoO|g1317	Umay|um00140	Utcp|g2805	Utri|g2644
ortho1896	Mpen|mp02094	Srei|sr11486	Ssci|g157_chr01_Ss	Uesc|g2509	UhoB|UHOR_00220	UhoO|g1315	Umay|um10034	Utcp|g2807	Utri|g2642
ortho1897	Mpen|mp02091	Srei|sr11491	Ssci|g162_chr01_Ss	Uesc|g2503	UhoB|UHOR_00231	UhoO|g1305	Umay|um10036	Utcp|g2812	Utri|g2637
ortho1898	Mpen|mp02090	Srei|sr11498	Ssci|g167_chr01_Ss	Uesc|g2498	UhoB|UHOR_00243	UhoO|g6472	Umay|um00152	Utcp|g2817	Utri|g2632
ortho1899	Mpen|mp02089	Srei|sr11500	Ssci|g169_chr01_Ss	Uesc|g2496	UhoB|UHOR_00246	UhoO|g6474	Umay|um00154	Utcp|g2819	Utri|g2630
ortho1900	Mpen|mp02087	Srei|sr11505	Ssci|g174_chr01_Ss	Uesc|g2491	UhoB|UHOR_00257	UhoO|g3404	Umay|um00159	Utcp|g2824	Utri|g2614
ortho1901	Mpen|mp02086	Srei|sr11507	Ssci|g176_chr01_Ss	Uesc|g2489	UhoB|UHOR_00259	UhoO|g3406	Umay|um00161	Utcp|g2826	Utri|g2616
ortho1902	Mpen|mp02085	Srei|sr11508	Ssci|g177_chr01_Ss	Uesc|g2488	UhoB|UHOR_00260	UhoO|g3407	Umay|um10041	Utcp|g2827	Utri|g2617
ortho1903	Mpen|mp02084	Srei|sr11510	Ssci|g179_chr01_Ss	Uesc|g2486	UhoB|UHOR_00263	UhoO|g3409	Umay|um00164	Utcp|g2829	Utri|g2619
ortho1904	Mpen|mp02083	Srei|sr11512	Ssci|g181_chr01_Ss	Uesc|g2484	UhoB|UHOR_00266	UhoO|g3411	Umay|um00166	Utcp|g2831	Utri|g2621
ortho1905	Mpen|mp02071	Srei|sr11515	Ssci|g203_chr01_Ss	Uesc|g2464	UhoB|UHOR_00270	UhoO|g5104	Umay|um00169	Utcp|g5765	Utri|g2594
ortho1906	Mpen|mp02072	Srei|sr11518	Ssci|g201_chr01_Ss	Uesc|g2466	UhoB|UHOR_00274	UhoO|g5102	Umay|um00171	Utcp|g5767	Utri|g2597
ortho1907	Mpen|mp02075	Srei|sr11523	Ssci|g196_chr01_Ss	Uesc|g2470	UhoB|UHOR_00281	UhoO|g5098	Umay|um00175	Utcp|g5771	Utri|g2601
ortho1908	Mpen|mp02076	Srei|sr11524	Ssci|g195_chr01_Ss	Uesc|g2471	UhoB|UHOR_00282	UhoO|g5097	Umay|um00176	Utcp|g5772	Utri|g2602
ortho1909	Mpen|mp02077	Srei|sr11525	Ssci|g194_chr01_Ss	Uesc|g2472	UhoB|UHOR_00283	UhoO|g5096	Umay|um00177	Utcp|g5773	Utri|g2603
ortho1910	Mpen|mp02078	Srei|sr11527	Ssci|g192_chr01_Ss	Uesc|g2474	UhoB|UHOR_00287	UhoO|g5094	Umay|um00179	Utcp|g5775	Utri|g2605
ortho1911	Mpen|mp02081	Srei|sr11532	Ssci|g187_chr01_Ss	Uesc|g2479	UhoB|UHOR_00295	UhoO|g3416	Umay|um00184	Utcp|g5778	Utri|g2611
ortho1912	Mpen|mp02070	Srei|sr11537	Ssci|g206_chr01_Ss	Uesc|g2461	UhoB|UHOR_00303	UhoO|g5109	Umay|um10050	Utcp|g5762	Utri|g2591
ortho1913	Mpen|mp02069	Srei|sr11539	Ssci|g208_chr01_Ss	Uesc|g2459	UhoB|UHOR_00305	UhoO|g5111	Umay|um00192	Utcp|g5760	Utri|g2589
ortho1914	Mpen|mp02068	Srei|sr11542	Ssci|g211_chr01_Ss	Uesc|g2456	UhoB|UHOR_00308	UhoO|g3753	Umay|um00196	Utcp|g6430	Utri|g2586
ortho1915	Mpen|mp02067	Srei|sr11543	Ssci|g212_chr01_Ss	Uesc|g2455	UhoB|UHOR_00309	UhoO|g3754	Umay|um00197	Utcp|g1679	Utri|g2585
ortho1916	Mpen|mp02066	Srei|sr11544	Ssci|g213_chr01_Ss	Uesc|g2454	UhoB|UHOR_00310	UhoO|g3755	Umay|um10051	Utcp|g1678	Utri|g2584
ortho1917	Mpen|mp02065	Srei|sr11545	Ssci|g214_chr01_Ss	Uesc|g2453	UhoB|UHOR_00312	UhoO|g3756	Umay|um00199	Utcp|g1677	Utri|g2583
ortho1918	Mpen|mp02064	Srei|sr11548	Ssci|g216_chr01_Ss	Uesc|g2450	UhoB|UHOR_00315	UhoO|g1834	Umay|um00202	Utcp|g1674	Utri|g2581
ortho1919	Mpen|mp02063	Srei|sr11549	Ssci|g217_chr01_Ss	Uesc|g2449	UhoB|UHOR_00316	UhoO|g1835	Umay|um00203	Utcp|g1673	Utri|g2580
ortho1920	Mpen|mp02062	Srei|sr11552	Ssci|g220_chr01_Ss	Uesc|g2446	UhoB|UHOR_00320	UhoO|g119	Umay|um00206	Utcp|g1670	Utri|g2576
ortho1921	Mpen|mp02061	Srei|sr11554	Ssci|g222_chr01_Ss	Uesc|g2444	UhoB|UHOR_00324	UhoO|g5442	Umay|um00208	Utcp|g1668	Utri|g2574
ortho1922	Mpen|mp02060	Srei|sr11560	Ssci|g228_chr01_Ss	Uesc|g2438	UhoB|UHOR_00335	UhoO|g6783	Umay|um00212	Utcp|g4482	Utri|g2568
ortho1923	Mpen|mp02059	Srei|sr11561	Ssci|g229_chr01_Ss	Uesc|g2437	UhoB|UHOR_00337	UhoO|g6784	Umay|um00213	Utcp|g4483	Utri|g2567
ortho1924	Mpen|mp02058	Srei|sr11564	Ssci|g233_chr01_Ss	Uesc|g2435	UhoB|UHOR_00340	UhoO|g918	Umay|um00215	Utcp|g4486	Utri|g2564
ortho1925	Mpen|mp02057	Srei|sr11565	Ssci|g234_chr01_Ss	Uesc|g2434	UhoB|UHOR_00342	UhoO|g917	Umay|um00216	Utcp|g4487	Utri|g2563
ortho1926	Mpen|mp02056	Srei|sr11567	Ssci|g236_chr01_Ss	Uesc|g2432	UhoB|UHOR_00345	UhoO|g915	Umay|um00218	Utcp|g4489	Utri|g2561
ortho1927	Mpen|mp02055	Srei|sr11577	Uesc|g2427	UhoB|UHOR_00354	UhoO|g910	Umay|um00225	Utcp|g4494	Ssci|g242_chr01_Ss	Utri|g2555
ortho1928	Mpen|mp02052	Srei|sr11583	Ssci|g248_chr01_Ss	Uesc|g2421	UhoB|UHOR_00364	UhoO|g901	Umay|um11425	Utcp|g4499	Utri|g2548
ortho1929	Mpen|mp02051	Srei|sr11585	Ssci|g250_chr01_Ss	Uesc|g2419	UhoB|UHOR_00367	UhoO|g899	Umay|um00233	Utcp|g4501	Utri|g2546
ortho1930	Mpen|mp02050	Srei|sr11587	Ssci|g252_chr01_Ss	Uesc|g2417	UhoB|UHOR_00370	UhoO|g897	Umay|um00235	Utcp|g4503	Utri|g2544
ortho1931	Mpen|mp02049	Srei|sr11590	Ssci|g255_chr01_Ss	Uesc|g2413	UhoB|UHOR_00375	UhoO|g894	Umay|um00239	Utcp|g4505	Utri|g2541
ortho1932	Mpen|mp02082	Uesc|g2482	UhoB|UHOR_00299	Umay|um00168	Srei|sr11514	UhoO|g3413	Utcp|g5781	Utri|g2623	Ssci|g183_chr01_Ss
ortho1933	Mpen|mp02157	Srei|sr06401	Ssci|g49_chr01_Ss	Uesc|g2625	UhoB|UHOR_00067	UhoO|g1824	Umay|um10010	Utcp|g535	Utri|g4335
ortho1934	Mpen|mp02156	Srei|sr06403.2	Ssci|g48_chr01_Ss	Uesc|g2626	UhoB|UHOR_00066	UhoO|g1823	Umay|um00034	Utcp|g536	Utri|g4334
ortho1935	Mpen|mp02155	Srei|sr06404	Ssci|g47_chr01_Ss	Uesc|g2627	UhoB|UHOR_00065	UhoO|g1822	Umay|um10009	Utcp|g537	Utri|g4333
ortho1936	Mpen|mp02153	Srei|sr06407	Ssci|g46_chr01_Ss	Uesc|g2628	UhoB|UHOR_00063	UhoO|g1820	Umay|um00031	Utcp|g539	Utri|g4331
ortho1937	Mpen|mp02152	Srei|sr06410	Ssci|g43_chr01_Ss	Uesc|g2630	UhoB|UHOR_00004	UhoO|g1817	Umay|um00028	Utcp|g542	Utri|g4328
ortho1938	Mpen|mp02158	Srei|sr06418	Ssci|g30_chr01_Ss	Uesc|g2633	UhoB|UHOR_00007	UhoO|g1814	Umay|um06480	Utcp|g544	Utri|g4322
ortho1939	Mpen|mp02161	Srei|sr06423	Ssci|g35_chr01_Ss	Uesc|g2638	UhoB|UHOR_00013	UhoO|g1810	Umay|um00001	Utcp|g599	Utri|g4318
ortho1940	Mpen|mp02162	Srei|sr06429	Ssci|g26_chr01_Ss	Uesc|g2644	UhoB|UHOR_00022	UhoO|g1804	Umay|um00007	Utcp|g569	Utri|g4314
ortho1941	Mpen|mp02163	Srei|sr06433	Ssci|g23_chr01_Ss	Uesc|g2647	UhoB|UHOR_00027	UhoO|g1801	Umay|um12107	Utcp|g566	Utri|g4311
ortho1942	Mpen|mp02164	Srei|sr06439	Ssci|g19_chr01_Ss	Uesc|g2651	UhoB|UHOR_00032	UhoO|g1797	Umay|um15048	Utcp|g573	Utri|g4307
ortho1943	Mpen|mp02165	Srei|sr06441	Ssci|g17_chr01_Ss	Uesc|g2653	UhoB|UHOR_00035	UhoO|g1795	Umay|um00017	Utcp|g575	Utri|g4305
ortho1944	Mpen|mp02166	Srei|sr06444	Ssci|g16_chr01_Ss	Uesc|g2655	UhoB|UHOR_00039	UhoO|g1791	Umay|um10000	Utcp|g577	Utri|g4302
ortho1945	Mpen|mp02168	Srei|sr06453	Ssci|g9_chr01_Ss	Uesc|g2667	UhoB|UHOR_00046	UhoO|g6894	Umay|um00020	Utcp|g595	Utri|g4295
ortho1946	Mpen|mp02169	Srei|sr06455	Ssci|g8_chr01_Ss	Uesc|g2666	UhoB|UHOR_00048	UhoO|g7132	Umay|um10004	Utcp|g594	Utri|g4294
ortho1947	Mpen|mp02192	Srei|sr10118.2	Uesc|g1229	UhoB|UHOR_00703	UhoO|g2754	Umay|um00447	Utcp|g4029	Utri|g244	Ssci|g469_chr01_Ss
ortho1948	Mpen|mp02194	Srei|sr10119	Ssci|g470_chr01_Ss	Uesc|g1228	UhoB|UHOR_00704	UhoO|g2755	Umay|um00448	Utcp|g4028	Utri|g243
ortho1949	Mpen|mp02197	Srei|sr10159	Ssci|g497_chr01_Ss	Uesc|g1201	UhoB|UHOR_00741	UhoO|g29	Umay|um00475	Utcp|g1502	Utri|g214
ortho1950	Mpen|mp02195	Srei|sr10160.2	Ssci|g498_chr01_Ss	Uesc|g1200	UhoB|UHOR_00742	UhoO|g30	Umay|um00476	Utcp|g1503	Utri|g213
ortho1951	Mpen|mp02196	Srei|sr10161	Ssci|g499_chr01_Ss	Uesc|g1199	UhoB|UHOR_00744	UhoO|g31	Umay|um00477	Utcp|g1504	Utri|g212
ortho1952	Mpen|mp02151	Srei|sr11368	Ssci|g51_chr01_Ss	Uesc|g2623	UhoB|UHOR_00069	UhoO|g1826	Umay|um00037	Utcp|g533	Utri|g4337
ortho1953	Mpen|mp02150	Srei|sr11369	Ssci|g52_chr01_Ss	Uesc|g2621	UhoB|UHOR_00072	UhoO|g1828	Umay|um00039	Utcp|g531	Utri|g4338
ortho1954	Mpen|mp02149	Srei|sr11370	Ssci|g54_chr01_Ss	Uesc|g2620	UhoB|UHOR_00073	UhoO|g1829	Umay|um00040	Utcp|g530	Utri|g4339
ortho1955	Mpen|mp02148	Srei|sr11373	Ssci|g56_chr01_Ss	Uesc|g2617	UhoB|UHOR_00077	UhoO|g1510	Umay|um00043	Utcp|g547	Utri|g4342
ortho1956	Mpen|mp02147	Srei|sr11374	Ssci|g57_chr01_Ss	Uesc|g2615	UhoB|UHOR_00079	UhoO|g1509	Umay|um10011	Utcp|g548	Utri|g4343
ortho1957	Mpen|mp02146	Srei|sr11376	Ssci|g59_chr01_Ss	Uesc|g2613	UhoB|UHOR_00082	UhoO|g1507	Umay|um00046	Utcp|g550	Utri|g4345
ortho1958	Mpen|mp02144	Srei|sr11380	Ssci|g62_chr01_Ss	Uesc|g2610	UhoB|UHOR_00089	UhoO|g534	Umay|um00050	Utcp|g554	Utri|g4349
ortho1959	Mpen|mp02143	Srei|sr11381	Ssci|g63_chr01_Ss	Uesc|g2608	UhoB|UHOR_00091	UhoO|g1778	Umay|um10012	Utcp|g555	Utri|g4350
ortho1960	Mpen|mp02142	Srei|sr11382	Ssci|g64_chr01_Ss	Uesc|g2607	UhoB|UHOR_00092	UhoO|g1779	Umay|um10013	Utcp|g556	Utri|g4351
ortho1961	Mpen|mp02138	Srei|sr11386	Ssci|g67_chr01_Ss	Uesc|g2603	UhoB|UHOR_00094	UhoO|g1781	Umay|um00055	Utcp|g560	Utri|g4355
ortho1962	Mpen|mp02137	Srei|sr11389	Ssci|g69_chr01_Ss	Uesc|g2600	UhoB|UHOR_00099	UhoO|g1784	Umay|um00058	Utcp|g563	Utri|g4358
ortho1963	Mpen|mp02135	Srei|sr11391	Ssci|g71_chr01_Ss	Uesc|g2598	UhoB|UHOR_00102	UhoO|g1786	Umay|um00059	Utcp|g604	Utri|g4360
ortho1964	Mpen|mp02133	Srei|sr11394	Ssci|g74_chr01_Ss	Uesc|g2595	UhoB|UHOR_00110	UhoO|g4008	Umay|um00064	Utcp|g607	Utri|g4363
ortho1965	Mpen|mp02132	Srei|sr11395	Ssci|g75_chr01_Ss	Uesc|g2594	UhoB|UHOR_00111	UhoO|g4007	Umay|um10014	Utcp|g608	Utri|g4364
ortho1966	Mpen|mp02131	Srei|sr11397	Ssci|g77_chr01_Ss	Uesc|g2592	UhoB|UHOR_00113	UhoO|g4005	Umay|um00067	Utcp|g611	Utri|g4367
ortho1967	Mpen|mp02129	Srei|sr11403	Ssci|g80_chr01_Ss	Uesc|g2589	UhoB|UHOR_00116	UhoO|g2792	Umay|um10017	Utcp|g614	Utri|g4373
ortho1968	Mpen|mp02127	Srei|sr11409	Ssci|g87_chr01_Ss	Uesc|g2583	UhoB|UHOR_00123	UhoO|g5130	Umay|um10019	Utcp|g621	Utri|g4380
ortho1969	Mpen|mp02181	Srei|sr11926	Ssci|g896_chr02_Ss	Uesc|g2740	UhoB|UHOR_00990	UhoO|g5117	Umay|um00646	Utcp|g293	Utri|g1682
ortho1970	Mpen|mp02182	Srei|sr11927	Ssci|g895_chr02_Ss	Uesc|g2739	UhoB|UHOR_00987	UhoO|g6648	Umay|um00647	Utcp|g292	Utri|g1683
ortho1971	Mpen|mp02186	Srei|sr11930	Ssci|g893_chr02_Ss	Uesc|g2737	UhoB|UHOR_00993	UhoO|g5115	Umay|um11455	Utcp|g290	Utri|g1752
ortho1972	Mpen|mp02184	Srei|sr11932	Ssci|g891_chr02_Ss	Uesc|g2735	UhoB|UHOR_01001	UhoO|g945	Umay|um00651	Utcp|g288	Utri|g1749
ortho1973	Mpen|mp02180	Srei|sr12230	Ssci|g2192_chr04_Ss	Uesc|g564	UhoB|UHOR_01397	UhoO|g6568	Umay|um10622	Utcp|g5614	Utri|g3639
ortho1974	Mpen|mp02176	Srei|sr12231	Ssci|g2193_chr04_Ss	Uesc|g563	UhoB|UHOR_01398	UhoO|g6569	Umay|um00933	Utcp|g5613	Utri|g3640
ortho1975	Mpen|mp02178	Srei|sr12232	Ssci|g2194_chr04_Ss	Uesc|g574	UhoB|UHOR_01386	UhoO|g6559	Umay|um00934	Utcp|g5612	Utri|g3641
ortho1976	Mpen|mp02179	Srei|sr12233	Ssci|g2195_chr04_Ss	Uesc|g573	UhoB|UHOR_01385	UhoO|g6558	Umay|um00935	Utcp|g5611	Utri|g3642
ortho1977	Mpen|mp02172	Srei|sr14409	Ssci|g4626_chr13_Ss	UhoB|UHOR_05278	UhoO|g994	Umay|um03419	Utcp|g948	Utri|g1105	Uesc|g2220
ortho1978	Mpen|mp02175	Srei|sr14410	Ssci|g4627_chr13_Ss	Uesc|g2221	UhoB|UHOR_05281	UhoO|g7715	Umay|um11071	Utcp|g947	Utri|g1106
ortho1979	Mpen|mp02199	Srei|sr15015	Ssci|g4418_chr12_Ss	Uesc|g3710	UhoB|UHOR_06194	UhoO|g7219	Umay|um10882	Utcp|g5475	Utri|g3019
ortho1980	Mpen|mp02200	Srei|sr15017	Ssci|g4419_chr12_Ss	Uesc|g3708	UhoB|UHOR_06195	UhoO|g7220	Umay|um04138	Utcp|g5474	Utri|g3018
ortho1981	Mpen|mp02202	Srei|sr15018	Ssci|g4420_chr12_Ss	Uesc|g3707	UhoB|UHOR_06197	UhoO|g7221	Umay|um04139	Utcp|g5473	Utri|g3017
ortho1982	Mpen|mp02190	Srei|sr16405	Ssci|g5020_chr14_Ss	Uesc|g6172	UhoB|UHOR_08254	UhoO|g7538	Umay|um05415	Utcp|g926	Utri|g564
ortho1983	Mpen|mp02191	Srei|sr16406	Ssci|g5021_chr14_Ss	Uesc|g6173	UhoB|UHOR_08255	UhoO|g7358	Umay|um05416	Utcp|g927	Utri|g565
ortho1984	Mpen|mp02189	Srei|sr16407	Ssci|g5022_chr14_Ss	Uesc|g6174	UhoB|UHOR_08257	UhoO|g7072	Umay|um05417	Utcp|g928	Utri|g566
ortho1985	Mpen|mp02177	Ssci|g2191_chr04_Ss	Uesc|g572	UhoB|UHOR_01389	UhoO|g6561	Umay|um00931	Utcp|g5618	Utri|g3637	Srei|sr12228
ortho1986	Mpen|mp02134	Ssci|g73_chr01_Ss	Uesc|g2596	UhoB|UHOR_00106	UhoO|g1788	Umay|um00063	Utcp|g606	Utri|g4362	Srei|sr11393
ortho1987	Mpen|mp02211	Srei|sr11669	Ssci|g331_chr01_Ss	Uesc|g1364	UhoB|UHOR_00493	UhoO|g312	Umay|um00318	Utcp|g4725	Utri|g382
ortho1988	Mpen|mp02208	Srei|sr11670	Ssci|g332_chr01_Ss	Uesc|g1363	UhoB|UHOR_00494	UhoO|g310	Umay|um00319	Utcp|g4905	Utri|g381
ortho1989	Mpen|mp02210	Srei|sr11671	Ssci|g333_chr01_Ss	Uesc|g1362	UhoB|UHOR_00495	UhoO|g309	Umay|um10097	Utcp|g4904	Utri|g380
ortho1990	Mpen|mp02209	Srei|sr11672	Ssci|g334_chr01_Ss	Uesc|g1361	UhoB|UHOR_00496	UhoO|g308	Umay|um00321	Utcp|g4903	Utri|g379
ortho1991	Mpen|mp02216	Srei|sr13916	Ssci|g3211_chr07_Ss	Uesc|g415	UhoB|UHOR_04514	UhoO|g6612	Umay|um02864	Utcp|g1025	Utri|g640
ortho1992	Mpen|mp02217	Srei|sr13917	Ssci|g3210_chr07_Ss	Uesc|g414	UhoB|UHOR_04516	UhoO|g5183	Umay|um02865	Utcp|g1026	Utri|g641
ortho1993	Mpen|mp02218	Srei|sr13918	Ssci|g3209_chr07_Ss	Uesc|g413	UhoB|UHOR_04518	UhoO|g5184	Umay|um11486	Utcp|g1027	Utri|g642
ortho1994	Mpen|mp02219	Srei|sr13921	Ssci|g3206_chr07_Ss	Uesc|g410	UhoB|UHOR_04522	UhoO|g5187	Umay|um02869	Utcp|g1030	Utri|g645
ortho1995	Mpen|mp02275	Srei|sr13922	Ssci|g3205_chr07_Ss	Uesc|g409	UhoB|UHOR_04524	UhoO|g5188	Umay|um11487	Utcp|g1031	Utri|g646
ortho1996	Mpen|mp02220	Srei|sr13923	Ssci|g3204_chr07_Ss	Uesc|g408	UhoB|UHOR_04526	UhoO|g5189	Umay|um11488	Utcp|g1032	Utri|g647
ortho1997	Mpen|mp02223	Srei|sr13926	Ssci|g3203_chr07_Ss	Uesc|g406	UhoB|UHOR_04530	UhoO|g4049	Umay|um11490	Utcp|g1034	Utri|g648
ortho1998	Mpen|mp02224	Srei|sr13929	Ssci|g3201_chr07_Ss	Uesc|g404	UhoB|UHOR_04533	UhoO|g4051	Umay|um11491	Utcp|g1036	Utri|g650
ortho1999	Mpen|mp02272	Srei|sr13930	Ssci|g3200_chr07_Ss	Uesc|g403	UhoB|UHOR_04535	UhoO|g4052	Umay|um02876	Utcp|g1037	Utri|g651
[truncated: 5,188 more rows]
[truncated: 72 more columns]

## Sheet: T2-GeneSets
					Figure: Subset of genes defined after OrthoMCL analysis for smut species. Orphan genes were parsed using OrthoMCL results and positive selection analyses were performed for one-to-one core orthologs genes.

## Sheet: T3-ProtIdentity
Average of protein identity among orthologs (Blasp proteome)
	Srei	Ssci	CBS119.19	Umay	Mpen	Utcp	Uesc	UhoO	UhoB
Srei
Ssci	83.13
CBS119.19	79.78	79.28
Umay	75.15	75.66	75.78
Mpen	74.02	73.62	73.61	72.65
Utcp	76.13	75.78	75.64	74.70	76.87
Uesc	75.13	74.73	74.79	73.67	74.68	78.13
UhoO	73.23	72.71	72.92	71.85	72.89	74.92	73.54
UhoB	73.49	73.13	73.22	72.00	73.28	75.32	73.87	97.89

## Sheet: T4-UniqueGroups
Unique OrthoGroups
Srei	Ssci	CBS119.19	Umay	Mpen	Uesc	Utcp	UhoO	UhoB
ortho6327	ortho5473	ortho5987	ortho0226	ortho5989	ortho0038	ortho6160	ortho0031	ortho6133
ortho6328	ortho5474	ortho6159	ortho6148	ortho6272	ortho0155	ortho6315	ortho0199	ortho6134
ortho6459	ortho5487	ortho6551	ortho6312	ortho6275	ortho0223	ortho6317	ortho0209	ortho6135
ortho6460	ortho5775	ortho6552	ortho6538	ortho6329	ortho5478	ortho6331	ortho0224	ortho6280
ortho6461	ortho6130	ortho6553	ortho6539	ortho6465	ortho5977	ortho6541	ortho0249	ortho6281
ortho6567	ortho6276	ortho6561	ortho6540	ortho6570	ortho6131	ortho6542	ortho0289	ortho6283
ortho6568	ortho6277	ortho6572	ortho6549	ortho6571	ortho6158	ortho6543	ortho0392	ortho6287
ortho6569	ortho6462	ortho6573	ortho6563		ortho6322	ortho6544	ortho0393	ortho6288
	ortho6463		ortho6575		ortho6323	ortho6545	ortho4803	ortho6485
	ortho6464		ortho6576		ortho6324	ortho6546	ortho4804	ortho6486
	ortho6466		ortho6577		ortho6325	ortho6547	ortho4806	ortho6487
	ortho6467		ortho6578		ortho6472	ortho6548	ortho5481	ortho6488
	ortho6468				ortho6473	ortho6550	ortho5482	ortho6489
	ortho6469				ortho6474	ortho6564	ortho5782	ortho6491
	ortho6470				ortho6475	ortho6579	ortho5981	ortho6492
	ortho6471				ortho6476	ortho6580	ortho5982	ortho6493
	ortho6562				ortho6477	ortho6581	ortho5984	ortho6494
	ortho6565				ortho6478		ortho5986	ortho6495
	ortho6566				ortho6479		ortho6139	ortho6496
					ortho6480		ortho6140	ortho6497
					ortho6481		ortho6141	ortho6574
					ortho6482		ortho6143
					ortho6483		ortho6144
					ortho6484		ortho6145
					ortho6490		ortho6291
					ortho6554		ortho6292
					ortho6555		ortho6293
					ortho6556		ortho6294
					ortho6557		ortho6295
					ortho6558		ortho6296
					ortho6559		ortho6297
					ortho6560		ortho6298
							ortho6300
							ortho6303
							ortho6304
							ortho6305
							ortho6306
							ortho6307
							ortho6308
							ortho6309
							ortho6310
							ortho6330
							ortho6498
							ortho6499
							ortho6500
							ortho6501
							ortho6502
							ortho6503
							ortho6504
							ortho6505
							ortho6506
							ortho6507
							ortho6508
							ortho6509
							ortho6510
							ortho6511
							ortho6512
							ortho6513
							ortho6514
							ortho6515
							ortho6516
							ortho6517
							ortho6518
							ortho6519
							ortho6520
							ortho6521
							ortho6522
							ortho6523
							ortho6524
							ortho6525
							ortho6526
							ortho6527
							ortho6528
							ortho6529
							ortho6530
							ortho6531
							ortho6532
							ortho6533
							ortho6534
							ortho6535
							ortho6536
							ortho6537

## Sheet: T5-Singletons
Singleton genes (not assigned to any orthogroup)
Srei	Ssci	CBS119.19	Umay	Mpen	Uesc	Utcp	UhoO	UhoB
Srei|sr06417	Ssci|g13_chr01_Ss	Utri|g11	Umay|um00052	Mpen|mp02000	Uesc|g6574	Utcp|g6476	UhoO|g1	UhoB|UHOR_12009
Srei|sr11400	Ssci|g33_chr01_Ss	Utri|g35	Umay|um00060	Mpen|mp02041	Uesc|g6577	Utcp|g6473	UhoO|g3	UhoB|UHOR_12025
Srei|sr11401	Ssci|g38_chr01_Ss	Utri|g106	Umay|um00062	Mpen|mp02088	Uesc|g6609.t2_1	Utcp|g6471	UhoO|g5	UhoB|UHOR_12027
Srei|sr11402	Ssci|g89_chr01_Ss	Utri|g135	Umay|um10045	Mpen|mp02141	Uesc|g6610.t2_1	Utcp|g6469	UhoO|g6	UhoB|UHOR_12031
Srei|sr11574	Ssci|g116_chr01_Ss	Utri|g154	Umay|um00187	Mpen|mp06004	Uesc|g6610.t3_1	Utcp|g6465	UhoO|g10	UhoB|UHOR_12077
Srei|sr11575	Ssci|g147_chr01_Ss	Utri|g167.t2_1	Umay|um00194	Mpen|mp06005	Uesc|g6620	Utcp|g6463	UhoO|g13	UhoB|UHOR_12112
Srei|sr11603	Ssci|g159_chr01_Ss	Utri|g179.t2_1	Umay|um00236	Mpen|mp06006	Uesc|g6621	Utcp|g6459	UhoO|g14	UhoB|UHOR_12159
Srei|sr11658	Ssci|g230_chr01_Ss	Utri|g189	Umay|um00250	Mpen|mp06007	Uesc|g6648	Utcp|g6455	UhoO|g16.t2_1	UhoB|UHOR_12160
Srei|sr11696	Ssci|g267_chr01_Ss	Utri|g197	Umay|um10960	Mpen|mp06008	Uesc|g6650	Utcp|g6445	UhoO|g6298	UhoB|UHOR_12164
Srei|sr20004	Ssci|g437_chr01_Ss	Utri|g2454	Umay|um10962	Mpen|mp06009	Uesc|g6532	Utcp|g6435	UhoO|g1860	UhoB|UHOR_00896
Srei|sr10178	Ssci|g438_chr01_Ss	Utri|g2497	Umay|um00276	Mpen|mp06010	Uesc|g6544	Utcp|g6418	UhoO|g1861	UhoB|UHOR_12233
Srei|sr10180	Ssci|g465_chr01_Ss	Utri|g2509	Umay|um00278	Mpen|mp06011	Uesc|g6516	Utcp|g6422.t2_1	UhoO|g6303.t2_1	UhoB|UHOR_12238
Srei|sr11942	Ssci|g466_chr01_Ss	Utri|g2551	Umay|um00337	Mpen|mp06013	Uesc|g6512	Utcp|g6410	UhoO|g6303.t3_1	UhoB|UHOR_12239
Srei|sr17607	Ssci|g488_chr01_Ss	Utri|g2555.t2_1	Umay|um00358	Mpen|mp06014	Uesc|g6499	Utcp|g6394	UhoO|g6316	UhoB|UHOR_12247
Srei|sr11994	Ssci|g507_chr01_Ss	Utri|g2557.t2_1	Umay|um11823	Mpen|mp06015	Uesc|g6494	Utcp|g6398	UhoO|g6317	UhoB|UHOR_08411
Srei|sr12044	Ssci|g511_chr01_Ss	Utri|g2579	Umay|um00420	Mpen|mp06280	Uesc|g6490	Utcp|g6381	UhoO|g6320	UhoB|UHOR_12258
Srei|sr12085	Ssci|g526_chr01_Ss	Utri|g2594.t2_1	Umay|um00466	Mpen|mp06282	Uesc|g6457	Utcp|g6368	UhoO|g6322	UhoB|UHOR_12259
Srei|sr17065	Ssci|g532_chr01_Ss	Utri|g2596	Umay|um10122	Mpen|mp00214	Uesc|g6455	Utcp|g6342	UhoO|g6342	UhoB|UHOR_12328
Srei|sr12146	Ssci|g609_chr01_Ss	Utri|g2608	Umay|um11443	Mpen|mp00217	Uesc|g6448	Utcp|g6306	UhoO|g6343	UhoB|UHOR_12329
Srei|sr12164	Ssci|g708_chr01_Ss	Utri|g2624	Umay|um00550	Mpen|mp00237	Uesc|g6429	Utcp|g6290	UhoO|g6351	UhoB|UHOR_12378
Srei|sr17358	Ssci|g769_chr02_Ss	Utri|g2639.t2_1	Umay|um00558	Mpen|mp00247	Uesc|g6427	Utcp|g6278	UhoO|g6355	UhoB|UHOR_12461
Srei|sr10258	Ssci|g779_chr02_Ss	Utri|g6543	Umay|um00559	Mpen|mp00268	Uesc|g6421	Utcp|g6279	UhoO|g6358	UhoB|UHOR_12464
Srei|sr10281	Ssci|g803_chr02_Ss	Utri|g6551	Umay|um00627	Mpen|mp06166	Uesc|g6422	Utcp|g6280	UhoO|g1908	UhoB|UHOR_12471
Srei|sr07278	Ssci|g851_chr02_Ss	Utri|g6562	Umay|um00629	Mpen|mp06167	Uesc|g6417	Utcp|g6282	UhoO|g6360	UhoB|UHOR_12501
Srei|sr10292	Ssci|g881_chr02_Ss	Utri|g6574	Umay|um00664	Mpen|mp00013	Uesc|g6396	Utcp|g6271	UhoO|g1927	UhoB|UHOR_12514
Srei|sr10314	Ssci|g907_chr02_Ss	Utri|g2648	Umay|um00731	Mpen|mp06323	Uesc|g6379	Utcp|g6197	UhoO|g6381	UhoB|UHOR_12516
Srei|sr02685	Ssci|g917_chr02_Ss	Utri|g2675	Umay|um11835	Mpen|mp00070	Uesc|g6374	Utcp|g6203	UhoO|g1939	UhoB|UHOR_12520
Srei|sr10533	Ssci|g951_chr02_Ss	Utri|g2676	Umay|um00752	Mpen|mp00071	Uesc|g6369	Utcp|g6206	UhoO|g6386	UhoB|UHOR_03954
Srei|sr12582	Ssci|g978_chr02_Ss	Utri|g2678	Umay|um00753	Mpen|mp00099	Uesc|g6370	Utcp|g6122	UhoO|g6387	UhoB|UHOR_03965
Srei|sr12606	Ssci|g980_chr02_Ss	Utri|g2713	Umay|um00794	Mpen|mp00166	Uesc|g6371	Utcp|g6063	UhoO|g1948	UhoB|UHOR_12602
Srei|sr12607	Ssci|g981_chr02_Ss	Utri|g2717	Umay|um12112	Mpen|mp06039	Uesc|g6372	Utcp|g6064	UhoO|g6393	UhoB|UHOR_05792
Srei|sr12856	Ssci|g1028_chr02_Ss	Utri|g2728.t2_1	Umay|um11628	Mpen|mp06029	Uesc|g6354	Utcp|g6066	UhoO|g1966.t2_1	UhoB|UHOR_12662
Srei|sr12857	Ssci|g1041_chr02_Ss	Utri|g2731	Umay|um00821	Mpen|mp00512	Uesc|g6352	Utcp|g6068	UhoO|g6397	UhoB|UHOR_12670
Srei|sr12904	Ssci|g1078_chr02_Ss	Utri|g2736	Umay|um00824	Mpen|mp00513	Uesc|g6344	Utcp|g6049	UhoO|g1990.t2_1	UhoB|UHOR_12686
Srei|sr10563.2	Ssci|g1108_chr02_Ss	Utri|g2743.t2_1	Umay|um11637	Mpen|mp06046	Uesc|g6346	Utcp|g5966	UhoO|g241	UhoB|UHOR_12696
Srei|sr10613	Ssci|g1134_chr02_Ss	Utri|g2744	Umay|um11242	Mpen|mp06047	Uesc|g6347	Utcp|g5916	UhoO|g250.t2_1	UhoB|UHOR_12731
Srei|sr10668	Ssci|g1138_chr02_Ss	Utri|g2746	Umay|um11251	Mpen|mp06048	Uesc|g6348	Utcp|g5848	UhoO|g6416	UhoB|UHOR_12755
Srei|sr10691.2	Ssci|g1139_chr02_Ss	Utri|g2747	Umay|um11255	Mpen|mp06049	Uesc|g6336	Utcp|g5801	UhoO|g1993	UhoB|UHOR_12761
Srei|sr10703	Ssci|g1140_chr02_Ss	Utri|g2753.t2_1	Umay|um00858	Mpen|mp00292	Uesc|g6329	Utcp|g5802	UhoO|g1994	UhoB|UHOR_12773
Srei|sr13026	Ssci|g1141_chr02_Ss	Utri|g2774	Umay|um00874	Mpen|mp00299	Uesc|g6328	Utcp|g5810	UhoO|g1995	UhoB|UHOR_12783
Srei|sr13028	Ssci|g1170_chr02_Ss	Utri|g2788	Umay|um00875	Mpen|mp06111	Uesc|g6323	Utcp|g5811	UhoO|g1996	UhoB|UHOR_12786
Srei|sr17404	Ssci|g1174_chr02_Ss	Utri|g2802	Umay|um11843	Mpen|mp06304	Uesc|g6319	Utcp|g5788	UhoO|g1997	UhoB|UHOR_12813
Srei|sr17405	Ssci|g1204_chr02_Ss	Utri|g2834.t2_1	Umay|um12119	Mpen|mp00359	Uesc|g6315	Utcp|g5769.t2_1	UhoO|g2003.t2_1	UhoB|UHOR_12814
Srei|sr13181	Ssci|g1218_chr02_Ss	Utri|g2863	Umay|um12120	Mpen|mp00364	Uesc|g6302	Utcp|g5770.t2_1	UhoO|g2007	UhoB|UHOR_02354
Srei|sr13221	Ssci|g1241_chr02_Ss	Utri|g2889.t2_1	Umay|um11847	Mpen|mp06083	Uesc|g6291	Utcp|g5771.t2_1	UhoO|g2009	UhoB|UHOR_12826
Srei|sr13343	Ssci|g1247_chr02_Ss	Utri|g2891.t2_1	Umay|um01024	Mpen|mp00371	Uesc|g6288	Utcp|g5721	UhoO|g2028.t2_1	UhoB|UHOR_12828
Srei|sr13366	Ssci|g1313_chr03_Ss	Utri|g2931	Umay|um01037	Mpen|mp00381	Uesc|g6279	Utcp|g5629	UhoO|g2033	UhoB|UHOR_12831
Srei|sr13382	Ssci|g1327_chr03_Ss	Utri|g2934	Umay|um01041	Mpen|mp00388	Uesc|g6284	Utcp|g5574	UhoO|g6437	UhoB|UHOR_12841
Srei|sr13380	Ssci|g1344_chr03_Ss	Utri|g2953.t2_1	Umay|um01047	Mpen|mp00439	Uesc|g6285	Utcp|g5585	UhoO|g2037	UhoB|UHOR_00907
Srei|sr13378	Ssci|g1347_chr03_Ss	Utri|g2955.t2_1	Umay|um01053	Mpen|mp00441	Uesc|g6271	Utcp|g5569	UhoO|g6442	UhoB|UHOR_12845
Srei|sr13374	Ssci|g1355_chr03_Ss	Utri|g2958.t2_1	Umay|um01061	Mpen|mp06128	Uesc|g6266	Utcp|g5571	UhoO|g6459	UhoB|UHOR_12877
Srei|sr10752	Ssci|g1356_chr03_Ss	Utri|g2964.t2_1	Umay|um01118	Mpen|mp06129	Uesc|g6265	Utcp|g5490	UhoO|g2070	UhoB|UHOR_12905
Srei|sr10754.2	Ssci|g1461_chr03_Ss	Utri|g2971	Umay|um01125	Mpen|mp00693	Uesc|g6263	Utcp|g5491	UhoO|g2071.t2_1	UhoB|UHOR_12913
Srei|sr10767	Ssci|g1515_chr03_Ss	Utri|g2972	Umay|um11639	Mpen|mp00749	Uesc|g6255	Utcp|g5451	UhoO|g2071.t3_1	UhoB|UHOR_12959
Srei|sr10784.2	Ssci|g1577_chr03_Ss	Utri|g2980	Umay|um01132	Mpen|mp06290	Uesc|g6252	Utcp|g5453	UhoO|g6478	UhoB|UHOR_12966
Srei|sr10788.2	Ssci|g1604_chr03_Ss	Utri|g2982.t2_1	Umay|um11641	Mpen|mp06240	Uesc|g6253	Utcp|g5455	UhoO|g6479	UhoB|UHOR_12967
Srei|sr13416	Ssci|g1656_chr03_Ss	Utri|g2984.t2_1	Umay|um01145	Mpen|mp00568	Uesc|g6234	Utcp|g5470	UhoO|g2083	UhoB|UHOR_12968
Srei|sr13413	Ssci|g1691_chr03_Ss	Utri|g3000	Umay|um11647	Mpen|mp06172	Uesc|g6230	Utcp|g5393	UhoO|g2084	UhoB|UHOR_12982
Srei|sr17215	Ssci|g1775_chr03_Ss	Utri|g3003	Umay|um01202	Mpen|mp06103	Uesc|g6231	Utcp|g5371	UhoO|g2085	UhoB|UHOR_12985
Srei|sr10995.2	Ssci|g1779_chr03_Ss	Utri|g3004	Umay|um01214	Mpen|mp00622	Uesc|g6216	Utcp|g5262	UhoO|g2088	UhoB|UHOR_12987
Srei|sr11002.2	Ssci|g1787_chr03_Ss	Utri|g3005	Umay|um01217	Mpen|mp06313	Uesc|g6218	Utcp|g5266	UhoO|g6492	UhoB|UHOR_13009
Srei|sr11003	Ssci|g1808_chr03_Ss	Utri|g3006	Umay|um01226	Mpen|mp00638	Uesc|g6219	Utcp|g5270	UhoO|g2103	UhoB|UHOR_13014
Srei|sr11006	Ssci|g1854_chr03_Ss	Utri|g3010	Umay|um01330	Mpen|mp06215	Uesc|g6208	Utcp|g5271	UhoO|g2103.t2_1	UhoB|UHOR_13015
Srei|sr17128	Ssci|g1875_chr04_Ss	Utri|g3046	Umay|um11870	Mpen|mp00660	Uesc|g6212	Utcp|g5273	UhoO|g2104	UhoB|UHOR_13022
Srei|sr17603	Ssci|g1878_chr04_Ss	Utri|g3053	Umay|um01360	Mpen|mp06160	Uesc|g6207	Utcp|g5248	UhoO|g6499	UhoB|UHOR_13044
Srei|sr13675	Ssci|g1879_chr04_Ss	Utri|g3055	Umay|um01361	Mpen|mp06161	Uesc|g6203	Utcp|g5167	UhoO|g2121.t2_1	UhoB|UHOR_05947
Srei|sr13676	Ssci|g1880_chr04_Ss	Utri|g6604	Umay|um01386	Mpen|mp00896	Uesc|g6196	Utcp|g5177	UhoO|g2121.t3_1	UhoB|UHOR_06675
Srei|sr13677	Ssci|g1929_chr04_Ss	Utri|g6610.t2_1	Umay|um01389	Mpen|mp00899	Uesc|g6191	Utcp|g5191	UhoO|g284	UhoB|UHOR_13115
Srei|sr13740	Ssci|g2017_chr04_Ss	Utri|g3119.t2_1	Umay|um11332	Mpen|mp00905	Uesc|g6031	Utcp|g5214	UhoO|g311	UhoB|UHOR_13116
Srei|sr13757	Ssci|g2109_chr04_Ss	Utri|g3132	Umay|um01437	Mpen|mp00907	Uesc|g6053	Utcp|g5114	UhoO|g317	UhoB|UHOR_06709
Srei|sr13764	Ssci|g2110_chr04_Ss	Utri|g3135	Umay|um11873	Mpen|mp00926	Uesc|g6078	Utcp|g4991.t2_1	UhoO|g6504	UhoB|UHOR_13210
Srei|sr02163	Ssci|g2111_chr04_Ss	Utri|g3153	Umay|um01455	Mpen|mp00938	Uesc|g6135	Utcp|g4993.t2_1	UhoO|g2158	UhoB|UHOR_08923
Srei|sr17069	Ssci|g2141_chr04_Ss	Utri|g3154	Umay|um01481	Mpen|mp00941	Uesc|g6137	Utcp|g4995.t2_1	UhoO|g2163.t2_1	UhoB|UHOR_08927
Srei|sr13835	Ssci|g2159_chr04_Ss	Utri|g3171	Umay|um01513	Mpen|mp00960	Uesc|g6142.t2_1	Utcp|g4919	UhoO|g2174	UhoB|UHOR_08964
Srei|sr13898	Ssci|g2198_chr04_Ss	Utri|g3201	Umay|um01522	Mpen|mp00965	Uesc|g6147	Utcp|g4867	UhoO|g2175	UhoB|UHOR_13183
Srei|sr13901	Ssci|g2251_chr04_Ss	Utri|g3213	Umay|um12144	Mpen|mp00970	Uesc|g6176	Utcp|g4870	UhoO|g2178.t2_1	UhoB|UHOR_13176
Srei|sr13956	Ssci|g2314_chr05_Ss	Utri|g3226.t2_1	Umay|um01637-B	Mpen|mp06159	Uesc|g6178	Utcp|g4874	UhoO|g6530.t2_1	UhoB|UHOR_13170
Srei|sr13980	Ssci|g2315_chr05_Ss	Utri|g3245	Umay|um01661	Mpen|mp06317	Uesc|g6025	Utcp|g4875	UhoO|g6536	UhoB|UHOR_13168
Srei|sr17140	Ssci|g2319_chr05_Ss	Utri|g3253	Umay|um11891	Mpen|mp00759	Uesc|g6026	Utcp|g4877	UhoO|g2190	UhoB|UHOR_13166
Srei|sr14119	Ssci|g2320_chr05_Ss	Utri|g3254	Umay|um01757	Mpen|mp00801	Uesc|g5950	Utcp|g4878	UhoO|g2195	UhoB|UHOR_09013
Srei|sr11133	Ssci|g2321_chr05_Ss	Utri|g3262	Umay|um01778	Mpen|mp06296	Uesc|g5965	Utcp|g4879	UhoO|g6554.t2_1	UhoB|UHOR_03358
Srei|sr17609	Ssci|g2380_chr05_Ss	Utri|g3263	Umay|um01779	Mpen|mp00822	Uesc|g5985	Utcp|g4881	UhoO|g6589	UhoB|UHOR_17007
Srei|sr14223	Ssci|g2395_chr05_Ss	Utri|g3267	Umay|um11900	Mpen|mp00836	Uesc|g5945	Utcp|g4882	UhoO|g6590	UhoB|UHOR_06469
Srei|sr14259	Ssci|g2480_chr05_Ss	Utri|g3269.t2_1	Umay|um01841	Mpen|mp06212	Uesc|g5930	Utcp|g4885	UhoO|g6592	UhoB|UHOR_13318
Srei|sr17282	Ssci|g2490_chr05_Ss	Utri|g3292	Umay|um01842	Mpen|mp00858	Uesc|g5933	Utcp|g4808	UhoO|g2216	UhoB|UHOR_06591
Srei|sr14387	Ssci|g2495_chr05_Ss	Utri|g3298	Umay|um10264	Mpen|mp06042	Uesc|g5921	Utcp|g4809	UhoO|g2217	UhoB|UHOR_13271
Srei|sr17432	Ssci|g2517_chr05_Ss	Utri|g6618	Umay|um01890	Mpen|mp06043	Uesc|g5904	Utcp|g4787	UhoO|g2218	UhoB|UHOR_08757
Srei|sr17427	Ssci|g2557_chr05_Ss	Utri|g3385	Umay|um10269	Mpen|mp00877	Uesc|g5900	Utcp|g4789	UhoO|g2219	UhoB|UHOR_08758
Srei|sr14514	Ssci|g2558_chr05_Ss	Utri|g3408	Umay|um11375	Mpen|mp00895	Uesc|g5880	Utcp|g4740	UhoO|g6603	UhoB|UHOR_13370
Srei|sr14545	Ssci|g2582_chr05_Ss	Utri|g3420.t2_1	Umay|um11376	Mpen|mp01103	Uesc|g5884	Utcp|g4727	UhoO|g2220	UhoB|UHOR_08826
Srei|sr00797	Ssci|g2624_chr05_Ss	Utri|g3422.t2_1	Umay|um02003	Mpen|mp01107	Uesc|g5886	Utcp|g4687	UhoO|g6606.t3_1	UhoB|UHOR_13400
Srei|sr00796	Ssci|g2629_chr06_Ss	Utri|g3423	Umay|um11387	Mpen|mp01108	Uesc|g5890	Utcp|g4599	UhoO|g6606	UhoB|UHOR_06087
Srei|sr06019	Ssci|g2637_chr06_Ss	Utri|g3425.t2_1	Umay|um06475	Mpen|mp01141	Uesc|g5865	Utcp|g4493.t2_1	UhoO|g6606.t2_1	UhoB|UHOR_13437
Srei|sr11232	Ssci|g2665_chr06_Ss	Utri|g3428	Umay|um11775	Mpen|mp06109	Uesc|g5858	Utcp|g4494.t2_1	UhoO|g2224.t2_1	UhoB|UHOR_13433
Srei|sr11239.2	Ssci|g2666_chr06_Ss	Utri|g3434	Umay|um11776	Mpen|mp06110	Uesc|g5801	Utcp|g4509.t2_1	UhoO|g2228	UhoB|UHOR_06100
Srei|sr14793	Ssci|g2673_chr06_Ss	Utri|g3465	Umay|um05074	Mpen|mp06211	Uesc|g5804	Utcp|g4444	UhoO|g2236	UhoB|UHOR_13469
Srei|sr14805	Ssci|g2719_chr06_Ss	Utri|g3475.t2_1	Umay|um12299	Mpen|mp06171	Uesc|g5805	Utcp|g4346	UhoO|g2244	UhoB|UHOR_13467
Srei|sr14824	Ssci|g2827_chr06_Ss	Utri|g3477.t2_1	Umay|um05076	Mpen|mp06052	Uesc|g5771	Utcp|g4414	UhoO|g2252	UhoB|UHOR_13509
Srei|sr04594	Ssci|g2834_chr06_Ss	Utri|g3493	Umay|um11778	Mpen|mp01037	Uesc|g5772	Utcp|g4222	UhoO|g2253	UhoB|UHOR_08703
Srei|sr14943	Ssci|g2866_chr06_Ss	Utri|g3500.t2_1	Umay|um05079	Mpen|mp01302	Uesc|g5789	Utcp|g4230	UhoO|g335.t2_1	UhoB|UHOR_13543
Srei|sr14983	Ssci|g2881_chr06_Ss	Utri|g3517.t2_1	Umay|um05080	Mpen|mp01331	Uesc|g5758	Utcp|g4266	UhoO|g2259.t2_1	UhoB|UHOR_08559
Srei|sr17016	Ssci|g2882_chr06_Ss	Utri|g3586.t2_1	Umay|um05094	Mpen|mp06117	Uesc|g5746	Utcp|g4164	UhoO|g6679	UhoB|UHOR_13566
Srei|sr15069	Ssci|g2911_chr06_Ss	Utri|g3587.t2_1	Umay|um05095	Mpen|mp06118	Uesc|g5747	Utcp|g4046	UhoO|g2282	UhoB|UHOR_07544
Srei|sr15187	Ssci|g2967_chr07_Ss	Utri|g3588.t2_1	Umay|um10171	Mpen|mp06119	Uesc|g5751	Utcp|g4047	UhoO|g6682.t2_1	UhoB|UHOR_07549
Srei|sr17488	Ssci|g2971_chr07_Ss	Utri|g3603	Umay|um05124	Mpen|mp06121	Uesc|g5753	Utcp|g4049	UhoO|g2292	UhoB|UHOR_13572
Srei|sr17030	Ssci|g3005_chr07_Ss	Utri|g3623	Umay|um05155	Mpen|mp06122	Uesc|g5685	Utcp|g4050	UhoO|g2293	UhoB|UHOR_13583
Srei|sr15333	Ssci|g3053_chr07_Ss	Utri|g3655	Umay|um10193	Mpen|mp06050	Uesc|g5694.t2_1	Utcp|g4051	UhoO|g6698	UhoB|UHOR_17011
Srei|sr15769	Ssci|g3054_chr07_Ss	Utri|g3670	Umay|um05243	Mpen|mp01186	Uesc|g5700	Utcp|g4052	UhoO|g2295	UhoB|UHOR_13591
Srei|sr15793	Ssci|g3087_chr07_Ss	Utri|g3671	Umay|um06267	Mpen|mp06038	Uesc|g5735	Utcp|g4002	UhoO|g2310	UhoB|UHOR_07686
Srei|sr15861	Ssci|g3170_chr07_Ss	Utri|g3684	Umay|um06279	Mpen|mp01212	Uesc|g5671	Utcp|g4032	UhoO|g6714	UhoB|UHOR_13675
Srei|sr15870	Ssci|g3174_chr07_Ss	Utri|g3726	Umay|um06293	Mpen|mp01262	Uesc|g5673	Utcp|g3969	UhoO|g2312.t2_1	UhoB|UHOR_07325
Srei|sr15893	Ssci|g3306_chr08_Ss	Utri|g3730	Umay|um02096	Mpen|mp01276	Uesc|g5683	Utcp|g3917	UhoO|g2313	UhoB|UHOR_13734
Srei|sr17502	Ssci|g3308_chr08_Ss	Utri|g3742.t2_1	Umay|um02112	Mpen|mp06241	Uesc|g5642.t2_1	Utcp|g3896.t2_1	UhoO|g2317	UhoB|UHOR_07456
Srei|sr17437	Ssci|g3326_chr08_Ss	Utri|g3748	Umay|um02174	Mpen|mp06016	Uesc|g5645	Utcp|g3785	UhoO|g6750	UhoB|UHOR_07470
Srei|sr17443	Ssci|g3409_chr08_Ss	Utri|g3759	Umay|um02193	Mpen|mp06019	Uesc|g5648	Utcp|g3805	UhoO|g2346.t2_1	UhoB|UHOR_07485
Srei|sr15971	Ssci|g3427_chr08_Ss	Utri|g3762	Umay|um12098	Mpen|mp06284	Uesc|g5538	Utcp|g3806	UhoO|g6757	UhoB|UHOR_03016
Srei|sr07363	Ssci|g3428_chr08_Ss	Utri|g3775	Umay|um12100	Mpen|mp01347	Uesc|g5556	Utcp|g3817	UhoO|g6758	UhoB|UHOR_03024
Srei|sr15764	Ssci|g3429_chr08_Ss	Utri|g3796	Umay|um10078	Mpen|mp01356	Uesc|g5572	Utcp|g3868	UhoO|g6764	UhoB|UHOR_13779
Srei|sr16244	Ssci|g3452_chr08_Ss	Utri|g3805	Umay|um02251	Mpen|mp01358	Uesc|g5521	Utcp|g3694	UhoO|g6774.t2_1	UhoB|UHOR_03063
Srei|sr16287	Ssci|g3460_chr08_Ss	Utri|g3824	Umay|um12156	Mpen|mp06173	Uesc|g5522	Utcp|g3546	UhoO|g2350	UhoB|UHOR_03140
Srei|sr20016	Ssci|g3545_chr08_Ss	Utri|g3846	Umay|um11394	Mpen|mp06319	Uesc|g5533	Utcp|g3547	UhoO|g2389	UhoB|UHOR_03141
Srei|sr20018	Ssci|g3558_chr09_Ss	Utri|g3853	Umay|um11397	Mpen|mp01371	Uesc|g5474	Utcp|g3482	UhoO|g341	UhoB|UHOR_03158
Srei|sr10061	Ssci|g3566_chr09_Ss	Utri|g3880	Umay|um02267	Mpen|mp06242	Uesc|g5475	Utcp|g3416	UhoO|g342	UhoB|UHOR_03159
Srei|sr10063	Ssci|g3582_chr09_Ss	Utri|g3898	Umay|um02272	Mpen|mp06243	Uesc|g5436.t2_1	Utcp|g3382	UhoO|g343	UhoB|UHOR_03175
Srei|sr10065	Ssci|g3679_chr09_Ss	Utri|g3911.t2_1	Umay|um02313	Mpen|mp01454	Uesc|g5411	Utcp|g3398	UhoO|g344	UhoB|UHOR_03186
Srei|sr10067	Ssci|g3685_chr09_Ss	Utri|g3926	Umay|um02363	Mpen|mp06155	Uesc|g5420	Utcp|g3353	UhoO|g347	UhoB|UHOR_13863
Srei|sr20015	Ssci|g3695_chr09_Ss	Utri|g3931	Umay|um02370	Mpen|mp06158	Uesc|g5421	Utcp|g3379	UhoO|g349	UhoB|UHOR_13864
Srei|sr10068	Ssci|g3745_chr09_Ss	Utri|g3932	Umay|um12187	Mpen|mp06354	Uesc|g5385	Utcp|g3322.t2_1	UhoO|g350	UhoB|UHOR_08083
Srei|sr10070	Ssci|g3747_chr09_Ss	Utri|g3933	Umay|um10148	Mpen|mp06269	Uesc|g5389	Utcp|g3323.t2_1	UhoO|g353	UhoB|UHOR_13884
Srei|sr10077	Ssci|g3830_chr10_Ss	Utri|g3987	Umay|um10278	Mpen|mp06112	Uesc|g5395	Utcp|g3276	UhoO|g355	UhoB|UHOR_13886
Srei|sr10079	Ssci|g3832_chr10_Ss	Utri|g3993	Umay|um02589	Mpen|mp01550	Uesc|g5321	Utcp|g3283	UhoO|g356	UhoB|UHOR_13890
Srei|sr16400	Ssci|g3861_chr10_Ss	Utri|g3994	Umay|um02601	Mpen|mp01571	Uesc|g5322	Utcp|g3288	UhoO|g360	UhoB|UHOR_10014
Srei|sr16446	Ssci|g3915_chr10_Ss	Utri|g4001.t2_1	Umay|um02604	Mpen|mp01577	Uesc|g5329	Utcp|g3290	UhoO|g6777	UhoB|UHOR_10017
Srei|sr16486	Ssci|g3918_chr10_Ss	Utri|g4006.t2_1	Umay|um10289	Mpen|mp01599	Uesc|g5267	Utcp|g3170	UhoO|g6785	UhoB|UHOR_10019
Srei|sr16516	Ssci|g3919_chr10_Ss	Utri|g4008.t2_1	Umay|um02722	Mpen|mp01807	Uesc|g5298	Utcp|g3194	UhoO|g6798	UhoB|UHOR_10027
Srei|sr13469	Ssci|g3957_chr10_Ss	Utri|g4011	Umay|um11729	Mpen|mp06115	Uesc|g5222.t2_1	Utcp|g3197	UhoO|g6799	UhoB|UHOR_10028
Srei|sr17257	Ssci|g3958_chr10_Ss	Utri|g4012	Umay|um02756	Mpen|mp06305	Uesc|g5249	Utcp|g3136	UhoO|g6804	UhoB|UHOR_10029
Srei|sr13525	Ssci|g3998_chr10_Ss	Utri|g4013	Umay|um02759	Mpen|mp01689	Uesc|g5259	Utcp|g3046	UhoO|g6813.t2_1	UhoB|UHOR_13915
Srei|sr16906	Ssci|g4022_chr10_Ss	Utri|g4014	Umay|um02786	Mpen|mp06116	Uesc|g5260	Utcp|g3108	UhoO|g2417	UhoB|UHOR_08258
Srei|sr16905	Ssci|g4027_chr10_Ss	Utri|g4016	Umay|um02787	Mpen|mp01699	Uesc|g5171.t2_1	Utcp|g3112	UhoO|g6821	UhoB|UHOR_13968
Srei|sr16904	Ssci|g4028_chr10_Ss	Utri|g4022	Umay|um02788	Mpen|mp01707	Uesc|g5173	Utcp|g3113	UhoO|g6827	UhoB|UHOR_03900
Srei|sr16903	Ssci|g4035_chr10_Ss	Utri|g4023	Umay|um02789	Mpen|mp01713	Uesc|g5109.t2_1	Utcp|g3002	UhoO|g2424	UhoB|UHOR_03910
Srei|sr16902	Ssci|g4118_chr11_Ss	Utri|g4025	Umay|um02809	Mpen|mp06096	Uesc|g4386	Utcp|g3004	UhoO|g6828	UhoB|UHOR_13977
Srei|sr13603	Ssci|g4186_chr11_Ss	Utri|g4028	Umay|um02812	Mpen|mp01740	Uesc|g4420	Utcp|g3006	UhoO|g2436	UhoB|UHOR_13985
Srei|sr10942	Ssci|g4258_chr11_Ss	Utri|g4031	Umay|um02814	Mpen|mp06251	Uesc|g4423	Utcp|g2992	UhoO|g2437	UhoB|UHOR_13987
Srei|sr17382	Ssci|g4268_chr11_Ss	Utri|g4035	Umay|um06497	Mpen|mp01746	Uesc|g4438.t2_1	Utcp|g2944	UhoO|g2438	UhoB|UHOR_13998
Srei|sr16637	Ssci|g4299_chr11_Ss	Utri|g4041.t2_1	Umay|um10950	Mpen|mp01747	Uesc|g4445.t2_1	Utcp|g2946	UhoO|g2442	UhoB|UHOR_14003
Srei|sr17383	Ssci|g4318_chr11_Ss	Utri|g4044	Umay|um10951	Mpen|mp01748	Uesc|g4542.t2_1	Utcp|g2948	UhoO|g2447	UhoB|UHOR_14005
Srei|sr16688	Ssci|g4359_chr11_Ss	Utri|g4048	Umay|um10949	Mpen|mp01749	Uesc|g4549	Utcp|g2875	UhoO|g6839	UhoB|UHOR_14006
Srei|sr16689	Ssci|g4387_chr12_Ss	Utri|g200	Umay|um02818	Mpen|mp01750	Uesc|g4555	Utcp|g2833	UhoO|g2480.t2_1	UhoB|UHOR_00836
Srei|sr16702	Ssci|g4388_chr12_Ss	Utri|g219.t2_1	Umay|um02836	Mpen|mp06252	Uesc|g4560	Utcp|g2834.t2_1	UhoO|g2482	UhoB|UHOR_14016
Srei|sr16736	Ssci|g4390_chr12_Ss	Utri|g222	Umay|um11484	Mpen|mp01871	Uesc|g4568	Utcp|g2836.t2_1	UhoO|g2485	UhoB|UHOR_14021
Srei|sr17391	Ssci|g4391_chr12_Ss	Utri|g224	Umay|um11489	Mpen|mp06238	Uesc|g4576	Utcp|g2814.t2_1	UhoO|g6873	UhoB|UHOR_14023
Srei|sr11293	Ssci|g4392_chr12_Ss	Utri|g234	Umay|um02925	Mpen|mp06214	Uesc|g4587	Utcp|g2815.t2_1	UhoO|g2492	UhoB|UHOR_14030
Srei|sr17271	Ssci|g4393_chr12_Ss	Utri|g245	Umay|um02927	Mpen|mp06230	Uesc|g4595	Utcp|g2754	UhoO|g366	UhoB|UHOR_14045
Srei|sr00526	Ssci|g4396_chr12_Ss	Utri|g266.t2_1	Umay|um10325	Mpen|mp06231	Uesc|g4606	Utcp|g2616	UhoO|g379.t2_1	UhoB|UHOR_14047
Srei|sr00527	Ssci|g4421_chr12_Ss	Utri|g267.t2_1	Umay|um10328	Mpen|mp01868	Uesc|g4608	Utcp|g2617	UhoO|g6876	UhoB|UHOR_14051
Srei|sr17168	Ssci|g4437_chr12_Ss	Utri|g273	Umay|um03039	Mpen|mp02934	Uesc|g4617.t2_1	Utcp|g2529	UhoO|g2501	UhoB|UHOR_14061
Srei|sr07938	Ssci|g4490_chr12_Ss	Utri|g350.t2_1	Umay|um03046	Mpen|mp02969	Uesc|g4672	Utcp|g2530	UhoO|g2510	UhoB|UHOR_14063
Srei|sr17262	Ssci|g4522_chr12_Ss	Utri|g384	Umay|um03047	Mpen|mp02974	Uesc|g4673	Utcp|g2532	UhoO|g2511	UhoB|UHOR_14079
Srei|sr17373	Ssci|g4538_chr12_Ss	Utri|g391	Umay|um03090	Mpen|mp02979	Uesc|g4701	Utcp|g2547	UhoO|g2512	UhoB|UHOR_14082
Srei|sr15979	Ssci|g4543_chr12_Ss	Utri|g408	Umay|um03091	Mpen|mp03017	Uesc|g4706.t2_1	Utcp|g2596	UhoO|g2521	UhoB|UHOR_14091
Srei|sr06041	Ssci|g4548_chr12_Ss	Utri|g422	Umay|um03113	Mpen|mp06197	Uesc|g4710	Utcp|g2600	UhoO|g6899	UhoB|UHOR_14097
Srei|sr17468	Ssci|g4549_chr12_Ss	Utri|g424.t2_1	Umay|um10635	Mpen|mp06198	Uesc|g4714	Utcp|g2500	UhoO|g6900	UhoB|UHOR_14098
Srei|sr17472	Ssci|g4552_chr12_Ss	Utri|g425	Umay|um11951	Mpen|mp06199	Uesc|g4732.t2_1	Utcp|g2502	UhoO|g6901	UhoB|UHOR_14101
Srei|sr17473	Ssci|g4554_chr12_Ss	Utri|g4075	Umay|um03129	Mpen|mp06200	Uesc|g4733	Utcp|g2503	UhoO|g6902	UhoB|UHOR_14106
Srei|sr17518	Ssci|g4555_chr12_Ss	Utri|g4076.t2_1	Umay|um03138	Mpen|mp06201	Uesc|g4790	Utcp|g2506	UhoO|g6903	UhoB|UHOR_14120
Srei|sr17079	Ssci|g4556_chr12_Ss	Utri|g4078	Umay|um03168-B	Mpen|mp06202	Uesc|g4797	Utcp|g2508	UhoO|g6904	UhoB|UHOR_14123
Srei|sr17083	Ssci|g4592_chr12_Ss	Utri|g4099.t2_1	Umay|um03196	Mpen|mp06203	Uesc|g4799.t2_1	Utcp|g2509	UhoO|g6905	UhoB|UHOR_14126
Srei|sr17084	Ssci|g4593_chr12_Ss	Utri|g4108.t2_1	Umay|um12214	Mpen|mp02222	Uesc|g4803	Utcp|g2510	UhoO|g6906.t2_1	UhoB|UHOR_00833
Srei|sr17082	Ssci|g4600_chr12_Ss	Utri|g4112.t2_1	Umay|um12217	Mpen|mp02249	Uesc|g4821	Utcp|g2511	UhoO|g6920	UhoB|UHOR_14130
Srei|sr17092	Ssci|g4607_chr12_Ss	Utri|g4118.t2_1	Umay|um03297	Mpen|mp02264	Uesc|g4839	Utcp|g2514	UhoO|g2558	UhoB|UHOR_14135
Srei|sr17093	Ssci|g4728_chr13_Ss	Utri|g4188	Umay|um03327	Mpen|mp06125	Uesc|g4880.t2_1	Utcp|g2517	UhoO|g2559	UhoB|UHOR_00892
Srei|sr17095	Ssci|g4790_chr13_Ss	Utri|g4213	Umay|um12225	Mpen|mp06271	Uesc|g4942	Utcp|g2404	UhoO|g2563	UhoB|UHOR_14141
Srei|sr17098	Ssci|g4823_chr13_Ss	Utri|g4259	Umay|um03389	Mpen|mp06028	Uesc|g4957	Utcp|g2415	UhoO|g2564	UhoB|UHOR_14143
Srei|sr17106	Ssci|g4824_chr13_Ss	Utri|g4272	Umay|um11066	Mpen|mp02203	Uesc|g4984	Utcp|g2428	UhoO|g6952	UhoB|UHOR_14147
Srei|sr17105	Ssci|g4837_chr13_Ss	Utri|g4273	Umay|um03393	Mpen|mp02291	Uesc|g4998	Utcp|g2308	UhoO|g2566	UhoB|UHOR_14148
Srei|sr17110	Ssci|g4871_chr14_Ss	Utri|g4274.t2_1	Umay|um03395	Mpen|mp02292	Uesc|g5005	Utcp|g2312	UhoO|g2566.t2_1	UhoB|UHOR_14149
Srei|sr17111	Ssci|g4872_chr14_Ss	Utri|g4282	Umay|um11072	Mpen|mp02293	Uesc|g5010	Utcp|g2314	UhoO|g2572	UhoB|UHOR_14156
Srei|sr17112	Ssci|g4903_chr14_Ss	Utri|g4285	Umay|um11079	Mpen|mp06031	Uesc|g5055	Utcp|g2315	UhoO|g6962	UhoB|UHOR_14166
Srei|sr17124	Ssci|g4904_chr14_Ss	Utri|g4300	Umay|um11081	Mpen|mp06032	Uesc|g5067	Utcp|g2321	UhoO|g2578	UhoB|UHOR_14167
Srei|sr17125	Ssci|g4905_chr14_Ss	Utri|g4304	Umay|um03462	Mpen|mp06033	Uesc|g5068	Utcp|g2324	UhoO|g6985	UhoB|UHOR_14174
Srei|sr17126	Ssci|g4912_chr14_Ss	Utri|g4323	Umay|um03472	Mpen|mp06035	Uesc|g4343.t2_1	Utcp|g2328	UhoO|g2596	UhoB|UHOR_14183
	Ssci|g5002_chr14_Ss	Utri|g4328.t2_1	Umay|um03483	Mpen|mp06272	Uesc|g4366	Utcp|g2329	UhoO|g2597	UhoB|UHOR_14186
	Ssci|g5150_chr15_Ss	Utri|g4365	Umay|um11082	Mpen|mp02469	Uesc|g4370	Utcp|g2330	UhoO|g2604.t2_1	UhoB|UHOR_14187
	Ssci|g5155_chr15_Ss	Utri|g4367.t2_1	Umay|um11094	Mpen|mp02483	Uesc|g4372	Utcp|g2209	UhoO|g6987	UhoB|UHOR_14188
	Ssci|g5282_chr16_Ss	Utri|g4373.t2_1	Umay|um03535	Mpen|mp06141	Uesc|g4373	Utcp|g2162	UhoO|g6989.t2_1	UhoB|UHOR_07109
	Ssci|g5312_chr16_Ss	Utri|g4382	Umay|um03546	Mpen|mp06143	Uesc|g4381	Utcp|g2174.t2_1	UhoO|g2619	UhoB|UHOR_07110
	Ssci|g5362_chr16_Ss	Utri|g4439.t2_1	Umay|um03562	Mpen|mp06146	Uesc|g4310.t2_1	Utcp|g2175.t2_1	UhoO|g383	UhoB|UHOR_14261
	Ssci|g5402_chr16_Ss	Utri|g4440	Umay|um03586	Mpen|mp06147	Uesc|g4223	Utcp|g2092	UhoO|g384	UhoB|UHOR_14262
	Ssci|g5403_chr16_Ss	Utri|g4443	Umay|um12235	Mpen|mp02437	Uesc|g4259.t2_1	Utcp|g2137	UhoO|g385	UhoB|UHOR_07177
	Ssci|g5421_chr16_Ss	Utri|g4444	Umay|um03604	Mpen|mp02439	Uesc|g4273.t2_1	Utcp|g2012	UhoO|g386	UhoB|UHOR_14319
	Ssci|g5431_chr16_Ss	Utri|g4465	Umay|um03612	Mpen|mp02448	Uesc|g4278	Utcp|g2074	UhoO|g392	UhoB|UHOR_07814
	Ssci|g5441_chr16_Ss	Utri|g4466	Umay|um03644	Mpen|mp02541	Uesc|g4146	Utcp|g1970	UhoO|g400	UhoB|UHOR_07829
	Ssci|g5497_chr17_Ss	Utri|g4474	Umay|um10476	Mpen|mp02548	Uesc|g4147	Utcp|g1942	UhoO|g6992	UhoB|UHOR_07831
	Ssci|g5498_chr17_Ss	Utri|g4490.t2_1	Umay|um03677	Mpen|mp06131	Uesc|g4173	Utcp|g1943	UhoO|g6999	UhoB|UHOR_14382
	Ssci|g5513_chr17_Ss	Utri|g4493	Umay|um03713	Mpen|mp06132	Uesc|g4066.t2_1	Utcp|g1895	UhoO|g7000	UhoB|UHOR_14431
	Ssci|g5587_chr17_Ss	Utri|g4504	Umay|um10495	Mpen|mp06307	Uesc|g4073	Utcp|g1741	UhoO|g7001	UhoB|UHOR_14447
	Ssci|g5596_chr17_Ss	Utri|g4508	Umay|um03726-A	Mpen|mp06273	Uesc|g4077.t2_1	Utcp|g1703	UhoO|g2632	UhoB|UHOR_14456
	Ssci|g5641_chr17_Ss	Utri|g4546	Umay|um03757	Mpen|mp06123	Uesc|g4091.t2_1	Utcp|g1718	UhoO|g7010	UhoB|UHOR_05645
	Ssci|g5647_chr17_Ss	Utri|g4569	Umay|um03764	Mpen|mp02623	Uesc|g4113.t2_1	Utcp|g1722	UhoO|g7021	UhoB|UHOR_05722
	Ssci|g5719_chr18_Ss	Utri|g4570	Umay|um03797	Mpen|mp02630	Uesc|g4136	Utcp|g1723	UhoO|g7024	UhoB|UHOR_06167
	Ssci|g5774_chr18_Ss	Utri|g4583	Umay|um03823	Mpen|mp06233	Uesc|g3856	Utcp|g1727	UhoO|g7025	UhoB|UHOR_06175
	Ssci|g5843_chr18_Ss	Utri|g4624.t2_1	Umay|um11515	Mpen|mp02594	Uesc|g3871.t2_1	Utcp|g1728	UhoO|g2637.t2_1	UhoB|UHOR_14553
	Ssci|g5844_chr18_Ss	Utri|g4660.t2_1	Umay|um03932	Mpen|mp02601	Uesc|g3872.t2_1	Utcp|g1641	UhoO|g7029	UhoB|UHOR_14560
	Ssci|g5853_chr18_Ss	Utri|g4714.t2_1	Umay|um12248	Mpen|mp06022	Uesc|g3875.t2_1	Utcp|g1642	UhoO|g7030.t2_1	UhoB|UHOR_14581
	Ssci|g5860_chr18_Ss	Utri|g4733	Umay|um11524	Mpen|mp06023	Uesc|g3877	Utcp|g1661	UhoO|g7030.t3_1	UhoB|UHOR_06285
	Ssci|g5861_chr18_Ss	Utri|g4737	Umay|um12249	Mpen|mp06024	Uesc|g3880	Utcp|g1588	UhoO|g2644	UhoB|UHOR_06306
	Ssci|g5872_chr18_Ss	Utri|g4743.t2_1	Umay|um04027	Mpen|mp02658	Uesc|g3911	Utcp|g1589	UhoO|g7044	UhoB|UHOR_06370
	Ssci|g5879_chr18_Ss	Utri|g4775	Umay|um04033	Mpen|mp02659	Uesc|g3926	Utcp|g1493	UhoO|g2649	UhoB|UHOR_14618
	Ssci|g5918_chr19_Ss	Utri|g4788.t2_1	Umay|um11059	Mpen|mp02770	Uesc|g3933	Utcp|g1537	UhoO|g7047.t2_1	UhoB|UHOR_14640
	Ssci|g5960_chr19_Ss	Utri|g4830	Umay|um11061	Mpen|mp06217	Uesc|g3948	Utcp|g1440	UhoO|g7047.t3_1	UhoB|UHOR_06427
	Ssci|g5995_chr19_Ss	Utri|g4850	Umay|um04086	Mpen|mp06218	Uesc|g3959	Utcp|g1485	UhoO|g7048	UhoB|UHOR_14646
	Ssci|g6011_chr19_Ss	Utri|g4860	Umay|um04087	Mpen|mp06219	Uesc|g3998.t2_1	Utcp|g1486	UhoO|g7056	UhoB|UHOR_14652
	Ssci|g6021_chr19_Ss	Utri|g4892	Umay|um11528	Mpen|mp06220	Uesc|g3999.t2_1	Utcp|g1487	UhoO|g2665.t2_1	UhoB|UHOR_14654
	Ssci|g6029_chr19_Ss	Utri|g4897	Umay|um11530	Mpen|mp06328	Uesc|g4013	Utcp|g1488	UhoO|g7057	UhoB|UHOR_06454
	Ssci|g6064_chr20_Ss	Utri|g4914	Umay|um04092	Mpen|mp06329	Uesc|g4035.t2_1	Utcp|g1489	UhoO|g2677.t2_1	UhoB|UHOR_14678
	Ssci|g6107_chr20_Ss	Utri|g4983	Umay|um04093	Mpen|mp06330	Uesc|g4036.t2_1	Utcp|g1490	UhoO|g7090	UhoB|UHOR_06803
	Ssci|g6138_chr20_Ss	Utri|g5010.t2_1	Umay|um04096	Mpen|mp02713	Uesc|g4040	Utcp|g1237	UhoO|g2682.t2_1	UhoB|UHOR_06814
	Ssci|g6164_chr20_Ss	Utri|g5011	Umay|um04097	Mpen|mp02836	Uesc|g4052	Utcp|g1239	UhoO|g409	UhoB|UHOR_14699
	Ssci|g6204_chr20_Ss	Utri|g5012	Umay|um04098	Mpen|mp02840	Uesc|g4056	Utcp|g1284	UhoO|g412	UhoB|UHOR_14701
	Ssci|g6216_chr20_Ss	Utri|g5013	Umay|um11110	Mpen|mp02842	Uesc|g4060	Utcp|g1109	UhoO|g413	UhoB|UHOR_06851
	Ssci|g6231_chr20_Ss	Utri|g5014.t2_1	Umay|um04100	Mpen|mp06257	Uesc|g3768	Utcp|g1110	UhoO|g415	UhoB|UHOR_06888
	Ssci|g6238_chr21_Ss	Utri|g5024.t2_1	Umay|um04101	Mpen|mp06261	Uesc|g3775.t2_1	Utcp|g1112	UhoO|g7096.t2_1	UhoB|UHOR_14720
	Ssci|g6239_chr21_Ss	Utri|g5047.t2_1	Umay|um11111	Mpen|mp06262	Uesc|g3787.t2_1	Utcp|g940	UhoO|g7096	UhoB|UHOR_14723
	Ssci|g6240_chr21_Ss	Utri|g5057.t2_1	Umay|um11112	Mpen|mp02881	Uesc|g3791	Utcp|g959	UhoO|g7112	UhoB|UHOR_14737
	Ssci|g6262_chr21_Ss	Utri|g5098	Umay|um04105	Mpen|mp02901	Uesc|g3794	Utcp|g960	UhoO|g2692	UhoB|UHOR_14740
	Ssci|g6299_chr21_Ss	Utri|g5102.t2_1	Umay|um04107	Mpen|mp02905	Uesc|g3832	Utcp|g966	UhoO|g2696	UhoB|UHOR_06931
	Ssci|g6303_chr21_Ss	Utri|g5112	Umay|um04120	Mpen|mp02907	Uesc|g3844	Utcp|g972	UhoO|g7145	UhoB|UHOR_14761
	Ssci|g6321_chr21_Ss	Utri|g5115	Umay|um04135	Mpen|mp02916	Uesc|g3699	Utcp|g1000	UhoO|g7146	UhoB|UHOR_14770
	Ssci|g6373_chr21_Ss	Utri|g5117	Umay|um04205	Mpen|mp06301	Uesc|g3706.t2_1	Utcp|g1011	UhoO|g7148.t2_1	UhoB|UHOR_14792
	Ssci|g6390_chr21_Ss	Utri|g5122	Umay|um04257	Mpen|mp02875	Uesc|g3707.t2_1	Utcp|g1012	UhoO|g7150	UhoB|UHOR_14805
	Ssci|g6411_chr21_Ss	Utri|g5123	Umay|um04286	Mpen|mp03575	Uesc|g3709	Utcp|g1013	UhoO|g2701	UhoB|UHOR_01032
	Ssci|g6431_chr22_Ss	Utri|g5126	Umay|um04307	Mpen|mp03579	Uesc|g3710.t2_1	Utcp|g1014	UhoO|g7165	UhoB|UHOR_01153
	Ssci|g6438_chr22_Ss	Utri|g5130.t2_1	Umay|um11980	Mpen|mp03580	Uesc|g3711.t2_1	Utcp|g1015	UhoO|g2709	UhoB|UHOR_05269
	Ssci|g6443_chr22_Ss	Utri|g5133.t2_1	Umay|um11981	Mpen|mp03583	Uesc|g3713	Utcp|g1033	UhoO|g2712	UhoB|UHOR_14885
	Ssci|g6458_chr22_Ss	Utri|g5173	Umay|um11988	Mpen|mp03589	Uesc|g3722.t2_1	Utcp|g885	UhoO|g7171	UhoB|UHOR_14888
	Ssci|g6485_chr22_Ss	Utri|g5190	Umay|um11755	Mpen|mp03598	Uesc|g3723.t2_1	Utcp|g781	UhoO|g7172	UhoB|UHOR_14890
	Ssci|g6516_chr22_Ss	Utri|g5191	Umay|um04559	Mpen|mp03608	Uesc|g3725	Utcp|g797	UhoO|g2718	UhoB|UHOR_17016
	Ssci|g6556_chr22_Ss	Utri|g5198	Umay|um04570	Mpen|mp03640	Uesc|g3749.t2_1	Utcp|g837	UhoO|g2732.t2_1	UhoB|UHOR_14904
	Ssci|g6570_chr22_Ss	Utri|g5221.t2_1	Umay|um12275	Mpen|mp06244	Uesc|g3751.t2_1	Utcp|g710	UhoO|g2738	UhoB|UHOR_05363
	Ssci|g6579_chr22_Ss	Utri|g5242.t2_1	Umay|um11766	Mpen|mp06246	Uesc|g3754	Utcp|g733	UhoO|g420	UhoB|UHOR_14922
	Ssci|g6580_chr22_Ss	Utri|g5276	Umay|um11976	Mpen|mp06247	Uesc|g3755.t2_1	Utcp|g571.t2_1	UhoO|g7200	UhoB|UHOR_14943
	Ssci|g6584_chr23_Ss	Utri|g5282	Umay|um04315	Mpen|mp06334	Uesc|g3611	Utcp|g578	UhoO|g2757	UhoB|UHOR_14944
	Ssci|g6588_chr23_Ss	Utri|g5287.t2_1	Umay|um04316	Mpen|mp03056	Uesc|g3612	Utcp|g580.t2_1	UhoO|g7219.t2_1	UhoB|UHOR_14984
	Ssci|g6590_chr23_Ss	Utri|g5295	Umay|um11146	Mpen|mp03069	Uesc|g3643.t2_1	Utcp|g581	UhoO|g7222	UhoB|UHOR_05524
	Ssci|g6591_chr23_Ss	Utri|g5309	Umay|um12264	Mpen|mp03020	Uesc|g3644	Utcp|g583	UhoO|g7223	UhoB|UHOR_05543
	Ssci|g6593_chr23_Ss	Utri|g5313.t2_1	Umay|um10530	Mpen|mp03081	Uesc|g3645.t2_1	Utcp|g602.t2_1	UhoO|g2778	UhoB|UHOR_05540
	Ssci|g6596_chr23_Ss	Utri|g5326	Umay|um11159	Mpen|mp06180	Uesc|g3646	Utcp|g609	UhoO|g7227	UhoB|UHOR_05480
	Ssci|g6599_chr23_Ss	Utri|g5332	Umay|um04911	Mpen|mp03079	Uesc|g3647	Utcp|g656	UhoO|g7233	UhoB|UHOR_15015
	Ssci|g6600_chr23_Ss	Utri|g5376	Umay|um04929	Mpen|mp03163	Uesc|g3648	Utcp|g433	UhoO|g2788	UhoB|UHOR_08410
	Ssci|g6610_chr24_Ss	Utri|g5394	Umay|um04958	Mpen|mp06333	Uesc|g3657	Utcp|g491	UhoO|g2789	UhoB|UHOR_08436
	Ssci|g6611_chr24_Ss	Utri|g5395	Umay|um04968	Mpen|mp03140	Uesc|g3658	Utcp|g231	UhoO|g2790	UhoB|UHOR_15075
	Ssci|g6612_chr24_Ss	Utri|g5403	Umay|um11555	Mpen|mp03143	Uesc|g3481	Utcp|g352	UhoO|g2791	UhoB|UHOR_15077
	Ssci|g6613_chr24_Ss	Utri|g5449.t2_1	Umay|um04990	Mpen|mp03202	Uesc|g3484	Utcp|g416	UhoO|g2803	UhoB|UHOR_15078
	Ssci|g6615_chr24_Ss	Utri|g5451	Umay|um05009	Mpen|mp06059	Uesc|g3505	Utcp|g151	UhoO|g2812.t2_1	UhoB|UHOR_03725
	Ssci|g6616_chr24_Ss	Utri|g5470	Umay|um05027	Mpen|mp03189	Uesc|g3521.t2_1	Utcp|g202	UhoO|g2812.t3_1	UhoB|UHOR_15092
	Ssci|g6617_chr24_Ss	Utri|g5472	Umay|um12016	Mpen|mp03242	Uesc|g3534	Utcp|g204	UhoO|g2814	UhoB|UHOR_03744
	Ssci|g6618_chr24_Ss	Utri|g5503.t2_1	Umay|um12311	Mpen|mp03256	Uesc|g3539.t2_1	Utcp|g205	UhoO|g2815	UhoB|UHOR_15097
	Ssci|g6627_chr25_Ss_unplaced	Utri|g5513	Umay|um10739	Mpen|mp03265	Uesc|g3541	Utcp|g208	UhoO|g2820.t2_1	UhoB|UHOR_15110
	Ssci|g6631_chr25_Ss_unplaced	Utri|g5539	Umay|um05707	Mpen|mp03281	Uesc|g3574.t2_1		UhoO|g7256	UhoB|UHOR_03789
	Ssci|g6633_chr25_Ss_unplaced	Utri|g5558.t2_1	Umay|um05772	Mpen|mp03284	Uesc|g3576.t2_1		UhoO|g2831	UhoB|UHOR_15121
	Ssci|g6634_chr25_Ss_unplaced	Utri|g5560.t2_1	Umay|um12315	Mpen|mp06077	Uesc|g3586		UhoO|g7271	UhoB|UHOR_15131
	Ssci|g6635_chr25_Ss_unplaced	Utri|g5574	Umay|um04728	Mpen|mp03287	Uesc|g3600		UhoO|g7273	UhoB|UHOR_15145
	Ssci|g6636_chr25_Ss_unplaced	Utri|g5588	Umay|um04772	Mpen|mp03288	Uesc|g3382		UhoO|g2839.t2_1	UhoB|UHOR_04906
	Ssci|g6637_chr25_Ss_unplaced	Utri|g5597	Umay|um04777	Mpen|mp03374	Uesc|g3396		UhoO|g7277	UhoB|UHOR_10035
	Ssci|g6638_chr25_Ss_unplaced	Utri|g5614.t2_1	Umay|um12281	Mpen|mp03347	Uesc|g3397		UhoO|g2841	UhoB|UHOR_04998
	Ssci|g6641_chr26_Ss_unplaced	Utri|g5617.t2_1	Umay|um04790	Mpen|mp03405	Uesc|g3430		UhoO|g2844	UhoB|UHOR_15198
	Ssci|g6642_chr26_Ss_unplaced	Utri|g5618.t2_1	Umay|um04804	Mpen|mp03422	Uesc|g3435		UhoO|g2860	UhoB|UHOR_05040
	Ssci|g6643_chr26_Ss_unplaced	Utri|g5629.t2_1	Umay|um04836	Mpen|mp03427	Uesc|g3321		UhoO|g2864	UhoB|UHOR_05055
	Ssci|g6644_chr26_Ss_unplaced	Utri|g5632	Umay|um10853	Mpen|mp03428	Uesc|g3359		UhoO|g464.t2_1	UhoB|UHOR_05150
	Ssci|g6645_chr26_Ss_unplaced	Utri|g5650.t2_1	Umay|um04876	Mpen|mp03429	Uesc|g3360		UhoO|g7306	UhoB|UHOR_15269
	Ssci|g6646_chr26_Ss_unplaced	Utri|g5661.t2_1	Umay|um04877	Mpen|mp03440	Uesc|g3361.t2_1		UhoO|g7307	UhoB|UHOR_15288
	Ssci|g6647_chr26_Ss_unplaced	Utri|g5682.t2_1	Umay|um04888	Mpen|mp03444	Uesc|g3371.t2_1		UhoO|g7308.t2_1	UhoB|UHOR_15289
	Ssci|g6649_chr26_Ss_unplaced	Utri|g5699	Umay|um05437	Mpen|mp03501	Uesc|g3373		UhoO|g7313	UhoB|UHOR_03629
	Ssci|g6651_chr26_Ss_unplaced	Utri|g5711.t2_1	Umay|um05444	Mpen|mp03506	Uesc|g3267.t2_1		UhoO|g7315	UhoB|UHOR_15334
	Ssci|g6652_chr26_Ss_unplaced	Utri|g5726.t2_1	Umay|um05459	Mpen|mp03531	Uesc|g3275		UhoO|g7316	UhoB|UHOR_03685
	Ssci|g6653_chr26_Ss_unplaced	Utri|g5728.t2_1	Umay|um05517	Mpen|mp03558	Uesc|g3286		UhoO|g7317	UhoB|UHOR_15314
	Ssci|g6654_chr26_Ss_unplaced	Utri|g5767	Umay|um10358	Mpen|mp06030	Uesc|g3288		UhoO|g7330.t2_1	UhoB|UHOR_15311
	Ssci|g6656_chr26_Ss_unplaced	Utri|g5770	Umay|um05573	Mpen|mp06286	Uesc|g3093		UhoO|g7335	UhoB|UHOR_15310
	Ssci|g6658_chr26_Ss_unplaced	Utri|g5794.t2_1	Umay|um05317	Mpen|mp04110	Uesc|g3107		UhoO|g2919	UhoB|UHOR_08484
	Ssci|g6660_chr26_Ss_unplaced	Utri|g5797.t2_1	Umay|um05322	Mpen|mp04142	Uesc|g3112		UhoO|g7342	UhoB|UHOR_08458
	Ssci|g6661_chr26_Ss_unplaced	Utri|g463	Umay|um05341	Mpen|mp04156	Uesc|g3133		UhoO|g7366	UhoB|UHOR_08461
	Ssci|g6662_chr26_Ss_unplaced	Utri|g464	Umay|um05342	Mpen|mp06070	Uesc|g3142.t2_1		UhoO|g2976	UhoB|UHOR_08471
	Ssci|g6663_chr26_Ss_unplaced	Utri|g530.t2_1	Umay|um10201	Mpen|mp06072	Uesc|g3149		UhoO|g7369	UhoB|UHOR_08483
	Ssci|g6664_chr26_Ss_unplaced	Utri|g532.t2_1	Umay|um10202	Mpen|mp03669	Uesc|g3171		UhoO|g2978	UhoB|UHOR_15296
	Ssci|g6665_chr26_Ss_unplaced	Utri|g535	Umay|um05350	Mpen|mp06184	Uesc|g3190		UhoO|g2996	UhoB|UHOR_08447
	Ssci|g6666_chr26_Ss_unplaced	Utri|g546	Umay|um10203	Mpen|mp06185	Uesc|g3225		UhoO|g3001	UhoB|UHOR_03557
	Ssci|g6667_chr26_Ss_unplaced	Utri|g557	Umay|um12092	Mpen|mp06320	Uesc|g3022		UhoO|g3002	UhoB|UHOR_03547
	Ssci|g6668_chr26_Ss_unplaced	Utri|g573	Umay|um05384	Mpen|mp03744	Uesc|g3053		UhoO|g468	UhoB|UHOR_15370
	Ssci|g6669_chr26_Ss_unplaced	Utri|g574	Umay|um05389	Mpen|mp06066	Uesc|g3073.t2_1		UhoO|g476	UhoB|UHOR_15366
	Ssci|g6670_chr26_Ss_unplaced	Utri|g577	Umay|um05394	Mpen|mp06067	Uesc|g2822		UhoO|g19	UhoB|UHOR_15350
	Ssci|g6671_chr26_Ss_unplaced	Utri|g578	Umay|um05397	Mpen|mp06068	Uesc|g2840		UhoO|g22.t2_1	UhoB|UHOR_15349
	Ssci|g6672_chr26_Ss_unplaced	Utri|g579	Umay|um05399	Mpen|mp03710	Uesc|g2842		UhoO|g25.t2_1	UhoB|UHOR_15449
	Ssci|g6673_chr26_Ss_unplaced	Utri|g580	Umay|um12093	Mpen|mp03781	Uesc|g2853		UhoO|g26	UhoB|UHOR_15448
		Utri|g589	Umay|um05798	Mpen|mp06134	Uesc|g2899.t2_1		UhoO|g49	UhoB|UHOR_03412
		Utri|g590	Umay|um05799	Mpen|mp06135	Uesc|g2900		UhoO|g50	UhoB|UHOR_03425
		Utri|g591	Umay|um05824	Mpen|mp06309	Uesc|g2901.t2_1		UhoO|g7442	UhoB|UHOR_03455
		Utri|g5803.t2_1	Umay|um12317	Mpen|mp06310	Uesc|g2907		UhoO|g7457.t2_1	UhoB|UHOR_15466
		Utri|g5812.t2_1	Umay|um05852	Mpen|mp03755	Uesc|g2915.t2_1		UhoO|g7457.t3_1	UhoB|UHOR_15515
		Utri|g5849.t2_1	Umay|um11018	Mpen|mp03835	Uesc|g2917.t2_1		UhoO|g3010	UhoB|UHOR_04730
		Utri|g5882	Umay|um11030	Mpen|mp06044	Uesc|g2923		UhoO|g3011	UhoB|UHOR_04746
		Utri|g5898	Umay|um12319	Mpen|mp06026	Uesc|g2924.t2_1		UhoO|g7462	UhoB|UHOR_04816
		Utri|g5925.t2_1	Umay|um12030	Mpen|mp06027	Uesc|g2939		UhoO|g7470	UhoB|UHOR_15605
		Utri|g5930	Umay|um12031	Mpen|mp03878	Uesc|g2942		UhoO|g7478	UhoB|UHOR_15610
		Utri|g5942	Umay|um05976	Mpen|mp03908	Uesc|g2957		UhoO|g3024	UhoB|UHOR_04108
		Utri|g5943	Umay|um12320	Mpen|mp06205	Uesc|g2977		UhoO|g7479	UhoB|UHOR_15672
		Utri|g5945	Umay|um11809	Mpen|mp06326	Uesc|g3011		UhoO|g3032	UhoB|UHOR_15696
		Utri|g5956	Umay|um06077	Mpen|mp06114	Uesc|g2695.t2_1		UhoO|g3042	UhoB|UHOR_15697
		Utri|g5962	Umay|um11603	Mpen|mp03962	Uesc|g2720		UhoO|g3043	UhoB|UHOR_15715
		Utri|g5963	Umay|um12323	Mpen|mp03988	Uesc|g2761		UhoO|g7503	UhoB|UHOR_15722
		Utri|g5964	Umay|um06124	Mpen|mp06058	Uesc|g2778.t2_1		UhoO|g7519	UhoB|UHOR_15735
		Utri|g5966	Umay|um12324	Mpen|mp06228	Uesc|g2780.t2_1		UhoO|g3057	UhoB|UHOR_15738
		Utri|g5968	Umay|um06146	Mpen|mp03990	Uesc|g2790.t2_1		UhoO|g3063	UhoB|UHOR_04314
		Utri|g5980	Umay|um06222	Mpen|mp04049	Uesc|g2791.t2_1		UhoO|g7547	UhoB|UHOR_15756
		Utri|g5996.t2_1	Umay|um06223	Mpen|mp06327	Uesc|g2797		UhoO|g3065	UhoB|UHOR_04367
		Utri|g5998	Umay|um06248	Mpen|mp04544	Uesc|g2415		UhoO|g3068	UhoB|UHOR_15779
		Utri|g5999.t2_1	Umay|um06357	Mpen|mp06311	Uesc|g2506		UhoO|g494.t2_1	UhoB|UHOR_15782
		Utri|g6015	Umay|um10997	Mpen|mp06352	Uesc|g2520		UhoO|g507	UhoB|UHOR_15796
		Utri|g6026	Umay|um10998	Mpen|mp06353	Uesc|g2522.t2_1		UhoO|g7591	UhoB|UHOR_04442
		Utri|g6030	Umay|um06384	Mpen|mp04195	Uesc|g2526		UhoO|g3075	UhoB|UHOR_02889
		Utri|g6043	Umay|um06390	Mpen|mp04201	Uesc|g2532.t2_1		UhoO|g3076	UhoB|UHOR_02908
		Utri|g6056	Umay|um11237	Mpen|mp06074	Uesc|g2588.t2_1		UhoO|g7606.t2_1	UhoB|UHOR_02987
		Utri|g6072	Umay|um06421-B	Mpen|mp04233	Uesc|g2606		UhoO|g7611	UhoB|UHOR_15806
		Utri|g6085	Umay|um06439	Mpen|mp04256	Uesc|g2609		UhoO|g7625	UhoB|UHOR_15805
		Utri|g6090	Umay|um12043	Mpen|mp04287	Uesc|g2616		UhoO|g3096	UhoB|UHOR_15803
		Utri|g6091	Umay|um12339	Mpen|mp04315	Uesc|g2634		UhoO|g3109	UhoB|UHOR_02647
		Utri|g6098.t2_1	Umay|um06458	Mpen|mp06225	Uesc|g2659.t2_1		UhoO|g7641	UhoB|UHOR_15878
		Utri|g6100.t2_1	Umay|um11813	Mpen|mp06226	Uesc|g2660.t2_1		UhoO|g3116	UhoB|UHOR_15873
		Utri|g6105	Umay|um12076	Mpen|mp06020	Uesc|g2353		UhoO|g3117	UhoB|UHOR_15872
		Utri|g6114.t2_1		Mpen|mp04383	Uesc|g2177		UhoO|g7650	UhoB|UHOR_15871
		Utri|g6167		Mpen|mp04400	Uesc|g2207		UhoO|g7652	UhoB|UHOR_15870
		Utri|g6168		Mpen|mp04404	Uesc|g2225		UhoO|g7653	UhoB|UHOR_16001
		Utri|g6187.t2_1		Mpen|mp04410	Uesc|g2230.t2_1		UhoO|g7653.t2_1	UhoB|UHOR_15985
		Utri|g6199.t2_1		Mpen|mp06221	Uesc|g2233		UhoO|g7654	UhoB|UHOR_15983
		Utri|g6203.t2_1		Mpen|mp04452	Uesc|g2246		UhoO|g3131	UhoB|UHOR_15969
		Utri|g603		Mpen|mp04465	Uesc|g2250.t2_1		UhoO|g3132	UhoB|UHOR_16068
		Utri|g628		Mpen|mp04496	Uesc|g2269		UhoO|g3133	UhoB|UHOR_02309
		Utri|g630		Mpen|mp06162	Uesc|g2280.t2_1		UhoO|g3136.t2_1	UhoB|UHOR_02339
		Utri|g648.t2_1		Mpen|mp04517	Uesc|g2284		UhoO|g3137	UhoB|UHOR_16054
		Utri|g649.t2_1		Mpen|mp04529	Uesc|g2286		UhoO|g7681	UhoB|UHOR_02417
		Utri|g654.t2_1		Mpen|mp04920	Uesc|g2289.t2_1		UhoO|g7685	UhoB|UHOR_02243
		Utri|g657.t2_1		Mpen|mp04989	Uesc|g2325		UhoO|g3174.t2_1	UhoB|UHOR_02290
		Utri|g670		Mpen|mp06189	Uesc|g1953		UhoO|g3175	UhoB|UHOR_16071
		Utri|g672		Mpen|mp06190	Uesc|g2050.t2_1		UhoO|g7696.t2_1	UhoB|UHOR_00043
		Utri|g673		Mpen|mp06191	Uesc|g2074.t2_1		UhoO|g7721	UhoB|UHOR_16172
		Utri|g695.t2_1		Mpen|mp04675	Uesc|g2075.t2_1		UhoO|g3197	UhoB|UHOR_16185
		Utri|g701		Mpen|mp04689	Uesc|g2107		UhoO|g3201	UhoB|UHOR_16233
		Utri|g707		Mpen|mp04705	Uesc|g2140		UhoO|g3203	UhoB|UHOR_00293
		Utri|g709		Mpen|mp04721	Uesc|g1873		UhoO|g533	UhoB|UHOR_16255
		Utri|g739.t2_1		Mpen|mp04796	Uesc|g1886		UhoO|g535	UhoB|UHOR_16260
		Utri|g742		Mpen|mp06054	Uesc|g1890		UhoO|g3244	UhoB|UHOR_16292
		Utri|g743.t2_1		Mpen|mp06195	Uesc|g1905.t2_1		UhoO|g3245	UhoB|UHOR_16293
		Utri|g775.t2_1		Mpen|mp06324	Uesc|g1914		UhoO|g3257	UhoB|UHOR_16307
		Utri|g778.t2_1		Mpen|mp06357	Uesc|g1924		UhoO|g3258.t2_1	UhoB|UHOR_00529
		Utri|g781.t2_1		Mpen|mp04878	Uesc|g1925		UhoO|g3266	UhoB|UHOR_00580
		Utri|g814		Mpen|mp04915	Uesc|g1946		UhoO|g3267	UhoB|UHOR_00584
		Utri|g893		Mpen|mp06276	Uesc|g1947		UhoO|g3286	UhoB|UHOR_16367
		Utri|g895		Mpen|mp06336	Uesc|g1752.t3_1		UhoO|g3287	UhoB|UHOR_16369
		Utri|g903		Mpen|mp05319	Uesc|g1752.t2_1		UhoO|g3295	UhoB|UHOR_16372
		Utri|g905		Mpen|mp05348	Uesc|g1757		UhoO|g3296	UhoB|UHOR_16391
		Utri|g910		Mpen|mp05376	Uesc|g1759		UhoO|g3306	UhoB|UHOR_16421
		Utri|g911		Mpen|mp05382	Uesc|g1760		UhoO|g3307	UhoB|UHOR_00775
		Utri|g949		Mpen|mp06060	Uesc|g1776		UhoO|g3308	UhoB|UHOR_03944
		Utri|g969		Mpen|mp05005	Uesc|g1777		UhoO|g3309	UhoB|UHOR_02098
		Utri|g998		Mpen|mp05011	Uesc|g1778		UhoO|g3342	UhoB|UHOR_16476
		Utri|g1036		Mpen|mp06248	Uesc|g1793		UhoO|g3351.t2_1	UhoB|UHOR_16473
		Utri|g1074.t2_1		Mpen|mp05028	Uesc|g1805.t2_1		UhoO|g3353	UhoB|UHOR_16460
		Utri|g1086		Mpen|mp05032	Uesc|g1809.t2_1		UhoO|g3355	UhoB|UHOR_16458
		Utri|g1087.t2_1		Mpen|mp05050	Uesc|g1811.t2_1		UhoO|g3357	UhoB|UHOR_02145
		Utri|g6249		Mpen|mp05062	Uesc|g1837.t2_1		UhoO|g3362	UhoB|UHOR_16595
		Utri|g6296		Mpen|mp05070	Uesc|g1841		UhoO|g3383	UhoB|UHOR_16594
		Utri|g6306.t2_1		Mpen|mp05078	Uesc|g1843.t2_1		UhoO|g3384	UhoB|UHOR_01931
		Utri|g6312.t2_1		Mpen|mp06055	Uesc|g1846.t2_1		UhoO|g3398	UhoB|UHOR_01728
		Utri|g6314.t2_1		Mpen|mp06056	Uesc|g1505		UhoO|g3402.t2_1	UhoB|UHOR_01825
		Utri|g6345.t2_1		Mpen|mp05100	Uesc|g1523		UhoO|g3424.t2_1	UhoB|UHOR_01829
		Utri|g1088		Mpen|mp05107	Uesc|g1547.t2_1		UhoO|g3433.t2_1	UhoB|UHOR_16687
		Utri|g1143		Mpen|mp05114	Uesc|g1548.t2_1		UhoO|g3434	UhoB|UHOR_16680
		Utri|g1165		Mpen|mp05125	Uesc|g1608		UhoO|g558.t2_1	UhoB|UHOR_16679
		Utri|g1176.t2_1		Mpen|mp06095	Uesc|g1611		UhoO|g559	UhoB|UHOR_16678
		Utri|g1190		Mpen|mp05147	Uesc|g1612		UhoO|g3440.t2_1	UhoB|UHOR_01674
		Utri|g1205		Mpen|mp05160	Uesc|g1643		UhoO|g3474	UhoB|UHOR_16663
		Utri|g1231.t2_1		Mpen|mp05161	Uesc|g1644		UhoO|g3475	UhoB|UHOR_16659
		Utri|g1233		Mpen|mp06105	Uesc|g1651.t2_1		UhoO|g3489	UhoB|UHOR_01710
		Utri|g1238.t2_1		Mpen|mp05174	Uesc|g1653		UhoO|g3496.t2_1	UhoB|UHOR_16716
		Utri|g1247.t3_1		Mpen|mp06124	Uesc|g1680		UhoO|g3497	UhoB|UHOR_01537
		Utri|g1247.t2_1		Mpen|mp06349	Uesc|g1681		UhoO|g3506	UhoB|UHOR_01545
		Utri|g1250.t2_1		Mpen|mp05234	Uesc|g1711		UhoO|g3508	UhoB|UHOR_01585
		Utri|g1258		Mpen|mp05261	Uesc|g1719		UhoO|g3509	UhoB|UHOR_01436
		Utri|g1259.t2_1		Mpen|mp05270	Uesc|g1720		UhoO|g3532	UhoB|UHOR_01462
		Utri|g1283		Mpen|mp06265	Uesc|g1728		UhoO|g3536	UhoB|UHOR_01246
		Utri|g1293.t2_1		Mpen|mp06267	Uesc|g1050		UhoO|g3537.t2_1	UhoB|UHOR_16801
		Utri|g1313		Mpen|mp05291	Uesc|g1054.t2_1		UhoO|g571	UhoB|UHOR_16797
		Utri|g1330		Mpen|mp05630	Uesc|g1093		UhoO|g572	UhoB|UHOR_01316
		Utri|g1331		Mpen|mp05636	Uesc|g1111		UhoO|g573
		Utri|g1336		Mpen|mp05672	Uesc|g1153.t2_1		UhoO|g3549
		Utri|g1345		Mpen|mp05700	Uesc|g1163.t2_1		UhoO|g3551
		Utri|g1347		Mpen|mp06099	Uesc|g1186		UhoO|g3563
		Utri|g6357		Mpen|mp06100	Uesc|g1206.t2_1		UhoO|g3569
		Utri|g1379		Mpen|mp06101	Uesc|g1210		UhoO|g3581
		Utri|g1401		Mpen|mp06102	Uesc|g1251.t2_1		UhoO|g3609
		Utri|g1406.t2_1		Mpen|mp05394	Uesc|g1310		UhoO|g3615
		Utri|g1411.t2_1		Mpen|mp06148	Uesc|g1317		UhoO|g3616
		Utri|g1415.t2_1		Mpen|mp06150	Uesc|g1331		UhoO|g3625
		Utri|g1416		Mpen|mp05475	Uesc|g1333.t2_1		UhoO|g577.t2_1
		Utri|g1452.t2_1		Mpen|mp05476	Uesc|g1348.t2_1		UhoO|g585
		Utri|g1474		Mpen|mp05484	Uesc|g1366		UhoO|g3647
		Utri|g1477		Mpen|mp06204	Uesc|g1378		UhoO|g3651.t2_1
		Utri|g1478		Mpen|mp06084	Uesc|g1380		UhoO|g3653.t2_1
		Utri|g1479		Mpen|mp06086	Uesc|g1405.t2_1		UhoO|g3668
		Utri|g1480		Mpen|mp06287	Uesc|g1406		UhoO|g3670
		Utri|g1481		Mpen|mp06001	Uesc|g1408.t2_1		UhoO|g3675.t2_1
		Utri|g1482		Mpen|mp06176	Uesc|g1414		UhoO|g3677.t2_1
		Utri|g1483		Mpen|mp05726	Uesc|g1421		UhoO|g3677.t3_1
		Utri|g1518.t2_1		Mpen|mp05739	Uesc|g1441		UhoO|g3682.t2_1
		Utri|g1522.t2_1		Mpen|mp05742	Uesc|g1467		UhoO|g3683.t2_1
		Utri|g6385		Mpen|mp05743	Uesc|g1475		UhoO|g3685
		Utri|g6408		Mpen|mp05744	Uesc|g1486		UhoO|g3692
		Utri|g6409.t2_1		Mpen|mp05747	Uesc|g897.t2_1		UhoO|g3724.t2_1
		Utri|g6436.t2_1		Mpen|mp06138	Uesc|g916.t2_1		UhoO|g3737
		Utri|g6453.t2_1		Mpen|mp06139	Uesc|g936		UhoO|g3749.t2_1
		Utri|g1545.t2_1		Mpen|mp06140	Uesc|g952.t2_1		UhoO|g3751
		Utri|g1554		Mpen|mp05785	Uesc|g955.t2_1		UhoO|g3760.t2_1
		Utri|g1601		Mpen|mp05890	Uesc|g966		UhoO|g3765
		Utri|g1619		Mpen|mp06082	Uesc|g989		UhoO|g3766.t2_1
		Utri|g1634.t2_1		Mpen|mp05913	Uesc|g1036		UhoO|g3766.t3_1
		Utri|g1641.t2_1		Mpen|mp05922	Uesc|g767		UhoO|g611.t2_1
		Utri|g1643			Uesc|g787		UhoO|g3767
		Utri|g1690.t2_1			Uesc|g830.t2_1		UhoO|g3790
		Utri|g1709.t2_1			Uesc|g857		UhoO|g3791
		Utri|g1740			Uesc|g867		UhoO|g3792
		Utri|g1750			Uesc|g886		UhoO|g3794
		Utri|g1795			Uesc|g887		UhoO|g3826
		Utri|g1797			Uesc|g672		UhoO|g3827
		Utri|g1800			Uesc|g716		UhoO|g3828
		Utri|g1814.t2_1			Uesc|g719.t2_1		UhoO|g3835
		Utri|g1815.t2_1			Uesc|g720.t2_1		UhoO|g636
		Utri|g1836			Uesc|g721.t2_1		UhoO|g640
		Utri|g1838			Uesc|g731		UhoO|g3846
		Utri|g1844			Uesc|g753		UhoO|g3847
		Utri|g1863			Uesc|g470.t2_1		UhoO|g3848
		Utri|g1869			Uesc|g476		UhoO|g3854
		Utri|g1893.t2_1			Uesc|g488.t2_1		UhoO|g3865.t2_1
		Utri|g1895.t2_1			Uesc|g497		UhoO|g3896
		Utri|g1903.t2_1			Uesc|g503		UhoO|g3900
		Utri|g1909			Uesc|g505		UhoO|g3917
		Utri|g1912			Uesc|g531		UhoO|g3920.t2_1
		Utri|g1915			Uesc|g535		UhoO|g3925.t2_1
		Utri|g1960			Uesc|g569.t2_1		UhoO|g3925.t3_1
		Utri|g1967			Uesc|g603		UhoO|g3931
		Utri|g1982			Uesc|g620		UhoO|g3949.t2_1
		Utri|g2006.t2_1			Uesc|g631.t2_1		UhoO|g3954
		Utri|g2007.t2_1			Uesc|g632.t2_1		UhoO|g643
		Utri|g2012.t2_1			Uesc|g643		UhoO|g661.t2_1
		Utri|g2038			Uesc|g345		UhoO|g3965
		Utri|g2048			Uesc|g348		UhoO|g3968
		Utri|g2058			Uesc|g355		UhoO|g3974
		Utri|g2090			Uesc|g405.t2_1		UhoO|g3989.t2_1
		Utri|g2128			Uesc|g406.t2_1		UhoO|g4005.t2_1
		Utri|g2129			Uesc|g436.t2_1		UhoO|g4022
		Utri|g2152			Uesc|g164		UhoO|g4030
		Utri|g2154.t2_1			Uesc|g216		UhoO|g4033
		Utri|g2162			Uesc|g218		UhoO|g4034
		Utri|g6491			Uesc|g219		UhoO|g672
		Utri|g6513.t2_1			Uesc|g224		UhoO|g675
		Utri|g6515.t2_1			Uesc|g261		UhoO|g58.t2_1
		Utri|g2176			Uesc|g265		UhoO|g58.t3_1
		Utri|g2197			Uesc|g301		UhoO|g75
		Utri|g2198			Uesc|g302		UhoO|g81
		Utri|g2241.t2_1			Uesc|g310		UhoO|g85
		Utri|g2272.t2_1			Uesc|g335		UhoO|g86
		Utri|g2279			Uesc|g22		UhoO|g4071
		Utri|g2280			Uesc|g26.t2_1		UhoO|g4084
		Utri|g2293			Uesc|g29.t2_1		UhoO|g4105
		Utri|g2324.t2_1			Uesc|g38		UhoO|g4106
		Utri|g2325.t2_1			Uesc|g43.t2_1		UhoO|g684
		Utri|g2404.t2_1			Uesc|g46.t2_1		UhoO|g702
		Utri|g2404			Uesc|g49.t2_1		UhoO|g4132
		Utri|g2423			Uesc|g77		UhoO|g4134
					Uesc|g78.t2_1		UhoO|g4141
					Uesc|g79.t2_1		UhoO|g4146
					Uesc|g95.t2_1		UhoO|g729
					Uesc|g98.t2_1		UhoO|g730
					Uesc|g117		UhoO|g731
					Uesc|g137		UhoO|g732
					Uesc|g145		UhoO|g4173
							UhoO|g4174
							UhoO|g4191
							UhoO|g4201
							UhoO|g4203.t2_1
							UhoO|g4205
							UhoO|g4205.t2_1
							UhoO|g4209
							UhoO|g4210
							UhoO|g4211
							UhoO|g4212
							UhoO|g4240.t2_1
							UhoO|g4241
							UhoO|g4242
							UhoO|g4246
							UhoO|g4247
							UhoO|g4254.t2_1
							UhoO|g4255.t2_1
							UhoO|g4257
							UhoO|g4260
							UhoO|g748
							UhoO|g749
							UhoO|g4275
							UhoO|g4283
							UhoO|g4295
							UhoO|g4296
							UhoO|g4325
							UhoO|g4382
							UhoO|g4382.t2_1
							UhoO|g4383.t2_1
							UhoO|g4385
							UhoO|g4397
							UhoO|g4418.t2_1
							UhoO|g790
							UhoO|g791
							UhoO|g792
							UhoO|g4441
							UhoO|g4475
							UhoO|g4485
							UhoO|g4490
							UhoO|g4491
							UhoO|g4492
							UhoO|g4493
							UhoO|g801
							UhoO|g4495
							UhoO|g4496
							UhoO|g4501.t2_1
							UhoO|g4513.t2_1
							UhoO|g4540
							UhoO|g4542
							UhoO|g4555
							UhoO|g4556
							UhoO|g4559
							UhoO|g813
							UhoO|g814
							UhoO|g4567.t2_1
							UhoO|g4567.t3_1
							UhoO|g4567.t4_1
							UhoO|g4616.t2_1
							UhoO|g4620
							UhoO|g4643
							UhoO|g839
							UhoO|g844
							UhoO|g4660
							UhoO|g4661
							UhoO|g4671.t2_1
							UhoO|g4671
							UhoO|g4682
							UhoO|g4686.t2_1
							UhoO|g4706
							UhoO|g4707
							UhoO|g851
							UhoO|g87
							UhoO|g103
							UhoO|g106
							UhoO|g107
							UhoO|g107.t2_1
							UhoO|g108
							UhoO|g109
							UhoO|g110
							UhoO|g4719
							UhoO|g905
							UhoO|g907
							UhoO|g920
							UhoO|g921
							UhoO|g4747
							UhoO|g4771
							UhoO|g4793
							UhoO|g4794
							UhoO|g925
							UhoO|g925.t2_1
							UhoO|g925.t3_1
							UhoO|g926
							UhoO|g4818
							UhoO|g4821
							UhoO|g4824.t2_1
							UhoO|g4825.t2_1
							UhoO|g4831
							UhoO|g4847
							UhoO|g4850
							UhoO|g4850.t2_1
							UhoO|g4867
							UhoO|g4868
							UhoO|g941
							UhoO|g4903
							UhoO|g4916
							UhoO|g4917
							UhoO|g972
							UhoO|g974
							UhoO|g976.t2_1
							UhoO|g977
							UhoO|g4946
							UhoO|g4947
							UhoO|g4952.t2_1
							UhoO|g4953.t2_1
							UhoO|g4961
							UhoO|g4962
							UhoO|g4973
							UhoO|g4979
							UhoO|g4979.t2_1
							UhoO|g4989.t2_1
							UhoO|g979
							UhoO|g981
							UhoO|g981.t2_1
							UhoO|g4998.t2_1
							UhoO|g5001.t2_1
							UhoO|g5038
							UhoO|g996
							UhoO|g5041
							UhoO|g5042
							UhoO|g5047
							UhoO|g5076.t2_1
							UhoO|g5080.t2_1
							UhoO|g5090
							UhoO|g5107
							UhoO|g1004
							UhoO|g5130.t2_1
							UhoO|g5161
							UhoO|g5182
							UhoO|g5198
							UhoO|g1007
							UhoO|g1015
							UhoO|g1016
							UhoO|g5203
							UhoO|g5214
							UhoO|g5215
							UhoO|g5219
							UhoO|g5225.t2_1
							UhoO|g5231
							UhoO|g5240
							UhoO|g5245
							UhoO|g1031.t2_1
							UhoO|g5268
							UhoO|g5282
							UhoO|g5285.t2_1
							UhoO|g5288
							UhoO|g5303.t2_1
							UhoO|g5304
							UhoO|g5305
							UhoO|g5306
							UhoO|g5326.t2_1
							UhoO|g5327
							UhoO|g1042
							UhoO|g1044
							UhoO|g1047
							UhoO|g5350
							UhoO|g5357
							UhoO|g5362.t2_1
							UhoO|g5362.t3_1
							UhoO|g5364
							UhoO|g5366
							UhoO|g5367
							UhoO|g5390
							UhoO|g5391
							UhoO|g5412
							UhoO|g1076
							UhoO|g1079
							UhoO|g1080
							UhoO|g1081
							UhoO|g5434
							UhoO|g5437
							UhoO|g5438
							UhoO|g5439
							UhoO|g5444
							UhoO|g5447
							UhoO|g5448
							UhoO|g5449
							UhoO|g5453
							UhoO|g1108
							UhoO|g1109
							UhoO|g1116
							UhoO|g1117
							UhoO|g5531.t2_1
							UhoO|g5537
							UhoO|g5545
							UhoO|g5556
							UhoO|g5566
							UhoO|g5567
							UhoO|g5570
							UhoO|g5574
							UhoO|g5575
							UhoO|g5590.t2_1
							UhoO|g1161
							UhoO|g1168
							UhoO|g1176
							UhoO|g1178
							UhoO|g5641.t2_1
							UhoO|g5651
							UhoO|g5659
							UhoO|g5683.t2_1
							UhoO|g5687
							UhoO|g5692
							UhoO|g5693
							UhoO|g5694
							UhoO|g5697
							UhoO|g5698
							UhoO|g1180
							UhoO|g5717
							UhoO|g5749
							UhoO|g5777
							UhoO|g1214
							UhoO|g5787
							UhoO|g5788
							UhoO|g5789
							UhoO|g5790
							UhoO|g1224
							UhoO|g1227.t2_1
							UhoO|g1245
							UhoO|g1246
							UhoO|g1247
							UhoO|g1248
							UhoO|g5824
							UhoO|g1253
							UhoO|g5833
							UhoO|g1273.t2_1
							UhoO|g113
							UhoO|g115
							UhoO|g5835
							UhoO|g1299
							UhoO|g1306.t2_1
							UhoO|g1309
							UhoO|g1325
							UhoO|g1332
							UhoO|g5875.t2_1
							UhoO|g1336
							UhoO|g1338
							UhoO|g1346
							UhoO|g1347
							UhoO|g1348
							UhoO|g1349
							UhoO|g1373
							UhoO|g5890
							UhoO|g1378
							UhoO|g5892.t2_1
							UhoO|g5892.t3_1
							UhoO|g5892
							UhoO|g5893
							UhoO|g1385
							UhoO|g1389
							UhoO|g1395.t2_1
							UhoO|g1397.t2_1
							UhoO|g5900
							UhoO|g1405
							UhoO|g122
							UhoO|g5933
							UhoO|g1430
							UhoO|g1431
							UhoO|g1432
							UhoO|g1433
							UhoO|g1435
							UhoO|g1436
							UhoO|g1438
							UhoO|g1445
							UhoO|g1447
							UhoO|g5942.t2_1
							UhoO|g1461
							UhoO|g1481
							UhoO|g1482
							UhoO|g5969
							UhoO|g5971.t2_1
							UhoO|g5980
							UhoO|g1491
							UhoO|g5982
							UhoO|g5984
							UhoO|g1501
							UhoO|g5989
							UhoO|g1513
							UhoO|g1514
							UhoO|g1515
							UhoO|g1516
							UhoO|g1517
							UhoO|g1518
							UhoO|g1519
							UhoO|g1520
							UhoO|g1528
							UhoO|g1529.t2_1
							UhoO|g1529.t3_1
							UhoO|g1540
							UhoO|g6018
							UhoO|g6040
							UhoO|g1551.t2_1
							UhoO|g1552
							UhoO|g6056
							UhoO|g1553
							UhoO|g141
							UhoO|g6088.t2_1
							UhoO|g6099
							UhoO|g1569.t2_1
							UhoO|g1572
							UhoO|g1575
							UhoO|g1576
							UhoO|g1577
							UhoO|g1579
							UhoO|g6131
							UhoO|g6134
							UhoO|g1620.t2_1
							UhoO|g6156
							UhoO|g1645
							UhoO|g6158
							UhoO|g6161.t2_1
							UhoO|g6163
							UhoO|g1672
							UhoO|g1673
							UhoO|g1678.t2_1
							UhoO|g6164
							UhoO|g6166
							UhoO|g1684
							UhoO|g1685
							UhoO|g1687
							UhoO|g1690.t2_1
							UhoO|g1691.t2_1
							UhoO|g6176
							UhoO|g6193.t2_1
							UhoO|g1701
							UhoO|g1705
							UhoO|g1718
							UhoO|g1719
							UhoO|g161
							UhoO|g164
							UhoO|g165
							UhoO|g175
							UhoO|g180
							UhoO|g181
							UhoO|g199
							UhoO|g200
							UhoO|g201
							UhoO|g207.t2_1
							UhoO|g6217
							UhoO|g6224
							UhoO|g1734.t2_1
							UhoO|g6229
							UhoO|g6230.t2_1
							UhoO|g6230.t3_1
							UhoO|g6233
							UhoO|g1750
							UhoO|g1752
							UhoO|g1755
							UhoO|g1757
							UhoO|g1765
							UhoO|g1765.t2_1
							UhoO|g1766
							UhoO|g6240
							UhoO|g1767
							UhoO|g1769
							UhoO|g1776
							UhoO|g1785.t2_1
							UhoO|g1789
							UhoO|g1809.t2_1
							UhoO|g1830
							UhoO|g6269
							UhoO|g6272
							UhoO|g1831
							UhoO|g6289.t2_1
							UhoO|g1852
							UhoO|g1853
							UhoO|g212.t2_1
							UhoO|g212.t3_1
							UhoO|g213.t2_1
							UhoO|g221
							UhoO|g234

## Sheet: T6-Outgroups
7,735 orthogroups including outgroup species (data used for the phylogenomic tree reconstruction)
ortho0001	Uesc|g6250	Uesc|g6440	UhoB|UHOR_04106	UhoB|UHOR_10031	UhoB|UHOR_13272	UhoB|UHOR_10015	UhoB|UHOR_13752	UhoB|UHOR_13991	UhoB|UHOR_13992	UhoB|UHOR_13996	UhoB|UHOR_14014	UhoB|UHOR_14060	UhoB|UHOR_14086	UhoB|UHOR_14161	UhoB|UHOR_14170	UhoB|UHOR_14564	UhoB|UHOR_06224	UhoB|UHOR_14669	UhoB|UHOR_14013	UhoB|UHOR_15109	UhoB|UHOR_15903	UhoB|UHOR_16664	UhoO|g1277	UhoO|g1529	UhoO|g1551	UhoO|g1569	UhoO|g1448	UhoO|g1686	UhoO|g1744	UhoO|g1421	UhoO|g1991	UhoO|g1992	UhoO|g2036	UhoO|g1252	UhoO|g2071	UhoO|g2121	UhoO|g2250	UhoO|g2257	UhoO|g2318	UhoO|g2522	UhoO|g2524	UhoO|g2561	UhoO|g2565	UhoO|g2695	UhoO|g2812	UhoO|g2813	UhoO|g3233	UhoO|g3297	UhoO|g334
ortho0002	Ssci|g2481_chr05_Ss	Ssci|g756_chr02_Ss	Ssci|g990_chr02_Ss	UhoB|UHOR_03234	UhoB|UHOR_07450	Umay|um01443	Umay|um03635	Umay|um00827	Umay|um03636	Umay|um04689	Umay|um04693	Umay|um04887	Umay|um05066	Umay|um05621	Umay|um06351	Umay|um06356	Umay|um06479	Umay|um06505	Umay|um10981	Umay|um11874	Umay|um11979	Umay|um12058	Umay|um05436	Umay|um06514	Umay|um10169	Umay|um11109	Utcp|g1175	Utcp|g3757	Utcp|g4042	Utcp|g428	Utcp|g430	Utcp|g4343	Utcp|g4928	Utcp|g5286	Utcp|g6345	Utcp|g6343	Utcp|g6409	Utcp|g6447	Utri|g107	Utri|g109	Utri|g576	Utri|g581	Utri|g894	Pflo|521582958	Pflo|521583407	Pflo|521588926	Pflo|521588927	Pflo|521583406	Mpen|mp00384
ortho0003	Mpen|mp01132	Mpen|mp02193	Srei|sr10122	Srei|sr11046	Srei|sr12500	Srei|sr12000	Srei|sr15560	Ssci|g2278_chr05_Ss	Ssci|g2696_chr06_Ss	Ssci|g471_chr01_Ss	Ssci|g822_chr02_Ss	Ssci|g5675_chr17_Ss	Uesc|g1227	Uesc|g2669	Uesc|g3369	Uesc|g3913	UhoB|UHOR_00707	UhoB|UHOR_04111	UhoB|UHOR_08827	UhoO|g3499	UhoO|g4069	UhoO|g5681	Umay|um00450	Umay|um01431	Umay|um00712	Umay|um02568	Umay|um04674	Utcp|g2097	Utcp|g225	Utcp|g3038	Utcp|g6425	Utri|g1684	Utri|g242	Utri|g2672	Utri|g5733	Utri|g6102	Mglo|A8PZE8	Mglo|A8PZG0	Pant|955482762	Pant|955493986	Pant|955500181	Pant|955486325	Pant|955501181	Paph|ETS60302	Paph|ETS63698	Paph|ETS59703	Paph|ETS63957	Paph|ETS64861	Phub|GAC94098
ortho0004	Ssci|g2663_chr06_Ss	Ssci|g5025_chr14_Ss	Ssci|g5676_chr17_Ss	Ssci|g2933_chr06_Ss	Ssci|g5754_chr18_Ss	UhoB|UHOR_01239	UhoB|UHOR_07208	UhoB|UHOR_12887	UhoB|UHOR_12189	UhoB|UHOR_14247	UhoB|UHOR_16074	UhoB|UHOR_12559	UhoB|UHOR_15014	UhoO|g1909	UhoO|g2259	UhoO|g3064	UhoO|g401	UhoO|g558	UhoO|g6318	UhoO|g6699	Utcp|g1333	Utcp|g2154	Utcp|g2501	Utcp|g3173	Utcp|g3383	Utcp|g4163	Utcp|g4869	Utcp|g4886	Utcp|g4925	Utcp|g5005	Utcp|g5917	Utcp|g5970	Utcp|g6038	Utcp|g6067	Utcp|g6118	Utcp|g6283	Utcp|g6393	Utcp|g6426	Utcp|g6427	Utcp|g6444	Utcp|g6456	Utcp|g6458	Utcp|g6468	Utcp|g949	Mpen|mp01216	Srei|sr15561	Uesc|g3368	UhoB|UHOR_08830	UhoO|g5680
ortho0005	Ssci|g1267_chr02_Ss	Ssci|g1268_chr03_Ss	Ssci|g2270_chr04_Ss	Ssci|g2626_chr06_Ss	Ssci|g2627_chr06_Ss	Ssci|g2941_chr06_Ss	Ssci|g2631_chr06_Ss	Ssci|g2942_chr06_Ss	Ssci|g2943_chr07_Ss	Ssci|g3258_chr08_Ss	Ssci|g3259_chr08_Ss	Ssci|g2630_chr06_Ss	Ssci|g3261_chr08_Ss	Ssci|g3553_chr08_Ss	Ssci|g3554_chr08_Ss	Ssci|g3555_chr09_Ss	Ssci|g3809_chr09_Ss	Ssci|g3810_chr10_Ss	Ssci|g3811_chr10_Ss	Ssci|g3814_chr10_Ss	Ssci|g4089_chr10_Ss	Ssci|g4090_chr11_Ss	Ssci|g4092_chr11_Ss	Ssci|g4093_chr11_Ss	Ssci|g4369_chr12_Ss	Ssci|g4370_chr12_Ss	Ssci|g4373_chr12_Ss	Ssci|g4599_chr12_Ss	Ssci|g4840_chr13_Ss	Ssci|g4841_chr14_Ss	Ssci|g5041_chr15_Ss	Ssci|g5043_chr15_Ss	Ssci|g5486_chr17_Ss	Ssci|g5488_chr17_Ss	Ssci|g5693_chr17_Ss	Ssci|g5694_chr18_Ss	Ssci|g5880_chr18_Ss	Ssci|g5881_chr19_Ss	Ssci|g6054_chr19_Ss	Ssci|g6055_chr20_Ss	Ssci|g6057_chr20_Ss	Ssci|g6229_chr20_Ss	Ssci|g6230_chr20_Ss	Ssci|g6233_chr20_Ss	Ssci|g6234_chr20_Ss	Ssci|g6235_chr21_Ss	Ssci|g6416_chr21_Ss	Ssci|g6418_chr22_Ss	Ssci|g6419_chr22_Ss
ortho0006	Mpen|mp00738	Mpen|mp00850	Mpen|mp01271	Mpen|mp03088	Srei|sr12397	Srei|sr14840	Srei|sr15073	Srei|sr16076	Ssci|g1982_chr04_Ss	Ssci|g4473_chr12_Ss	Ssci|g5416_chr16_Ss	Ssci|g6292_chr21_Ss	Uesc|g1551	Uesc|g2397	Uesc|g3490	Uesc|g4682	UhoB|UHOR_01658	UhoB|UHOR_05961	UhoB|UHOR_06281	UhoB|UHOR_07446	UhoO|g1538	UhoO|g2166	UhoO|g2473	UhoO|g634	Umay|um03936	Umay|um04188	Umay|um10915	Umay|um11281	Utcp|g1369	Utcp|g2081	Utcp|g2735	Utcp|g5984	Utri|g1989	Utri|g4514	Utri|g5387	Utri|g6372	Mglo|A8PUW8	Mglo|A8Q4S0	Mglo|A8Q9Q3	Msym|CCU97512	Msym|CCU97979	Msym|CCU99434	Msym|CCV00258	Pant|955480027	Pant|955481299	Pant|955485349	Pant|955498821	Paph|ETS61053	Paph|ETS61441
ortho0007	Mpen|mp01278	Mpen|mp01279	Mpen|mp02414	Mpen|mp04281	Srei|sr12089	Srei|sr14120	Srei|sr16434	Srei|sr16436	Ssci|g1252_chr02_Ss	Ssci|g1254_chr02_Ss	Ssci|g3004_chr07_Ss	Uesc|g4592	Uesc|g5202	Uesc|g1015	Uesc|g5204	Uesc|g675	UhoB|UHOR_02504	UhoB|UHOR_04764	UhoB|UHOR_08288	UhoB|UHOR_07405	UhoB|UHOR_08290	UhoO|g5376	UhoO|g5378	UhoO|g5409	UhoO|g6741	UhoO|g6946	Umay|um05718	Umay|um05811	Umay|um05809	Umay|um10364	Umay|um15051	Utcp|g1712	Utcp|g1714	Utcp|g4194	Utcp|g4371	Utcp|g744	Utri|g3731	Utri|g3733	Pant|955485068	Pant|955495433	Pant|955481079	Pant|955495443	Pant|955499850	Paph|ETS60660	Paph|ETS60663	Paph|ETS61367	Paph|ETS62016	Paph|ETS64039	Pbra|EST05678
ortho0008	Mpen|mp00238	Mpen|mp00487	Mpen|mp04823	Mpen|mp04853	Srei|sr10285	Srei|sr12268	Srei|sr14696	Srei|sr15321	Ssci|g2114_chr04_Ss	Ssci|g5200_chr15_Ss	Ssci|g5929_chr19_Ss	Uesc|g2110	Uesc|g3381	Uesc|g4273	Uesc|g5975	UhoB|UHOR_01469	UhoB|UHOR_01831	UhoB|UHOR_05766	UhoB|UHOR_06928	UhoO|g2839	UhoO|g4450	UhoO|g6970	Umay|um01209	Umay|um03791	Umay|um10526	Umay|um15034	Utcp|g1653	Utcp|g1778	Utcp|g3924	Utcp|g86	Utri|g1087	Utri|g2501	Utri|g2935	Utri|g5177	Mglo|A8PRI2	Mglo|A8Q4X6	Mglo|A8Q7N1	Msym|CCU97473	Msym|CCU98579	Msym|CCV00187	Msym|CCV00588	Pant|955487506	Pant|955488255	Pant|955498432	Pant|955499245	Pbra|EST06196	Pbra|EST06419	Pbra|EST08023	Pbra|EST09394
ortho0009	Uesc|g1043	Uesc|g6239	Uesc|g6248	Uesc|g6251	Uesc|g6430	Uesc|g6425	UhoB|UHOR_10026	UhoB|UHOR_10032	UhoB|UHOR_12026	UhoB|UHOR_13117	UhoB|UHOR_13979	UhoB|UHOR_13994	UhoB|UHOR_12028	UhoB|UHOR_14022	UhoB|UHOR_14049	UhoB|UHOR_14093	UhoB|UHOR_14103	UhoB|UHOR_14117	UhoB|UHOR_14152	UhoB|UHOR_14181	UhoB|UHOR_14949	UhoB|UHOR_15002	UhoB|UHOR_14132	UhoB|UHOR_12910	UhoB|UHOR_14739	UhoO|g6356	UhoO|g6680	UhoO|g7095	UhoO|g7234	Utcp|g5575	Utcp|g6457	Utcp|g6474	Utcp|g5573	Utcp|g6477	Utri|g6359	Utri|g6518	Pbra|EST06747	Pflo|521581669	Pflo|521581677	Pflo|521584197	Mpen|mp02598	Uesc|g6213	UhoO|g674	Mpen|mp03019	UhoB|UHOR_06837	UhoO|g6088	Utri|g6590	Uesc|g5868	Utri|g6621
ortho0010	Uesc|g1041	Uesc|g1487	Uesc|g4219	Uesc|g5537	Uesc|g5867	Uesc|g5897	Uesc|g5899	Uesc|g5938	Uesc|g5949	Uesc|g6190	Uesc|g6192	Uesc|g6211	Uesc|g6232	Uesc|g6241	Uesc|g6260	Uesc|g6267	Uesc|g5802	Uesc|g6292	Uesc|g6310	Uesc|g6335	Uesc|g6362	Uesc|g6364	Uesc|g6367	Uesc|g6393	Uesc|g6399	Uesc|g6402	Uesc|g6419	Uesc|g6464	Uesc|g6472	Uesc|g6478	Uesc|g6509	Uesc|g6569	Uesc|g6568	Uesc|g6504	Uesc|g6443	Uesc|g6389	Uesc|g6345	Uesc|g6351	Uesc|g6322	Uesc|g6309	Uesc|g6293	Uesc|g6289	Uesc|g6274	Uesc|g6254	Uesc|g6242	Uesc|g6210	Uesc|g6202	Uesc|g5942	Uesc|g5939
ortho0011	Mpen|mp00886	Mpen|mp02198	Mpen|mp04291	Srei|sr10139	Srei|sr10158	Srei|sr15181	Srei|sr16010	Ssci|g4585_chr12_Ss	Ssci|g484_chr01_Ss	Ssci|g496_chr01_Ss	Ssci|g6394_chr21_Ss	Uesc|g1202	Uesc|g1214	Uesc|g3597	Uesc|g4565	UhoB|UHOR_00723	UhoB|UHOR_00740	UhoB|UHOR_06435	UhoB|UHOR_07282	UhoO|g1388	UhoO|g28	UhoO|g3045	UhoO|g2963	Umay|um04290	Umay|um10117	Umay|um10120	Umay|um10718	Utcp|g1501	Utcp|g2564	Utcp|g4040	Utcp|g729	Utri|g1882	Utri|g215	Utri|g228	Utri|g6496	Pant|955480727	Pant|955501074	Pant|955484945	Pant|955501125	Pbra|EST08235	Pbra|EST10074	Pbra|EST08934	Pbra|EST10086	Pflo|521582362	Pflo|521582431	Pflo|521583942	Pflo|521585321	Phub|GAC93302	Phub|GAC94579
ortho0012	Mpen|mp01232	Mpen|mp02611	Mpen|mp05950	Srei|sr13849	Srei|sr14965	Srei|sr15968	Ssci|g2927_chr06_Ss	Ssci|g5260_chr15_Ss	Ssci|g5288_chr16_Ss	Ssci|g6414_chr21_Ss	Uesc|g4297	Uesc|g4574	Uesc|g5388	Uesc|g6032	UhoB|UHOR_04440	UhoB|UHOR_07286	UhoB|UHOR_08055	UhoO|g3947	UhoO|g4171	UhoO|g5573	Umay|um02796	Umay|um04056	Umay|um05253	Umay|um05642	Utri|g4674	Utri|g5257	Utri|g6353	Utri|g6516	Mglo|A8PTZ1	Mglo|A8PTZ3	Pant|955481131	Pant|955484044	Pant|955484916	Pant|955493139	Paph|ETS61335	Paph|ETS64427	Paph|ETS65096	Pbra|EST05402	Pbra|EST07266	Pflo|521581764	Pflo|521583259	Pflo|521583814	Pflo|521583855	Pflo|521587742	Pflo|521587876	Phub|GAC93389	Phub|GAC94574	Phub|GAC97998	Phub|GAC99751
ortho0013	Srei|sr11248	Srei|sr12495	Srei|sr14555	Srei|sr14590	Ssci|g2283_chr05_Ss	Ssci|g5054_chr15_Ss	Ssci|g4833_chr13_Ss	Uesc|g1968	Uesc|g5390	Uesc|g5539	Uesc|g5542	Umay|um02804	Umay|um03643	Umay|um03120	Umay|um10637	Umay|um11155	Umay|um03558	Umay|um03561	Utcp|g1475	Utcp|g4932	Utcp|g1478	Utcp|g783	Utri|g4274	Utri|g6010	Utri|g6133	Utri|g6136	Pant|955487725	Pant|955489434	Pant|955489450	Paph|ETS61734	Paph|ETS64265	Pflo|521584381	Pflo|521584383	Pflo|521586450	Pflo|521588870	Phub|GAC93732	Phub|GAC96001	Phub|GAC93729	Phub|GAC98250	Phub|GAC99141	Mpen|mp00672	Mpen|mp00674	Ssci|g4836_chr13_Ss	UhoB|UHOR_05580	UhoO|g7073	Mpen|mp01554	Utri|g6007	Paph|ETS61731	Pbra|EST06923
ortho0014	Mpen|mp02943	Mpen|mp04986	Srei|sr13585	Srei|sr15234	Srei|sr16251	Ssci|g4091_chr11_Ss	Ssci|g5042_chr15_Ss	Ssci|g5487_chr17_Ss	Ssci|g6056_chr20_Ss	Ssci|g6177_chr20_Ss	Ssci|g6016_chr19_Ss	Ssci|g994_chr02_Ss	Uesc|g2290	Uesc|g4070	Uesc|g810	UhoB|UHOR_03908	UhoB|UHOR_06799	UhoB|UHOR_07979	UhoO|g1208	UhoO|g2092	UhoO|g4824	Umay|um02387	Umay|um04347	Umay|um10896	Utcp|g2019	Utcp|g4324	Utcp|g4712	Utri|g3056	Utri|g3498	Utri|g4043	Utri|g6188	Pant|955484261	Pant|955487171	Pant|955491882	Paph|ETS62285	Paph|ETS62574	Pbra|EST05900	Pbra|EST08368	Pbra|EST09307	Pflo|521583552	Pflo|521587182	Pflo|521587760	Phub|GAC95362	Phub|GAC98079	Phub|GAC98654	Mpen|mp03178	Mglo|A8Q0D1	Msym|CCU98391
ortho0015	Mpen|mp00182	Mpen|mp00666	Mpen|mp00541	Srei|sr12147	Srei|sr14564	Srei|sr16433	Ssci|g1255_chr02_Ss	Ssci|g4825_chr13_Ss	Ssci|g2240_chr04_Ss	Uesc|g5205	Uesc|g5550	Uesc|g621	UhoB|UHOR_01290	UhoB|UHOR_05479	UhoB|UHOR_08286	UhoO|g5380	UhoO|g7499	Umay|um00857	Umay|um03569	Umay|um05807	Utcp|g1717	Utcp|g3751	Utri|g3689	Utri|g6125	Utri|g3732	Mglo|A8PRZ6	Mglo|A8PRZ8	Pant|955489484	Pant|955495447	Pant|955497967	Paph|ETS60658	Paph|ETS61278	Paph|ETS61742	Pbra|EST09631	Pbra|EST10204	Pflo|521585905	Pflo|521586167	Phub|GAC93719	Phub|GAC98941	Phub|GAC98949	UhoO|g6007	UhoO|g6006	Msym|CCU97837	Mglo|A8Q8X0	Msym|CCU98853
ortho0016	Mpen|mp00075	Mpen|mp04213	Srei|sr10615.2	Srei|sr15177	Ssci|g1721_chr03_Ss	Ssci|g4579_chr12_Ss	Uesc|g3591	Uesc|g4953	UhoB|UHOR_02809	UhoB|UHOR_06425	UhoO|g2970	UhoO|g579	Umay|um01892	Umay|um04285	Utri|g1888	Utri|g2317	Paph|ETS63112	Paph|ETS64466	Pbra|EST07838	Pbra|EST08942	Pflo|521582601	Pflo|521585331	Phub|GAC92690	Phub|GAC99811	Mpen|mp00076	Srei|sr15178	Ssci|g4578_chr12_Ss	Uesc|g3590	UhoB|UHOR_06423	Umay|um10432	Utcp|g2572	Utcp|g2573	Utri|g1889	Utcp|g2706	Mglo|A8PUA7	Msym|CCU98915	Msym|CCU98967	Pant|955497279	Mglo|A8Q962	Pant|955479110	Pant|955480567	Paph|ETS64467	Pbra|EST08964	Phub|GAC99812
ortho0017	Mpen|mp01823	Mpen|mp04547	Mpen|mp04968	Srei|sr14225	Srei|sr14295	Srei|sr15282	Ssci|g3925_chr10_Ss	Ssci|g3991_chr10_Ss	Ssci|g5967_chr19_Ss	Uesc|g175	Uesc|g2243	Uesc|g245	UhoB|UHOR_05032	UhoB|UHOR_05128	UhoB|UHOR_06866	UhoO|g3147	UhoO|g7050	UhoO|g4312	Umay|um03293	Umay|um10648	Umay|um04394	Utcp|g2139	Utcp|g4844	Utcp|g5325	Utri|g3200	Utri|g3278	Utri|g5218	Pant|955487359	Pant|955492545	Pant|955492767	Pbra|EST04964	Pbra|EST05026	Pbra|EST09357	Pflo|521582910	Pflo|521583087	Phub|GAC97358	Phub|GAC98262	Phub|GAC98024	Mglo|A8PXB9	Msym|CCU99620	Pflo|521583142	Mglo|A8Q8F8	Msym|CCV00375	Paph|ETS62330
ortho0018	Mpen|mp00951	Mpen|mp05589	Srei|sr11172.2	Srei|sr12109	Uesc|g2995	Uesc|g655	UhoB|UHOR_01233	UhoB|UHOR_05555	UhoO|g6456	UhoO|g7551	Umay|um00815	Umay|um03619	Utcp|g4352	Utcp|g995	Msym|CCU97295	Msym|CCU99090	Pant|955489669	Pant|955499774	Paph|ETS61788	Paph|ETS64059	Pbra|EST06740	Pbra|EST09586	Mpen|mp00950	Srei|sr11170	Ssci|g4776_chr13_Ss	Ssci|g4777_chr13_Ss	Uesc|g2996	UhoB|UHOR_05553	UhoO|g7549	Umay|um03618	Utcp|g996	Utri|g1245	Utri|g1246	Ssci|g717_chr02_Ss	Mglo|A8PX62	Msym|CCU97595	Pbra|EST09587	Pflo|521586125	Phub|GAC93664	Mglo|A8QE35	Pflo|521586357	Phub|GAC93662	Pflo|521583572	Phub|GAC99598
ortho0019	Mpen|mp00831	Srei|sr14354	Mpen|mp00830	Srei|sr14355	Ssci|g4055_chr10_Ss	Ssci|g4056_chr10_Ss	Uesc|g327	Uesc|g328	UhoB|UHOR_05215	UhoB|UHOR_05217	UhoO|g1759	UhoO|g1760	Umay|um11008	Umay|um11009	Utcp|g2393	Utcp|g2394	Utri|g3341	Utri|g3342	Mpen|mp01070	Srei|sr11121	Ssci|g3906_chr10_Ss	Uesc|g168	UhoB|UHOR_05010	UhoO|g2516	Umay|um03216	Utcp|g6185	Utri|g3187	Mglo|A8Q6C3	Mglo|A8Q6C4	Msym|CCU97689	Pant|955492365	Pant|955492801	Paph|ETS59918	Paph|ETS60040	Pbra|EST04905	Pbra|EST05036	Pflo|521582023	Pflo|521583181	Phub|GAC95167	Phub|GAC99200	Paph|ETS59919	Pbra|EST04906	Pflo|521581967	Phub|GAC99202
ortho0020	Mpen|mp04131	Srei|sr12887	Mpen|mp04130	Srei|sr12888	Mpen|mp04129	Srei|sr12889	Ssci|g1633_chr03_Ss	Ssci|g1634_chr03_Ss	Ssci|g1635_chr03_Ss	Uesc|g4867	Uesc|g4868	Uesc|g4869	UhoB|UHOR_02687	UhoB|UHOR_02688	UhoB|UHOR_02689	UhoO|g1663	UhoO|g1664	UhoO|g1665	Umay|um01811	Umay|um01812	Umay|um10248	Utcp|g2623	Utcp|g2624	Utcp|g2625	Utri|g2252	Utri|g2253	Utri|g2254	Mglo|A8Q9G3	Msym|CCV00310	Pant|955496953	Paph|ETS63026	Pbra|EST07760	Pflo|521585026	Phub|GAC96140	Mglo|A8QAY2	Msym|CCU99596	Pant|955496949	Pbra|EST07759	Pflo|521587086	Phub|GAC96141	Pant|955496957	Paph|ETS63027	Pflo|521583650	Phub|GAC96139
ortho0021	UhoB|UHOR_02680	UhoB|UHOR_05442	Mpen|mp00963	Srei|sr14530	Mpen|mp00964	Srei|sr14531	Ssci|g4744_chr13_Ss	Ssci|g4745_chr13_Ss	Uesc|g2962	Uesc|g2963	UhoB|UHOR_05441	UhoO|g3987	UhoO|g3988	Umay|um03537	Umay|um03538	Utcp|g3525	Utri|g1221	Utri|g1222	Mpen|mp04124	Srei|sr12881	Ssci|g1627_chr03_Ss	Uesc|g4861	UhoO|g1657	Umay|um01804	Utcp|g2613	Utri|g2223	Mglo|A8PUM7	Msym|CCU99382	Pant|955489872	Paph|ETS61821	Pbra|EST09554	Pflo|521586244	Phub|GAC93755	Mglo|A8Q4Q0	Msym|CCU97529	Pant|955496918	Paph|ETS63019	Pbra|EST07753	Pflo|521588346	Phub|GAC96149	Pbra|EST09555	Phub|GAC93753	Pflo|521586274
ortho0022	Mpen|mp01939	Srei|sr06426.2	Mpen|mp01938	Srei|sr06427	Mpen|mp01937	Srei|sr06428	Ssci|g27_chr01_Ss	Ssci|g28_chr01_Ss	Ssci|g29_chr01_Ss	Uesc|g2641	Uesc|g2642	Uesc|g2643	UhoB|UHOR_00018	UhoB|UHOR_00020	UhoB|UHOR_00021	UhoO|g1805	UhoO|g1806	UhoO|g1807	Umay|um00005	Umay|um00006	Umay|um12014	Utcp|g570	Utcp|g571	Utcp|g602	Utri|g4315	Mglo|A8PXE0	Pant|955502772	Paph|ETS63270	Pbra|EST09657	Pflo|521588370	Phub|GAC93978	Mglo|A8QAG1	Msym|CCU97352	Pant|955502763	Paph|ETS63272	Pbra|EST09659	Pflo|521588363	Phub|GAC93976	Pant|955502768	Paph|ETS63271	Pbra|EST09658	Pflo|521588672	Phub|GAC93977
ortho0023	Umay|um04657-A	Umay|um04657-B	Mpen|mp00016	Srei|sr15545	Mpen|mp00015	Srei|sr15546	Mpen|mp00014	Srei|sr15547	Ssci|g5662_chr17_Ss	Ssci|g5663_chr17_Ss	Ssci|g5664_chr17_Ss	Uesc|g3341	Uesc|g3342	Uesc|g3343	UhoB|UHOR_06708	UhoB|UHOR_06711	UhoO|g595	UhoO|g596	Umay|um04658	Umay|um04659	Utcp|g397	Utcp|g398	Utcp|g399	Utri|g4157	Utri|g4158	Utri|g4159	UhoB|UHOR_06706	UhoO|g594	Mglo|A8PUX1	Msym|CCU99436	Pant|955486424	Paph|ETS60280	Pbra|EST08892	Pflo|521584092	Phub|GAC93214	Mglo|A8PWQ8	Msym|CCU97992	Pflo|521584091	Phub|GAC93212	Pant|955486421	Paph|ETS60281	Pflo|521584093
ortho0024	Mpen|mp00990	Srei|sr14655	Mpen|mp00989	Srei|sr14656	Mpen|mp00991	Ssci|g5117_chr15_Ss	Ssci|g5118_chr15_Ss	Ssci|g5119_chr15_Ss	Uesc|g2033	Uesc|g2034	Uesc|g2035	UhoB|UHOR_05669	UhoB|UHOR_05673	UhoB|UHOR_05675	UhoO|g1695	UhoO|g1696	UhoO|g7415	Umay|um03708	Umay|um03717	Umay|um10494	Utcp|g1965	Utcp|g1966	Utcp|g1967	Utri|g4204	Utri|g4205	Utri|g4206	Srei|sr14654	Mglo|A8Q6K1	Msym|CCU97748	Pant|955487972	Pflo|521587496	Mglo|A8QCT5	Msym|CCU99455	Pant|955487974	Paph|ETS64203	Pbra|EST06862	Pflo|521587492	Phub|GAC95833	Pant|955487970	Pbra|EST06863	Paph|ETS64205	Pflo|521587488
ortho0025	Mpen|mp00768	Srei|sr13907	Mpen|mp00767	Srei|sr13908	Mpen|mp00766	Srei|sr13909	Ssci|g3218_chr07_Ss	Ssci|g3219_chr07_Ss	Ssci|g3220_chr07_Ss	Uesc|g422	Uesc|g423	Uesc|g424	UhoB|UHOR_04501	UhoB|UHOR_04503	UhoB|UHOR_04504	UhoO|g7629	UhoO|g7630	UhoO|g7631	Umay|um02855	Umay|um02856	Umay|um02857	Utcp|g1016	Utcp|g1017	Utcp|g1018	Utri|g631	Utri|g632	Utri|g633	Mglo|A8QC18	Msym|CCV00634	Pant|955489278	Paph|ETS62210	Pbra|EST05148	Pflo|521586816	Phub|GAC97422	Paph|ETS62209	Pbra|EST05149	Pbra|EST05150	Pflo|521586817	Pflo|521586818	Phub|GAC97423	Phub|GAC97425
ortho0026	Srei|sr10955	Srei|sr13819	Srei|sr14516	Ssci|g2632_chr06_Ss	Ssci|g2897_chr06_Ss	Ssci|g4726_chr13_Ss	Uesc|g2947	Uesc|g3849	Uesc|g5377	UhoB|UHOR_04034	UhoB|UHOR_04409	UhoB|UHOR_05419	UhoO|g4015	UhoO|g6681	UhoO|g7212	Umay|um02508	Umay|um03523	Umay|um10596	Utcp|g3511	Utcp|g5239	Utcp|g5673	Utri|g1208	Utri|g4844	Utri|g5798	Pant|955489818	Pant|955493259	Pant|955494227	Paph|ETS61834	Paph|ETS64671	Paph|ETS64917	Pbra|EST05427	Pbra|EST05668	Pbra|EST09540	Phub|GAC93420	Phub|GAC93775	Phub|GAC94026	Mpen|mp01158	Mglo|A8PYW0	Pflo|521582788
ortho0027	Srei|sr13017	Srei|sr16628	Ssci|g3586_chr09_Ss	Ssci|g6426_chr22_Ss	Ssci|g4383_chr12_Ss	Uesc|g1959	Uesc|g3070	Uesc|g5715	UhoB|UHOR_03047	UhoB|UHOR_08542	UhoO|g6655	UhoO|g7578	Umay|um05114	Umay|um06009	Umay|um06461	Utcp|g1798	Utcp|g2866	Utcp|g3807	Utri|g1515	Utri|g5827	Mglo|A8PWM6	Mglo|A8PY38	Msym|CCU98017	Msym|CCU99774	Pant|955482847	Pant|955499634	Pbra|EST07302	Pbra|EST08547	Pflo|521582383	Pflo|521585667	Pflo|521588275	Phub|GAC92755	Phub|GAC94191	Mpen|mp02363	Mpen|mp05571	Uesc|g3069	Paph|ETS61610	Phub|GAC95731
ortho0028	Ssci|g2502_chr05_Ss	Ssci|g2559_chr05_Ss	Ssci|g2503_chr05_Ss	Ssci|g675_chr01_Ss	Uesc|g1057	Uesc|g3398	Uesc|g3399	Uesc|g4260	Uesc|g4261	UhoB|UHOR_01753	UhoB|UHOR_12139	Utcp|g1401	Utcp|g3209	Mpen|mp05468	Mpen|mp05469	Ssci|g2516_chr05_Ss	UhoB|UHOR_13661	UhoO|g7365	Mpen|mp05769	Srei|sr10232	Ssci|g2556_chr05_Ss	Uesc|g1491	UhoB|UHOR_01756	UhoO|g2319	Umay|um01156	Utri|g6435	UhoO|g843	Utri|g5929	Ssci|g4048_chr10_Ss	Ssci|g676_chr01_Ss	Pant|955499063	Paph|ETS60994	Pbra|EST06242	Pflo|521584480	Paph|ETS60878	Pflo|521582690	Pant|955492140	Paph|ETS62638
ortho0029	Srei|sr10877	Srei|sr15171	Uesc|g3587	Uesc|g5767	UhoB|UHOR_04019	UhoB|UHOR_06419	UhoO|g2973	UhoO|g488	Umay|um02446	Umay|um10429	Utcp|g2170	Utcp|g2576	Mglo|A8PVJ8	Mglo|A8PVW9	Msym|CCU98125	Msym|CCU99946	Pant|955480561	Pant|955480931	Pant|955492034	Pbra|EST05959	Pbra|EST08967	Pflo|521585266	Pflo|521587226	Mpen|mp02981	Ssci|g644_chr01_Ss	Utri|g1892	Utri|g3433	Mpen|mp05748	Mpen|mp05749	Ssci|g4575_chr12_Ss	Ssci|g4576_chr12_Ss	Paph|ETS64470	Phub|GAC99815	Paph|ETS62612	Paph|ETS62613	Phub|GAC98580	Phub|GAC98581
ortho0030	Srei|sr13920	Srei|sr15186	Uesc|g3602	Uesc|g411	UhoB|UHOR_04521	UhoB|UHOR_06441	UhoO|g3631	UhoO|g5186	Umay|um02868	Umay|um10434	Utcp|g1029	Utcp|g2558	Utcp|g2549	Utcp|g528	Utri|g1877	Utri|g6354	Utri|g644	Mglo|A8Q935	Mglo|A8QDN7	Msym|CCU98823	Msym|CCU98898	Pant|955480748	Pant|955489245	Paph|ETS62199	Paph|ETS64450	Pbra|EST05161	Pbra|EST08927	Pflo|521585355	Pflo|521586821	Phub|GAC97435	Phub|GAC99796	Mpen|mp00067	Ssci|g4590_chr12_Ss	Mpen|mp02276	Ssci|g3207_chr07_Ss	Ssci|g6626_chr25_Ss_unplaced
ortho0031	Uesc|g5441	Uesc|g5806	Uesc|g5826	Uesc|g5925	Uesc|g6194	Uesc|g6280	Uesc|g6303	Uesc|g6517	Uesc|g6452	Uesc|g6413	Uesc|g6411	Uesc|g6409	Uesc|g6387	Uesc|g6376	Uesc|g6304	Uesc|g6301	Uesc|g6261	Uesc|g6209	Uesc|g6200	Uesc|g6198	Uesc|g6187	Uesc|g6188	Uesc|g6023	Uesc|g5943	Uesc|g5922	Uesc|g5863	Uesc|g5803	Uesc|g6567	Uesc|g6281	Uesc|g3480	Uesc|g1485	Uesc|g3482	Uesc|g3375	Uesc|g6476	Uesc|g6453	Mpen|mp03289
ortho0032	Srei|sr15919	Srei|sr16875	Ssci|g3284_chr08_Ss	Ssci|g5727_chr18_Ss	Uesc|g3449	Uesc|g4214	Umay|um05038	Umay|um06433	Utcp|g4229	Utcp|g5992	Pant|955479679	Pant|955482181	Paph|ETS61563	Paph|ETS65414	Phub|GAC92785	Phub|GAC92830	Mpen|mp04905	Srei|sr15920	Ssci|g5726_chr18_Ss	Uesc|g3454	UhoB|UHOR_07212	UhoO|g5767	Umay|um05039	Utcp|g4224	Utri|g5449	Mpen|mp05542	UhoB|UHOR_08984	UhoO|g5783	Utri|g4587	Pant|955482203	Paph|ETS65419	Pbra|EST09145	Pflo|521583886	Pbra|EST06947	Pflo|521587315
ortho0033	Utcp|g2705	Utcp|g5454	Pant|955485546	Pant|955497277	Phub|GAC92692	Phub|GAC93378	Mpen|mp04215	Srei|sr10611	Mpen|mp04214	Srei|sr10614.2	Ssci|g1719_chr03_Ss	Ssci|g1720_chr03_Ss	Uesc|g4951	Uesc|g4952	UhoB|UHOR_02805	UhoB|UHOR_02808	UhoO|g577	UhoO|g578	Umay|um01891	Umay|um10608	Utri|g2315	Utri|g2316	Utri|g4681	Srei|sr13859	Ssci|g2935_chr06_Ss	Mglo|A8Q4N7	Msym|CCU97540	Paph|ETS63111	Pbra|EST07837	Pflo|521588353	Phub|GAC92691	Paph|ETS60631	Pbra|EST07836	Pflo|521588600
ortho0034	Mpen|mp02597	Mpen|mp02803	Uesc|g4225	Uesc|g5944	Uesc|g1039	Uesc|g6193	Uesc|g5866	Uesc|g6195	Uesc|g6206	Uesc|g6240	Uesc|g5940	Uesc|g6275	Uesc|g6314	Uesc|g6356	Uesc|g4218	Uesc|g6410	Uesc|g6437	Uesc|g4224	Uesc|g6438	Uesc|g6386	Uesc|g5935	UhoB|UHOR_12212	Umay|um10618	Mpen|mp02806	UhoB|UHOR_15003	UhoO|g1862	UhoB|UHOR_16182	UhoO|g6500	UhoO|g7684	UhoB|UHOR_13118	UhoO|g4004	Pbra|EST06012	Pflo|521584196
ortho0035	Srei|sr14638	Srei|sr16600	Ssci|g4098_chr11_Ss	Ssci|g5102_chr15_Ss	Uesc|g2018	Uesc|g2186	Umay|um03692	Umay|um15026	Utcp|g2901	Utcp|g5948	Utri|g4223	Utri|g5954	Pant|955487901	Pant|955490361	Pbra|EST04863	Pbra|EST06878	Phub|GAC94376	Phub|GAC95851	Mpen|mp02279	UhoO|g6439	Srei|sr14637	Ssci|g5101_chr15_Ss	Uesc|g2017	UhoB|UHOR_05642	UhoO|g2413	Umay|um03691	Utcp|g5949	Utri|g4224	Pflo|521587395	Pant|955487897	Paph|ETS64220	Pbra|EST06879	Pflo|521587396
ortho0036	Mpen|mp01275	Srei|sr14831	Mpen|mp01274	Srei|sr14832	Ssci|g5424_chr16_Ss	Uesc|g2390	UhoB|UHOR_05950	UhoB|UHOR_05951	UhoO|g4810	Umay|um03927	Umay|um11292	Utcp|g2726	Utcp|g2727	Utri|g6080	Srei|sr14830	Ssci|g5425_chr16_Ss	Uesc|g2389	UhoB|UHOR_05949	Umay|um03925	Utri|g6079	Mglo|A8PTT6	Msym|CCU98760	Mglo|A8PUC3	Pant|955479496	Paph|ETS64982	Pbra|EST04521	Pflo|521587927	Phub|GAC92867	Phub|GAC92866	Pbra|EST04520	Phub|GAC92868	Pant|955479493	Pflo|521587840
ortho0037	Mpen|mp00699	Mpen|mp01579	Srei|sr12404	Srei|sr14849	Ssci|g1976_chr04_Ss	Ssci|g5407_chr16_Ss	Uesc|g1544	Uesc|g2404	UhoB|UHOR_01670	UhoB|UHOR_05975	UhoO|g2157	UhoO|g2463	Umay|um01105	Umay|um03945	Utcp|g1375	Utcp|g2744	Utri|g5378	Utri|g6379	Pant|955480774	Pant|955498849	Paph|ETS61047	Paph|ETS64984	Pbra|EST04538	Pbra|EST06296	Pflo|521586664	Pflo|521587939	Phub|GAC97161	Phub|GAC99620	Mglo|A8PTV9	Msym|CCU98771	Mglo|A8PYC7	Msym|CCU99816
ortho0038	Mpen|mp01786	Mpen|mp02237	Srei|sr13743	Srei|sr13954	Ssci|g2821_chr06_Ss	Ssci|g3176_chr07_Ss	Uesc|g388	Uesc|g4046	UhoB|UHOR_04298	UhoB|UHOR_04572	UhoO|g2556	UhoO|g3621	Umay|um02899	Umay|um11923	Utcp|g1060	Utcp|g5342	Utri|g5603	Utri|g677	Msym|CCU99464	Msym|CCV00493	Pant|955489154	Pant|955493525	Paph|ETS62177	Paph|ETS64742	Pbra|EST05182	Pbra|EST05496	Pflo|521584847	Pflo|521587538	Phub|GAC93508	Phub|GAC97470	Mglo|A8PTA9	Mglo|A8QCQ5
ortho0039	Mpen|mp04781	Mpen|mp04890	Srei|sr15031	Srei|sr15144	Ssci|g4438_chr12_Ss	Ssci|g4544_chr12_Ss	Uesc|g3560	Uesc|g3733	UhoB|UHOR_06225	UhoB|UHOR_06386	UhoO|g3382	UhoO|g6855	Umay|um04152	Umay|um04253	Utcp|g2604	Utcp|g5460	Utri|g1919	Utri|g3001	Mglo|A8PT06	Mglo|A8Q339	Msym|CCU99311	Msym|CCV00719	Pant|955479371	Pant|955481420	Paph|ETS64486	Paph|ETS64591	Pbra|EST08947	Pbra|EST09060	Pflo|521582538	Pflo|521584825	Phub|GAC98197	Phub|GAC99846
ortho0040	Mpen|mp04505	Mpen|mp05541	Srei|sr11262	Srei|sr14765	Ssci|g1867_chr04_Ss	Ssci|g4850_chr14_Ss	Uesc|g5097	Uesc|g5305	UhoB|UHOR_05868	UhoB|UHOR_08724	UhoO|g3089	UhoO|g7644	Umay|um03863	Umay|um06156	Utcp|g4685	Utcp|g5100	Utri|g4000	Utri|g5516	Msym|CCU98572	Msym|CCV00317	Pant|955482745	Pant|955488527	Pbra|EST06755	Pbra|EST08091	Pflo|521581736	Pflo|521582119	Phub|GAC93242	Phub|GAC95021	Mglo|A8Q5I6	Paph|ETS64070	Mglo|A8Q6K6	Paph|ETS59708
ortho0041	Mpen|mp00575	Srei|sr14439	Mpen|mp00576	Mpen|mp00577	Srei|sr14440	Ssci|g4655_chr13_Ss	Uesc|g2871	Uesc|g2872	UhoB|UHOR_05318	UhoB|UHOR_05319	UhoO|g4227	UhoO|g5372	Umay|um03448	Umay|um03449	Utcp|g961	Utcp|g967	Utri|g1133	Utri|g1134	Mglo|A8PWQ0	Msym|CCU97998	Pant|955490124	Paph|ETS61906	Pbra|EST09475	Pflo|521586424	Phub|GAC93859	Mglo|A8Q3F7	Pbra|EST09473	Mglo|A8Q847	Pant|955490127	Paph|ETS61907	Pflo|521586423	Phub|GAC93860
ortho0042	Mpen|mp01526	Ssci|g4621_chr13_Ss	Mpen|mp01525	Ssci|g4622_chr13_Ss	Uesc|g2214	Uesc|g2215	UhoB|UHOR_05272	UhoB|UHOR_05273	UhoO|g991	Umay|um03413	Umay|um03414	Umay|um03416	Srei|sr14406	Ssci|g4623_chr13_Ss	Uesc|g2216	Umay|um03415	Utcp|g953	Utri|g1103	Utcp|g952	Utri|g1102	Pant|955490200	Pant|955490203	Paph|ETS61926	Paph|ETS61927	Pflo|521586477	Pflo|521586517	Pant|955490206	Pant|955490210	Paph|ETS61928	Pbra|EST08874	Pflo|521586585	Phub|GAC93896
ortho0043	Mpen|mp01796	Srei|sr13744	Mpen|mp01795	Srei|sr13745	Ssci|g2822_chr06_Ss	Ssci|g2823_chr06_Ss	Uesc|g4047	UhoB|UHOR_04300	UhoB|UHOR_04301	UhoO|g2555	Umay|um02693	Umay|um11924	Utcp|g5340	Utcp|g5341	Utri|g5594	Utri|g5602	Mglo|A8PT46	Msym|CCV00800	Pant|955493502	Paph|ETS64730	Pbra|EST05480	Pflo|521584850	Phub|GAC93506	Mglo|A8Q9L3	Mglo|A8Q9L5	Msym|CCV00286	Msym|CCV00287	Pant|955493521	Paph|ETS64741	Pbra|EST05490	Pflo|521584848	Phub|GAC93507
ortho0044	Mpen|mp04143	Srei|sr12860	Mpen|mp04141	Srei|sr12861	Ssci|g1607_chr03_Ss	Uesc|g4841	Uesc|g4842	UhoB|UHOR_02651	UhoB|UHOR_02652	UhoO|g7060	UhoO|g7061	Umay|um01782	Umay|um01783	Utcp|g4804	Utcp|g4805	Utri|g2201	Utri|g2202	Mglo|A8Q2Z6	Mpen|mp04142	Mglo|A8Q2Z4	Msym|CCU99287	Pant|955496793	Pbra|EST07735	Pflo|521584524	Phub|GAC96173	Mglo|A8Q4Q3	Msym|CCU97527	Pant|955496790	Paph|ETS62991	Pbra|EST07736	Pflo|521585587	Phub|GAC96172
ortho0045	Mpen|mp04702	Srei|sr10181	Mpen|mp04703	Srei|sr10182	Ssci|g513_chr01_Ss	Ssci|g514_chr01_Ss	Uesc|g1184	Uesc|g1185	UhoB|UHOR_00761	UhoB|UHOR_00762	UhoO|g44	UhoO|g45	Umay|um00491	Umay|um00492	Utcp|g5678	Utcp|g5679	Utri|g198	Utri|g6266	Mglo|A8PWR0	Msym|CCU97991	Pant|955501022	Pbra|EST06428	Pflo|521582452	Phub|GAC93324	Mglo|A8PXL6	Msym|CCU99683	Pant|955501024	Paph|ETS63736	Pbra|EST06427	Pflo|521582412	Phub|GAC93322	Msym|CCU99684
ortho0046	Mpen|mp01438	Mpen|mp02624	Srei|sr10071	Srei|sr16450	Ssci|g1237_chr02_Ss	Ssci|g4921_chr14_Ss	Uesc|g5190	Uesc|g6079	UhoB|UHOR_08135	UhoB|UHOR_08314	UhoO|g1166	UhoO|g4507	Umay|um05828	Umay|um10558	Utcp|g1699	Utcp|g2304	Utri|g3747	Utri|g471	Msym|CCU98927	Msym|CCU99731	Pant|955483836	Pant|955495387	Paph|ETS60676	Paph|ETS64378	Pbra|EST05691	Pbra|EST07137	Pflo|521583308	Pflo|521586326	Mglo|A8PXU6	Phub|GAC97927	Phub|GAC99118
ortho0047	Mpen|mp02491	Mpen|mp03783	Srei|sr11106	Srei|sr14109	Ssci|g3018_chr07_Ss	Ssci|g3892_chr10_Ss	Uesc|g1004	Uesc|g156	UhoB|UHOR_04780	UhoB|UHOR_04988	UhoO|g6377	UhoO|g6744	Umay|um03204	Umay|um10367	Utcp|g3448	Utcp|g6175	Utri|g3175	Utri|g843	Mglo|A8PXK1	Mglo|A8Q2F1	Msym|CCU99213	Msym|CCU99676	Pant|955479548	Pant|955492843	Pbra|EST05048	Pbra|EST05335	Pflo|521582037	Pflo|521582085	Phub|GAC95183	Phub|GAC97643	Paph|ETS62027
ortho0048	Mpen|mp02018	Mpen|mp04093	Srei|sr11550	Srei|sr12820	Ssci|g1570_chr03_Ss	Ssci|g218_chr01_Ss	Uesc|g2448	Uesc|g4802	UhoB|UHOR_00318	UhoB|UHOR_02598	UhoO|g121	UhoO|g3512	UhoO|g2708	Umay|um00204	Umay|um15043	Utcp|g1672	Utcp|g2198	Utri|g2578	Utri|g4834	Paph|ETS62965	Paph|ETS63461	Pbra|EST07698	Pbra|EST09829	Pflo|521584062	Pflo|521586322	Pflo|521588784	Phub|GAC96237	Phub|GAC96783	Mglo|A8QAG3	Msym|CCU97354	Pant|955502072
ortho0049	Mpen|mp01131	Mpen|mp04753	Srei|sr11048.2	Srei|sr16158	Ssci|g2697_chr06_Ss	Ssci|g6093_chr20_Ss	Uesc|g3912	Uesc|g492	UhoB|UHOR_04112	UhoB|UHOR_07854	UhoO|g2598	UhoO|g4984	Umay|um05480	Umay|um10277	Utcp|g1920	Utcp|g3039	Utri|g5732	Utri|g934	Pant|955484731	Pant|955493980	Pbra|EST05615	Pbra|EST08287	Pflo|521583570	Pflo|521586813	Phub|GAC94099	Phub|GAC97751	Mglo|A8Q254	Msym|CCU99170	Paph|ETS64860	Mglo|A8QAC9	Msym|CCU97324
ortho0050	Mpen|mp03403	Mpen|mp04754	Srei|sr16161	Srei|sr16753	Ssci|g6096_chr20_Ss	Ssci|g6567_chr22_Ss	Uesc|g1928	Uesc|g494	UhoB|UHOR_07860	UhoB|UHOR_08692	UhoO|g1870	UhoO|g2798	Umay|um05482	Umay|um06129	Utcp|g4741	Utcp|g6224	Utri|g1387	Utri|g936	Mglo|A8Q5R8	Mglo|A8QBW0	Pant|955483281	Pant|955484725	Pbra|EST07413	Pbra|EST08290	Pflo|521583497	Pflo|521586868	Phub|GAC94326	Phub|GAC97749	Msym|CCV00339	Paph|ETS65162	Msym|CCV00476
ortho0051	Mpen|mp02978	Mpen|mp04805	Srei|sr10872	Srei|sr15139	Ssci|g4537_chr12_Ss	Ssci|g641_chr01_Ss	Uesc|g3555	Uesc|g5770	UhoB|UHOR_04015	UhoB|UHOR_06379	UhoO|g124	UhoO|g491	Umay|um04249	Umay|um10158	Utri|g1924	Utri|g3437	Pant|955481439	Pant|955492041	Paph|ETS62616	Paph|ETS64491	Pbra|EST05962	Pbra|EST08969	Pflo|521587270	Pflo|521587625	Phub|GAC98584	Phub|GAC99852	Utcp|g2167	Utcp|g5555	Mglo|A8PT70	Mglo|A8QAX6	Msym|CCU99599
ortho0052	Mpen|mp03191	Mpen|mp05622	Ssci|g2356_chr05_Ss	Ssci|g4330_chr11_Ss	Uesc|g3678	Uesc|g5501	UhoB|UHOR_02032	UhoB|UHOR_03433	UhoO|g6888	UhoO|g7431	Umay|um02065	Umay|um11308	Utcp|g130	Utcp|g6138	Utri|g2107	Utri|g5045	Pant|955491223	Pant|955491598	Pflo|521584649	Pflo|521585166	Phub|GAC93141	Phub|GAC96889	Srei|sr10504	Srei|sr13286	Mglo|A8PSF3	Msym|CCV00661	Paph|ETS62479	Pbra|EST06072	Mglo|A8PW78	Msym|CCU98110	Pbra|EST04694
ortho0053	UhoB|UHOR_04904	UhoB|UHOR_04910	UhoO|g5283	UhoO|g6133	Mpen|mp02472	Srei|sr11068	Mpen|mp02474	Srei|sr11071	Ssci|g3865_chr10_Ss	Ssci|g3867_chr10_Ss	Uesc|g5855	UhoB|UHOR_04909	UhoO|g5280	Umay|um03141	Umay|um03144	Utcp|g1323	Utcp|g1326	Utri|g3147	Utri|g3150	Mglo|A8PX47	Pant|955492923	Paph|ETS60070	Pbra|EST05073	Pflo|521583073	Phub|GAC95247	Mglo|A8Q6F7	Msym|CCU97717	Pbra|EST05070	Pant|955492914	Paph|ETS60073	Pflo|521583074
ortho0054	Umay|um05407-A	Umay|um05407-B	Mpen|mp05839	Srei|sr16392	Mpen|mp05840	Srei|sr16393	Ssci|g5010_chr14_Ss	Ssci|g5011_chr14_Ss	Uesc|g6165	Uesc|g6166	UhoB|UHOR_08248	UhoB|UHOR_08250	UhoO|g1707	UhoO|g1708	Umay|um05408	Utcp|g919	Utcp|g920	Utri|g556	Mglo|A8PVF8	Msym|CCU98156	Pant|955483514	Paph|ETS64302	Pbra|EST07221	Pflo|521583235	Phub|GAC93631	Mglo|A8QAV6	Pant|955483510	Paph|ETS64301	Pbra|EST07222	Pflo|521583225	Phub|GAC93630
ortho0055	Mglo|A8PXX0	Mglo|A8PXX1	Mpen|mp05512	Srei|sr13099	Mpen|mp05511	Srei|sr13100	Ssci|g3661_chr09_Ss	Ssci|g3662_chr09_Ss	Uesc|g1884	Uesc|g1885	UhoB|UHOR_03155	UhoB|UHOR_03160	UhoO|g2767	UhoO|g4711	Umay|um05192	Umay|um10198	Utcp|g3842	Utcp|g3843	Utri|g47	Utri|g5080	Pant|955499318	Pbra|EST08470	Pflo|521585548	Phub|GAC92960	Mglo|A8PY50	Msym|CCU99778	Pant|955499314	Paph|ETS61682	Pbra|EST08469	Pflo|521585547	Phub|GAC92979
ortho0056	Mpen|mp00130	Srei|sr11673	Ssci|g335_chr01_Ss	Uesc|g1360	UhoB|UHOR_00497	UhoO|g307	Umay|um00322	Utcp|g4902	Utri|g378	Mpen|mp05865	Srei|sr12758	Ssci|g1510_chr03_Ss	Uesc|g4741	UhoB|UHOR_02507	UhoO|g7244	Umay|um01687	Utcp|g2258	Utri|g4767	Mglo|A8Q7Y3	Mglo|A8Q7Y2	Msym|CCV00129	Pant|955496449	Pant|955501660	Paph|ETS62898	Paph|ETS63568	Pbra|EST07650	Pbra|EST09937	Pflo|521585156	Pflo|521585157	Phub|GAC95576	Phub|GAC96280
ortho0057	Mpen|mp00102	Srei|sr12601	Ssci|g1360_chr03_Ss	Uesc|g93	UhoB|UHOR_02270	UhoO|g7330	Umay|um01531	Utcp|g821	Utri|g2755	Mpen|mp04220	Srei|sr10606	Ssci|g1715_chr03_Ss	Uesc|g4948	UhoB|UHOR_02798	UhoO|g574	Umay|um01886	Utcp|g2701	Utri|g2309	Mglo|A8PSM9	Mglo|A8PSM7	Msym|CCV00025	Pant|955495892	Pant|955497263	Paph|ETS62769	Paph|ETS63106	Pbra|EST07512	Pbra|EST07828	Pflo|521582687	Pflo|521588585	Phub|GAC92699	Phub|GAC96445
ortho0058	Mpen|mp00236	Srei|sr14671	Srei|sr14689	Ssci|g5193_chr15_Ss	Ssci|g5194_chr15_Ss	Uesc|g2103	Uesc|g2104	UhoB|UHOR_05756	UhoB|UHOR_05757	UhoO|g4456	UhoO|g4457	Umay|um03784	Umay|um12242	Utcp|g1771	Utcp|g1772	Utri|g2494	Utri|g2495	Mglo|A8Q5R2	Msym|CCV00337	Pant|955488232	Paph|ETS64143	Pbra|EST08017	Pflo|521582173	Phub|GAC92487	Mglo|A8Q5W9	Msym|CCV00353	Pant|955488230	Paph|ETS64144	Pbra|EST08016	Pflo|521582170	Phub|GAC92489
ortho0059	Mpen|mp00234	Srei|sr14674	Mpen|mp00233	Srei|sr14675	Ssci|g5189_chr15_Ss	Ssci|g5190_chr15_Ss	Uesc|g2099	Uesc|g2100	UhoB|UHOR_05739	UhoB|UHOR_05743	UhoO|g4460	UhoO|g7540	Umay|um03771	Umay|um03772	Utcp|g1767	Utcp|g1768	Utri|g2490	Utri|g2491	Mglo|A8Q507	Msym|CCU97455	Pant|955488216	Paph|ETS64147	Pbra|EST08012	Pflo|521582167	Phub|GAC92493	Mglo|A8Q5W6	Msym|CCV00352	Pbra|EST08013	Pflo|521582169	Phub|GAC92492	Pant|955488220
ortho0060	Mpen|mp00296	Srei|sr13635	Ssci|g2713_chr06_Ss	Uesc|g3939	UhoB|UHOR_04148	UhoO|g1563	Umay|um02595	Utcp|g648	Utri|g5717	Mpen|mp04473	Srei|sr14617	Ssci|g5082_chr15_Ss	Uesc|g1997	UhoB|UHOR_05617	UhoO|g377	Umay|um03669	Utcp|g4957	Utri|g4244	Mglo|A8Q8T6	Mglo|A8Q8S9	Msym|CCU98837	Pant|955487824	Pant|955493871	Paph|ETS64242	Paph|ETS64834	Pbra|EST05593	Pbra|EST06899	Pflo|521586967	Pflo|521587437	Phub|GAC94129	Phub|GAC99171
ortho0061	Mpen|mp00918	Srei|sr11139	Mpen|mp00917	Srei|sr11143.2	Ssci|g4794_chr13_Ss	Ssci|g4796_chr13_Ss	Uesc|g3015	Uesc|g3017	UhoB|UHOR_05520	UhoB|UHOR_05523	UhoO|g4888	UhoO|g4889	Umay|um03598	Umay|um03599	Utcp|g3722	Utcp|g3724	Utri|g1273	Utri|g1275	Mglo|A8PXS9	Mglo|A8PXU0	Msym|CCU99722	Msym|CCU99728	Pant|955489580	Paph|ETS61769	Paph|ETS61770	Pbra|EST09605	Pbra|EST09606	Pflo|521586212	Pflo|521586213	Phub|GAC93685	Phub|GAC93688
ortho0062	Mpen|mp01293	Srei|sr13774	Mpen|mp01292	Srei|sr13775	Ssci|g2850_chr06_Ss	Uesc|g1708	Uesc|g1709	UhoB|UHOR_04343	UhoB|UHOR_04344	UhoO|g3235	UhoO|g3236	Umay|um02718	Umay|um11720	Utcp|g2466	Utcp|g2467	Utri|g5571	Utri|g5572	Mglo|A8PUE9	Msym|CCU98991	Pant|955493412	Paph|ETS64711	Pbra|EST05467	Pflo|521584837	Phub|GAC93473	Mglo|A8PUK0	Msym|CCU99370	Pant|955493414	Paph|ETS64712	Pbra|EST05468	Pflo|521584840	Phub|GAC93474
ortho0063	Mpen|mp01379	Srei|sr13085	Ssci|g3647_chr09_Ss	Uesc|g1869	UhoB|UHOR_03136	UhoO|g6194	Umay|um05177	Utcp|g3856	Utri|g5890	Mpen|mp01708	Srei|sr13030	Ssci|g3597_chr09_Ss	Uesc|g5704	UhoB|UHOR_03065	UhoO|g1257	Umay|um05125	Utcp|g1809	Utri|g5838	Mglo|A8PYE8	Mglo|A8PYE6	Msym|CCU99824	Pant|955499382	Pant|955499587	Paph|ETS61621	Paph|ETS61667	Pbra|EST08484	Pbra|EST08533	Pflo|521585696	Pflo|521585779	Phub|GAC92974	Phub|GAC95741
ortho0064	Mpen|mp01718	Srei|sr14642	Ssci|g5105_chr15_Ss	Uesc|g2022	UhoB|UHOR_05649	UhoO|g3635	Umay|um03696	Utcp|g5944	Utri|g4219	Mpen|mp02305	Srei|sr14641	Uesc|g2021	UhoB|UHOR_05648	UhoO|g3634	Umay|um03695	Utcp|g5945	Utri|g4220	Mglo|A8PRJ2	Msym|CCU97751	Pant|955487917	Paph|ETS64217	Pbra|EST06874	Pflo|521583663	Phub|GAC95846	Mglo|A8Q4L2	Msym|CCU97559	Paph|ETS64218	Pbra|EST06875	Pflo|521587439	Phub|GAC95847	Pant|955487913
ortho0065	Mpen|mp02252	Srei|sr13973	Mpen|mp02251	Srei|sr13974	Ssci|g3152_chr07_Ss	Ssci|g3153_chr07_Ss	Uesc|g361	Uesc|g362	UhoB|UHOR_04600	UhoB|UHOR_04601	UhoO|g2891	UhoO|g2892	Umay|um02919	Umay|um15000	Utcp|g1901	Utcp|g1902	Utri|g695	Mglo|A8QA84	Msym|CCU98639	Pant|955489053	Paph|ETS62150	Pbra|EST05208	Pflo|521583737	Phub|GAC97491	Mglo|A8QCA8	Msym|CCU99499	Pant|955489050	Paph|ETS62149	Pbra|EST05209	Pflo|521583770	Phub|GAC97492
ortho0066	Mpen|mp02351	Srei|sr16646	Mpen|mp02349	Srei|sr16648	Ssci|g6465_chr22_Ss	Ssci|g6466_chr22_Ss	Uesc|g3046	Uesc|g3048	UhoB|UHOR_08553	UhoB|UHOR_08555	UhoO|g5967	Umay|um06019	Umay|um11808	Utcp|g2887	Utcp|g2889	Utri|g1493	Utri|g1495	Mglo|A8QAL7	Msym|CCU99147	Pant|955482942	Paph|ETS60414	Pbra|EST07322	Pflo|521587015	Phub|GAC94220	Mglo|A8QBN7	Msym|CCV00461	Pant|955482946	Paph|ETS60412	Pbra|EST07139	Pflo|521587016	Phub|GAC94218
ortho0067	Mpen|mp02832	Srei|sr11342	Mpen|mp02834	Srei|sr11345	Ssci|g1923_chr04_Ss	Ssci|g1925_chr04_Ss	Uesc|g3292	UhoB|UHOR_08810	UhoB|UHOR_08813	UhoO|g2585	UhoO|g2587	Umay|um11230	Umay|um11232	Utcp|g2536	Utcp|g2538	Utri|g3937	Utri|g3939	Mglo|A8Q039	Mglo|A8Q059	Msym|CCU98361	Msym|CCU98366	Pant|955482521	Pant|955482525	Paph|ETS59767	Paph|ETS59769	Pbra|EST06812	Pbra|EST06813	Pflo|521581914	Pflo|521581923	Phub|GAC95086	Phub|GAC95089
ortho0068	Mpen|mp03670	Srei|sr15444	Ssci|g5556_chr17_Ss	Uesc|g4438	UhoB|UHOR_06561	UhoO|g1983	Umay|um04562	Utcp|g6305	Utri|g4084	Mpen|mp03704	Srei|sr15445	Ssci|g5555_chr17_Ss	UhoB|UHOR_06563	UhoO|g1982	Umay|um04563	Utcp|g6304	Utri|g4085	Mglo|A8Q9E6	Msym|CCU98954	Pant|955486769	Paph|ETS60192	Pbra|EST08806	Pflo|521587682	Phub|GAC94847	Mglo|A8Q9P5	Msym|CCV00264	Pant|955486784	Paph|ETS60188	Pbra|EST08805	Pflo|521587669	Phub|GAC94850
ortho0069	Mpen|mp04243	Srei|sr13245	Ssci|g3806_chr09_Ss	Uesc|g4732	UhoB|UHOR_03372	UhoO|g4265	Mpen|mp04244	Srei|sr13244	Ssci|g3805_chr09_Ss	Uesc|g4734	UhoB|UHOR_03371	UhoO|g6267	Umay|um06348	Umay|um06349	Utcp|g4006	Utcp|g4007	Utri|g191	Utri|g193	Mglo|A8PY16	Mglo|A8PY14	Msym|CCU99760	Msym|CCU99761	Pant|955481951	Pant|955481954	Paph|ETS59891	Pbra|EST07096	Pbra|EST07097	Pflo|521585571	Pflo|521585586	Phub|GAC98147	Phub|GAC98148
ortho0070	Mpen|mp04393	Srei|sr15693	Mpen|mp04394	Srei|sr15694	Ssci|g3418_chr08_Ss	Ssci|g3420_chr08_Ss	Uesc|g1069	UhoB|UHOR_07697	UhoB|UHOR_07698	UhoO|g758	UhoO|g759	Umay|um04819	Umay|um04820	Utcp|g5204	Utcp|g5205	Utri|g1296	Utri|g1297	Mglo|A8Q770	Mglo|A8Q743	Msym|CCV00407	Msym|CCV00414	Pant|955486030	Pant|955486034	Paph|ETS60517	Pbra|EST08684	Pbra|EST08685	Pflo|521584332	Phub|GAC98409	Phub|GAC98411	Paph|ETS60518	Pflo|521584330
ortho0071	Mpen|mp04387	Srei|sr16779	Mpen|mp04386	Srei|sr16780	Ssci|g2598_chr05_Ss	Ssci|g2599_chr05_Ss	Uesc|g3263	Uesc|g3264	UhoB|UHOR_08861	UhoB|UHOR_08862	UhoO|g6669	UhoO|g6670	Umay|um10974	Umay|um10975	Utcp|g3249	Utcp|g3250	Utri|g3903	Utri|g3904	Mglo|A8PRI9	Msym|CCU98575	Pant|955482395	Paph|ETS59800	Pbra|EST06841	Pflo|521581898	Mglo|A8Q271	Msym|CCU99185	Pant|955482397	Paph|ETS59799	Pbra|EST06840	Pflo|521581755	Phub|GAC95125
ortho0072	Mpen|mp04380	Srei|sr16797	Mpen|mp04379	Srei|sr16798	Ssci|g2615_chr05_Ss	Ssci|g2619_chr05_Ss	Uesc|g3243	Uesc|g3244	UhoB|UHOR_05255	UhoB|UHOR_08876	UhoO|g3787	UhoO|g3788	Umay|um06261	Umay|um10979	Utcp|g3232	Utcp|g3233	Utri|g3886	Utri|g3887	Mglo|A8Q1I5	Msym|CCU98211	Pant|955482318	Pbra|EST06856	Pflo|521581854	Phub|GAC95145	Mglo|A8Q343	Msym|CCU99314	Pant|955482322	Paph|ETS59818	Pbra|EST06855	Pflo|521581855	Phub|GAC95144
ortho0073	Mpen|mp04590	Srei|sr08832	Mpen|mp04589	Srei|sr14336	Ssci|g4033_chr10_Ss	Ssci|g4036_chr10_Ss	Uesc|g278	Uesc|g279	UhoB|UHOR_05173	UhoB|UHOR_05174	UhoO|g4541	UhoO|g7286	Umay|um10653	Umay|um10655	Utcp|g3208	Utcp|g3210	Utri|g3321	Utri|g3323	Mglo|A8PX45	Msym|CCU97578	Pant|955492433	Paph|ETS59939	Pbra|EST04934	Pflo|521581973	Mglo|A8Q291	Msym|CCU99198	Pant|955492429	Paph|ETS59938	Pbra|EST04933	Pflo|521581998	Phub|GAC99235
ortho0074	Mpen|mp04873	Srei|sr15052	Mpen|mp04874	Srei|sr15053	Ssci|g4454_chr12_Ss	Ssci|g4455_chr12_Ss	Uesc|g3755	UhoB|UHOR_06250	UhoO|g4240	Umay|um04173	Utcp|g5735	Utri|g2006	Uesc|g3756	UhoB|UHOR_06251	UhoO|g4239	Umay|um04174	Utcp|g5734	Utri|g2005	Mglo|A8PT29	Msym|CCV00708	Pant|955479688	Paph|ETS64575	Pbra|EST09046	Pflo|521582492	Phub|GAC98173	Mglo|A8QD96	Msym|CCV00230	Pant|955479685	Pbra|EST09047	Pflo|521582526	Phub|GAC98172
ortho0075	Mpen|mp05276	Srei|sr16863	Mpen|mp05279	Srei|sr16864	Ssci|g3295_chr08_Ss	Ssci|g3296_chr08_Ss	Uesc|g4206	Uesc|g4207	UhoB|UHOR_08973	UhoB|UHOR_08974	UhoO|g3996	UhoO|g3997	Umay|um06420	Umay|um06421-A	Utcp|g6002	Utcp|g6003	Utri|g6579	Utri|g6580	Mglo|A8PUG6	Msym|CCU99002	Pant|955480354	Paph|ETS61554	Pbra|EST06958	Pflo|521583924	Phub|GAC94984	Mglo|A8QD58	Msym|CCU98502	Paph|ETS61553	Pbra|EST06959	Phub|GAC94985	Pflo|521583932
ortho0076	Mpen|mp00274	Mpen|mp01475	Srei|sr11212.2	Srei|sr11634	Ssci|g297_chr01_Ss	Ssci|g5142_chr15_Ss	Uesc|g1399	Uesc|g2058	UhoB|UHOR_00442	UhoB|UHOR_05701	UhoO|g3123	UhoO|g3556	Umay|um00282	Umay|um03738	Utcp|g4153	Utcp|g5955	Utri|g2446	Utri|g418	Pant|955488073	Pant|955501796	Pbra|EST07981	Pbra|EST09900	Pflo|521587416	Pflo|521588656	Phub|GAC95623	Phub|GAC95807	Mglo|A8Q2W8	Paph|ETS63532	Mglo|A8QA69	Msym|CCU98650
ortho0077	Mpen|mp00851	Mpen|mp02575	Srei|sr14039	Srei|sr16072	Uesc|g4678	Uesc|g934	UhoB|UHOR_04683	UhoB|UHOR_07441	UhoO|g2200	UhoO|g637	Umay|um02980	Umay|um05740	Utcp|g1839	Utcp|g5988	Utri|g4510	Utri|g761	Pant|955485338	Pant|955488799	Paph|ETS61437	Paph|ETS62091	Pbra|EST05268	Pbra|EST08145	Pflo|521584018	Pflo|521587537	Phub|GAC94703	Phub|GAC97567	Ssci|g6296_chr21_Ss	Ssci|g3086_chr07_Ss	Mglo|A8QAI2	Msym|CCU97367
ortho0078	Srei|sr06414	Srei|sr12093	Umay|um00800	Umay|um06490	Utri|g1848	Utri|g4324	Mpen|mp02159	Mpen|mp02160	Srei|sr06421	Ssci|g32_chr01_Ss	Ssci|g40_chr01_Ss	Ssci|g732_chr02_Ss	Uesc|g2635	UhoB|UHOR_00010	UhoO|g1813	Umay|um10945	Utcp|g543	Utri|g4320	Uesc|g670	Phub|GAC93989	Pant|955502794	Pant|955502796	Paph|ETS63246	Paph|ETS64043	Pbra|EST09662	Pbra|EST09665	Pflo|521588366	Pflo|521588910	Phub|GAC93986	Phub|GAC99578
ortho0079	Srei|sr01840	Srei|sr14430	Srei|sr15606	Srei|sr16169	Utcp|g113	Utcp|g1919	Utcp|g4477	Utcp|g5698	Mpen|mp03363	Srei|sr11729	Ssci|g389_chr01_Ss	Uesc|g1306	UhoB|UHOR_00575	UhoO|g4911	Umay|um00372	Utcp|g3893	Utri|g325	Srei|sr07366	Mglo|A8Q7W2	Msym|CCV00142	Pant|955501474	Paph|ETS63628	Pbra|EST09989	Pflo|521585151	Phub|GAC95521	Pant|955493452	Paph|ETS60596	Phub|GAC97421	Ssci|g1327_chr03_Ss	UhoO|g4661
ortho0080	UhoO|g2623	UhoO|g2624	Mpen|mp04585	Srei|sr14324	Mpen|mp04584	Srei|sr14340	Ssci|g4019_chr10_Ss	Ssci|g4039_chr10_Ss	Uesc|g291	Uesc|g292	UhoB|UHOR_05191	UhoB|UHOR_05192	UhoO|g1380	Umay|um03341	Umay|um10658	Utcp|g3221	Utri|g3309	Utri|g3326	Mglo|A8PX85	Msym|CCU97614	Pant|955492395	Pbra|EST04921	Pflo|521582050	Phub|GAC99221	Mglo|A8Q299	Msym|CCU99203	Pant|955492397	Pbra|EST04922	Pflo|521581990	Phub|GAC99222
ortho0081	Mpen|mp00063	Srei|sr15188	Ssci|g4591_chr12_Ss	Uesc|g3604	UhoB|UHOR_06443	UhoO|g3629	Umay|um04297	Utcp|g2557	Utri|g1876	Mpen|mp00083	Srei|sr15185	Ssci|g4589_chr12_Ss	Uesc|g3603	UhoB|UHOR_06442	UhoO|g3630	Umay|um10435	Utcp|g2559	Utri|g1878	Mglo|A8Q2R3	Msym|CCU99248	Pant|955480603	Paph|ETS64449	Pbra|EST08928	Pflo|521585356	Phub|GAC99795	Mglo|A8Q942	Msym|CCU98903	Paph|ETS64448	Pbra|EST08926	Pflo|521585305
ortho0082	Mpen|mp00206	Srei|sr11933	Mpen|mp00204	Srei|sr11945	Ssci|g880_chr02_Ss	Ssci|g890_chr02_Ss	Uesc|g2725	Uesc|g2734	UhoB|UHOR_01009	UhoB|UHOR_01011	UhoO|g936	Umay|um00652	Umay|um00660	Utcp|g279	Utcp|g287	Utri|g1738	Utri|g1748	Mglo|A8Q0R8	Msym|CCU98439	Pant|955500355	Paph|ETS63916	Pbra|EST06595	Pflo|521588769	Phub|GAC99411	Mglo|A8Q2W1	Msym|CCU99269	Pant|955500352	Pbra|EST06584	Pflo|521588761	Phub|GAC99403
ortho0083	Mpen|mp00261	Srei|sr14664	Mpen|mp00260	Srei|sr14665	Ssci|g5170_chr15_Ss	Ssci|g5171_chr15_Ss	Uesc|g2082	Uesc|g2083	UhoB|UHOR_05730	UhoB|UHOR_05731	UhoO|g6049	UhoO|g6050	Umay|um03763	Umay|um03765	Utcp|g1750	Utcp|g1751	Utri|g2473	Utri|g2474	Mglo|A8Q4M6	Msym|CCU97550	Pant|955488160	Paph|ETS64164	Pbra|EST07998	Pflo|521587530	Phub|GAC92511	Mglo|A8QCQ7	Msym|CCU99463	Pant|955488157	Pbra|EST07997	Pflo|521587529
ortho0084	Mpen|mp00428	Srei|sr13986	Mpen|mp00429	Srei|sr13987	Ssci|g3140_chr07_Ss	Mpen|mp00427	Ssci|g3141_chr07_Ss	Uesc|g347	Uesc|g349	UhoB|UHOR_04616	UhoB|UHOR_04620	UhoO|g2526	UhoO|g7110	Umay|um10320	Umay|um10321	Utcp|g1888	Utcp|g1889	Utri|g708	Utri|g710	Mglo|A8Q1V4	Msym|CCU98255	Pant|955489004	Paph|ETS62137	Pbra|EST05219	Pflo|521587564	Phub|GAC97507	Pant|955489007	Paph|ETS62139	Pbra|EST05218	Pflo|521587565
ortho0085	Mpen|mp01008	Srei|sr16085	Mpen|mp01007	Srei|sr16086	Ssci|g6280_chr21_Ss	Ssci|g6283_chr21_Ss	Uesc|g4691	Uesc|g4692	UhoB|UHOR_07475	UhoB|UHOR_07476	UhoO|g549	Umay|um05753	Umay|um05754	Utcp|g6375	Utcp|g6376	Utri|g4523	Utri|g4524	Mglo|A8QAG8	Mglo|A8QAG9	Msym|CCU97358	Pant|955485374	Pant|955485378	Paph|ETS61449	Paph|ETS61450	Pbra|EST08107	Pbra|EST08108	Pflo|521584134	Pflo|521584135	Phub|GAC94716	Phub|GAC94715
ortho0086	Mpen|mp01134	Srei|sr11044	Mpen|mp01133	Srei|sr11045	Ssci|g2694_chr06_Ss	Ssci|g2695_chr06_Ss	Uesc|g3914	Uesc|g3915	UhoB|UHOR_04105	UhoB|UHOR_04110	UhoO|g3500	UhoO|g7656	Umay|um02567	Umay|um10276	Utcp|g3036	Utcp|g3037	Utri|g5734	Utri|g5735	Mglo|A8Q244	Msym|CCU99160	Pant|955493989	Pbra|EST05617	Pflo|521586873	Mglo|A8Q360	Msym|CCU99321	Pant|955493993	Paph|ETS64862	Pbra|EST05618	Pflo|521586874	Phub|GAC94097
ortho0087	Mpen|mp01126	Srei|sr13618	Ssci|g2704_chr06_Ss	Uesc|g3905	UhoB|UHOR_04121	UhoO|g2237	Umay|um02576	Utcp|g3045	Utri|g5726	Mpen|mp01530	Srei|sr13619	Ssci|g2705_chr06_Ss	UhoB|UHOR_04122	UhoO|g2234	Umay|um02577	Utri|g5725	Mglo|A8QB72	Mglo|A8QB63	Msym|CCU98817	Msym|CCU98819	Pant|955493948	Pant|955493951	Paph|ETS64853	Paph|ETS64855	Pbra|EST05608	Pbra|EST05609	Pflo|521586880	Pflo|521586881	Phub|GAC94109	Phub|GAC94110
ortho0088	Mpen|mp01646	Srei|sr14492	Mpen|mp01645	Srei|sr14493	Ssci|g4705_chr13_Ss	Uesc|g2922	Uesc|g2924	UhoB|UHOR_05386	UhoB|UHOR_05387	UhoO|g1742	UhoO|g3716	Umay|um03501	Umay|um12232	Utcp|g3673	Utcp|g3674	Utri|g1184	Utri|g1185	Mglo|A8PTE9	Msym|CCU98708	Pant|955489918	Paph|ETS61855	Pbra|EST09519	Pflo|521586539	Phub|GAC93801	Mglo|A8Q2Y7	Pant|955489915	Paph|ETS61854	Pbra|EST09520	Pflo|521586540	Phub|GAC93800
ortho0089	Mpen|mp01758	Srei|sr13697	Mpen|mp01759	Srei|sr13698	Ssci|g2778_chr06_Ss	Ssci|g2779_chr06_Ss	Uesc|g3999	Uesc|g4000	UhoB|UHOR_04238	UhoB|UHOR_04239	UhoO|g1272	UhoO|g1273	Umay|um02651	Umay|um12194	Utcp|g4113	Utcp|g706	Utri|g5649	Utri|g5650	Mglo|A8PUP0	Pant|955493682	Paph|ETS64781	Pbra|EST05539	Pflo|521584983	Phub|GAC93556	Mglo|A8QDR8	Msym|CCU98830	Paph|ETS64782	Pbra|EST05540	Pflo|521586933	Phub|GAC93555
ortho0090	Mpen|mp02389	Srei|sr15771	Ssci|g5847_chr18_Ss	Uesc|g6646	UhoB|UHOR_06997	UhoO|g5425	Umay|um04896	Utcp|g2407	Utri|g5919	Mpen|mp05490	Srei|sr15772	Ssci|g5848_chr18_Ss	UhoB|UHOR_06999	UhoO|g5426	Umay|um04324	Utri|g5918	Mglo|A8QD03	Msym|CCV00537	Pant|955479583	Paph|ETS65306	Pbra|EST07252	Pflo|521585876	Phub|GAC95996	Mglo|A8QDI3	Msym|CCV00774	Pant|955479146	Paph|ETS65305	Pbra|EST09273	Pflo|521585843	Phub|GAC95995
ortho0091	Mpen|mp03149	Srei|sr16249	Mpen|mp03150	Srei|sr16250	Ssci|g6175_chr20_Ss	Ssci|g6176_chr20_Ss	Uesc|g811	Uesc|g812	UhoB|UHOR_07976	UhoB|UHOR_07978	UhoO|g2484	UhoO|g4825	Umay|um05564	Umay|um10895	Utcp|g2016	Utcp|g2017	Utri|g6189	Mglo|A8PRH7	Msym|CCU98582	Pant|955484270	Pbra|EST08366	Pflo|521583554	Phub|GAC95365	Mglo|A8Q0D3	Msym|CCU98392	Pbra|EST08367	Phub|GAC95363	Pant|955484268	Paph|ETS65233	Pflo|521583553
ortho0092	Mpen|mp03174	Srei|sr16257	Mpen|mp03173	Srei|sr16258	Ssci|g6183_chr20_Ss	Ssci|g6184_chr20_Ss	Uesc|g803	Uesc|g804	UhoB|UHOR_07987	UhoB|UHOR_07988	UhoO|g5795	UhoO|g5796	Umay|um05571	Umay|um05572	Utcp|g2025	Utcp|g2026	Utri|g6182	Mglo|A8PUH9	Msym|CCU99363	Pant|955484244	Paph|ETS65238	Pbra|EST08375	Pflo|521583422	Phub|GAC95356	Mglo|A8QAF8	Msym|CCU97349	Pant|955484240	Paph|ETS65239	Pbra|EST08376	Phub|GAC95355
ortho0093	Mpen|mp03201	Srei|sr10526	Mpen|mp03203	Srei|sr10527.2	Ssci|g2339_chr05_Ss	Ssci|g2340_chr05_Ss	Uesc|g5518	Uesc|g5519	UhoB|UHOR_02061	UhoB|UHOR_02062	UhoO|g2912	UhoO|g2913	Umay|um01372	Umay|um01373	Utcp|g6124	Utri|g2087	Utri|g2088	Mglo|A8PXD9	Pant|955491526	Paph|ETS62463	Pbra|EST06054	Pflo|521584462	Phub|GAC96863	Mglo|A8PY66	Msym|CCU99788	Pant|955491530	Paph|ETS62464	Pbra|EST06055	Pflo|521584590	Phub|GAC96864
ortho0094	Mpen|mp03482	Srei|sr15505	Mpen|mp03481	Srei|sr15506	Ssci|g5623_chr17_Ss	Ssci|g5624_chr17_Ss	Uesc|g3305	UhoB|UHOR_06645	UhoB|UHOR_06646	UhoO|g4779	UhoO|g4780	Umay|um04623	Umay|um04624	Utcp|g360	Utri|g4143	Utri|g4144	Mglo|A8PWS6	Msym|CCU97980	Pant|955486555	Paph|ETS60247	Pbra|EST08859	Pflo|521587685	Phub|GAC94785	Mglo|A8Q9P8	Msym|CCV00261	Pant|955486560	Paph|ETS60246	Pbra|EST08858	Pflo|521584771	Phub|GAC94786
ortho0095	Mpen|mp03735	Srei|sr12706	Mpen|mp03734	Srei|sr12707	Ssci|g1459_chr03_Ss	Ssci|g1460_chr03_Ss	Uesc|g5361	Uesc|g5362	UhoB|UHOR_02429	UhoB|UHOR_02430	UhoO|g6545	Umay|um01638	Umay|um01639	Utcp|g3494	Utcp|g3495	Utri|g2861	Utri|g2862	Mglo|A8PST1	Msym|CCV00004	Mglo|A8PST3	Pant|955496281	Paph|ETS62858	Pbra|EST07603	Pflo|521585189	Phub|GAC96336	Pant|955496277	Paph|ETS62857	Pbra|EST07602	Pflo|521585190	Phub|GAC96337
ortho0096	Mpen|mp03731	Srei|sr12713	Mpen|mp03730	Srei|sr12714	Ssci|g1467_chr03_Ss	Ssci|g1468_chr03_Ss	Uesc|g5368	Uesc|g5369	UhoB|UHOR_02439	UhoB|UHOR_02441	UhoO|g7689	UhoO|g7690	Umay|um01645	Umay|um01646	Utcp|g2298	Utri|g2869	Mglo|A8Q3B3	Msym|CCU99348	Pant|955496312	Paph|ETS62865	Pbra|EST07608	Pflo|521585183	Phub|GAC96328	Mglo|A8Q4U1	Msym|CCU97496	Pant|955496315	Paph|ETS62866	Pbra|EST07609	Pflo|521585180	Phub|GAC96327
ortho0097	Mpen|mp03951	Srei|sr10404	Ssci|g2428_chr05_Ss	Uesc|g1838	UhoB|UHOR_01921	UhoO|g3674	Umay|um01281	Utcp|g3091	Utri|g1016	Mpen|mp05042	Srei|sr10329	Ssci|g2456_chr05_Ss	Uesc|g2852	UhoB|UHOR_01882	UhoO|g6418	Umay|um11855	Utcp|g3065	Utri|g1047	Mglo|A8Q0W4	Msym|CCU98454	Pant|955491798	Pbra|EST06163	Pflo|521584708	Phub|GAC96997	Mglo|A8Q6H5	Pant|955491796	Paph|ETS62550	Pbra|EST06134	Pflo|521584483	Phub|GAC96963
ortho0098	Mpen|mp04069	Srei|sr12776	Mpen|mp04070	Srei|sr12777	Ssci|g1527_chr03_Ss	Ssci|g1528_chr03_Ss	Uesc|g4758	Uesc|g4759	UhoB|UHOR_02533	UhoB|UHOR_02534	UhoO|g2956	UhoO|g2957	Umay|um11360	Umay|um11361	Utcp|g2240	Utcp|g2241	Utri|g4790	Utri|g4791	Mglo|A8PSK8	Mglo|A8PSE3	Msym|CCV00033	Msym|CCV00665	Pant|955496541	Pant|955496545	Paph|ETS62921	Pbra|EST07667	Pflo|521585059	Pflo|521585061	Phub|GAC96260	Phub|GAC96261
ortho0099	Mpen|mp04116	Srei|sr12868	Mpen|mp04117	Srei|sr12869	Ssci|g1614_chr03_Ss	Ssci|g1615_chr03_Ss	Uesc|g4849	UhoB|UHOR_02663	UhoB|UHOR_02664	UhoO|g6171	UhoO|g6172	Umay|um01790	Umay|um01791	Utcp|g4796	Utcp|g4797	Utri|g2210	Utri|g2211	Mglo|A8PR00	Msym|CCV00749	Pant|955496868	Pbra|EST07742	Pflo|521588650	Phub|GAC96163	Mglo|A8Q7S3	Msym|CCV00174	Pant|955496865	Paph|ETS63010	Pbra|EST07741	Pflo|521586574	Phub|GAC96164
ortho0100	Mpen|mp04531	Srei|sr14741	Mpen|mp04499	Srei|sr14742	Ssci|g4874_chr14_Ss	Ssci|g4875_chr14_Ss	Uesc|g5120	Uesc|g5121	UhoB|UHOR_05838	UhoB|UHOR_05839	UhoO|g504	UhoO|g505	Umay|um03839	Umay|um15007	Utcp|g5079	Utcp|g5080	Utri|g5491	Utri|g5492	Mglo|A8PRH4	Msym|CCU98584	Paph|ETS64095	Pbra|EST08065	Pflo|521582123	Phub|GAC93264	Mglo|A8Q084	Pant|955488429	Paph|ETS64094	Pbra|EST08066	Pflo|521582156	Phub|GAC93265
ortho0101	Mpen|mp04562	Srei|sr14317	Mpen|mp04594	Srei|sr14318	Ssci|g4014_chr10_Ss	Uesc|g269	Uesc|g270	UhoB|UHOR_05159	UhoB|UHOR_05160	UhoO|g3170	UhoO|g3171	Umay|um03317	Umay|um03318	Utcp|g3298	Utcp|g3299	Utri|g3302	Utri|g3303	Mglo|A8Q2A8	Msym|CCU99209	Pant|955492466	Paph|ETS59946	Pbra|EST04944	Pflo|521583110	Phub|GAC99242	Mglo|A8Q685	Pant|955492470	Paph|ETS59947	Pbra|EST04943	Pflo|521583038	Phub|GAC99243
ortho0102	Mpen|mp04733	Srei|sr14721	Mpen|mp04734	Srei|sr14722	Ssci|g5224_chr15_Ss	Ssci|g5225_chr15_Ss	Uesc|g2135	Uesc|g2136	UhoB|UHOR_05803	UhoB|UHOR_05805	UhoO|g527	UhoO|g528	Umay|um03819	Umay|um03820	Utcp|g5060	Utcp|g5061	Utri|g2527	Mglo|A8PRU5	Msym|CCU97809	Pant|955488363	Paph|ETS64113	Pbra|EST08049	Pflo|521584713	Phub|GAC92450	Mglo|A8Q0G9	Msym|CCU98406	Pant|955488360	Pbra|EST08046	Pflo|521582096	Phub|GAC92451
ortho0103	Mpen|mp04876	Srei|sr15055	Mpen|mp04880	Srei|sr15056	Ssci|g4457_chr12_Ss	Ssci|g4458_chr12_Ss	Uesc|g3758	Uesc|g3759	UhoB|UHOR_06254	UhoB|UHOR_06255	UhoO|g2306	UhoO|g2307	Umay|um04176	Umay|um04177	Utcp|g5742	Utcp|g5743	Utri|g2003	Mglo|A8Q7P6	Msym|CCV00184	Pant|955480219	Pbra|EST09043	Pflo|521581801	Phub|GAC98168	Mglo|A8QED3	Msym|CCU97894	Pant|955480216	Paph|ETS64569	Pbra|EST09044	Pflo|521582524	Phub|GAC98169
ortho0104	Mpen|mp04901	Srei|sr15909	Mpen|mp04900	Srei|sr15910	Ssci|g5735_chr18_Ss	Ssci|g5736_chr18_Ss	Uesc|g3440	UhoB|UHOR_07197	UhoB|UHOR_07199	UhoO|g4462	UhoO|g4551	Umay|um05028	Umay|um05029	Utcp|g4239	Utcp|g4240	Utri|g5458	Utri|g5459	Mglo|A8PWY0	Msym|CCU97939	Pant|955482177	Paph|ETS65412	Pbra|EST09138	Pflo|521587242	Phub|GAC92835	Mglo|A8PZW1	Msym|CCU98341	Pant|955482175	Pbra|EST09137	Pflo|521587244	Phub|GAC92836
ortho0105	Mpen|mp04959	Srei|sr15292	Mpen|mp04958	Srei|sr15293	Ssci|g5956_chr19_Ss	Ssci|g5957_chr19_Ss	Uesc|g2232	Uesc|g2234	UhoB|UHOR_06882	UhoB|UHOR_06883	UhoO|g768	UhoO|g769	Umay|um04404	Umay|um04405	Utcp|g4854	Utri|g5207	Utri|g5208	Mglo|A8PR81	Mglo|A8PR84	Msym|CCV00572	Pant|955487400	Paph|ETS62339	Pbra|EST09367	Pflo|521582913	Phub|GAC98011	Pant|955487396	Paph|ETS62338	Pbra|EST09366	Pflo|521582914	Phub|GAC98012
ortho0106	Mpen|mp05430	Srei|sr11883	Mpen|mp05431	Srei|sr11884	Ssci|g939_chr02_Ss	Uesc|g2784	Uesc|g2785	UhoB|UHOR_00941	UhoB|UHOR_00942	UhoO|g5522	UhoO|g6525	Umay|um00605	Umay|um15049	Utcp|g333	Utcp|g334	Utri|g1639	Utri|g1640	Mglo|A8PT79	Pant|955500595	Paph|ETS63847	Pbra|EST06537	Pflo|521582593	Phub|GAC99349	Mglo|A8PTB3	Msym|CCV00491	Pant|955500598	Paph|ETS63846	Pbra|EST06536	Pflo|521582595	Phub|GAC99348
[truncated: 7,631 more rows]
[truncated: 73 more columns]
