# Supplementary material for: Comparative Genomics of Smut Pathogens: Insights From Orphans and Positively Selected Genes Into Host Specialization
Source: Front Microbiol. 2018 Apr 6;9:660. doi: 10.3389/fmicb.2018.00660 (PMC5897528; doi:10.3389/fmicb.2018.00660)
Supplement: Supplementary file 4 [file Data_Sheet_4.XLS]

## Sheet: ReadMe
In this supplementary material you will find the functional annotation of orphan genes (singletons + genes within species-specific orthogroups)
T1: GO terms and KEGG enzyme pathways
T2-T10: Functional annotation for each lineage

## Sheet: T1-GOandKEGG
Figure: GO and KEGG terms for sets of orphan genes. The size of each colored bar represents the number of sequences attributed to each category ans is not accumulative with the overall size of the bar.

## Sheet: T2-Srei
Srei	Orphan genes with domains assigned
gene_id	PFAM	GOterms	IPR_description	Pathway	prot_length	CATEGORY	function
sr11603			RlpA-like protein, double-psi beta-barrel domain		329	effector	lytic activity
sr12582	Lytic transglycolase		RlpA-like protein, double-psi beta-barrel domain, Expansin/pollen allergen, DPBB domain		798	secretome	lytic activity
sr13676	Deoxyribonuclease NucA/NucB		Deoxyribonuclease NucA/NucB		756	secretome	DNA-entry nuclease and sporulation-specific extracellular nuclease in Bacillus subtilis
sr13980	Collagen triple helix repeat (20 copies)		Collagen triple helix repeat		1320	secretome	extracellular structural proteins involved in formation of connective tissue structure / some members of the collagen superfamily are not involved in connective tissue structure
sr10563.2	Alcohol dehydrogenase GroES-like domain	GO:0055114|GO:0008270|GO:0016491|GO:0055114	Alcohol dehydrogenase, N-terminal, Alcohol dehydrogenase, zinc-type, conserved site, GroES-like, Alcohol dehydrogenase superfamily, zinc-type	Reactome: R-HSA-71384	123	other	oxidation-reduction
sr11994	GATA zinc finger	GO:0003700|GO:0006355|GO:0008270|GO:0043565|GO:0006355|GO:0008270	Zinc finger, GATA-type, Zinc finger, NHR/GATA-type		1435	other	regulation of transcription
sr12164	WH2 motif	GO:0003779	WH2 domain		452	other	regulation of the cytoskeleton
sr13956			P-loop containing nucleoside triphosphate hydrolase		778	other	ATPase
sr14119	Type III restriction enzyme, res subunit	GO:0003677|GO:0005524|GO:0016787	Helicase/UvrB, N-terminal, P-loop containing nucleoside triphosphate hydrolase		160	other	Helicase
sr15793			P-loop containing nucleoside triphosphate hydrolase		244	other	ATPase
sr15971		GO:0003676|GO:0008270	Zinc finger, CCHC-type		323	other	regulation of transcription
sr16516			Leucine-rich repeat domain, L domain-like		591	other	LRR virulence
sr17076	NADH-Ubiquinone oxidoreductase (complex I), chain 5 N-terminus, NADH dehydrogenase subunit 5 C-terminus, Proton-conducting membrane transporter	GO:0008137|GO:0042773|GO:0055114	NADH-Ubiquinone oxidoreductase (complex I), chain 5 N-terminal, NADH dehydrogenase subunit 5, C-terminal, NADH:quinone oxidoreductase/Mrp antiporter, membrane subunit, NADH-plastoquinone oxidoreductase, chain 5	Reactome: R-HSA-611105|Reactome: R-HSA-6799198, KEGG: 00190+1.6.5.3|MetaCyc: PWY-3781|MetaCyc: PWY-4302|MetaCyc: PWY-5083|MetaCyc: PWY-6692|Reactome: R-HSA-611105|Reactome: R-HSA-6799198	641	other	Mrp-type antiporters
sr17079	NADH-ubiquinone/plastoquinone oxidoreductase chain 4L	GO:0016651|GO:0042773|GO:0055114	NADH-ubiquinone oxidoreductase chain 4L/K		84	other	respiratory-chain
sr17082	Cytochrome b/b6/petB, GIY-YIG catalytic domain	GO:0009055|GO:0016020|GO:0016491|GO:0016020|GO:0022904|GO:0004519	Cytochrome b/b6, N-terminal, GIY-YIG nuclease superfamily, Di-haem cytochrome, transmembrane, Cytochrome b/b6-like domain, GIY-YIG domain, Intron endonuclease, group I	Reactome: R-HSA-611105	316	other	nuclease
sr17083	Cytochrome b(C-terminal)/b6/petD, Cytochrome b/b6/petB	GO:0009055|GO:0016020|GO:0016491|GO:0006122|GO:0008121|GO:0009055|GO:0045275|GO:0016020|GO:0022904	Cytochrome b/b6, C-terminal, Cytochrome b/b6, N-terminal, Cytochrome b, Di-haem cytochrome, transmembrane, Cytochrome b/b6-like domain	Reactome: R-HSA-611105	382	other	respiratory chain
sr17084	LAGLIDADG DNA endonuclease family, Cytochrome b/b6/petB	GO:0016020|GO:0022904|GO:0009055|GO:0016020|GO:0016491|GO:0004519	Di-haem cytochrome, transmembrane, Cytochrome b/b6, N-terminal, Homing endonuclease, LAGLIDADG, Homing endonuclease, Cytochrome b/b6-like domain	Reactome: R-HSA-611105	388	other	endonuclease
sr17088	Cytochrome c oxidase subunit III	GO:0015002|GO:0016020|GO:0004129|GO:0016020|GO:0022904|GO:0015002|GO:0016020|GO:0019646	Cytochrome c oxidase subunit III domain, Cytochrome c oxidase, subunit III, 4-helical bundle, Cytochrome c oxidase subunit III	Reactome: R-HSA-5628897|Reactome: R-HSA-611105	100	other	respiratory chain
sr17090	Cytochrome c oxidase subunit III	GO:0015002|GO:0016020|GO:0004129|GO:0016020|GO:0022904|GO:0015002|GO:0016020|GO:0019646	Cytochrome c oxidase subunit III domain, Cytochrome c oxidase, subunit III, 4-helical bundle, Cytochrome c oxidase subunit III	Reactome: R-HSA-5628897|Reactome: R-HSA-611105	270	other	respiratory chain
sr17092	NADH dehydrogenase	GO:0016020|GO:0055114	NADH:ubiquinone oxidoreductase, subunit 1/F420H2 oxidoreductase subunit H, NADH:ubiquinone oxidoreductase, subunit 1, conserved site	Reactome: R-HSA-611105|Reactome: R-HSA-6799198	304	other	respiratory chain
sr17093	GIY-YIG catalytic domain, Cytochrome C oxidase subunit II, transmembrane domain, Cytochrome C oxidase subunit II, periplasmic domain	GO:0016021|GO:0022900|GO:0016021|GO:0016491|GO:0004129|GO:0005507|GO:0016020|GO:0005507	GIY-YIG nuclease superfamily, Cytochrome C oxidase subunit II, transmembrane domain, Cupredoxin, GIY-YIG domain, Cytochrome c oxidase, subunit II, Cytochrome c oxidase subunit II C-terminal, Copper centre Cu(A)	Reactome: R-HSA-5628897|Reactome: R-HSA-611105	508	other	nuclease
sr17095	ATP synthase A chain	GO:0015078|GO:0015986	ATPase, F0 complex, subunit A, ATPase, F0 complex, subunit A, active site	Reactome: R-HSA-163210	246	other	ATPase
sr17098	Fungal ATP synthase protein 8 (A6L)	GO:0000276|GO:0015078|GO:0015986	ATPase, F0 complex, subunit 8, mitochondrial, fungal		46	other	ATPase
sr17099	Cytochrome C and Quinol oxidase polypeptide I	GO:0004129|GO:0005506|GO:0009055|GO:0009060|GO:0016021|GO:0020037|GO:0055114|GO:0004129|GO:0055114|GO:0004129|GO:0005507|GO:0005886|GO:0006810|GO:0022900|GO:0055114	Cytochrome c oxidase subunit I, Cytochrome c oxidase, subunit I domain, Cytochrome c oxidase, subunit I bacterial type	KEGG: 00190+1.9.3.1|MetaCyc: PWY-3781|MetaCyc: PWY-4521|MetaCyc: PWY-6692|MetaCyc: PWY-7279|Reactome: R-HSA-5628897|Reactome: R-HSA-611105, KEGG: 00190+1.9.3.1|MetaCyc: PWY-3781|MetaCyc: PWY-4521|MetaCyc: PWY-6692|MetaCyc: PWY-7279	508	other	respiratory chain
sr17100	Cytochrome C and Quinol oxidase polypeptide I, LAGLIDADG endonuclease	GO:0004129|GO:0005506|GO:0009055|GO:0009060|GO:0016021|GO:0020037|GO:0055114|GO:0004519|GO:0004129|GO:0055114	Cytochrome c oxidase subunit I, Homing endonuclease, Cytochrome c oxidase, subunit I domain, Homing endonuclease, LAGLIDADG	KEGG: 00190+1.9.3.1|MetaCyc: PWY-3781|MetaCyc: PWY-4521|MetaCyc: PWY-6692|MetaCyc: PWY-7279|Reactome: R-HSA-5628897|Reactome: R-HSA-611105	618	other	respiratory chain
sr17101	Cytochrome C and Quinol oxidase polypeptide I, LAGLIDADG DNA endonuclease family	GO:0004129|GO:0055114|GO:0004129|GO:0005506|GO:0009055|GO:0009060|GO:0016021|GO:0020037|GO:0055114|GO:0004519	Cytochrome c oxidase, subunit I domain, Cytochrome c oxidase subunit I, Homing endonuclease, Homing endonuclease, LAGLIDADG	KEGG: 00190+1.9.3.1|MetaCyc: PWY-3781|MetaCyc: PWY-4521|MetaCyc: PWY-6692|MetaCyc: PWY-7279|Reactome: R-HSA-5628897|Reactome: R-HSA-611105	553	other	respiratory chain
sr17102	Cytochrome C and Quinol oxidase polypeptide I, LAGLIDADG endonuclease	GO:0004519|GO:0004129|GO:0055114|GO:0004129|GO:0005506|GO:0009055|GO:0009060|GO:0016021|GO:0020037|GO:0055114	Homing endonuclease, Cytochrome c oxidase, subunit I domain, Cytochrome c oxidase subunit I, Homing endonuclease, LAGLIDADG	KEGG: 00190+1.9.3.1|MetaCyc: PWY-3781|MetaCyc: PWY-4521|MetaCyc: PWY-6692|MetaCyc: PWY-7279|Reactome: R-HSA-5628897|Reactome: R-HSA-611105	517	other	endonuclease
sr17103	Cytochrome C and Quinol oxidase polypeptide I, LAGLIDADG endonuclease	GO:0004129|GO:0005506|GO:0009055|GO:0009060|GO:0016021|GO:0020037|GO:0055114|GO:0004519|GO:0004129|GO:0055114	Cytochrome c oxidase subunit I, Homing endonuclease, Homing endonuclease, LAGLIDADG, Cytochrome c oxidase, subunit I domain	KEGG: 00190+1.9.3.1|MetaCyc: PWY-3781|MetaCyc: PWY-4521|MetaCyc: PWY-6692|MetaCyc: PWY-7279|Reactome: R-HSA-5628897|Reactome: R-HSA-611105	518	other	respiratory chain
sr17105	Cytochrome C and Quinol oxidase polypeptide I, LAGLIDADG endonuclease	GO:0004129|GO:0055114|GO:0004129|GO:0005506|GO:0009055|GO:0009060|GO:0016021|GO:0020037|GO:0055114|GO:0004519	Cytochrome c oxidase, subunit I domain, Cytochrome c oxidase subunit I, Homing endonuclease, Homing endonuclease, LAGLIDADG	KEGG: 00190+1.9.3.1|MetaCyc: PWY-3781|MetaCyc: PWY-4521|MetaCyc: PWY-6692|MetaCyc: PWY-7279|Reactome: R-HSA-5628897|Reactome: R-HSA-611105	517	other	respiratory chain
sr17106			Intron encoded nuclease repeat		174	other	nuclease
sr17107	Proton-conducting membrane transporter	GO:0008137|GO:0042773|GO:0055114	NADH-quinone oxidoreductase, chain M/4, NADH:quinone oxidoreductase/Mrp antiporter, membrane subunit	Reactome: R-HSA-611105|Reactome: R-HSA-6799198	463	other	respiratory chain
sr17110	NADH-ubiquinone/plastoquinone oxidoreductase, chain 3	GO:0008137|GO:0055114	NADH:ubiquinone/plastoquinone oxidoreductase, chain 3	Reactome: R-HSA-611105|Reactome: R-HSA-6799198	263	other	respiratory chain
sr17111	Proton-conducting membrane transporter	GO:0008137|GO:0042773|GO:0055114	NAD(P)H-quinone oxidoreductase, subunit N/subunit 2, NADH:quinone oxidoreductase/Mrp antiporter, membrane subunit	Reactome: R-HSA-611105|Reactome: R-HSA-6799198	511	other	respiratory chain
sr17112	Mitochondrial ribosomal protein (VAR1), Ribosomal protein S3, C-terminal domain	GO:0003735|GO:0005840|GO:0006412|GO:0003735|GO:0005761|GO:0006412	Ribosomal protein S3, C-terminal, Ribosomal protein VAR1	Reactome: R-HSA-156827|Reactome: R-HSA-156902|Reactome: R-HSA-1799339|Reactome: R-HSA-192823|Reactome: R-HSA-2408557|Reactome: R-HSA-6791226|Reactome: R-HSA-72649|Reactome: R-HSA-72689|Reactome: R-HSA-72695|Reactome: R-HSA-72702|Reactome: R-HSA-72706|Reactome: R-HSA-72764|Reactome: R-HSA-975956|Reactome: R-HSA-975957	257	other	mt ribosomal
sr17124	NADH-ubiquinone/plastoquinone oxidoreductase chain 6	GO:0008137|GO:0055114	NADH:ubiquinone/plastoquinone oxidoreductase, chain 6	Reactome: R-HSA-611105|Reactome: R-HSA-6799198	221	other	respiratory chain
sr17126	ATP synthase subunit C	GO:0015078|GO:0015991|GO:0033177|GO:0015078|GO:0015986|GO:0045263	V-ATPase proteolipid subunit C-like domain, ATPase, F0 complex, subunit C, ATPase, F0 complex, subunit C, DCCD-binding site	Reactome: R-HSA-163210	71	other	ATPase
sr17358			GroES-like		117	other	protein folding
sr17609		GO:0003676|GO:0008270	Zinc finger, CCHC-type		431	other	regulation of transcription

## Sheet: T3-Ssci
Ssci	Orphan genes with domains assigned
gene_id	PFAM	GOterms	IPR_description	Pathway	CATEGORY	function
g1344_chr03_Ss	Lytic transglycolase		RlpA-like protein, double-psi beta-barrel domain, Expansin/pollen allergen, DPBB domain		secretome	lytic activity
g1656_chr03_Ss			Glycoside hydrolase superfamily, Galactose-binding domain-like		secretome/cazyme	hydrolyse the glycosidic bond between two or more carbohydrates, or between a carbohydrate and a non-carbohydrate moiety/ recognize cell-surface-attached carbohydrate substrates
g2198_chr04_Ss					effector/cazyme	CBM18: chitin-binding function
g5995_chr19_Ss		GO:0004553|GO:0005975	Glycoside hydrolase family 16, Concanavalin A-like lectin/glucanase domain		secretome/cazyme	xyloglucan xyloglucosyltransferase, endo-beta-1,3-glucanase, endo-beta-galactosidas
g1138_chr02_Ss			Glutathione S-transferase, C-terminal-like		other	detoxification
g1218_chr02_Ss	MutS domain V	GO:0005524|GO:0006298|GO:0030983	P-loop containing nucleoside triphosphate hydrolase, DNA mismatch repair protein MutS, C-terminal, DNA mismatch repair protein MutS, core		other	Mismatch Repair System
g1515_chr03_Ss	Elongation factor G C-terminus		Translation elongation factor EFG, V domain, Elongation factor G, III-V domain		other	translation
g1577_chr03_Ss		GO:0004553|GO:0005975	Glycoside hydrolase, family 43, Glycosyl hydrolase, five-bladed beta-propellor domain		other	cazyme
g2111_chr04_Ss		GO:0016788	Phospholipase C/P1 nuclease domain		other	phospholipase
g2159_chr04_Ss	Mo25-like	GO:0005488	Conidiophore development protein HymA, Armadillo-like helical, Mo25-like, Armadillo-type fold	Reactome: R-HSA-380972	other	cell division/sporulation
g2319_chr05_Ss	Pectate lyase superfamily protein		Pectin lyase fold, Pectin lyase fold/virulence factor, Pectate lyase superfamily protein		other	cazyme/pectate lyases / virulence factors
g2490_chr05_Ss	Tubulin/FtsZ family, GTPase domain	GO:0005525|GO:0005874|GO:0007017|GO:0003924|GO:0005874|GO:0007017	Tubulin, conserved site, Tubulin/FtsZ, GTPase domain, Tubulin	Reactome: R-HSA-380320	other	GTPase/tubulin/cell division
g2628_chr06_Ss	Fatty acid hydroxylase superfamily	GO:0005506|GO:0006633|GO:0016491|GO:0055114	Fatty acid hydroxylase		other	integral membrane proteins/cholesterol biosynthesis /plant cuticular wax
g2629_chr06_Ss	OPT oligopeptide transporter protein	GO:0055085	Oligopeptide transporter, OPT superfamily		other	transporters of small oligopeptides
g3260_chr08_Ss	OPT oligopeptide transporter protein	GO:0055085	Oligopeptide transporter, OPT superfamily		other	transporters of small oligopeptides
g3308_chr08_Ss	SNF5 / SMARCB1 / INI1	GO:0000228|GO:0006338	SNF5/SMARCB1/INI1	Reactome: R-HSA-3214858	other	regulation of transcription / chromatin remodelling activity
g3326_chr08_Ss	Cytochrome oxidase assembly protein	GO:0006784|GO:0016021|GO:0016627|GO:0055114	COX15/CtaA family	Reactome: R-HSA-189451	other	integral membrane protein / cytochrome c oxidase assembly
g3582_chr09_Ss	Utp13 specific WD40 associated domain	GO:0006364|GO:0032040	Small-subunit processome, Utp13	Reactome: R-HSA-6790901|Reactome: R-HSA-6791226	other	ribonuclear protein complex/ processome of small ribossomal subunit
g3747_chr09_Ss	Amino acid permease	GO:0003333|GO:0015171|GO:0016020|GO:0006810|GO:0016020|GO:0055085	Amino acid/polyamine transporter I, Amino acid permease/ SLC12A domain		other	amino acid permease
g3812_chr10_Ss	Fatty acid hydroxylase superfamily	GO:0005506|GO:0006633|GO:0016491|GO:0055114	Fatty acid hydroxylase		other	integral membrane proteins/cholesterol biosynthesis /plant cuticular wax
g3813_chr10_Ss	OPT oligopeptide transporter protein	GO:0055085	Oligopeptide transporter, OPT superfamily		other	transporters of small oligopeptides
g3815_chr10_Ss	Transaldolase	GO:0005975|GO:0003824	Transaldolase/Fructose-6-phosphate aldolase, Aldolase-type TIM barrel	KEGG: 00030+2.2.1.2|MetaCyc: PWY-1861|MetaCyc: PWY-5723|Reactome: R-HSA-163754|Reactome: R-HSA-6791055|Reactome: R-HSA-6791462|Reactome: R-HSA-71336	other	Transaldolase / enzyme of the pentose phosphate pathway
g3816_chr10_Ss	Protein of unknown function (DUF1749)		Alpha/Beta hydrolase fold, Protein of unknown function DUF1749		other	hydrolytic enzyme
g3861_chr10_Ss	ABC transporter	GO:0005524|GO:0016887	P-loop containing nucleoside triphosphate hydrolase, ABC transporter-like		other	ABC transporter
g4027_chr10_Ss	Regulator of Vps4 activity in the MVB pathway	GO:0015031	Vacuolar protein sorting-associated protein Ist1		other	endosomal sorting/regulation of inclusion of transmembrane proteins into vesicles
g4318_chr11_Ss	Helicase associated domain (HA2), Helicase conserved C-terminal domain	GO:0004386	P-loop containing nucleoside triphosphate hydrolase, Helicase, C-terminal, Helicase-associated domain		other	helicase
g4359_chr11_Ss		GO:0003676|GO:0008270	Zinc finger, CCHC-type		other	multiple
g4371_chr12_Ss	Fatty acid hydroxylase superfamily	GO:0005506|GO:0006633|GO:0016491|GO:0055114	Fatty acid hydroxylase		other	integral membrane proteins/cholesterol biosynthesis /plant cuticular wax
g4372_chr12_Ss	OPT oligopeptide transporter protein	GO:0055085	Oligopeptide transporter, OPT superfamily		other	transporters of small oligopeptides
g4387_chr12_Ss		GO:0003824	Aldolase-type TIM barrel		other	aldolase
g4388_chr12_Ss	short chain dehydrogenase, ABC transporter	GO:0005524|GO:0016887|GO:0016491	P-loop containing nucleoside triphosphate hydrolase, ABC transporter-like, NAD(P)-binding domain, Short-chain dehydrogenase/reductase SDR, Short-chain dehydrogenase/reductase, conserved site		other	short chain dehydrogenase, ABC transporter
g4396_chr12_Ss		GO:0016491|GO:0055114	FAD/NAD(P)-binding domain		other	oxidoreductases
g4421_chr12_Ss	CorA-like Mg2+ transporter protein	GO:0016020|GO:0030001|GO:0046873|GO:0055085	Mg2+ transporter protein, CorA-like/Zinc transport protein ZntB		other	transport of ions / electrophoretic Mg2+ influx system in mitochondria
g4538_chr12_Ss		GO:0016192	AP complex subunit beta		other	protein transport via transport vesicles
g4600_chr12_Ss	Pyridoxal-dependent decarboxylase conserved domain	GO:0016831|GO:0019752|GO:0030170|GO:0003824	Pyridoxal phosphate-dependent transferase, Pyridoxal phosphate-dependent decarboxylase, Pyridoxal phosphate-dependent transferase, major region, subdomain 1		other	biosynthesis of amino acids, amino sugars, inhibit DNA polymerases and several steroid receptors
g5044_chr15_Ss	Transaldolase	GO:0005975|GO:0003824	Transaldolase/Fructose-6-phosphate aldolase, Aldolase-type TIM barrel	KEGG: 00030+2.2.1.2|MetaCyc: PWY-1861|MetaCyc: PWY-5723|Reactome: R-HSA-163754|Reactome: R-HSA-6791055|Reactome: R-HSA-6791462|Reactome: R-HSA-71336	other	Transaldolase / enzyme of the pentose phosphate pathway
g5045_chr15_Ss	Protein of unknown function (DUF1749)		Alpha/Beta hydrolase fold, Protein of unknown function DUF1749		other	hydrolytic enzyme
g532_chr01_Ss			P-loop containing nucleoside triphosphate hydrolase		other	multiple
g5362_chr16_Ss		GO:0003676|GO:0008270	Zinc finger, CCHC-type		other	multiple
g5513_chr17_Ss	Kinesin motor domain	GO:0003777|GO:0005524|GO:0007018|GO:0008017|GO:0003777|GO:0007018	Kinesin motor domain, P-loop containing nucleoside triphosphate hydrolase, Kinesin-like protein	Reactome: R-HSA-983189, Reactome: R-HSA-6811434|Reactome: R-HSA-983189	other	motor activity/ organelle transport
g5860_chr18_Ss	Zinc knuckle	GO:0003676|GO:0008270	Zinc finger, CCHC-type		other	multiple
g5879_chr18_Ss	Major Facilitator Superfamily	GO:0016021|GO:0055085	Major facilitator superfamily domain, Major facilitator superfamily		other	transporter / Major Facilitator Superfamily
g6029_chr19_Ss	Aldehyde dehydrogenase family	GO:0008152|GO:0016491|GO:0016620|GO:0055114|GO:0008152|GO:0016491|GO:0055114	Aldehyde dehydrogenase, C-terminal, Aldehyde/histidinol dehydrogenase, Aldehyde dehydrogenase domain, Aldehyde dehydrogenase N-terminal domain, Aldehyde dehydrogenase, cysteine active site		other	aldehyde dehydrogenases /oxidize a wide variety of aliphatic and aromatic aldehydes using NADP as a cofactor
g6231_chr20_Ss	Helicase conserved C-terminal domain		Helicase, C-terminal, P-loop containing nucleoside triphosphate hydrolase		other	helicase
g6232_chr20_Ss	OPT oligopeptide transporter protein	GO:0055085	Oligopeptide transporter, OPT superfamily		other	transporters of small oligopeptides
g6240_chr21_Ss	Dihydrodipicolinate synthetase family	GO:0003824|GO:0008152|GO:0016829	Aldolase-type TIM barrel, DapA-like		other	amine-lyases / biosynthesis of lysine and of diaminopimelate
g6299_chr21_Ss	Alcohol dehydrogenase GroES-like domain	GO:0055114|GO:0008270|GO:0016491|GO:0055114	GroES-like, Alcohol dehydrogenase, N-terminal, Alcohol dehydrogenase, zinc-type, conserved site	Reactome: R-HSA-71384	other	chaperone/ protein folding
g6390_chr21_Ss	Utp14 protein	GO:0006364|GO:0032040	Small-subunit processome, Utp14		other	ribonuclear protein complex/ processome of small ribossomal subunit
g6420_chr22_Ss	Fatty acid hydroxylase superfamily	GO:0005506|GO:0006633|GO:0016491|GO:0055114	Fatty acid hydroxylase		other	integral membrane proteins/cholesterol biosynthesis /plant cuticular wax
g6421_chr22_Ss	OPT oligopeptide transporter protein	GO:0055085	Oligopeptide transporter, OPT superfamily		other	transporters of small oligopeptides
g6431_chr22_Ss	Carboxyl transferase domain		Carboxyl transferase, ClpP/crotonase-like domain	KEGG: 00061+6.4.1.2|KEGG: 00253+6.4.1.2|KEGG: 00254+6.4.1.2|KEGG: 00620+6.4.1.2|KEGG: 00640+6.4.1.2|KEGG: 00720+6.4.1.2|MetaCyc: PWY-4381|MetaCyc: PWY-5743|MetaCyc: PWY-5744|MetaCyc: PWY-5789|MetaCyc: PWY-6679|MetaCyc: PWY-6722|MetaCyc: PWY-7388|Reactome: R-HSA-196780|Reactome: R-HSA-3371599	other	carboxyl transferase / protease
g6458_chr22_Ss	Vacuole effluxer Atg22 like		Autophagy-related protein 22-like		other	vacuolar efflux of amino acids / transporter
g6579_chr22_Ss	short chain dehydrogenase		NAD(P)-binding domain, Short-chain dehydrogenase/reductase SDR		other	oxidoreductases
g6580_chr22_Ss	Suppressor of fused protein (SUFU)		Suppressor of fused-like domain	Reactome: R-HSA-5610780|Reactome: R-HSA-5610783|Reactome: R-HSA-5610785|Reactome: R-HSA-5610787|Reactome: R-HSA-5632684	other	signaling/tumour-suppressor gene
g6600_chr23_Ss	Centromere DNA-binding protein complex CBF3 subunit, domain 2		Ndc10, domain 2		other	cell division/chromosome segregation
g6606_chr24_Ss	Fatty acid hydroxylase superfamily	GO:0005506|GO:0006633|GO:0016491|GO:0055114	Fatty acid hydroxylase		other	integral membrane proteins/cholesterol biosynthesis /plant cuticular wax
g6607_chr24_Ss	OPT oligopeptide transporter protein	GO:0055085	Oligopeptide transporter, OPT superfamily		other	transporters of small oligopeptides
g6622_chr24_Ss	OPT oligopeptide transporter protein	GO:0055085	Oligopeptide transporter, OPT superfamily		other	transporters of small oligopeptides
g6623_chr24_Ss	Fatty acid hydroxylase superfamily	GO:0005506|GO:0006633|GO:0016491|GO:0055114	Fatty acid hydroxylase		other	integral membrane proteins/cholesterol biosynthesis /plant cuticular wax
g6652_chr26_Ss_unplaced	Ras family	GO:0005525|GO:0007165|GO:0016020|GO:0005525|GO:0005525|GO:0007264	Small GTPase superfamily, Ras type, P-loop containing nucleoside triphosphate hydrolase, Small GTP-binding protein domain, Small GTPase superfamily		other	signalling pathways
g6663_chr26_Ss_unplaced	RING/Ubox like zinc-binding domain, Cyclin, N-terminal domain		Cyclin-like, Zinc finger, RING/FYVE/PHD-type, Cyclin, N-terminal		other	regulation of transcription /cyclin and transcription factors IIB
g6665_chr26_Ss_unplaced	NAD synthase	GO:0003952|GO:0005524|GO:0009435	Rossmann-like alpha/beta/alpha sandwich fold, NAD/GMP synthase, NAD(+) synthetase	KEGG: 00760+6.3.1.5|Reactome: R-HSA-196807	other	redox reaction/ electron transport / DANN ligation / protein ADP-ribosylation
g6666_chr26_Ss_unplaced	GHMP kinases C terminal, Hydroxymethylglutaryl-coenzyme A reductase, GHMP kinases N terminal domain	GO:0004420|GO:0015936|GO:0050662|GO:0055114|GO:0004420|GO:0055114|GO:0005524|GO:0005737|GO:0008152|GO:0016301|GO:0016773|GO:0015936|GO:0016616|GO:0050662|GO:0055114|GO:0005524|GO:0004496|GO:0005524|GO:0005737|GO:0008299	GHMP kinase, C-terminal domain, Hydroxymethylglutaryl-CoA reductase, class I/II, Hydroxymethylglutaryl-CoA reductase, class I/II, catalytic domain, Ribosomal protein S5 domain 2-type fold, Mevalonate/galactokinase, Ribosomal protein S5 domain 2-type fold, subgroup, Hydroxymethylglutaryl-CoA reductase, class I/II, substrate-binding domain, GHMP kinase N-terminal domain, Mevalonate kinase	KEGG: 00900+1.1.1.34|MetaCyc: PWY-6174|MetaCyc: PWY-7391|MetaCyc: PWY-7524|MetaCyc: PWY-922|Reactome: R-HSA-191273|Reactome: R-HSA-1989781|Reactome: R-HSA-2426168, KEGG: 00052+2.7.1.6|KEGG: 00520+2.7.1.6|MetaCyc: PWY-3821|MetaCyc: PWY-6317|MetaCyc: PWY-6527, KEGG: 00900+2.7.1.36|MetaCyc: PWY-6174|MetaCyc: PWY-7391|MetaCyc: PWY-922|Reactome: R-HSA-191273|Reactome: R-HSA-2426168	other	biosynthesis of isoprenes and amino acids / carbohydrate metabolism
g6667_chr26_Ss_unplaced			Isoprenoid synthase domain		other	isoprenoid synthase
g6669_chr26_Ss_unplaced	DNA polymerase III subunits gamma and tau domain III	GO:0003677|GO:0006260|GO:0003887	DNA polymerase III, clamp loader complex, gamma/delta/delta subunit, C-terminal, DNA polymerase III, gamma subunit, domain III, Cyclin-like	Reactome: R-HSA-110312|Reactome: R-HSA-110314|Reactome: R-HSA-110320|Reactome: R-HSA-174411|Reactome: R-HSA-5651801|Reactome: R-HSA-5655862|Reactome: R-HSA-5656121|Reactome: R-HSA-5656169|Reactome: R-HSA-5685942|Reactome: R-HSA-5696397|Reactome: R-HSA-5696400|Reactome: R-HSA-6782135|Reactome: R-HSA-6782210|Reactome: R-HSA-69091	other	DNA replication
g6671_chr26_Ss_unplaced	Penicillin amidase	GO:0016787|GO:0017000	Penicillin/cephalosporin acylase, Nucleophile aminohydrolases, N-terminal		other	peptidase S45/ serine autocatalytic endopeptidases
g881_chr02_Ss	RNA polymerase Rpb1, domain 6, RNA polymerase Rpb1, domain 5	GO:0003677|GO:0003899|GO:0006351	RNA polymerase Rpb1, domain 6, RNA polymerase Rpb1, domain 5	KEGG: 00230+2.7.7.6|KEGG: 00240+2.7.7.6|Reactome: R-HSA-112382|Reactome: R-HSA-113418|Reactome: R-HSA-167152|Reactome: R-HSA-167158|Reactome: R-HSA-167160|Reactome: R-HSA-167161|Reactome: R-HSA-167162|Reactome: R-HSA-167172|Reactome: R-HSA-167200|Reactome: R-HSA-167238|Reactome: R-HSA-167242|Reactome: R-HSA-167243|Reactome: R-HSA-167246|Reactome: R-HSA-167287|Reactome: R-HSA-167290|Reactome: R-HS…	other	transcription

## Sheet: T4-CBS119.19
CBS119.19	Orphan genes with domains assigned
gene_id	PFAM	GOterms	IPR_description	Pathway	prot_length	CATEGORY	function
g1259.t2_1	GMC oxidoreductase, GMC oxidoreductase	GO:0016491|GO:0055114|GO:0016614|GO:0055114|GO:0016614|GO:0050660|GO:0055114	FAD/NAD(P)-binding domain, Glucose-methanol-choline oxidoreductase, C-terminal, Glucose-methanol-choline oxidoreductase, N-terminal	Reactome: R-HSA-6798163	636	secretome/cazyme	oxidoreductase activity/ glucose dehydrogenase, choline dehydrogenase and alcohol dehydrogenase
g591	Sulfatase	GO:0003824|GO:0008152|GO:0008152|GO:0008484	Alkaline-phosphatase-like, core domain, Sulfatase, N-terminal, Alkaline phosphatase-like, alpha/beta/alpha		546	secretome	enzymes that hydrolyze various sulphate esters
g6168	Beta-lactamase		Beta-lactamase/transpeptidase-like, Beta-lactamase-related		702	secretome	transesterases, non-ribosomal peptide synthetases, non peptidase homologs of S11 and S12 / resistance to antibiotics penicillins and cephalosporins
g701	Collagen triple helix repeat (20 copies)		Collagen triple helix repeat		860	secretome	extracellular structural proteins involved in formation of connective tissue structure / some members of the collagen superfamily are not involved in connective tissue structure
g1074.t2_1	Protein kinase domain	GO:0004672|GO:0005524|GO:0006468	Protein kinase domain, Protein kinase-like domain		928	other	protein phosphorylation / multitude of cellular processes
g1087.t2_1	Hsp70 protein		Heat shock protein 70, conserved site, Heat shock protein 70kD, C-terminal domain, Heat shock protein 70 family, Heat shock protein 70kD, peptide-binding domain	Reactome: R-HSA-3371453	627	other	protein folding
g1165	linker histone H1 and H5 family	GO:0000786|GO:0003677|GO:0005634|GO:0006334	Winged helix-turn-helix DNA-binding domain, Linker histone H1/H5, domain H15		293	other	nucleosome assembly
g1176.t2_1	GrpE, Poly-adenylate binding protein, unique domain, RNA recognition motif. (a.k.a. RRM, RBD, or RNP domain)	GO:0000166|GO:0000774|GO:0006457|GO:0042803|GO:0051087|GO:0003723|GO:0003676|GO:0006457	Nucleotide-binding alpha-beta plait domain, GrpE nucleotide exchange factor, Polyadenylate-binding protein/Hyperplastic disc protein, RNA recognition motif domain, RNA recognition motif domain, eukaryote, GrpE nucleotide exchange factor, head, GrpE nucleotide exchange factor, coiled-coil, Polyadenylate binding protein, human types 1, 2, 3, 4	Reactome: R-HSA-1268020	1045	other	protein folding / eukaryotic translation initiation and mRNA stabilisation/degradation
g1238.t2_1			Major facilitator superfamily domain		400	other	transporter
g1247.t2_1		GO:0000981|GO:0005634|GO:0006355|GO:0008270	Zn(2)-C6 fungal-type DNA-binding domain		455	other	transcription factor
g1247.t3_1		GO:0000981|GO:0005634|GO:0006355|GO:0008270	Zn(2)-C6 fungal-type DNA-binding domain		1009	other	transcription factor
g1313		GO:0003743|GO:0005737|GO:0005852|GO:0003743|GO:0005852|GO:0006446|GO:0043022|GO:0005488	Eukaryotic translation initiation factor 3 subunit K, Translation initiation factor 3, subunit 12, N-terminal, eukaryotic, Armadillo-type fold	Reactome: R-HSA-156827|Reactome: R-HSA-72649|Reactome: R-HSA-72689|Reactome: R-HSA-72695|Reactome: R-HSA-72702|Reactome: R-HSA-72706	91	other	initiation of protein synthesis
g1411.t2_1	Phosphatidylinositol 3- and 4-kinase, Phosphoinositide 3-kinase family, accessory domain (PIK domain)	GO:0005488|GO:0016301|GO:0046854|GO:0048015	Phosphoinositide 3-kinase, accessory (PIK) domain, Armadillo-type fold, Phosphatidylinositol 3/4-kinase, conserved site, Phosphatidylinositol 3-/4-kinase, catalytic domain, Phosphatidylinositol Kinase, Protein kinase-like domain		2135	other	phosphorylates phosphoinositides
g1415.t2_1	Nucleoporin subcomplex protein binding to Pom34		Nucleoporin Nup188	Reactome: R-HSA-1169408|Reactome: R-HSA-159236|Reactome: R-HSA-165054|Reactome: R-HSA-168276|Reactome: R-HSA-168325|Reactome: R-HSA-170822|Reactome: R-HSA-180746|Reactome: R-HSA-180910|Reactome: R-HSA-3108214|Reactome: R-HSA-3301854|Reactome: R-HSA-3371453|Reactome: R-HSA-4570464|Reactome: R-HSA-4615885|Reactome: R-HSA-5578749|Reactome: R-HSA-6784531	2120	other	nucleoporin complex (NPC)
g1452.t2_1	PrpF protein		PrpF protein		403	other	isomerise trans-aconitate to cis-aconitate
g1479			P-loop containing nucleoside triphosphate hydrolase		606	other	hydrolysis of the beta-gamma phosphate bond of a bound nucleoside triphosphate (NTP)
g1480	Oxidoreductase FAD-binding domain	GO:0016491|GO:0055114	Riboflavin synthase-like beta-barrel, Oxidoreductase, FAD-binding domain	Reactome: R-HSA-1237044	171	other	oxidation-reduction process
g1481	Macro domain		Macro domain		152	other	regulatory role in ADP-ribosylation, which is involved in inter- and intracellular signaling, transcriptional regulation, DNA repair pathways and maintenance of genomic stability, telomere dynamics, cell differentiation and proliferation, and necrosis and apoptosis.
g1483					98	other	lipase
g1518.t2_1	EF-hand domain pair, RNA recognition motif. (a.k.a. RRM, RBD, or RNP domain)	GO:0005509|GO:0003676|GO:0000166	EF-hand domain, RNA recognition motif domain, EF-hand domain pair, EF-Hand 1, calcium-binding site, Nucleotide-binding alpha-beta plait domain		697	other	bind single-stranded RNAs
g1522.t2_1	ENTH domain		ENTH domain, ENTH/VHS		407	other	binding to clathrin coat components and their accessory factors, and therefore function as endocytic adaptors / signalling and actin regulation
g1634.t2_1	SNARE domain, Syntaxin-5 N-terminal, Sly1p-binding domain	GO:0016020|GO:0016192|GO:0005515	t-SNARE, Target SNARE coiled-coil homology domain, Syntaxin-5, N-terminal, Sly1p-binding domain	Reactome: R-HSA-204005|Reactome: R-HSA-5694530|Reactome: R-HSA-6807878|Reactome: R-HSA-6811438	347	other	vesicular membrane traffic
g1641.t2_1			START-like domain		1185	other	lipid transfer proteins and homeobox-leucine zipper proteins.
g167.t2_1	ATP synthase delta (OSCP) subunit	GO:0015986|GO:0046933	ATPase, OSCP/delta subunit, F1F0 ATP synthase OSCP/delta subunit, N-terminal domain	Reactome: R-HSA-163210	216	other	ATPase
g1690.t2_1	GATA zinc finger	GO:0003700|GO:0006355|GO:0008270|GO:0043565|GO:0006355|GO:0008270	Zinc finger, GATA-type, Zinc finger, NHR/GATA-type		755	other	transcription factor
g1709.t2_1	WD domain, G-beta repeat	GO:0005515	WD40/YVTN repeat-like-containing domain, WD40 repeat, WD40-repeat-containing domain, WD40 repeat, conserved site		784	other	signal transduction and transcription regulation to cell cycle control and apoptosis
g179.t2_1	Glycosyl transferase family group 2, Acyltransferase family	GO:0016747|GO:0019187	Nucleotide-diphospho-sugar transferases, Glycosyltransferase 2-like, Acyltransferase 3, ©	Reactome: R-HSA-913709	1026	other	glycosyl transferases
g1815.t2_1	Coatomer subunit gamma-1 C-terminal appendage platform, Coatomer gamma subunit appendage platform subdomain, Adaptin N terminal region	GO:0005488|GO:0005198|GO:0006886|GO:0016192|GO:0030126|GO:0006886|GO:0016192|GO:0030117	Armadillo-type fold, Armadillo-like helical, Coatomer gamma subunit, Coatomer subunit gamma, C-terminal, Coatomer, gamma subunit, appendage, Ig-like subdomain, Clathrin alpha-adaptin/coatomer adaptor, appendage, C-terminal subdomain, Coatomer/clathrin adaptor appendage, Ig-like subdomain, Coatomer/calthrin adaptor appendage, C-terminal subdomain, Clathrin/coatomer adaptor, adaptin-like, N-terminal	Reactome: R-HSA-6807878|Reactome: R-HSA-6811434	913	other	vesicle mediated transporte
g1869	ABC transporter transmembrane region, ABC transporter	GO:0005524|GO:0016887|GO:0005524|GO:0006810|GO:0016021|GO:0042626|GO:0055085	ABC transporter-like, AAA+ ATPase domain, ABC transporter type 1, transmembrane domain, ABC transporter, conserved site, P-loop containing nucleoside triphosphate hydrolase		1299	other	ABC transporter
g189	Major Facilitator Superfamily	GO:0016021|GO:0055085	Major facilitator superfamily domain, Major facilitator superfamily		508	other	transporter
g1895.t2_1	Prenyltransferase and squalene oxidase repeat	GO:0003824|GO:0004663|GO:0018344	PFTB repeat, Geranylgeranyl transferase type-2 subunit beta, Terpenoid cyclases/protein prenyltransferase alpha-alpha toroid	Reactome: R-HSA-6803205	337	other	anchor proteins to the cell membrane
g1903.t2_1	Lung seven transmembrane receptor	GO:0016021	Lung seven transmembrane receptor-like		574	other	retrograde transport
g197	SnoaL-like domain		NTF2-like domain, Polyketide cyclase SnoaL-like domain		242	other	nogalamycin biosynthesis
g2006.t2_1	WD domain, G-beta repeat, Coatomer WD associated region, Coatomer (COPI) alpha subunit C-terminus	GO:0005515|GO:0005198|GO:0006886|GO:0016192|GO:0030117|GO:0005198|GO:0005515|GO:0006886|GO:0016192|GO:0030126	WD40/YVTN repeat-like-containing domain, WD40 repeat, Coatomer, WD associated region, Coatomer, alpha subunit, C-terminal, WD40-repeat-containing domain, WD40 repeat, conserved site, Coatomer alpha subunit	Reactome: R-HSA-6807878|Reactome: R-HSA-6811434	1210	other	signal transduction and transcription regulation to cell cycle control and apoptosis
g2012.t2_1	G-patch domain, Protein of unknown function (DUF1604)	GO:0003676|GO:0006397	G-patch domain, G patch domain-containing protein, N-terminal		668	other	RNA processing
g2176			P-loop containing nucleoside triphosphate hydrolase		158	other	hydrolysis of the beta-gamma phosphate bond of a bound nucleoside triphosphate (NTP)
g219.t2_1	Domain of unknown function (DUF814)		Domain of unknown function DUF814		200	other	unknown
g2404	NAD-binding of NADP-dependent 3-hydroxyisobutyrate dehydrogenase	GO:0055114|GO:0016491|GO:0055114|GO:0051287	6-phosphogluconate dehydrogenase C-terminal domain-like, 6-phosphogluconate dehydrogenase, domain 2, 3-hydroxyisobutyrate dehydrogenase, NAD-binding domain		161	other	oxidation-reduction process
g2404.t2_1	NAD-binding of NADP-dependent 3-hydroxyisobutyrate dehydrogenase, NAD binding domain of 6-phosphogluconate dehydrogenase	GO:0051287|GO:0004616|GO:0055114|GO:0016491|GO:0055114|GO:0055114	3-hydroxyisobutyrate dehydrogenase, NAD-binding domain, 6-phosphogluconate dehydrogenase, NADP-binding, 3-hydroxyisobutyrate dehydrogenase-related, 3-hydroxyisobutyrate dehydrogenase-related, conserved site, NAD(P)-binding domain, 6-phosphogluconate dehydrogenase C-terminal domain-like, 6-phosphogluconate dehydrogenase, domain 2	Reactome: R-HSA-70895	312	other	hexose mono-phosphate shunt and pentose phosphate pathways / oxidation-reduction process
g2557.t2_1	Major intrinsic protein	GO:0005215|GO:0006810|GO:0016020	Major intrinsic protein, Aquaporin-like	Reactome: R-HSA-432047	407	other	transmembrane channels. These channel proteins function in water, small carbohydrate (e.g., glycerol), urea, NH3, CO2 and possibly ion transport, by an energy independent mechanism.
g2594.t2_1	Autophagocytosis associated protein, active-site domain, Autophagocytosis associated protein C-terminal, Autophagocytosis associated protein (Atg3), N-terminal domain		Autophagy-related protein 3, Autophagy-related protein 3, C-terminal, Autophagy-related protein 3, N-terminal	Reactome: R-HSA-1632852	372	other	cytoplasm to vacuole transport (Cvt) and autophagy.
g2639.t2_1	Phosphotransferase enzyme family	GO:0004674|GO:0004672|GO:0006468|GO:0004672|GO:0005524|GO:0006468	Serine/threonine-protein kinase Bud32, Tyrosine-protein kinase, active site, Aminoglycoside phosphotransferase, Protein kinase domain, Protein kinase-like domain	KEGG: 04150+2.7.11.1|KEGG: 04151+2.7.11.1|Reactome: R-HSA-6782315|Reactome: R-HSA-6804756	493	other	essential for t6A tRNA modification
g2648	Flavin containing amine oxidoreductase	GO:0016491|GO:0055114	FAD/NAD(P)-binding domain, Amine oxidase		474	other	catalyze the oxidation of a wide range of biogenic amines including many neurotransmitters, histamine and xenobiotic amines
g266.t2_1	Metallo-beta-lactamase superfamily		Metallo-beta-lactamase		288	other	diverse set of enzymes that catalyze the hydrolysis of a broad range of _-lactam drugs including carbapenems antibiotics
g2743.t2_1	Forkhead domain	GO:0003700|GO:0006355|GO:0043565	Winged helix-turn-helix DNA-binding domain, Fork head domain		169	other	transcription factor
g2753.t2_1	Acetyltransferase (GNAT) family	GO:0008080	GNAT domain, Acyl-CoA N-acyltransferase		162	other	acyl-CoA acyltransferase enzymes
g2834.t2_1	Domain found in Dishevelled, Egl-10, and Pleckstrin (DEP), Protein of unknown function (DUF3608)	GO:0035556	DEP domain, Vacuolar membrane-associated protein Iml1, Winged helix-turn-helix DNA-binding domain		1756	other
g2889.t2_1	Hsp70 protein		Heat shock protein 70 family, Heat shock protein 70kD, peptide-binding domain, Heat shock protein 70, conserved site	Reactome: R-HSA-3371453	861	other	protein folding
g2891.t2_1	alpha/beta hydrolase fold	GO:0008152|GO:0016787	Alpha/Beta hydrolase fold, Alpha/beta hydrolase fold-3		864	other	lipase
g2953.t2_1	GDA1/CD39 (nucleoside phosphatase) family	GO:0016787	Nucleoside phosphatase GDA1/CD39		1084	other	nucleoside diphosphate and triphosphate hydrolases
g2955.t2_1	Tyrosyl-DNA phosphodiesterase	GO:0005634|GO:0006281|GO:0008081	Tyrosyl-DNA phosphodiesterase I, Tyrosyl-DNA phosphodiesterase C-terminal domain	Reactome: R-HSA-5693571	645	other	DNA repair enzyme
g2958.t2_1	Dual specificity phosphatase, catalytic domain	GO:0016311|GO:0016791|GO:0006470|GO:0008138|GO:0004725|GO:0016311|GO:0016791	Tyrosine specific protein phosphatases domain, Dual specificity phosphatase, Dual specificity protein phosphatase domain, Protein-tyrosine phosphatase-like, Protein-tyrosine phosphatase, active site, Dual specificity phosphatase, catalytic domain		1304	other	protein dephosphorylation
g2964.t2_1	Asparaginase, N-terminal, Ankyrin repeats (3 copies)	GO:0006520|GO:0005515	Ankyrin repeat-containing domain, L-asparaginase, N-terminal, Asparaginase/glutaminase, L-asparaginase, C-terminal domain, Ankyrin repeat, Asparaginase/glutaminase, active site 2	Reactome: R-HSA-70614	616	other	protein-protein interaction / catalyses the deamination of asparagine to yield aspartic acid and an ammonium ion, resulting in a depletion of free circulatory asparagine in plasma
g2972	ThiF family	GO:0008641	THIF-type NAD/FAD binding fold, NAD(P)-binding domain		96	other	ubiquitin- conjugating enzymes (E2) / small protein activating enzyme activity
g2982.t2_1	TatD related DNase	GO:0016788|GO:0016888	Metal-dependent hydrolase, TatD family, Deoxyribonuclease, TatD-related, conserved site		234	other	DNA repair enzyme
g2984.t2_1	WD domain, G-beta repeat	GO:0005515	WD40-repeat-containing domain, WD40 repeat, WD40/YVTN repeat-like-containing domain		895	other	signal transduction and transcription regulation to cell cycle control and apoptosis
g3003	Sugar (and other) transporter	GO:0016021|GO:0022857|GO:0055085|GO:0005215|GO:0016021|GO:0055085|GO:0016020|GO:0022891|GO:0055085	Major facilitator, sugar transporter-like, Sugar transporter, conserved site, Major facilitator superfamily domain, Sugar/inositol transporter		596	other	sugar transport
g3004	HpcH/HpaI aldolase/citrate lyase family	GO:0003824	HpcH/HpaI aldolase/citrate lyase domain, Pyruvate/Phosphoenolpyruvate kinase-like domain		280	other	glycolytic process
g3005	Fungal Zn(2)-Cys(6) binuclear cluster domain, Fungal specific transcription factor domain	GO:0000981|GO:0005634|GO:0006355|GO:0008270|GO:0003677|GO:0005634|GO:0006351|GO:0008270	Zn(2)-C6 fungal-type DNA-binding domain, Transcription factor domain, fungi		821	other	transcription factor
g3006	D-isomer specific 2-hydroxyacid dehydrogenase, NAD binding domain, D-isomer specific 2-hydroxyacid dehydrogenase, catalytic domain, SMP-30/Gluconolaconase/LRE-like region	GO:0051287|GO:0055114|GO:0008152|GO:0016616|GO:0051287|GO:0055114	D-isomer specific 2-hydroxyacid dehydrogenase, NAD-binding domain, D-isomer specific 2-hydroxyacid dehydrogenase, NAD-binding domain conserved site 1, D-isomer specific 2-hydroxyacid dehydrogenase, catalytic domain, NAD(P)-binding domain, D-isomer specific 2-hydroxyacid dehydrogenase, NAD-binding domain conserved site, SMP-30/Gluconolactonase/LRE-like region, Six-bladed beta-propeller, TolB-like		692	other	NAD binding / oxi-reduction
g3119.t2_1	Zinc finger, C2H2 type	GO:0046872|GO:0003676	Zinc finger, C2H2, Zinc finger C2H2-type/integrase DNA-binding domain, Zinc finger, C2H2-like		843	other	transcription factor
g3269.t2_1	Chromo shadow domain, Chromo (CHRromatin Organisation MOdifier) domain	GO:0005634	Chromo domain-like, Chromo/chromo shadow domain, Chromo shadow domain, Chromo domain, conserved site, Chromo domain		420	other	CHRromatin Organisation Modifier
g3422.t2_1	C2 domain, Munc13 (mammalian uncoordinated) homology domain, Plant family of unknown function (DUF810)	GO:0005515	C2 domain, Mammalian uncoordinated homology 13, domain 2, Mammalian uncoordinated homology 13, subgroup, domain 2, Protein of unknown function DUF810, Munc13 homology 1		1421	other	C. elegans Unc-13. It may form part of a signal transduction pathway, transducing the signal from diacylglycerol to effector functions / bud formation
g3425.t2_1	Mus7/MMS22 family	GO:0005634|GO:0006281|GO:0006974|GO:0031297	E3 ubiquitin-protein ligase substrate receptor Mms22		743	other	resolve replication intermediates or to prevent damage caused by blocked replication forks
g3428	Fungal Zn(2)-Cys(6) binuclear cluster domain	GO:0000981|GO:0005634|GO:0006355|GO:0008270	Zn(2)-C6 fungal-type DNA-binding domain		482	other	transcription factor
g3475.t2_1	P21-Rho-binding domain, Protein kinase domain, PH domain	GO:0004672|GO:0006468|GO:0004672|GO:0005524|GO:0006468|GO:0005524	CRIB domain, Serine/threonine-protein kinase, active site, Pleckstrin homology domain, Protein kinase domain, Protein kinase, ATP binding site, Protein kinase-like domain, PH domain-like		763	other	interactive motif that binds small GTPases Cdc42 and Rac / mating/pheromone MAP kinase cascade
g3477.t2_1	WD40-like Beta Propeller Repeat, Anaphase-promoting complex subunit 4 WD40 domain	GO:0005515	WD40 repeat, WD40/YVTN repeat-like-containing domain, WD40-like Beta Propeller, Anaphase-promoting complex subunit 4, WD40 domain, WD40-repeat-containing domain		925	other	signal transduction and transcription regulation to cell cycle control and apoptosis
g3500.t2_1		GO:0003677|GO:0005634|GO:0006351|GO:0008270	Transcription factor domain, fungi		345	other	transcription factor
g3517.t2_1	TCP-1/cpn60 chaperonin family	GO:0005524|GO:0005524|GO:0006457|GO:0051082	GroEL-like apical domain, Chaperonin Cpn60/TCP-1 family, Chaperonin TCP-1, conserved site, T-complex protein 1, zeta subunit, TCP-1-like chaperonin intermediate domain, GroEL-like equatorial domain	Reactome: R-HSA-389957|Reactome: R-HSA-389960|Reactome: R-HSA-390450|Reactome: R-HSA-390471|Reactome: R-HSA-6814122	519	other	chaperonin complex is essential for the correct folding and assembly of polypeptides into oligomeric structures
g3671	WH2 motif	GO:0003779	WH2 domain		455	other	binds actin monomers and can facilitate the assembly of actin monomers into newly forming actin filaments / cell growth/ related to cancer progression or tumor metastasis in mammals
g3726	2Fe-2S iron-sulfur cluster binding domain	GO:0009055|GO:0051536|GO:0009055|GO:0051537	2Fe-2S ferredoxin-type iron-sulfur binding domain, Beta-grasp domain, Adrenodoxin, iron-sulphur binding site	Reactome: R-HSA-1362409|Reactome: R-HSA-196108|Reactome: R-HSA-211976|Reactome: R-HSA-2395516|Reactome: R-HSA-5579026	139	other	ferroxins/ electron carrier activity / iron-sulfur cluster binding
g3742.t2_1	Type III restriction enzyme, res subunit, Helicase conserved C-terminal domain	GO:0003677|GO:0005524|GO:0016787	Helicase superfamily 1/2, ATP-binding domain, P-loop containing nucleoside triphosphate hydrolase, Helicase, C-terminal, Helicase/UvrB, N-terminal		740	other	helicase
g3762	Cytidylyltransferase-like	GO:0009435|GO:0016779|GO:0003824|GO:0009058	Rossmann-like alpha/beta/alpha sandwich fold, Probable nicotinate-nucleotide adenylyltransferase, Cytidyltransferase-like domain	KEGG: 00760+2.7.7.18|MetaCyc: PWY-5381|MetaCyc: PWY-5653|Reactome: R-HSA-196807	430	other	catalytic activity
g3911.t2_1	Phosphatidylinositol-4-phosphate 5-Kinase	GO:0016307|GO:0046488	Phosphatidylinositol-4-phosphate 5-kinase, core, Phosphatidylinositol-4-phosphate 5-kinase, N-terminal domain, Phosphatidylinositol-4-phosphate 5-kinase, C-terminal		2551	other	phosphatidylinositol phosphate kinase activity / phosphinositide signalling pathway.
g4006.t2_1	Aromatic acid exporter family member 2		Brefeldin A sensitivity protein-related, domain of unknown function DUF2421		369	other	vacuole integrity and resistance to brefeldin A, a drug which is known to affect intracellular transport
g4008.t2_1	Sodium/hydrogen exchanger family	GO:0006812|GO:0015299|GO:0016021|GO:0055085	Cation/H+ exchanger		564	other	proton antiporter activity / increased salt tolerance by removing sodium in exchanger for extracellular protons
g4013		GO:0000981|GO:0005634|GO:0006355|GO:0008270|GO:0005515	Zn(2)-C6 fungal-type DNA-binding domain, Immunoglobulin-like domain		776	other	transcription factor
g4014	RTA1 like protein	GO:0006950|GO:0016021	RTA-like protein		292	other	bind to the toxic substance, and thus prevent toxicity
g4020	Protein kinase domain	GO:0004672|GO:0005524|GO:0006468|GO:0005524	Protein kinase domain, Protein kinase, ATP binding site, Protein kinase-like domain		110	other	multitude of cellular processes
g4022	ABC transporter	GO:0005524|GO:0016887	P-loop containing nucleoside triphosphate hydrolase, AAA+ ATPase domain, ABC transporter-like		390	other	ABC transporter
g4023			Alpha/Beta hydrolase fold		362	other	hydrolisis
g4028	Fatty acid hydroxylase superfamily	GO:0005506|GO:0006633|GO:0016491|GO:0055114	Fatty acid hydroxylase		234	other	fatty acid and carotene hydroxylases and sterol desaturases
g4029	Protein kinase domain	GO:0004672|GO:0005524|GO:0006468|GO:0004672|GO:0006468|GO:0005524	Protein kinase-like domain, Protein kinase domain, Serine/threonine-protein kinase, active site, Protein kinase, ATP binding site		298	other	multitude of cellular processes
g4031		GO:0016491|GO:0055114	FAD/NAD(P)-binding domain		320	other	multitude of cellular processes
g4034	Protein kinase domain	GO:0004672|GO:0005524|GO:0006468|GO:0004672|GO:0006468	Protein kinase domain, Serine/threonine-protein kinase, active site, Protein kinase-like domain		272	other	multitude of cellular processes
g4035	ABC transporter, ABC transporter transmembrane region	GO:0005524|GO:0006810|GO:0016021|GO:0042626|GO:0055085|GO:0005524|GO:0016887	ABC transporter type 1, transmembrane domain, P-loop containing nucleoside triphosphate hydrolase, ABC transporter-like		475	other	ABC transporter
g4047	Protein kinase domain	GO:0004672|GO:0005524|GO:0006468|GO:0004672|GO:0006468	Protein kinase domain, Serine/threonine-protein kinase, active site, Protein kinase-like domain		414	other	multitude of cellular processes
g4048			Acyl-CoA N-acyltransferase		164	other	acyl-CoA acyltransferase enzymes
g4076.t2_1	Myosin head (motor domain), IQ calmodulin-binding motif, DIL domain	GO:0005515|GO:0003774|GO:0005524|GO:0016459|GO:0003774|GO:0005524|GO:0051015	IQ motif, EF-hand binding site, Dilute domain, Myosin head, motor domain, P-loop containing nucleoside triphosphate hydrolase, Myosin S1 fragment, N-terminal	Reactome: R-HSA-3928663|Reactome: R-HSA-416572|Reactome: R-HSA-5625740|Reactome: R-HSA-5625900|Reactome: R-HSA-5627117|Reactome: R-HSA-5627123	1520	other	binding site for different EF-hand proteins including the essential and regulatory myosin light chains, calmodulin (CaM), and CaM-like proteins
g4099.t2_1	Sodium:solute symporter family	GO:0015204|GO:0016021|GO:0071918|GO:0005215|GO:0006810|GO:0016020|GO:0055085	Urea active transporter, Sodium/solute symporter		668	other	response to stress / urea and polyamina transmembrane transporter activity
g4108.t2_1	RING-variant domain	GO:0008270	Zinc finger, RING-CH-type, Zinc finger, RING/FYVE/PHD-type		1440	other	multiple
g4118.t2_1	Tim44-like domain		Tim44-like domain, NTF2-like domain		535	other	nuclear envelope protein facilitating protein transport into the nucleus / translocation of nuclear-encoded proteins across the mitochondrial inner membrane / important role in interacting with the acyl chains of lipid molecules in the mitochondrial membrane
g424.t2_1	DNA polymerase phi	GO:0003677|GO:0003887|GO:0006351|GO:0005488	DNA polymerase V, Armadillo-type fold	Reactome: R-HSA-5250924	1176	other	transcription factor transactivators / nucleolus
g4274.t2_1	Glycosyl transferase family group 2		Glycosyltransferase 2-like, Nucleotide-diphospho-sugar transferases	Reactome: R-HSA-913709	915	other	cazyme / glycosil transferase
g4304	LURP-one-related		LURP1-related protein domain, Tubby C-terminal-like domain		235	other	In plants it plays a role in defense against pathogens / bipartite transcription factors/
g4367.t2_1	ATP-dependent Clp protease adaptor protein ClpS, Putative zinc finger in N-recognin (UBR box)	GO:0008270|GO:0030163	Ribosomal protein L7/L12, C-terminal/adaptor protein ClpS-like, Zinc finger, UBR-type, Adaptor protein ClpS, core, Winged helix-turn-helix DNA-binding domain	Reactome: R-HSA-983168	2142	other	ribosome constituent
g4373.t2_1	ICE2		Protein Ice2		113	other	role in forming/maintaining the cortical ER / nuclear inner membrane targeting
g4440	Nsp1-like C-terminal region	GO:0005643|GO:0017056	Nucleoporin, NSP1-like, C-terminal, Nucleoporin NSP1/NUP62		651	other	nuclear pore complex
g4465			Major facilitator superfamily domain		397	other	transporter
g4466	Major Facilitator Superfamily	GO:0016021|GO:0055085	Major facilitator superfamily domain, Major facilitator superfamily		661	other	transporter
g4490.t2_1	RIO1 family	GO:0004674|GO:0005524|GO:0004672|GO:0005524|GO:0006468|GO:0004674	RIO kinase, conserved site, Protein kinase domain, Protein kinase-like domain, RIO kinase, Serine/threonine-protein kinase Rio1	KEGG: 04150+2.7.11.1|KEGG: 04151+2.7.11.1|Reactome: R-HSA-6791226	477	other	proper cell cycle progression and chromosome maintenance / rRNA processing
g4569	Flavin-binding monooxygenase-like	GO:0004499|GO:0050660|GO:0050661|GO:0055114|GO:0016491|GO:0055114	Flavin monooxygenase-like, FAD/NAD(P)-binding domain		563	other	lipase / metabolism of a number of pharmaceuticals, pesticides and toxicants / monooygenases
g4624.t2_1	Rio2, N-terminal, RIO1 family	GO:0004674|GO:0005524|GO:0004674|GO:0005524|GO:0006468|GO:0004672	RIO kinase, conserved site, Winged helix-turn-helix DNA-binding domain, Protein kinase-like domain, RIO2 kinase winged helix domain, N-terminal, Serine/threonine-protein kinase Rio2, RIO kinase	KEGG: 04150+2.7.11.1|KEGG: 04151+2.7.11.1|Reactome: R-HSA-6791226	559	other	proper cell cycle progression and chromosome maintenance / rRNA processing
g4660.t2_1	AAA domain, AAA domain, SEN1 N terminal		P-loop containing nucleoside triphosphate hydrolase, Helicase Sen1, N-terminal		2211	other	helicase
g4714.t2_1	Ribosomal protein L11, N-terminal domain, Ribosomal protein L11, RNA binding domain	GO:0003735|GO:0005840|GO:0006412	Ribosomal protein L11/L12, Ribosomal protein L11, N-terminal, Ribosomal protein L11, C-terminal		138	other	ribosome constituent
g4775	Fungal Zn(2)-Cys(6) binuclear cluster domain	GO:0000981|GO:0005634|GO:0006355|GO:0008270	Zn(2)-C6 fungal-type DNA-binding domain		1014	other	transcription factor
g4788.t2_1	Leucine rich repeat	GO:0005515	Leucine-rich repeat, Leucine-rich repeat domain, L domain-like, Leucine-rich repeat, typical subtype		1501	other	protein-protein interactions / tyrosine kinase receptors, cell-adhesion molecules, virulence factors, and extracellular matrix-binding glycoproteins, and are involved in a variety of biological processes, including signal transduction, cell adhesion, DNA repair, recombination, transcription, RNA processing, disease resistance, apoptosis, and the immune response
g4983	Protein kinase domain	GO:0004672|GO:0005524|GO:0006468	Protein kinase domain, Calcium/calmodulin-dependent/calcium-dependent protein kinase, Protein kinase-like domain		577	other	signaling cascades
g5010.t2_1	Enoyl-CoA hydratase/isomerase	GO:0003824|GO:0008152	Enoyl-CoA hydratase/isomerase, conserved site, ClpP/crotonase-like domain, Crotonase superfamily		317	other
g5024.t2_1	Arrestin (or S-antigen), C-terminal domain	GO:0007165	Arrestin, C-terminal, Arrestin C-terminal-like domain, Immunoglobulin E-set		1849	other	inactivation of G protein-coupled receptors, arrestins have been implicated in the endocytosis of receptors and cross talk with other signalling pathways
g5047.t2_1			Alpha/Beta hydrolase fold		557	other	hydrolisis
g5057.t2_1	STAG domain	GO:0005488	Stromalin conservative domain, Armadillo-type fold, Armadillo-like helical, STAG		1392	other	component of cohesin complex, a complex required for the cohesion of sister chromatids after DNA replication / Fission yeast meiotic recombination protein Rec11
g5102.t2_1	3-beta hydroxysteroid dehydrogenase/isomerase family	GO:0003854|GO:0006694|GO:0016616|GO:0055114	NAD(P)-binding domain, 3-beta hydroxysteroid dehydrogenase/isomerase		450	other	formation of all classes of steroid hormones
g5115	Golgin subfamily A member 7/ERF4 family		Golgin subfamily A member 7/ERF4		359	other	Golgin subfamily A member 7 and the Ras modification protein ERF4.
g5117	ABC transporter transmembrane region	GO:0005524|GO:0006810|GO:0016021|GO:0042626|GO:0055085	ABC transporter type 1, transmembrane domain		538	other	transporter
g5130.t2_1	Alpha/beta hydrolase family		Alpha/Beta hydrolase fold, Alpha/beta hydrolase fold-1		408	other	lipase
g5133.t2_1	AMP-binding enzyme C-terminal domain, AMP-binding enzyme	GO:0003824|GO:0008152	AMP-binding, conserved site, AMP-binding enzyme C-terminal domain, AMP-dependent synthetase/ligase		548	other	ATP-dependent covalent binding of AMP to their substrate / synthetases
g5242.t2_1	Ras family	GO:0005525|GO:0007264|GO:0005525	Small GTPase superfamily, P-loop containing nucleoside triphosphate hydrolase, Small GTP-binding protein domain		208	other	regulate cell growth, proliferation and differentiation
g5287.t2_1	Maf1 regulator	GO:0016480	Repressor of RNA polymerase III transcription Maf1		529	other	negative regulator of RNA polymerase III / in response to DNA damage, oxidative stress, growth to stationary phase, treatment with rapamycin or chlorpromazine, and blocking of the secretory pathway
g530.t2_1	ATP synthase alpha/beta family, nucleotide-binding domain, ATP synthase alpha/beta family, beta-barrel domain, ATP synthase alpha/beta chain, C terminal domain	GO:0005524|GO:0015991|GO:0016820|GO:0033178|GO:0015992|GO:0046034|GO:0015986|GO:0045261|GO:0046933|GO:0046961	ATPase, F1/V1/A1 complex, alpha/beta subunit, nucleotide-binding domain, ATPase, F1/V1/A1 complex, alpha/beta subunit, C-terminal, ATP synthase subunit alpha-like domain, ATPase, alpha/beta subunit, nucleotide-binding domain, active site, P-loop containing nucleoside triphosphate hydrolase, ATPase, F1 complex alpha/beta subunit, N-terminal domain, ATPase, F1 complex, alpha subunit	KEGG: 00190+3.6.3.14|KEGG: 00195+3.6.3.14|MetaCyc: PWY-7219, KEGG: 00190+3.6.3.14|KEGG: 00195+3.6.3.14|MetaCyc: PWY-7219|Reactome: R-HSA-1268020|Reactome: R-HSA-163210	616	other	ATPase
g5309	RTA1 like protein	GO:0006950|GO:0016021	RTA-like protein		111	other	bind to the toxic substance, and thus prevent toxicity
g5332	short chain dehydrogenase		Short-chain dehydrogenase/reductase SDR, NAD(P)-binding domain		118	other	dehydrogenases/reductases family
g5394	Methyltransferase domain		S-adenosyl-L-methionine-dependent methyltransferase		296	other	transfers methyl groups to proteins, small molecules, lipids, and nucleic acids
g5403	Major Facilitator Superfamily	GO:0016021|GO:0055085	Major facilitator superfamily domain, Major facilitator superfamily		458	other	transporter
g5503.t2_1	Adenylosuccinate synthetase	GO:0004019|GO:0005525|GO:0006164|GO:0005525	Adenylosuccinate synthetase, Adenylosuccinate synthase, GTP-binding site, P-loop containing nucleoside triphosphate hydrolase, Adenylosuccinate synthase, active site	KEGG: 00230+6.3.4.4|KEGG: 00250+6.3.4.4|MetaCyc: PWY-7219|Reactome: R-HSA-73817	426	other	purine biosynthesis,
g5539	Major Facilitator Superfamily	GO:0016021|GO:0055085	Major facilitator superfamily domain, Major facilitator superfamily		549	other	transporter
g5558.t2_1	4F5 protein family, Zinc-binding		Uncharacterised protein family SERF, At2g23090-like	Reactome: R-HSA-212436	110	other	unknown
g5614.t2_1	Aminotransferase class I and II	GO:0003824|GO:0009058|GO:0030170	Pyridoxal phosphate-dependent transferase, major region, subdomain 1, Pyridoxal phosphate-dependent transferase, major region, subdomain 2, Aminotransferase, class I/classII, Pyridoxal phosphate-dependent transferase		481	other	the active form of vitamin B6 / acting as a coenzyme in a multitude of reactions, including decarboxylation, deamination and transamination
g5617.t2_1	Domain of unknown function DUF21		Domain of unknown function DUF21		1157	other	unknown
g5618.t2_1	ADP-ribosylation factor family	GO:0005525|GO:0005525|GO:0005622|GO:0007264	Small GTP-binding protein domain, Small GTPase superfamily, ARF type, P-loop containing nucleoside triphosphate hydrolase, Small GTPase superfamily, ARF/SAR type		170	other	signaling cascades
g5629.t2_1	Thioredoxin-like		Thioredoxin-like fold		360	other	regulate the activity of target proteins through changes in the redox state of thiol groups
g5650.t2_1	WD domain, G-beta repeat	GO:0005515	WD40 repeat, WD40/YVTN repeat-like-containing domain, WD40-repeat-containing domain		366	other	signal transduction and transcription regulation to cell cycle control and apoptosis
g5661.t2_1	Variant SH3 domain	GO:0005515	SH3 domain		580	other	great variety of intracellular or membrane-associated proteins
g5682.t2_1	Bromodomain	GO:0005515	Bromodomain, Bromodomain, conserved site		1791	other	DNA-binding proteins / may play a role in assembly or activity of multi-component complexes involved in transcriptional activation
g5711.t2_1	Cyclin, C-terminal domain, Cyclin, N-terminal domain	GO:0005634	Cyclin-like, Cyclin, N-terminal, Cyclin, C-terminal domain		590	other	cell cycle
g5726.t2_1	Sterol-sensing domain of SREBP cleavage-activation	GO:0000139|GO:0005789|GO:0008203|GO:0015485|GO:0032933|GO:0005515	Sterol regulatory element-binding protein cleavage-activating protein, WD40/YVTN repeat-like-containing domain, Quinoprotein alcohol dehydrogenase-like superfamily, Sterol-sensing domain	Reactome: R-HSA-1655829	1362	other	required for cholesterol and lipid homeostasis
g5728.t2_1			JmjC domain, Zinc finger, RING/FYVE/PHD-type, Zinc finger, RING-type, conserved site		1535	other	regulate chromatin remodelling
g573	short chain dehydrogenase		NAD(P)-binding domain, Short-chain dehydrogenase/reductase SDR		314	other	dehydrogenase/reductase
g577	Bestrophin, RFP-TM, chloride channel		Bestrophin/UPF0187	Reactome: R-HSA-2672351	190	other	chloride channels, indicating a direct role for bestrophin in generating the light peak
g578	Bestrophin, RFP-TM, chloride channel	GO:0005515	Quinoprotein alcohol dehydrogenase-like superfamily, WD40/YVTN repeat-like-containing domain, Bestrophin/UPF0187, WD40 repeat	Reactome: R-HSA-2672351	340	other	chloride channels
g579	WD domain, G-beta repeat	GO:0005515	WD40 repeat, WD40-repeat-containing domain, U4/U6 small nuclear ribonucleoprotein Prp4, WD40/YVTN repeat-like-containing domain	Reactome: R-HSA-72163	158	other	signal transduction and transcription regulation to cell cycle control and apoptosis
g5794.t2_1	Putative cyclase	GO:0004061|GO:0019441	Kynurenine formamidase	KEGG: 00380+3.5.1.9|KEGG: 00630+3.5.1.9|MetaCyc: PWY-5651|MetaCyc: PWY-6309|MetaCyc: PWY-7717|MetaCyc: PWY-7733|MetaCyc: PWY-7734	344	other	tryptophan catabolic process to kynurenine / elimination of toxic metabolites
g5797.t2_1	TLC domain	GO:0016021	TRAM/LAG1/CLN8 homology domain		526	other	ceramide synthesis / lipid trafficking, metabolism, or sensing
g580			NAD(P)-binding domain		356	other	multiple
g5803.t2_1			LysM domain		759	other	variety of enzymes involved in bacterial cell wall degradation
g5812.t2_1			Peroxisomal targeting signal 1 receptor family		352	other	essential role in peroxisomal protein import
g5849.t2_1	Meiotically up-regulated gene 113				660	other	meiotic cell cycle / Localizes to the barrier septum and cell tip
g589	Haloacid dehalogenase-like hydrolase		HAD-like domain		277	other	multitude of cellular processes / from amino acid biosynthesis to detoxification
g5925.t2_1		GO:0005515	Leucine-rich repeat domain, L domain-like, F-box domain		365	other	protein-protein interactions / including signal transduction, cell adhesion, DNA repair, recombination, transcription, RNA processing, disease resistance, apoptosis, and the immune response
g5942			Major facilitator superfamily domain		503	other	transporter
g5945		GO:0005506|GO:0016702|GO:0055114	Intradiol ring-cleavage dioxygenase, core		239	other	roles in the degradation of aromatic compounds
g5962	Mitochondrial carrier protein		Mitochondrial substrate/solute carrier, Mitochondrial carrier domain		347	other	mt transmembrane proteins involved in energy transfer
g5964	Major Facilitator Superfamily	GO:0016021|GO:0055085	Major facilitator superfamily, Major facilitator superfamily domain		358	other	transporter
g5966	Enoyl-(Acyl carrier protein) reductase		NAD(P)-binding domain, Short-chain dehydrogenase/reductase SDR		239	other	dehydrogenase/reductase
g5968	Pirin C-terminal cupin domain, Pirin		RmlC-like jelly roll fold, RmlC-like cupin domain, Pirin, Pirin, C-terminal domain, Pirin, N-terminal domain		313	other	dTDP-sugar isomerase enzyme involved in the synthesis of L-rhamnose, a saccharide required for the virulence of some pathogenic bacteria
g5980	Fructose-bisphosphate aldolase class-II	GO:0005975|GO:0008270|GO:0016832|GO:0003824	Ketose-bisphosphate aldolase, class-II, Aldolase-type TIM barrel		287	other	aldehyde-lyase activity / carbohydrate metabolic process
g6098.t2_1	HAD-hyrolase-like, Haloacid dehalogenase-like hydrolase		HAD-like domain, HAD-superfamily hydrolase, subfamily IIA, HAD-superfamily hydrolase, subfamily IIA, CECR5		373	other	multitude of cellular processes / from amino acid biosynthesis to detoxification
g6100.t2_1	mRNA capping enzyme, beta chain	GO:0004651	mRNA triphosphatase Cet1-like, CYTH-like domain	MetaCyc: PWY-7375, Reactome: R-HSA-196819	270	other	RNA processing/ mRNA cap formation
g6114.t2_1	Annexin	GO:0005509|GO:0005544	Annexin repeat, conserved site, Annexin repeat		407	other	lipocortins: are a family of proteins that bind to phospholipids in a calcium-dependent manner / inhibition of phospholipase activity, exocytosis and endoctyosis, signal transduction, organisation of the extracellular matrix, resistance to reactive oxygen species and DNA replication
g6167		GO:0008152|GO:0016846	Glutathione-dependent formaldehyde-activating enzyme/centromere protein V, Mss4-like	KEGG: 00680+4.4.1.22|MetaCyc: PWY-1801	74	other	centromere protein V, a kinetochore protein
g6187.t2_1		GO:0005488	HEAT, type 2, Armadillo-like helical, Armadillo-type fold		1396	other	protein-protein interaction surface / intracellular transport processes
g6203.t2_1	Acetyltransferase (GNAT) domain	GO:0008080	GNAT domain, Acyl-CoA N-acyltransferase		259	other	various functions from bacterial antibiotic resistance to mammalian circadian rhythm and chromatin remodeling
g6306.t2_1	Spc97 / Spc98 family	GO:0000226|GO:0000922|GO:0005815|GO:0007020|GO:0043015	Gamma-tubulin complex component protein	Reactome: R-HSA-380270|Reactome: R-HSA-380320	940	other	microtubule organizing centres / spindle pole body
g6312.t2_1	ABC1 family		UbiB domain, Protein kinase-like domain		714	other	required for ubiquinone (CoQ) biosynthesis
g6314.t2_1		GO:0000981|GO:0005634|GO:0006355|GO:0008270	Zn(2)-C6 fungal-type DNA-binding domain		256	other	transcription factor
g6409.t2_1	RNA polymerase Rpb2, domain 2, RNA polymerase beta subunit, RNA polymerase Rpb2, domain 6, RNA polymerase I, Rpa2 specific domain, RNA polymerase Rpb2, domain 3, RNA polymerase Rpb2, domain 7	GO:0003899|GO:0003677|GO:0003899|GO:0006351|GO:0003899|GO:0005634|GO:0006351|GO:0003899|GO:0006351|GO:0032549	RNA polymerase Rpb2, OB-fold, RNA polymerase Rpb2, domain 2, RNA polymerase, beta subunit, protrusion, DNA-directed RNA polymerase, subunit 2, domain 6, DNA-directed RNA polymerase I subunit RPA2, domain 4, RNA polymerase Rpb2, domain 3, DNA-directed RNA polymerase, subunit 2, RNA polymerase, beta subunit, conserved site, RNA polymerase Rpb2, domain 7	KEGG: 00230+2.7.7.6|KEGG: 00240+2.7.7.6, KEGG: 00230+2.7.7.6|KEGG: 00240+2.7.7.6|Reactome: R-HSA-427413|Reactome: R-HSA-5250924|Reactome: R-HSA-73762|Reactome: R-HSA-73772|Reactome: R-HSA-73777|Reactome: R-HSA-73863	1255	other	transcription/ DNA-dependent polymerisation of RNA.
g6436.t2_1	SNARE associated Golgi protein	GO:0016021	Transmembrane protein TMEM64/TMEM41, SNARE associated Golgi protein		302	other	vesicle mediated transporte
g6453.t2_1	Cid1 family poly A polymerase, Nucleotidyltransferase domain	GO:0016779	PAP/25A-associated, Polymerase, nucleotidyl transferase domain		678	other	poly(A) polymerases and has been shown to have polynucleotide adenylyltransferase activity
g648.t2_1	Protein phosphatase 2A regulatory B subunit (B56 family)	GO:0000159|GO:0007165|GO:0008601|GO:0005488	Protein phosphatase 2A, regulatory B subunit, B56, Armadillo-type fold	Reactome: R-HSA-195253|Reactome: R-HSA-196299|Reactome: R-HSA-2467813|Reactome: R-HSA-2500257|Reactome: R-HSA-389513|Reactome: R-HSA-432142|Reactome: R-HSA-4641262|Reactome: R-HSA-5339716|Reactome: R-HSA-5358747|Reactome: R-HSA-5358749|Reactome: R-HSA-5358751|Reactome: R-HSA-5358752|Reactome: R-HSA-5467337|Reactome: R-HSA-5467340|Reactome: R-HSA-5467348|Reactome: R-HSA-5663220|Reactome: R-HSA-567…	887	other	regulates multiple aspects of cell growth and metabolism
g649.t2_1	RQC domain, DEAD/DEAH box helicase, Helicase conserved C-terminal domain, HRDC domain, RecQ zinc-binding	GO:0006260|GO:0006281|GO:0043140|GO:0003676|GO:0005524|GO:0000166|GO:0003824|GO:0044237|GO:0006310|GO:0008026|GO:0003676|GO:0005622|GO:0003676|GO:0005524|GO:0008026	P-loop containing nucleoside triphosphate hydrolase, RQC domain, DEAD/DEAH box helicase domain, HRDC-like, DNA helicase, ATP-dependent, RecQ type, Winged helix-turn-helix DNA-binding domain, Helicase, C-terminal, HRDC domain, Helicase superfamily 1/2, ATP-binding domain, ATP-dependent DNA helicase RecQ, zinc-binding domain, DNA/RNA helicase, ATP-dependent, DEAH-box type, conserved site	Reactome: R-HSA-3108214|Reactome: R-HSA-5685938|Reactome: R-HSA-5685942|Reactome: R-HSA-5693554|Reactome: R-HSA-5693568|Reactome: R-HSA-5693579|Reactome: R-HSA-5693607|Reactome: R-HSA-5693616|Reactome: R-HSA-6804756|Reactome: R-HSA-69473	1348	other	helicase
g6513.t2_1	Bacterial low temperature requirement A protein (LtrA)		Low temperature requirement A		484	other	unknown
g657.t2_1	Prefoldin subunit	GO:0006457|GO:0016272|GO:0051082	Prefoldin, Prefoldin beta-like	Reactome: R-HSA-389957	218	other	protein folding
g6610.t2_1	Phosphoribulokinase / Uridine kinase family	GO:0005524|GO:0008152|GO:0016301|GO:0019359|GO:0050262	P-loop containing nucleoside triphosphate hydrolase, Phosphoribulokinase/uridine kinase, Nicotinamide riboside kinase	KEGG: 00040+2.7.1.17|KEGG: 00760+2.7.1.173+2.7.1.22|MetaCyc: PWY-5381	291	other	pyrimidine salvage pathway
g673	Domain of unknown function (DUF3425)		Protein of unknown function DUF3425		87	other	unknown
g695.t2_1	Pyridoxamine 5'-phosphate oxidase, Vacuolar sorting protein 39 domain 1, Region in Clathrin and VPS, Vacuolar sorting protein 39 domain 2, Dihydrouridine synthase (Dus)	GO:0010181|GO:0016491|GO:0055114|GO:0006886|GO:0016192|GO:0010181|GO:0016192|GO:0030897|GO:0097576|GO:0008033|GO:0017150|GO:0050660|GO:0055114|GO:0003824	Citron homology (CNH) domain, FMN-binding split barrel, Clathrin, heavy chain/VPS, 7-fold repeat, Pyridoxamine 5'-phosphate oxidase, Alr4036 family, FMN-binding domain, VAM6/VPS39 family, Vacuolar sorting protein 39/Transforming growth factor beta receptor-associated domain 1, tRNA-dihydrouridine synthase, conserved site, Aldolase-type TIM barrel, Vacuolar sorting protein 39/Transforming growth f…		2212	other	regulatory domain and could be involved in macromolecular interactions
g707					95	other
g709		GO:0000786|GO:0003677|GO:0046982	Histone H3/CENP-A, Histone-fold		218	other	nucleosome assembly / centromere
g739.t2_1	SWIB/MDM2 domain	GO:0005515	SWIB domain, SWIB/MDM2 domain	Reactome: R-HSA-3214858	864	other	ATP-dependent chromatin-remodelling proteins that facilitate transcription activation/ oncoprotein that acts as a cellular inhibitor of the p53 tumour suppressor
g743.t2_1	Histone acetyltransferases subunit 3		Histone acetyltransferases subunit 3	Reactome: R-HSA-3214847	893	other	key role in linking histone acetyltransferase-containing complexes to p53 (tumour suppressor protein) thereby regulating p53 acetylation, stability and transcriptional activation following DNA damage
g778.t2_1	Eukaryotic mitochondrial regulator protein		Ribosomal protein S35, mitochondrial		317	other	ribosome constituent / translation
g781.t2_1	MBOAT, membrane-bound O-acyltransferase family		Membrane bound O-acyl transferase, MBOAT		225	other	membrane proteins contains a variety of acyltransferase enzymes
g895	Bestrophin, RFP-TM, chloride channel		Bestrophin/UPF0187	Reactome: R-HSA-2672351	81	other	chloride channels, indicating a direct role for bestrophin in generating the light peak
g911	UBA/TS-N domain	GO:0005515	Ubiquitin-associated domain, UBA-like		463	other	ubiquitin/proteasome pathway, DNA excision-repair, and cell signalling via protein kinases

## Sheet: T5-Umay
Umay	Orphan genes with domains assigned
gene_id	PFAM	GOterms	IPR_description	Pathway	prot_length	CATEGORY	function
um00250			RlpA-like protein, double-psi beta-barrel domain		311	secretome	Lytic activity
um01513	Lytic transglycolase		Expansin/pollen allergen, DPBB domain, RlpA-like protein, double-psi beta-barrel domain		727	secretome	Lytic activity
um02809	Kelch motif, Domain of unknown function (DUF1929)	GO:0005515	Immunoglobulin E-set, Kelch repeat type 1, Galactose oxidase/kelch, beta-propeller, Galactose oxidase, beta-propeller, Immunoglobulin-like fold, Domain of unknown function DUF1929		621	secretome/cazyme	galactose oxidase: catalyses the stereospecific oxidation of primary alcohols to their corresponding aldehyde // Immunoglobulin E-set : virulence factor in bacteria
um11111	Multicopper oxidase, Multicopper oxidase, Multicopper oxidase	GO:0005507|GO:0005507|GO:0016491|GO:0055114|GO:0016491|GO:0055114	Multicopper oxidase, type 3, Cupredoxin, Multicopper oxidase, type 2, Multicopper oxidase, type 1		626	secretome	laccase: oxidizes different phenols and diamines
um11112	GMC oxidoreductase, GMC oxidoreductase	GO:0016614|GO:0050660|GO:0055114|GO:0016491|GO:0055114|GO:0016614|GO:0055114	Glucose-methanol-choline oxidoreductase, N-terminal, FAD/NAD(P)-binding domain, Glucose-methanol-choline oxidoreductase, C-terminal, Glucose-methanol-choline oxidoreductase	Reactome: R-HSA-6798163, KEGG: 00260+1.2.1.8+1.1.99.1|MetaCyc: PWY-3722|MetaCyc: PWY-7494|Reactome: R-HSA-6798163	598	secretome/cazyme	oxidoreductase activity/ glucose dehydrogenase, choline dehydrogenase and alcohol dehydrogenase
um01442	MAPEG family		Membrane-associated, eicosanoid/glutathione metabolism (MAPEG) protein, Membrane associated eicosanoid/glutathione metabolism-like domain		147	other	Membrane Associated Proteins in Eicosanoid and Glutathione metabolism
um01637-B		GO:0006810	Longin domain, Longin-like domain	Reactome: R-HSA-204005	70	other	vesicle mediate transport
um02818	ABC transporter transmembrane region, ABC transporter	GO:0005524|GO:0006810|GO:0016021|GO:0042626|GO:0055085|GO:0005524|GO:0016887	P-loop containing nucleoside triphosphate hydrolase, ABC transporter type 1, transmembrane domain, AAA+ ATPase domain, ABC transporter-like		524	other	ABC transporter
um03113		GO:0005488	Armadillo-type fold		1675	other	binding large substrates such as proteins and nucleic acids
um03129			Aquaporin-like	Reactome: R-HSA-432047	577	other	transmembrane channels (water, small carbohydrate (e.g., glycerol), urea, NH3, CO2 and possibly ion transport, by an energy independent mechanism)
um03168-B	Protein of unknown function (DUF3128)		Protein of unknown function DUF3128		137	other	unknown
um03394	Protein of unknown function (DUF3505)		Protein of unknown function DUF3505		943	other	unknown
um03612	Major Facilitator Superfamily	GO:0016021|GO:0055085	Major facilitator superfamily, Major facilitator superfamily domain		197	other	transport
um03726-A	Cyclophilin type peptidyl-prolyl cis-trans isomerase/CLD	GO:0000413|GO:0003755|GO:0006457|GO:0003755|GO:0006457	Cyclophilin-like domain, Cyclophilin-type peptidyl-prolyl cis-trans isomerase domain, Cyclophilin-type peptidyl-prolyl cis-trans isomerase, Cyclophilin-type peptidyl-prolyl cis-trans isomerase, conserved site		162	other	protein folding by catalysing the cis-trans isomerisation
um03869	Protein of unknown function (DUF3505)		Protein of unknown function DUF3505		923	other	unknown
um04094	Protein of unknown function (DUF3505)		Protein of unknown function DUF3505		420	other	unknown
um04095	Male sterility protein, AMP-binding enzyme	GO:0003824|GO:0008152|GO:0031177	Male sterility, NAD-binding, AMP-binding, conserved site, Phosphopantetheine binding ACP domain, NAD(P)-binding domain, AMP-dependent synthetase/ligase, Polyketide synthase, phosphopantetheine-binding domain	Reactome: R-HSA-8848584, Reactome: R-HSA-163765|Reactome: R-HSA-199220|Reactome: R-HSA-2426168|Reactome: R-HSA-75105	1162	other	fatty acyl reductase in the formation of pollen wall/synthesis of fatty acids/ secondary metabolite synthesis
um04097	Acyl transferase domain, Polyketide synthase dehydratase	GO:0008152|GO:0016740|GO:0008152|GO:0003824|GO:0008152	Polyketide synthase, acyl transferase domain, Acyl transferase, Acyl transferase domain, Acyl transferase/acyl hydrolase/lysophospholipase, Polyketide synthase, dehydratase domain, Malonyl-CoA ACP transacylase, ACP-binding	Reactome: R-HSA-163765|Reactome: R-HSA-199220|Reactome: R-HSA-2426168|Reactome: R-HSA-75105	734	other	fatty acid synthase/secondary metabolite synthesis / biosynthesis of patulin and conidial green pigment synthase
um04101	Myb-like DNA-binding domain, Myb-like DNA-binding domain	GO:0003677	SANT/Myb domain, Myb domain, Homeodomain-like		609	other	retroviral oncogene/ nuclear DNA-binding proteins
um04105	Ketoacyl-synthetase C-terminal extension, Thioesterase domain, Beta-ketoacyl synthase, C-terminal domain, Phosphopantetheine attachment site, Beta-ketoacyl synthase, N-terminal domain, Polyketide synthase dehydratase	GO:0003824|GO:0008152|GO:0009058|GO:0016788	Thiolase-like, Alpha/Beta hydrolase fold, Phosphopantetheine attachment site, Polyketide synthase, beta-ketoacyl synthase domain, Ketoacyl-synthetase, C-terminal extension, Beta-ketoacyl synthase, active site, Thioesterase, Phosphopantetheine binding ACP domain, Beta-ketoacyl synthase, C-terminal, Beta-ketoacyl synthase, N-terminal, Polyketide synthase, dehydratase domain	Reactome: R-HSA-163765|Reactome: R-HSA-199220|Reactome: R-HSA-2426168|Reactome: R-HSA-75105, Reactome: R-HSA-75105	1729	other	fatty acid synthase / swinging arm' for the attachment of activated fatty acid and amino-acid groups
um04107	Phenol hydroxylase, C-terminal dimerisation domain, FAD binding domain	GO:0016491|GO:0055114|GO:0071949	FAD/NAD(P)-binding domain, Phenol hydroxylase, C-terminal dimerisation domain, FAD-binding domain, Thioredoxin-like fold		700	other	Flavoprotein pyridine nucleotide cytochrome reductases / ferredoxin/thioredoxin system, the NADP/thioredoxin system, and the glutathione/glutaredoxin system
um04486	Protein of unknown function (DUF3505)		NAD(P)-binding domain, Protein of unknown function DUF3505		1144	other	unknown
um05074	Cytochrome P450	GO:0016705|GO:0055114|GO:0005506|GO:0016705|GO:0020037|GO:0055114	Cytochrome P450, conserved site, Cytochrome P450		535	other	detoxification / secondary metabolite
um05076	Lyase, Adenylosuccinate lyase C-terminus	GO:0003824	Fumarase/histidase, N-terminal, Adenylosuccinate lyase C-terminal, L-Aspartase-like, Fumarate lyase, N-terminal, Fumarate lyase family	KEGG: 00230+4.3.2.2|KEGG: 00250+4.3.2.2|MetaCyc: PWY-6123|MetaCyc: PWY-6124|MetaCyc: PWY-7219|MetaCyc: PWY-7234|Reactome: R-HSA-73817	484	other	Fumarase/histidase/ aromatic acids catabolism/ synthesis of purine nucleotides
um05079	Mitochondrial carrier protein		Mitochondrial substrate/solute carrier, Mitochondrial carrier domain		299	other	energy transfer
um05080	Helix-loop-helix DNA-binding domain	GO:0046983	Myc-type, basic helix-loop-helix (bHLH) domain		366	other	sequence specific DNA- binding proteins that act as transcription factors
um05437	Protein of unknown function (DUF4246)		Protein of unknown function DUF4246		618	other	unknown
um05798	Starter unit:ACP transacylase in aflatoxin biosynthesis		Starter unit:ACP transacylase		488	other	Nonreducing polyketide synthases
um05977	Protein of unknown function (DUF3505)		Protein of unknown function DUF3505		118	other	unknown
um06458	Domain of unknown function (DUF4451)		Protein of unknown function DUF4451		740	other	unknown
um06474	Protein of unknown function (DUF3505)		Protein of unknown function DUF3505		190	other	unknown
um06506	Protein of unknown function (DUF3505)		Protein of unknown function DUF3505		960	other	unknown
um10980	Protein of unknown function (DUF3505)		Protein of unknown function DUF3505		739	other	unknown
um11065	Protein of unknown function (DUF3505)		Protein of unknown function DUF3505		197	other	unknown
um11110	Fungal Zn(2)-Cys(6) binuclear cluster domain	GO:0000981|GO:0005634|GO:0006355|GO:0008270	Zn(2)-C6 fungal-type DNA-binding domain		1006	other	fungal transcriptional regulatory proteins
um11528	Pyridine nucleotide-disulphide oxidoreductase	GO:0016491|GO:0055114	FAD/NAD(P)-binding domain		412	other	pyridine nucleotide-disulphide oxidoreductases
um11603		GO:0003735|GO:0006412|GO:0015935	Ribosomal protein S2, eukaryotic/archaeal, Ribosomal protein S2, flavodoxin-like domain	Reactome: R-HSA-156827|Reactome: R-HSA-156902|Reactome: R-HSA-1799339|Reactome: R-HSA-192823|Reactome: R-HSA-2408557|Reactome: R-HSA-6791226|Reactome: R-HSA-72649|Reactome: R-HSA-72689|Reactome: R-HSA-72695|Reactome: R-HSA-72702|Reactome: R-HSA-72706|Reactome: R-HSA-72764|Reactome: R-HSA-975956|Reactome: R-HSA-975957	171	other	assembly and/or stability of the 40S ribosomal subunit / NAD(P)H dehydrogenase (quinone)/ protect cells against damage by free radicals and reactive oxygen species
um11766		GO:0016627|GO:0055114	Acyl-CoA dehydrogenase/oxidase C-terminal		202	other	peroxisomal beta-oxidation of fatty acids
um11776	Transferase family	GO:0016747	Chloramphenicol acetyltransferase-like domain, Transferase	Reactome: R-HSA-389661	451	other	inactivation of the antibiotic
um11778	PrpF protein		PrpF protein		434	other	isomerise trans-aconitate to cis-aconitate
um11950			NAD(P)-binding domain		243	other	multiple
um12076	DEAD/DEAH box helicase	GO:0003676|GO:0005524	Helicase superfamily 1/2, ATP-binding domain, P-loop containing nucleoside triphosphate hydrolase, DEAD/DEAH box helicase domain		369	other	helicase
um12299	Glyoxalase/Bleomycin resistance protein/Dioxygenase superfamily		Glyoxalase/Bleomycin resistance protein/Dihydroxybiphenyl dioxygenase, Glyoxalase/fosfomycin resistance/dioxygenase domain		178	other	aromatic compound catabolic process
um00753		GO:0006281	Stress protein Ddr48		250	other	DNA repair and in response to antifungal drug exposure
um00829	MAPEG family		Membrane-associated, eicosanoid/glutathione metabolism (MAPEG) protein, Membrane associated eicosanoid/glutathione metabolism-like domain		147	other	Membrane Associated Proteins in Eicosanoid and Glutathione metabolism
um00830	NmrA-like family		NAD(P)-binding domain, NmrA-like domain	Reactome: R-HSA-70635	304	other	negative transcriptional regulator/system controlling nitrogen metabolite repression in fungi
um01037	pinin/SDK/memA/ protein conserved region		Pinin/SDK/MemA protein		146	other	Regulating protein-protein intereaction: Pinin/SDK anchoring intermediate filaments to the desmosomal plaque / SDK2/3 dynamically localised nuclear protein thought to be involved in modulation of alternative pre-mRNA splicing / MemA tumour marker preferentially expressed in human melanoma cell lines
um01441	NmrA-like family		NmrA-like domain, NAD(P)-binding domain	Reactome: R-HSA-70635	304	other	negative transcriptional regulator/system controlling nitrogen metabolite repression in fungi

## Sheet: T6-Mpen
Mpen	Orphan genes with domains assigned
gene_id	PFAM	GOterms	IPR_description	Pathway	prot_length	CATEGORY	function
mp01689	Glycosyl hydrolase family 47	GO:0004571|GO:0005509|GO:0016020	Glycoside hydrolase family 47	KEGG: 00510+3.2.1.113|KEGG: 00513+3.2.1.113	142	effector	Glycosil Hydrolase: GH47 α-mannosidase, Involved in the synthesis of glycoproteins
mp02610	Alginate lyase	GO:0016829|GO:0042597	Chondroitin AC/alginate lyase, Alginate lyase domain	Reactome: R-HSA-2022923, KEGG: 00051+4.2.2.3|MetaCyc: PWY-6986	416	secretome	Chondroitin AC/alginate lyase. Pectin and pectate lyases / glycosaminoglycans lyases
mp02630	Polysaccharide deacetylase	GO:0005975|GO:0016810|GO:0003824|GO:0005975	NodB homology domain, Glycoside hydrolase/deacetylase, beta/alpha-barrel		304	cazyme/secretome	NodB homology domain, Glycoside hydrolase/deacetylase. CE4 family: metal-dependent deacetylation of O- and N- acetylated polysaccharides, such as chitin, peptidoglycan, and acetylxylan
mp03440	Tannase and feruloyl esterase		Tannase/feruloyl esterase, Alpha/Beta hydrolase fold	MetaCyc: PWY-6784	623	secretome/lipase	Tannase/feruloyl esterase, lipase. Tannase hydrolyzes the ester bonds of tannic acid, to produce gallic acid and glucose / plant polyphenol degradation which have high antimicrobial activity /// Feruloyl esterase hydrolyze the ester linkages of ferulic acid and diferulic acid (diFA) present in plant cell walls (xylans and pectins)
mp05348	Lytic transglycolase		RlpA-like protein, double-psi beta-barrel domain		699	secretome	RlpA-like protein, Lytic transglycolase. Murein degrading transglycosylase enzyme which plays an important role in the controlled growth of the stress-bearing sacculus of Escherichia coli
mp05726	Fasciclin domain		FAS1 domain		214	secretome	FAS1/fasciclin. cell adhesion domain (secreted and GPI-anchored proteins)
mp05729		GO:0016829|GO:0042597	Chondroitin AC/alginate lyase, Alginate lyase domain	Reactome: R-HSA-2022923, KEGG: 00051+4.2.2.3|MetaCyc: PWY-6986	399	secretome	Chondroitin AC/alginate lyase. Pectin and pectate lyases / glycosaminoglycans lyases
mp05747	Alpha galactosidase A	GO:0003824|GO:0004553|GO:0005975	Aldolase-type TIM barrel, Glycoside hydrolase family 27/36, conserved site, Glycoside hydrolase, family 27, Glycosyl hydrolase, all-beta, Glycoside hydrolase superfamily	KEGG: 00052+3.2.1.22|KEGG: 00561+3.2.1.22|KEGG: 00600+3.2.1.22|KEGG: 00603+3.2.1.22|MetaCyc: PWY-6527	410	secretome/cazyme	Glycosil Hydrolase: GH27/36, Alpha galactosidase A, Aldolase-type TIM barrel. Starch phosphorylase/ hydrolyseis of the terminal alpha-galactosyl moieties from glycolipids and glycoproteins
mp00836	Inner centromere protein, ARK binding region		Inner centromere protein, ARK-binding domain	Reactome: R-HSA-2467813|Reactome: R-HSA-2500257|Reactome: R-HSA-4615885|Reactome: R-HSA-5663220|Reactome: R-HSA-68877	204	other	cell division
mp00907	SET domain	GO:0005515	SET domain		298	other	regulation of transcription
mp00938	A49-like RNA polymerase I associated factor	GO:0003677|GO:0003899|GO:0005634|GO:0006351	RNA polymerase I associated factor, A49-like	Reactome: R-HSA-427413|Reactome: R-HSA-5250924|Reactome: R-HSA-73762|Reactome: R-HSA-73772|Reactome: R-HSA-73777|Reactome: R-HSA-73863	135	other	transcription
mp00965		GO:0003824	Pyridoxal phosphate-dependent transferase, Pyridoxal phosphate-dependent transferase, major region, subdomain 2		79	other	aa biosynthesis
mp01186	Fes/CIP4, and EFC/F-BAR homology domain		FCH domain		130	other	signaling
mp01262	Protein kinase domain	GO:0004672|GO:0005524|GO:0006468|GO:0005524	Protein kinase domain, Protein kinase-like domain, Protein kinase, ATP binding site		203	other	Protein phosphorylation, which plays a key role in most cellular activities
mp01358		GO:0005198|GO:0006886|GO:0016192|GO:0030130|GO:0030132	Clathrin, heavy chain, linker/propeller domain, Clathrin, heavy chain, propeller, N-terminal	Reactome: R-HSA-190873|Reactome: R-HSA-196025|Reactome: R-HSA-3928665	60	other	intracellular protein transport
mp01571	Nucleoporin FG repeat region		Nucleoporin FG repeat		175	other	nuclear transport
mp01699	Fungal Zn(2)-Cys(6) binuclear cluster domain	GO:0000981|GO:0005634|GO:0006355|GO:0008270	Zn(2)-C6 fungal-type DNA-binding domain		192	other	regulation of transcription
mp01707	AMP-binding enzyme, Acetyl-coenzyme A synthetase N-terminus	GO:0003824|GO:0008152	AMP-dependent synthetase/ligase, Acetyl-coenzyme A synthetase, N-terminal domain	KEGG: 00010+6.2.1.1|KEGG: 00620+6.2.1.1|KEGG: 00640+6.2.1.1|KEGG: 00680+6.2.1.1|KEGG: 00720+6.2.1.1|MetaCyc: PWY-6672|MetaCyc: PWY-7118	233	other	catalitic
mp01713	Phosphoribosyl transferase domain	GO:0009116|GO:0004588|GO:0006221|GO:0004588	Phosphoribosyltransferase domain, Orotate phosphoribosyltransferase, Orotate phosphoribosyl transferase domain, Phosphoribosyltransferase-like	KEGG: 00240+2.4.2.10|KEGG: 00983+2.4.2.10|MetaCyc: PWY-5686|Reactome: R-HSA-500753	254	other	biosynthesis of nucleotides
mp01749	short chain dehydrogenase		NAD(P)-binding domain, Short-chain dehydrogenase/reductase SDR		278	other	lipase
mp01807		GO:0005515	Periodic tryptophan protein 2, WD40/YVTN repeat-like-containing domain	Reactome: R-HSA-6790901|Reactome: R-HSA-6791226	159	other	regulation of transcription
mp02659		GO:0003779	WH2 domain		160	other	regulation of the cytoskeleton
mp02802		GO:0019825|GO:0020037	Globin/Protoglobin		156	other	transporting oxygen
mp02934	Sugar (and other) transporter	GO:0016021|GO:0022857|GO:0055085	Major facilitator superfamily domain, Major facilitator, sugar transporter-like		172	other	sugar transmembrane transport
mp02979	Ribosomal RNA adenine dimethylase		Ribosomal RNA adenine methyltransferase KsgA/Erm, S-adenosyl-L-methionine-dependent methyltransferase		122	other	rRNA processing
mp03163	Enoyl-(Acyl carrier protein) reductase		NAD(P)-binding domain		91	other	fatty acid biosynthesis
mp03422			Alpha/Beta hydrolase fold		119	other	lipase
mp03640			P-loop containing nucleoside triphosphate hydrolase		167	other	ATPase
mp04142	Mitochondrial carrier protein		Mitochondrial carrier domain, Mitochondrial substrate/solute carrier		77	other	mt transmembrane transport
mp04156	ABC transporter	GO:0005524|GO:0016887	P-loop containing nucleoside triphosphate hydrolase, ABC transporter-like, ABC transporter, conserved site, AAA+ ATPase domain		240	other	ABC transporter
mp04195			NAD(P)-binding domain		86	other	multiple
mp04256	Glutathione S-transferase, N-terminal domain	GO:0005515	Thioredoxin-like fold, Glutathione S-transferase, N-terminal		106	other	ATPase
mp04233	ATP synthase delta (OSCP) subunit	GO:0015986|GO:0046933	ATPase, OSCP/delta subunit, F1F0 ATP synthase OSCP/delta subunit, N-terminal domain	Reactome: R-HSA-163210	278	other	detoxification
mp04675	Ribonuclease III domain	GO:0004525|GO:0006396	Ribonuclease III domain		500	other	RNA-specific endonuclease/Dicer
mp04689	Gamma interferon inducible lysosomal thiol reductase (GILT)		Gamma interferon inducible lysosomal thiol reductase GILT	Reactome: R-HSA-2132295|Reactome: R-HSA-877300	315	other	disulphide bond reduction
mp04796	Helicase conserved C-terminal domain		P-loop containing nucleoside triphosphate hydrolase, Helicase, C-terminal		225	other	helicase
mp05174	RNA recognition motif. (a.k.a. RRM, RBD, or RNP domain)	GO:0003676|GO:0000166	RNA recognition motif domain, Nucleotide-binding alpha-beta plait domain		129	other	ribossomal
mp05234			Major facilitator superfamily domain		204	other	transporter of small solutes
mp05376	Choline/Carnitine o-acyltransferase	GO:0016746	Acyltransferase ChoActase/COT/CPT		216	other	acyl transfer
mp05382			High mobility group box domain		101	other	regulation of transcription
mp05394	Vacuolar protein sorting-associated protein 35	GO:0008565|GO:0015031|GO:0030904|GO:0042147	Vacuolar protein sorting-associated protein 35	Reactome: R-HSA-3238698	62	other	intracellular protein transport
mp05728	Alginate lyase	GO:0016829|GO:0042597	Chondroitin AC/alginate lyase, Alginate lyase domain	Reactome: R-HSA-2022923, KEGG: 00051+4.2.2.3|MetaCyc: PWY-6986	283	other	Glycosaminoglycans lyase
mp05743	Fungal Zn(2)-Cys(6) binuclear cluster domain, Fungal specific transcription factor domain	GO:0000981|GO:0005634|GO:0006355|GO:0008270|GO:0003677|GO:0005634|GO:0006351|GO:0008270	Zn(2)-C6 fungal-type DNA-binding domain, Transcription factor domain, fungi		513	other	regulation of transcription
mp06005	AFG1-like ATPase	GO:0005524	ATPase, AFG1-like		112	other	ATPase
mp06134		GO:0003333|GO:0015171|GO:0016020	Amino acid/polyamine transporter I		141	other	aa transport
mp06230	Isocitrate/isopropylmalate dehydrogenase	GO:0016616|GO:0055114	Isopropylmalate dehydrogenase-like domain	Reactome: R-HSA-71403	95	other	aa biosynthesis
mp06271	Elongation factor Tu C-terminal domain		Translation elongation factor EF1A/initiation factor IF2gamma, C-terminal, Translation elongation factor EFTu/EF1A, C-terminal		68	other	translation
mp06352	PAS fold		PAS fold-4		349	other	structural domain
mp06357	Ribosomal protein 60S L18 and 50S L18e	GO:0003735|GO:0005622|GO:0005840|GO:0006412	Ribosomal protein L18e/L15P, Ribosomal protein L18e	Reactome: R-HSA-156827|Reactome: R-HSA-156902|Reactome: R-HSA-1799339|Reactome: R-HSA-192823|Reactome: R-HSA-2408557|Reactome: R-HSA-6791226|Reactome: R-HSA-72689|Reactome: R-HSA-72706|Reactome: R-HSA-72764|Reactome: R-HSA-975956|Reactome: R-HSA-975957	111	other	ribossomal
mp00070	Ribosomal protein L41	GO:0003677|GO:0003899|GO:0006351|GO:0003735|GO:0005840|GO:0006412	RNA polymerase, subunit omega/K/RPB6, Archaeal RpoK/eukaryotic RPB6 RNA polymerase subunit, RNA polymerase subunit, RPB6/omega, Ribosomal protein L41	KEGG: 00230+2.7.7.6|KEGG: 00240+2.7.7.6|Reactome: R-HSA-112382|Reactome: R-HSA-113418|Reactome: R-HSA-167152|Reactome: R-HSA-167158|Reactome: R-HSA-167160|Reactome: R-HSA-167161|Reactome: R-HSA-167162|Reactome: R-HSA-167172|Reactome: R-HSA-167200|Reactome: R-HSA-167238|Reactome: R-HSA-167242|Reactome: R-HSA-167243|Reactome: R-HSA-167246|Reactome: R-HSA-167287|Reactome: R-HSA-167290|Reactome: R-HS…	81	other	transcription
mp00247			Zinc finger, RING/FYVE/PHD-type		473	other	intracellular protein transport
mp00299	Fungal Zn(2)-Cys(6) binuclear cluster domain	GO:0000981|GO:0005634|GO:0006355|GO:0008270	Zn(2)-C6 fungal-type DNA-binding domain		238	other	regulation of transcription
mp00364	Sugar (and other) transporter	GO:0016021|GO:0022857|GO:0055085	Major facilitator, sugar transporter-like, Major facilitator superfamily domain		178	other	sugar transmembrane transport
mp00512	ARID/BRIGHT DNA binding domain	GO:0003677	ARID DNA-binding domain		306	other	regulation of transcription
mp00638			Alpha/Beta hydrolase fold		110	other	hidrolytic
mp00660	RNA recognition motif. (a.k.a. RRM, RBD, or RNP domain)	GO:0000166|GO:0003676	Nucleotide-binding alpha-beta plait domain, RNA recognition motif domain		436	other	regulation of transcription
mp00822	Fungal Zn(2)-Cys(6) binuclear cluster domain	GO:0000981|GO:0005634|GO:0006355|GO:0008270	Zn(2)-C6 fungal-type DNA-binding domain		274	other	regulation of transcription

## Sheet: T7-Utcp
Utcp	Orphan genes with domains assigned
gene_id	PFAM	GOterms	IPR_description	Pathway	prot_length	CATEGORY	function
g2428	Glycosyl hydrolases family 31	GO:0003824|GO:0005975|GO:0030246|GO:0004553|GO:0005975	Galactose mutarotase-like domain, Glycoside hydrolase superfamily, Glycoside hydrolase family 31		829	secretome/cazyme	GH31: α-glucosidases, α-xylosidases, isomaltosyltransferases, maltase/glucoamylases
g2514	Deoxyribonuclease NucA/NucB		Deoxyribonuclease NucA/NucB		266	effector	DNA-entry nuclease and sporulation-specific extracellular nuclease in Bacillus subtilis
g2944	Pregnancy-associated plasma protein-A	GO:0008237	Metallopeptidase, catalytic domain, Peptidase M43, pregnancy-associated plasma-A	Reactome: R-HSA-381426	292	secretome/protease	metallo peptidase
g5491	Bacterial alpha-L-rhamnosidase	GO:0003824	Six-hairpin glycosidase-like, Bacterial alpha-L-rhamnosidase		772	secretome/cazyme	glucoamylases, various endocellulases and exocellulases; degradation of L-Rhamnose present in glycolipids and glycosides, such as plant pigments, terpenoids, pectic polysaccharides
g6455	Phage integrase family	GO:0003677|GO:0006310|GO:0015074|GO:0003677	Integrase, catalytic domain, DNA breaking-rejoining enzyme, catalytic core, Integrase-like, catalytic domain		191	effector/TE	integrase is the enzyme responsible for the insertion of a DNA copy of the viral genome into host DNA
g837	Lytic transglycolase		Expansin/pollen allergen, DPBB domain, RlpA-like protein, double-psi beta-barrel domain		763	secretome	lytic activity
g2175.t2_1	Fungal Zn(2)-Cys(6) binuclear cluster domain	GO:0000981|GO:0005634|GO:0006355|GO:0008270	Zn(2)-C6 fungal-type DNA-binding domain		515	other	multiple
g231	GATA zinc finger	GO:0006355|GO:0008270|GO:0003700|GO:0006355|GO:0008270|GO:0043565	Zinc finger, NHR/GATA-type, Zinc finger, GATA-type		1467	other	nuclear hormone receptors/ erythroid transcription factor
g2500	ABC transporter, ABC transporter transmembrane region	GO:0005524|GO:0006810|GO:0016021|GO:0042626|GO:0055085|GO:0005524|GO:0016887	ABC transporter type 1, transmembrane domain, ABC transporter-like, P-loop containing nucleoside triphosphate hydrolase		316	other	transporter
g2503	Aminotransferase class I and II	GO:0009058|GO:0030170|GO:0003824|GO:0003824|GO:0009058|GO:0030170	Aminotransferase, class I/classII, Pyridoxal phosphate-dependent transferase, major region, subdomain 1, Pyridoxal phosphate-dependent transferase, Pyridoxal phosphate-dependent transferase, major region, subdomain 2, Aminotransferases, class-I, pyridoxal-phosphate-binding site		442	other	pyridoxal phosphate binding
g2509	Aminotransferase class I and II	GO:0003824|GO:0009058|GO:0030170|GO:0003824|GO:0009058|GO:0030170	Pyridoxal phosphate-dependent transferase, major region, subdomain 2, Aminotransferase, class I/classII, Pyridoxal phosphate-dependent transferase, Pyridoxal phosphate-dependent transferase, major region, subdomain 1, Aminotransferases, class-I, pyridoxal-phosphate-binding site		477	other	pyridoxal phosphate binding
g2517		GO:0003676|GO:0046872	Zinc finger C2H2-type/integrase DNA-binding domain, Zinc finger, C2H2		253	other	multiple
g2754			Alpha/Beta hydrolase fold		250	other	hydrolisis
g2815.t2_1	MaoC like domain, short chain dehydrogenase	GO:0016491	HotDog domain, NAD(P)-binding domain, Short-chain dehydrogenase/reductase, conserved site, MaoC-like domain, Short-chain dehydrogenase/reductase SDR		870	other	hydratase enzyme/ synthesis of monoamine oxidase/ fatty acid synthase
g2834.t2_1	Surp module	GO:0003723|GO:0006396	SWAP/Surp		298	other	splicing regulatory proteins
g2992	Fatty acid hydroxylase superfamily	GO:0005506|GO:0006633|GO:0016491|GO:0055114	Fatty acid hydroxylase		350	other	fatty acid and carotene hydroxylases and sterol desaturases / cholesterol biosynthesis and biosynthesis a plant cuticular wax
g3323.t2_1	NOT2 / NOT3 / NOT5 family	GO:0005634|GO:0006355	NOT2/NOT3/NOT5	Reactome: R-HSA-429947|Reactome: R-HSA-6804115	601	other	negatively regulates the basal and activated transcription of many genes
g3546		GO:0046872	Zinc finger, C2H2		128	other	multiple
g3694	linker histone H1 and H5 family	GO:0000786|GO:0003677|GO:0005634|GO:0006334	Linker histone H1/H5, domain H15, Winged helix-turn-helix DNA-binding domain		190	other	nucleosome assembly / Histone acetyltransferases transfer
g3785			Ribosomal protein L39e domain		65	other	ribosomal component
g3805	Taurine catabolism dioxygenase TauD, TfdA family	GO:0016491|GO:0055114	TauD/TfdA-like domain	Reactome: R-HSA-71262	369	other	utilisation of taurine, sulphur source/ biosynthesis of L-carnitine, a key molecule of fatty acid metabolism
g3817	Phosphopantetheine attachment site, Beta-ketoacyl synthase, C-terminal domain, Polyketide synthase dehydratase, Male sterility protein, KR domain, Zinc-binding dehydrogenase, Acyl transferase domain, Ketoacyl-synthetase C-terminal extension, Beta-ketoacyl synthase, N-terminal domain	GO:0008152|GO:0016740|GO:0003824|GO:0008152|GO:0008152|GO:0055114|GO:0016491	Acyl transferase domain, Phosphopantetheine binding ACP domain, Thiolase-like, NAD(P)-binding domain, GroES-like, Polyketide synthase, dehydratase domain, Beta-ketoacyl synthase, C-terminal, Malonyl-CoA ACP transacylase, ACP-binding, Acyl transferase/acyl hydrolase/lysophospholipase, Male sterility, NAD-binding, Polyketide synthase, ketoreductase domain, Polyketide synthase, acyl transferase doma…	Reactome: R-HSA-163765|Reactome: R-HSA-199220|Reactome: R-HSA-2426168|Reactome: R-HSA-75105, Reactome: R-HSA-8848584	2760	other	synthesis of fatty acids
g3896.t2_1	Helicase conserved C-terminal domain, DEAD/DEAH box helicase, rRNA-processing arch domain, DSHCT (NUC185) domain	GO:0003676|GO:0005524|GO:0003723|GO:0003724|GO:0006401	P-loop containing nucleoside triphosphate hydrolase, Helicase, C-terminal, DEAD/DEAH box helicase domain, ATP-dependent RNA helicase Ski2, ATP-dependent RNA helicase Ski2, C-terminal, Helicase superfamily 1/2, ATP-binding domain, rRNA-processing arch domain		1261	other	helicase
g3969	Permease for cytosine/purines, uracil, thiamine, allantoin	GO:0005215|GO:0016020|GO:0055085	Purine-cytosine permease		115	other	transmembrane transport
g4049	Salt tolerance down-regulator		Stress response protein NST1		317	other	salt sensitivity
g4266		GO:0005198|GO:0006886|GO:0016192|GO:0030130|GO:0030132	Clathrin, heavy chain, linker/propeller domain, Clathrin, heavy chain, propeller, N-terminal	Reactome: R-HSA-190873|Reactome: R-HSA-196025|Reactome: R-HSA-3928665	106	other	vesicle mediate transport
g4493.t2_1	Major intrinsic protein	GO:0005215|GO:0006810|GO:0016020	Aquaporin-like, Major intrinsic protein	Reactome: R-HSA-432047	420	other	transmembrane channels: water, small carbohydrate (e.g., glycerol), urea, NH3, CO2 and possibly ion transport, by an energy independent mechanism
g4509.t2_1	Helicase conserved C-terminal domain, DEAD/DEAH box helicase	GO:0003676|GO:0005524	ATP-dependent RNA helicase DEAD-box, conserved site, RNA helicase, DEAD-box type, Q motif, Helicase, C-terminal, P-loop containing nucleoside triphosphate hydrolase, Helicase superfamily 1/2, ATP-binding domain, DEAD/DEAH box helicase domain		912	other	helicase
g4991.t2_1	Cytidylyltransferase-like	GO:0003824|GO:0009058	Cytidyltransferase-like domain, Rossmann-like alpha/beta/alpha sandwich fold		548	other	catalytic activity
g4993.t2_1	Major Facilitator Superfamily	GO:0016021|GO:0055085	Major facilitator superfamily domain, Major facilitator superfamily		406	other	transporter
g5455	NAD(P)-binding Rossmann-like domain, Flavin containing amine oxidoreductase	GO:0016491|GO:0055114	NAD(P)-binding domain, FAD/NAD(P)-binding domain, Amine oxidase		378	other	pyridine nucleotide-disulphide oxidoreductases
g5490	RTA1 like protein	GO:0006950|GO:0016021	RTA-like protein		348	other	resistance to 7-aminocholesterol / efflux of xenobiotics
g571.t2_1	Cytochrome P450	GO:0005506|GO:0016705|GO:0020037|GO:0055114|GO:0016705|GO:0055114	Cytochrome P450, Cytochrome P450, conserved site		499	other	detoxification / secondary metabolite
g5769.t2_1			Major facilitator superfamily domain		151	other	transporter
g5770.t2_1	Acidic N-terminal SPT6, SH2 domain, Helix-turn-helix DNA-binding domain of SPT6, Helix-hairpin-helix motif, Holliday-junction resolvase-like of SPT6, Death-like domain of SPT6	GO:0006357|GO:0032784|GO:0006139|GO:0003676|GO:0003677	Transcription elongation factor Spt6, Spt6 acidic, N-terminal domain, YqgF/RNase H-like domain, SH2 domain, S1 domain, Tex-like domain, Tex RuvX-like domain, Helix-turn-helix DNA-binding domain of Spt6, Transcription elongation factor Spt6, helix-hairpin-helix motif, Ribonuclease H-like domain, Nucleic acid-binding, OB-fold, RuvA domain 2-like, Transcription elongation factor Spt6, YqgF domain, D…		1678	other	nuclear transcription elongation proteins /essential for transcription via modulation of chromatin structure
g5811	Condensation domain		Condensation domain		246	other	nonribosomal synthesis of peptide antibiotics
g602.t2_1	Glycerophosphoryl diester phosphodiesterase family	GO:0006629|GO:0008081|GO:0008889	Glycerophosphodiester phosphodiesterase domain, PLC-like phosphodiesterase, TIM beta/alpha-barrel domain, Glycerophosphoryl diester phosphodiesterase		352	other	phosphoric diester hydrolase activity / production of metabolic carbon and phosphate sources from glycerophosphodiesters and in adherence to and degradation of mammalian host-cell membranes
g6064			Protein kinase-like domain		1029	other	signalling
g6271	Steroid receptor RNA activator (SRA1)		Steroid receptor RNA activator-protein/coat protein complex II, Sec31		254	other	steroid receptor RNA activator proteins in mammlas upregulated in breast cancer / formation of transport vesicles
g6422.t2_1	HEC/Ndc80p family		Kinetochore protein Ndc80	Reactome: R-HSA-2467813|Reactome: R-HSA-2500257|Reactome: R-HSA-5663220|Reactome: R-HSA-68877	656	other	bind to the microtubules of the spindle.
g6473	K+-transporting ATPase, c chain	GO:0006813|GO:0008556|GO:0016021	Potassium-transporting ATPase C chain		100	other	potassium-transporting ATPase activity
g972	Homeobox KN domain, Ustilago B locus mating-type protein	GO:0003677|GO:0003677|GO:0006355|GO:0003677|GO:0005634	Homeobox domain, Homeobox KN domain, Homeodomain-like, Ustilago B locus mating-type		273	other	mating B locus
g1487		GO:0046872	Zinc finger, C2H2		286	other	multiple
g1718	Fungal specific transcription factor domain	GO:0003677|GO:0005634|GO:0006351|GO:0008270	Transcription factor domain, fungi		636	other	fungal transcription factors
g1722	Dihydrodipicolinate synthetase family	GO:0008152|GO:0016829|GO:0003824	DapA-like, Aldolase-type TIM barrel, Schiff base-forming aldolase, conserved site	KEGG: 00261+4.3.3.7|KEGG: 00300+4.3.3.7|MetaCyc: PWY-2941|MetaCyc: PWY-2942|MetaCyc: PWY-5097	323	other	biosynthesis of lysine and of diaminopimelate
g1723	Sugar (and other) transporter	GO:0016021|GO:0022857|GO:0055085|GO:0016020|GO:0022891|GO:0055085	Major facilitator superfamily domain, Major facilitator, sugar transporter-like, Sugar/inositol transporter		541	other	sugar transporter
g1943	eIF3 subunit 6 N terminal domain	GO:0003743|GO:0005737|GO:0005852	Eukaryotic translation initiation factor 3 subunit E, Eukaryotic translation initiation factor 3 subunit E, N-terminal	Reactome: R-HSA-156827|Reactome: R-HSA-72649|Reactome: R-HSA-72689|Reactome: R-HSA-72695|Reactome: R-HSA-72702|Reactome: R-HSA-72706	187	other	Component of the eukaryotic translation initiation factor 3 (eIF-3) complex, which is required for several steps in the initiation of protein synthesis
g2174.t2_1	Eukaryotic elongation factor 5A hypusine, DNA-binding OB fold	GO:0003723|GO:0003746|GO:0043022|GO:0045901|GO:0045905|GO:0003723|GO:0003746|GO:0006452|GO:0043022|GO:0045901|GO:0045905	Translation elongation factor IF5A, Nucleic acid-binding, OB-fold, Ribosomal protein L2 domain 2, Translation protein SH3-like domain, Translation elongation factor, IF5A C-terminal, Translation elongation factor, IF5A, hypusine site		162	other	positive regulation of translational elongation

## Sheet: T8-Uesc
Uesc	Orphan genes with domains assigned
gene_id	PFAM	GOterms	IPR_description	Pathway	prot_length	CATEGORY	function
g302	Cellulase (glycosyl hydrolase family 5)	GO:0004553|GO:0005975|GO:0005975	Glycoside hydrolase, family 5, Glycoside hydrolase superfamily, Glycoside hydrolase, catalytic domain		449	secretome/cazyme	cellulase family A / endo-β-1,4-glucanase
g1050	Protein of unknown function (DUF1295)		Protein of unknown function DUF1295		188	other	unknown
g1054.t2_1		GO:0005488	Armadillo-type fold		1232	other	binding large substrates such as proteins and nucleic acids
g1153.t2_1	NOT2 / NOT3 / NOT5 family	GO:0005634|GO:0006355	NOT2/NOT3/NOT5	Reactome: R-HSA-429947|Reactome: R-HSA-6804115	710	other	regulation of transcription / negatively regulates the basal and activated transcription of many genes
g1206.t2_1	Domain of unknown function (DUF814)		Domain of unknown function DUF814		227	other	unknown
g1251.t2_1	Metallo-beta-lactamase superfamily		Metallo-beta-lactamase		356	other	breakdown of antibiotics/ DNA uptake
g1317	Prp31 C terminal domain	GO:0000244|GO:0000398|GO:0046540	U4/U6 small nuclear ribonucleoprotein Prp31, Prp31 C-terminal	Reactome: R-HSA-72163	116	other	pre-mRNA splicing /spliceosome build
g1405.t2_1	DNA polymerase phi	GO:0003677|GO:0003887|GO:0006351|GO:0005488	DNA polymerase V, Armadillo-type fold	Reactome: R-HSA-5250924	1233	other	transcription factor transactivators / localized exclusively to the nucleolus / and binds near or at the enhancer region of rRNA-encoding DNA repeating units
g1408.t2_1	SNARE associated Golgi protein	GO:0016021	Transmembrane protein TMEM64/TMEM41, SNARE associated Golgi protein		646	other	transmembrane protein / vesicular trafficking and spindle migration
g1548.t2_1	Prefoldin subunit	GO:0006457|GO:0016272|GO:0051082	Prefoldin, Prefoldin alpha subunit, archaea-type, Prefoldin alpha-like	Reactome: R-HSA-389957	162	other	chaperone / protein folding
g1757			Peroxiredoxin-like FAM213/AAED1		276	other	prostamide/prostaglandin F synthase / antioxidant enzyme
g1805.t2_1	Clathrin light chain	GO:0005198|GO:0006886|GO:0016192|GO:0030130|GO:0030132	Clathrin light chain	Reactome: R-HSA-190873|Reactome: R-HSA-196025|Reactome: R-HSA-3928665|Reactome: R-HSA-432720|Reactome: R-HSA-5099900	292	other	clathrin / coat of transport vesicles / cargo selection and direction of transport
g1809.t2_1	Region in Clathrin and VPS	GO:0005488|GO:0006886|GO:0016192|GO:0005515	Armadillo-type fold, Clathrin, heavy chain/VPS, 7-fold repeat, Tetratricopeptide-like helical domain, WD40/YVTN repeat-like-containing domain, WD40-repeat-containing domain		1288	other	protein coat of vesicles/ vacuolar maintenance and protein sorting
g1811.t2_1	Nop14-like family	GO:0032040	Nucleolar protein 14	Reactome: R-HSA-6790901|Reactome: R-HSA-6791226	966	other	nucleolar processing of rRNA and nuclear export
g1837.t2_1	Divergent CRAL/TRIO domain, GTPase-activator protein for Ras-like GTPase	GO:0005488|GO:0043087|GO:0007165	Armadillo-type fold, Ras GTPase-activating protein, Ras GTPase-activating protein, conserved site, Rho GTPase activation protein, CRAL-TRIO lipid binding domain		2895	other	regulation of GTPase activity
g1843.t2_1	Ribosomal protein S13/S18	GO:0003723|GO:0003735|GO:0005840|GO:0006412|GO:0003723|GO:0003735|GO:0005622|GO:0005840|GO:0006412|GO:0003676	30s ribosomal protein S13, C-terminal, Ribosomal protein S13, conserved site, Ribosomal protein S13, Ribosomal protein S13-like, H2TH	Reactome: R-HSA-156827|Reactome: R-HSA-156902|Reactome: R-HSA-1799339|Reactome: R-HSA-192823|Reactome: R-HSA-2408557|Reactome: R-HSA-6791226|Reactome: R-HSA-72649|Reactome: R-HSA-72689|Reactome: R-HSA-72695|Reactome: R-HSA-72702|Reactome: R-HSA-72706|Reactome: R-HSA-72764|Reactome: R-HSA-975956|Reactome: R-HSA-975957	131	other	small ribosomal subunit
g1846.t2_1	Vacuolar protein 14 C-terminal Fig4p binding	GO:0005488|GO:0043550|GO:0070772	Vacuolar protein 14 C-terminal Fig4-binding domain, Armadillo-type fold, Armadillo-like helical, Vacuole morphology and inheritance protein 14	Reactome: R-HSA-1660514|Reactome: R-HSA-1660516|Reactome: R-HSA-1660517	458	other	scaffold for Fab1 kinase complex/ regulatory system by interconversion of PIP lipids
g1905.t2_1	Cyclin, N-terminal domain, Cyclin C-terminal domain	GO:0006351|GO:0016538|GO:0070985	Cyclin-like, Cyclin, N-terminal, Cyclin, C-terminal domain 2, CyclinH/Ccl1	Reactome: R-HSA-112382|Reactome: R-HSA-113418|Reactome: R-HSA-167152|Reactome: R-HSA-167158|Reactome: R-HSA-167160|Reactome: R-HSA-167161|Reactome: R-HSA-167162|Reactome: R-HSA-167172|Reactome: R-HSA-167200|Reactome: R-HSA-167246|Reactome: R-HSA-427413|Reactome: R-HSA-5696395|Reactome: R-HSA-674695|Reactome: R-HSA-6781823|Reactome: R-HSA-6781827|Reactome: R-HSA-6782135|Reactome: R-HSA-6782210|Rea…	461	other	cyclin / cell division/ transcription factors IIB
g1947	DNA polymerase family B, RNA polymerase Rpb2, domain 6	GO:0000166|GO:0003677|GO:0003676|GO:0003677|GO:0003899|GO:0006351|GO:0000166|GO:0003676|GO:0003887	DNA polymerase, palm domain, DNA-directed DNA polymerase, family B, multifunctional domain, Ribonuclease H-like domain, DNA-directed RNA polymerase, subunit 2, domain 6, DNA-directed DNA polymerase, family B	KEGG: 00230+2.7.7.7|KEGG: 00240+2.7.7.7, KEGG: 00230+2.7.7.6|KEGG: 00240+2.7.7.6	1124	other	DNA-directed DNA polymerase activity
g2074.t2_1	Carbon-nitrogen hydrolase	GO:0006807|GO:0016810	Carbon-nitrogen hydrolase		782	other	reduction of organic nitrogen compounds and ammonia production
g2075.t2_1	BolA-like protein		BolA protein		252	other	stress response / acid resistance / induce the transcription of penicillin binding proteins / round morphology
g2230.t2_1	Pumilio-family RNA binding repeat	GO:0003723|GO:0005488	Pumilio RNA-binding repeat, Armadillo-like helical, Pumilio homology domain, Armadillo-type fold		988	other	RNA binding proteins / translational repressors / creating protein gradients involved in the specification of cell fate and differentiation
g2246	FHA domain, RNA recognition motif. (a.k.a. RRM, RBD, or RNP domain)	GO:0000166|GO:0005515|GO:0003676	Nucleotide-binding alpha-beta plait domain, Forkhead-associated (FHA) domain, RNA recognition motif domain, SMAD/FHA domain		790	other	nucleotide-binding /transcription factors / signalling
g2280.t2_1	Down-regulated in metastasis	GO:0005488	Armadillo-type fold, Down-regulated-in-metastasis protein	Reactome: R-HSA-6790901|Reactome: R-HSA-6791226	3029	other	processing of non-coding RNA
g2284	Cation transporter/ATPase, N-terminus, Cation transporting ATPase, C-terminus, E1-E2 ATPase, haloacid dehalogenase-like hydrolase	GO:0000166|GO:0046872|GO:0015444|GO:0015693|GO:0016021|GO:0000166|GO:0016021	P-type ATPase, phosphorylation site, Cation-transporting P-type ATPase, N-terminal, P-type ATPase, A domain, P-type ATPase, subfamily IIIB, Cation-transporting P-type ATPase, C-terminal, P-type ATPase, cytoplasmic domain N, P-type ATPase, transmembrane domain, P-type ATPase, HAD-like domain	Reactome: R-HSA-936837	1010	other	cation transporter ATPase
g2289.t2_1	Phenol hydroxylase, C-terminal dimerisation domain, FAD binding domain	GO:0016491|GO:0055114|GO:0071949	Thioredoxin-like fold, Phenol hydroxylase, C-terminal dimerisation domain, FAD/NAD(P)-binding domain, FAD-binding domain		703	other	hydroxylates phenol to catechol
g2532.t2_1	Acyl-CoA dehydrogenase, middle domain, Acyl-CoA dehydrogenase, C-terminal domain	GO:0016627|GO:0055114|GO:0003995|GO:0055114|GO:0008152|GO:0016627|GO:0055114	Acyl-CoA dehydrogenase/oxidase C-terminal, Acyl-CoA oxidase/dehydrogenase, central domain, Acyl-CoA dehydrogenase/oxidase, N-terminal and middle domain		590	other	oxidation-reduction
g2588.t2_1	Deoxyhypusine synthase	GO:0008612	Deoxyhypusine synthase, Alpha/Beta hydrolase fold, DHS-like NAD/FAD-binding domain	Reactome: R-HSA-204626	1000	other	post-translational formation of hypusine from spermidine (unsual aa present in eIF-5A)
g2616		GO:0000981|GO:0005634|GO:0006355|GO:0008270	Zn(2)-C6 fungal-type DNA-binding domain		194	other	regulation of transcription
g2660.t2_1	FKBP-type peptidyl-prolyl cis-trans isomerase	GO:0006457	Peptidyl-prolyl cis-trans isomerase, FKBP-type, FKBP-type peptidyl-prolyl cis-trans isomerase domain		599	other	isomerase activity / protein folding
g2695.t2_1	WD domain, G-beta repeat	GO:0005515	WD40 repeat, WD40-repeat-containing domain, WD40 repeat, conserved site, WD40/YVTN repeat-like-containing domain		773	other	signal transduction, transcription regulation, cell cycle control and apoptosis /key regulators of plant-specific developmental events
g2778.t2_1			Metallo-beta-lactamase		656	other	breakdow of of antibiotics/ DNA uptake
g2780.t2_1		GO:0009166|GO:0016787	5'-Nucleotidase/apyrase, 5'-Nucleotidase, C-terminal, Metallo-dependent phosphatase-like	Reactome: R-HSA-73621|Reactome: R-HSA-74259	759	other	degrading extracellular 5'-nucleotides for nutritional needs
g2790.t2_1	Syntaxin-5 N-terminal, Sly1p-binding domain, SNARE domain	GO:0005515|GO:0016020|GO:0016192	Target SNARE coiled-coil homology domain, Syntaxin-5, N-terminal, Sly1p-binding domain, t-SNARE	Reactome: R-HSA-204005|Reactome: R-HSA-5694530|Reactome: R-HSA-6807878|Reactome: R-HSA-6811438	367	other	vesicular membrane traffic
g2791.t2_1	DNA polymerase beta thumb		DNA polymerase beta, thumb domain		147	other	DNA polymerase beta
g2899.t2_1	MutL C terminal dimerisation domain	GO:0005524|GO:0006298	MutL, C-terminal, dimerisation		762	other	dimerisation
g29.t2_1	Protein of unknown function (DUF2454)		Tti2 family		685	other	chromatin remodelling / cellular resistance to DNA damage stresses
g2901.t2_1	linker histone H1 and H5 family	GO:0000786|GO:0003677|GO:0005634|GO:0006334	Winged helix-turn-helix DNA-binding domain, Linker histone H1/H5, domain H15		179	other	linker histones, transcription factors
g2915.t2_1	RNA recognition motif. (a.k.a. RRM, RBD, or RNP domain), Poly-adenylate binding protein, unique domain	GO:0003723|GO:0000166|GO:0003676	Polyadenylate-binding protein/Hyperplastic disc protein, Nucleotide-binding alpha-beta plait domain, RNA recognition motif domain, RNA recognition motif domain, eukaryote		606	other	translation initiation and mRNA stabilisation/degradation
g2924.t2_1	Hypothetical protein FLILHELTA, tRNA synthetase class II core domain (G, H, P, S and T)	GO:0000166|GO:0004812|GO:0005524|GO:0006418|GO:0000166|GO:0004828|GO:0005524|GO:0005737|GO:0006434	MIOREX complex component 11, Aminoacyl-tRNA synthetase, class II (G/ P/ S/T), Serine-tRNA ligase, type1, Aminoacyl-tRNA synthetase, class II	KEGG: 00970+6.1.1.11|MetaCyc: PWY-6281	794	other	Aminoacyl-tRNA synthetase
g300	Phosphotransferase enzyme family		Protein kinase-like domain, Aminoglycoside phosphotransferase		169	other	signalling and regulatory processes/ antibiotic resistance proteins
g3022	Putative adipose-regulatory protein (Seipin)	GO:0019915	Seipin family		438	other	lipid droplet (LD) biogenesis
g3053	Variant SH3 domain, WH2 motif, Cytoskeletal-regulatory complex EF hand, SH3 domain, RhoGEF domain	GO:0005515|GO:0003779|GO:0005085|GO:0035556|GO:0005509|GO:0005089|GO:0035023	SH3 domain, EH domain, WH2 domain, Pleckstrin homology domain, Guanine-nucleotide dissociation stimulator, CDC24, conserved site, Ubiquitin interacting motif, EF-hand domain, Dbl homology (DH) domain, PH domain-like, EF-hand domain pair		2145	other	protein binding
g3073.t2_1	RNA recognition motif. (a.k.a. RRM, RBD, or RNP domain), EF-hand domain pair	GO:0005509|GO:0003676|GO:0000166	EF-hand domain, RNA recognition motif domain, Nucleotide-binding alpha-beta plait domain, EF-hand domain pair, EF-Hand 1, calcium-binding site		785	other	bind single-stranded RNA
g3142.t2_1	Cyclophilin type peptidyl-prolyl cis-trans isomerase/CLD	GO:0003755|GO:0006457|GO:0000413|GO:0003755|GO:0006457	Cyclophilin-type peptidyl-prolyl cis-trans isomerase, Cyclophilin-like domain, Cyclophilin-type peptidyl-prolyl cis-trans isomerase domain		166	other	protein folding / isomerase
g3267.t2_1	Phosphatidylinositol-4-phosphate 5-Kinase	GO:0016307|GO:0046488	Phosphatidylinositol-4-phosphate 5-kinase, core, Phosphatidylinositol-4-phosphate 5-kinase, C-terminal		146	other	kinase/ signalling
g3361.t2_1	HAD-hyrolase-like, Haloacid dehalogenase-like hydrolase		HAD-superfamily hydrolase, subfamily IIA, HAD-like domain, HAD-superfamily hydrolase, subfamily IIA, CECR5		376	other	hydrolase
g3371.t2_1	mRNA capping enzyme, beta chain	GO:0004651	mRNA triphosphatase Cet1-like, CYTH-like domain	MetaCyc: PWY-7375, Reactome: R-HSA-196819	270	other	polynucleotide 5'-phosphatase activity
g3479			Chromo domain-like		255	other	CHRromatin Organization Modifier
g3484	Collagen triple helix repeat (20 copies)		Collagen triple helix repeat		622	other	collagen: extracellular structural protein
g3521.t2_1	Yqey-like protein	GO:0016884	Aspartyl/glutamyl-tRNA amidotransferase subunit B-related, Uncharacterised domain YOR215C, mitochondrial		146	other	uncertain/ tRNA metabolism
g3539.t2_1	Histone deacetylase domain		Histone deacetylase domain, Histone deacetylase superfamily	Reactome: R-HSA-2122947|Reactome: R-HSA-2644606|Reactome: R-HSA-2894862	357	other	Regulation of transcription / reversible histone acetylation on several lysine
g3574.t2_1	Conserved region of unknown function on GLTSCR protein		GLTSCR protein, conserved region		971	other	glioma tumour suppressor candidate region gene 1
g3576.t2_1	Lung seven transmembrane receptor	GO:0016021	Lung seven transmembrane receptor-like		578	other	transmembrane protein in Golgi/ retrograde transport in Golgi network
g3643.t2_1	Enoyl-CoA hydratase/isomerase	GO:0003824|GO:0008152|GO:0003860	ClpP/crotonase-like domain, Enoyl-CoA hydratase/isomerase, conserved site, Enoyl-CoA hydratase/isomerase, HIBYL-CoA-H type	Reactome: R-HSA-70895	300	other	hydratase /isomerase
g3645.t2_1	Fungal Zn(2)-Cys(6) binuclear cluster domain	GO:0000981|GO:0005634|GO:0006355|GO:0008270	Zn(2)-C6 fungal-type DNA-binding domain		451	other	regulation of transcription
g3648	Helix-loop-helix DNA-binding domain	GO:0046983	Myc-type, basic helix-loop-helix (bHLH) domain		267	other	sequence specific DNA- binding proteins that act as transcription factors
g3706.t2_1	CorA-like Mg2+ transporter protein, Formin Homology 2 Domain, Diaphanous GTPase-binding Domain, Diaphanous FH3 Domain	GO:0016020|GO:0030001|GO:0046873|GO:0055085|GO:0005488|GO:0003779|GO:0016043|GO:0003779|GO:0017048|GO:0030036	Mg2+ transporter protein, CorA-like/Zinc transport protein ZntB, Formin, FH2 domain, Armadillo-type fold, Formin, FH3 domain, Formin, GTPase-binding domain, Rho GTPase-binding/formin homology 3 (GBD/FH3) domain		2301	other	electrophoretic Mg2+ influx system in mitochondria
g3707.t2_1	UreD urease accessory protein	GO:0006807|GO:0016151	Urease accessory protein UreD		702	other	hydrolyses urea into ammonia and carbamic acid
g3710.t2_1	Cyclophilin type peptidyl-prolyl cis-trans isomerase/CLD	GO:0003755|GO:0006457|GO:0000413|GO:0003755|GO:0006457	Cyclophilin-type peptidyl-prolyl cis-trans isomerase, Cyclophilin-like domain, Cyclophilin-type peptidyl-prolyl cis-trans isomerase domain, Cyclophilin-type peptidyl-prolyl cis-trans isomerase, conserved site		191	other	isomerase activity / protein folding
g3711.t2_1	Protein kinase domain	GO:0004672|GO:0005524|GO:0006468|GO:0005524|GO:0004672|GO:0006468	Protein kinase domain, Protein kinase, ATP binding site, Serine/threonine-protein kinase, active site, Protein kinase-like domain		623	other	kinase/ signalling
g3722.t2_1	3-beta hydroxysteroid dehydrogenase/isomerase family	GO:0003854|GO:0006694|GO:0016616|GO:0055114	3-beta hydroxysteroid dehydrogenase/isomerase, NAD(P)-binding domain		450	other	formation of all classes of steroid hormones
g3723.t2_1	Uroporphyrinogen-III synthase HemD	GO:0004852|GO:0033014	Tetrapyrrole biosynthesis, uroporphyrinogen III synthase	KEGG: 00860+4.2.1.75|MetaCyc: PWY-5188|MetaCyc: PWY-5189|Reactome: R-HSA-189451	649	other	tetrapyrrole biosynthesis, required for sythesis of vitamin B12, haem, sirohaem, chlorophyll, coenzyme F430 and phytochromobilin
g3749.t2_1	WD domain, G-beta repeat	GO:0005515	WD40 repeat, WD40-repeat-containing domain, WD40/YVTN repeat-like-containing domain		955	other	signal transduction (G prot), transcription regulation, cell cycle control and apoptosis / protein protein interaction
g3751.t2_1	TatD related DNase	GO:0016788	TatD family, Metal-dependent hydrolase		326	other	DNAse
g3755.t2_1	Coatomer (COPI) alpha subunit C-terminus, WD domain, G-beta repeat, Coatomer WD associated region	GO:0005515|GO:0005198|GO:0005515|GO:0006886|GO:0016192|GO:0030126|GO:0005198|GO:0006886|GO:0016192|GO:0030117	WD40/YVTN repeat-like-containing domain, Coatomer, alpha subunit, C-terminal, WD40 repeat, WD40-repeat-containing domain, WD40 repeat, conserved site, Coatomer alpha subunit, Coatomer, WD associated region	Reactome: R-HSA-6807878|Reactome: R-HSA-6811434	1211	other	vesicle-mediated transport of proteins
g3787.t2_1	ATP synthase delta (OSCP) subunit	GO:0015986|GO:0046933	F1F0 ATP synthase OSCP/delta subunit, N-terminal domain, ATPase, OSCP/delta subunit	Reactome: R-HSA-163210	215	other	rotational mechanism of mitochondrial ATPase
g3872.t2_1	Tetratricopeptide repeat	GO:0005515	Tetratricopeptide-like helical domain, Tetratricopeptide repeat, Tetratricopeptide repeat-containing domain, Peroxisomal targeting signal 1 receptor family, Tetratricopeptide repeat 1		709	other	mediates protein-protein interactions and the assembly of multiprotein complexes
g3875.t2_1	Type I phosphodiesterase / nucleotide pyrophosphatase	GO:0003824|GO:0003824|GO:0008152	Type I phosphodiesterase/nucleotide pyrophosphatase/phosphate transferase, Ectonucleotide pyrophosphatase/phosphodiesterase family, Alkaline phosphatase-like, alpha/beta/alpha, Alkaline-phosphatase-like, core domain		447	other	breaks a phosphodiester bond
g3998.t2_1	Fungal Zn(2)-Cys(6) binuclear cluster domain	GO:0000981|GO:0005634|GO:0006355|GO:0008270	Zn(2)-C6 fungal-type DNA-binding domain		510	other	regulation of transcription
g3999.t2_1	WD domain, G-beta repeat	GO:0005515	WD40-repeat-containing domain, WD40 repeat, WD40/YVTN repeat-like-containing domain		374	other	signal transduction (G prot), transcription regulation, cell cycle control and apoptosis / protein protein interaction
g4035.t2_1	Aminotransferase class I and II	GO:0009058|GO:0030170|GO:0003824	Aminotransferase, class I/classII, Pyridoxal phosphate-dependent transferase, major region, subdomain 2, Pyridoxal phosphate-dependent transferase, Pyridoxal phosphate-dependent transferase, major region, subdomain 1		501	other	Tetrapyrroles biosynthesis/ pyridoxal phosphate binding
g4036.t2_1	ABC transporter, ABC transporter transmembrane region	GO:0005524|GO:0016887|GO:0005524|GO:0006810|GO:0016021|GO:0042626|GO:0055085	AAA+ ATPase domain, P-loop containing nucleoside triphosphate hydrolase, ABC transporter-like, ABC transporter, conserved site, ABC transporter type 1, transmembrane domain		1065	other	ABC transporter
g405.t2_1	HRDC domain, DEAD/DEAH box helicase, Helicase conserved C-terminal domain, RQC domain, RecQ zinc-binding	GO:0003676|GO:0005622|GO:0003676|GO:0005524|GO:0008026|GO:0000166|GO:0003824|GO:0044237|GO:0003676|GO:0005524|GO:0006260|GO:0006281|GO:0043140|GO:0006310|GO:0008026	HRDC domain, P-loop containing nucleoside triphosphate hydrolase, DNA/RNA helicase, ATP-dependent, DEAH-box type, conserved site, HRDC-like, DEAD/DEAH box helicase domain, Helicase, C-terminal, RQC domain, Helicase superfamily 1/2, ATP-binding domain, ATP-dependent DNA helicase RecQ, zinc-binding domain, Winged helix-turn-helix DNA-binding domain, DNA helicase, ATP-dependent, RecQ type	Reactome: R-HSA-3108214|Reactome: R-HSA-5685938|Reactome: R-HSA-5685942|Reactome: R-HSA-5693554|Reactome: R-HSA-5693568|Reactome: R-HSA-5693579|Reactome: R-HSA-5693607|Reactome: R-HSA-5693616|Reactome: R-HSA-6804756|Reactome: R-HSA-69473	1279	other	RecQ helicases
g406.t2_1	Protein phosphatase 2A regulatory B subunit (B56 family)	GO:0000159|GO:0007165|GO:0008601|GO:0005488	Protein phosphatase 2A, regulatory B subunit, B56, Armadillo-type fold	Reactome: R-HSA-195253|Reactome: R-HSA-196299|Reactome: R-HSA-2467813|Reactome: R-HSA-2500257|Reactome: R-HSA-389513|Reactome: R-HSA-432142|Reactome: R-HSA-4641262|Reactome: R-HSA-5339716|Reactome: R-HSA-5358747|Reactome: R-HSA-5358749|Reactome: R-HSA-5358751|Reactome: R-HSA-5358752|Reactome: R-HSA-5467337|Reactome: R-HSA-5467340|Reactome: R-HSA-5467348|Reactome: R-HSA-5663220|Reactome: R-HSA-567…	753	other	signal transduction
g4060	Fungal Zn(2)-Cys(6) binuclear cluster domain	GO:0000981|GO:0005634|GO:0006355|GO:0008270	Zn(2)-C6 fungal-type DNA-binding domain		256	other	regulation of transcription
g4066.t2_1	Pantoate-beta-alanine ligase	GO:0004592|GO:0015940	Pantoate-beta-alanine ligase, Rossmann-like alpha/beta/alpha sandwich fold	KEGG: 00410+6.3.2.1|KEGG: 00770+6.3.2.1	537	other	pantothenate biosynthesis pathway
g4077.t2_1	Nucleotide hydrolase	GO:0003729|GO:0005849|GO:0006378	Cleavage/polyadenylation specificity factor subunit 5	Reactome: R-HSA-109688|Reactome: R-HSA-72163|Reactome: R-HSA-72187|Reactome: R-HSA-77595	195	other	mRNA polyadenylation
g4091.t2_1	P21-Rho-binding domain, PH domain, Protein kinase domain	GO:0004672|GO:0005524|GO:0006468|GO:0004672|GO:0006468|GO:0005524	Protein kinase domain, CRIB domain, Pleckstrin homology domain, PH domain-like, Serine/threonine-protein kinase, active site, Protein kinase-like domain, Protein kinase, ATP binding site		769	other	signalling
g4113.t2_1	TCP-1/cpn60 chaperonin family	GO:0005524|GO:0006457|GO:0051082|GO:0005524	TCP-1-like chaperonin intermediate domain, GroEL-like equatorial domain, GroEL-like apical domain, T-complex protein 1, zeta subunit, Chaperonin Cpn60/TCP-1 family, Chaperonin TCP-1, conserved site	Reactome: R-HSA-389957|Reactome: R-HSA-389960|Reactome: R-HSA-390450|Reactome: R-HSA-390471|Reactome: R-HSA-6814122	519	other	protein folding
g4136			NAD(P)-binding domain		88	other	multiple
g4141	Myb-like DNA-binding domain	GO:0003677	SANT/Myb domain, Myb domain, Homeodomain-like		499	other	nuclear DNA-binding proteins /chromatin-remodelling complexes
g4147			Armadillo-like helical		187	other	binding large substrates such as proteins and nucleic acids.
g4259.t2_1			Peptidase S1, PA clan		580	other	peptidase
g4273.t2_1	Hsp70 protein	GO:0005524|GO:0006457|GO:0051082	Chaperone DnaK, Heat shock protein 70, conserved site, Heat shock protein 70kD, peptide-binding domain, Heat shock protein 70kD, C-terminal domain, Heat shock protein 70 family	Reactome: R-HSA-1268020|Reactome: R-HSA-3371453, Reactome: R-HSA-3371453	665	other	protein folding/avoid irreversible aggregation during synthesis and stress
g43.t2_1	Conserved hypothetical ATP binding protein	GO:0003924	GPN-loop GTPase 1, GPN-loop GTPase, P-loop containing nucleoside triphosphate hydrolase		443	other	GTPase/ binding to RNA polymerase II
g4310.t2_1	Ras family, PH domain	GO:0005525|GO:0007264|GO:0005525	P-loop containing nucleoside triphosphate hydrolase, Small GTPase superfamily, Pleckstrin homology domain, Ubiquitin-related domain, PH domain-like, Small GTP-binding protein domain		2442	other	signal transduction
g436.t2_1	Cleavage and polyadenylation factor 2 C-terminal	GO:0005847|GO:0006378|GO:0006379	Cleavage and polyadenylation specificity factor subunit 2, Cleavage and polyadenylation specificity factor 2, C-terminal, Metallo-beta-lactamase	Reactome: R-HSA-109688|Reactome: R-HSA-159231|Reactome: R-HSA-72163|Reactome: R-HSA-72187|Reactome: R-HSA-77595	413	other	cleavage and poly(A) addition to mRNAs
g4438.t2_1	THO complex subunit 1 transcription elongation factor, Aminotransferase class I and II	GO:0006520|GO:0008483|GO:0009058|GO:0030170|GO:0003824|GO:0009058|GO:0030170|GO:0003824	Aspartate/other aminotransferase, Pyridoxal phosphate-dependent transferase, THO complex, subunit THOC1, Aminotransferase, class I/classII, Aminotransferases, class-I, pyridoxal-phosphate-binding site, Pyridoxal phosphate-dependent transferase, major region, subdomain 1	KEGG: 00220+2.6.1.1|KEGG: 00250+2.6.1.1|KEGG: 00270+2.6.1.1|KEGG: 00330+2.6.1.1|KEGG: 00350+2.6.1.1|KEGG: 00360+2.6.1.1|KEGG: 00400+2.6.1.1|KEGG: 00401+2.6.1.1|KEGG: 00710+2.6.1.1|KEGG: 00950+2.6.1.1|KEGG: 00960+2.6.1.1|MetaCyc: PWY-5913|MetaCyc: PWY-6318|MetaCyc: PWY-6638|MetaCyc: PWY-6642|MetaCyc: PWY-6643|MetaCyc: PWY-7115|MetaCyc: PWY-7117|MetaCyc: PWY-7383, Reactome: R-HSA-109688|Reactome: R…	1340	other	pyridoxal phosphate binding
g4445.t2_1	DIL domain, Myosin head (motor domain), IQ calmodulin-binding motif	GO:0005515|GO:0003774|GO:0005524|GO:0016459|GO:0003774|GO:0005524|GO:0051015	IQ motif, EF-hand binding site, Dilute domain, P-loop containing nucleoside triphosphate hydrolase, Myosin head, motor domain, Myosin S1 fragment, N-terminal	Reactome: R-HSA-3928663|Reactome: R-HSA-416572|Reactome: R-HSA-5625740|Reactome: R-HSA-5625900|Reactome: R-HSA-5627117|Reactome: R-HSA-5627123	1524	other	binding site for different EF-hand proteins
g4542.t2_1	SWIRM domain, Zinc finger, ZZ type, Myb-like DNA-binding domain	GO:0008270|GO:0003677|GO:0005515|GO:0006357|GO:0016573	Zinc finger, ZZ-type, Homeodomain-like, SANT/Myb domain, SWIRM domain, Transcriptional adaptor 2, SANT domain	Reactome: R-HSA-3214847	800	other	binding
g46.t2_1	DSHCT (NUC185) domain, Helicase conserved C-terminal domain, DEAD/DEAH box helicase, rRNA-processing arch domain	GO:0003676|GO:0005524|GO:0003723|GO:0003724|GO:0006401	P-loop containing nucleoside triphosphate hydrolase, Helicase superfamily 1/2, ATP-binding domain, ATP-dependent RNA helicase Ski2, C-terminal, Helicase, C-terminal, DEAD/DEAH box helicase domain, ATP-dependent RNA helicase Ski2, rRNA-processing arch domain		1109	other	helicase
g4617.t2_1	bZIP transcription factor	GO:0003700|GO:0006355|GO:0043565	Basic-leucine zipper domain		339	other	regulation of transcription / sequence-specific DNA binding
g470.t2_1	Hsp70 protein		Heat shock protein 70kD, peptide-binding domain, Heat shock protein 70kD, C-terminal domain, Heat shock protein 70 family, Heat shock protein 70, conserved site	Reactome: R-HSA-3371453	768	other	protein folding/avoid irreversible aggregation during synthesis and stress
g4706.t2_1	Fungal specific transcription factor domain	GO:0000981|GO:0005634|GO:0006355|GO:0008270|GO:0003677|GO:0005634|GO:0006351|GO:0008270	Zn(2)-C6 fungal-type DNA-binding domain, Transcription factor domain, fungi		1063	other	regulation of transcription
g4732.t2_1	Domain of unknown function (DUF4112), Major Facilitator Superfamily	GO:0016021|GO:0055085	Major facilitator superfamily domain, Protein of unknown function DUF4112, Major facilitator superfamily		1059	other	transporter
g4799.t2_1	Rit1 DUSP-like domain, Rit1 N-terminal domain	GO:0019988|GO:0043399	Rit1, DUSP-like domain, Protein-tyrosine phosphatase-like, Rit1, N-terminal domain, tRNA A64-2'-O-ribosylphosphate transferase		485	other	key regulatory components in signal transduction pathways
g4803	ABC transporter	GO:0005524|GO:0016887	P-loop containing nucleoside triphosphate hydrolase, ABC transporter-like		100	other	ABC transporter
g488.t2_1	NADH ubiquinone oxidoreductase, 20 Kd subunit	GO:0008137|GO:0048038|GO:0051539|GO:0055114|GO:0051536|GO:0055114	NADH-ubiquinone oxidoreductase, 20 Kd subunit, NADH:ubiquinone oxidoreductase-like, 20kDa subunit	Reactome: R-HSA-611105|Reactome: R-HSA-6799198	231	other	respiratory-chain enzyme/ major source of reactive oxygen species (ROS)
g5109.t2_1	Adenylosuccinate synthetase	GO:0004019|GO:0005525|GO:0006164|GO:0005525	Adenylosuccinate synthetase, Adenylosuccinate synthase, GTP-binding site, P-loop containing nucleoside triphosphate hydrolase, Adenylosuccinate synthase, active site	KEGG: 00230+6.3.4.4|KEGG: 00250+6.3.4.4|MetaCyc: PWY-7219|Reactome: R-HSA-73817	426	other	purine biosynthesis
g5171.t2_1	Fasciclin domain		FAS1 domain		929	other	membrane-anchored proteins
g5222.t2_1	Major Facilitator Superfamily	GO:0016021|GO:0055085	Major facilitator superfamily, Major facilitator superfamily domain		640	other	transporter
g5260			Ubiquitin-related domain		326	other	ubiquitin
g5321	Phytanoyl-CoA dioxygenase (PhyH)		Phytanoyl-CoA dioxygenase		224	other	peroxisomal enzyme / phytanic acid alpha-oxidation
g5395	Sugar (and other) transporter	GO:0016021|GO:0022857|GO:0055085	Major facilitator superfamily domain, Major facilitator, sugar transporter-like		312	other	transporter
g5420	Eukaryotic cytochrome b561		Cytochrome b561/ferric reductase transmembrane		203	other	electron transporters
g5421	Ctr copper transporter family	GO:0005375|GO:0016021|GO:0035434	Ctr copper transporter		229	other	copper uptake ( respiration, iron transport, oxidative stress protection, hormone production, and pigmentation)
g5436.t2_1	MIF4G domain, MA3 domain	GO:0003723|GO:0005515|GO:0005488	MIF4G-like, type 3, Initiation factor eIF-4 gamma, MA3, Armadillo-type fold, MIF4G-like domain		821	other	initiation factor/ initiation of mRNA translation
g5642.t2_1	GDA1/CD39 (nucleoside phosphatase) family	GO:0016787	Nucleoside phosphatase GDA1/CD39		588	other	hydrolase activity
g5671	Condensation domain, Phosphopantetheine attachment site, AMP-binding enzyme	GO:0003824|GO:0008152	Condensation domain, Phosphopantetheine binding ACP domain, AMP-dependent synthetase/ligase, AMP-binding, conserved site		683	other	acyl carrier proteins (ACP) cofactor in the synthesis of fatty acids, synthesis of polyketide antibiotics, biotin precursor, membrane-derived oligosaccharides, and activation of toxins
g569.t2_1	TAFII55 protein conserved region	GO:0005669|GO:0006367	TAFII55 protein, conserved region		597	other	transcription factor, TAFII55 binds to TAFII250 and inhibits its acetyltransferase activity
g5694.t2_1	Fungal Zn(2)-Cys(6) binuclear cluster domain	GO:0000981|GO:0005634|GO:0006355|GO:0008270	Zn(2)-C6 fungal-type DNA-binding domain		1479	other	regulation of transcription
g5753	I/LWEQ domain	GO:0003779|GO:0006897|GO:0030276	I/LWEQ domain, Sla2 family		131	other	endocytosis / clathrin binding
g5860	Cyclin, N-terminal domain, Cyclin, C-terminal domain	GO:0005634	Cyclin-like, Cyclin, N-terminal, Cyclin, C-terminal domain		381	other	cyclin / cell division/ transcription factors IIB
g5880	Sugar (and other) transporter	GO:0016021|GO:0022857|GO:0055085|GO:0016020|GO:0022891|GO:0055085|GO:0005215|GO:0016021|GO:0055085	Major facilitator superfamily domain, Major facilitator, sugar transporter-like, Sugar/inositol transporter, Sugar transporter, conserved site		511	other	sugar transporter
g5884	Enoyl-(Acyl carrier protein) reductase	GO:0016491	NAD(P)-binding domain, Short-chain dehydrogenase/reductase, conserved site, Short-chain dehydrogenase/reductase SDR		391	other	oxidation-reduction
g5886	Fungal specific transcription factor domain, Fungal Zn(2)-Cys(6) binuclear cluster domain	GO:0000981|GO:0005634|GO:0006355|GO:0008270|GO:0003677|GO:0005634|GO:0006351|GO:0008270	Zn(2)-C6 fungal-type DNA-binding domain, Transcription factor domain, fungi		1151	other	regulation of transcription
g5901			Chromo/chromo shadow domain, Chromo domain-like		212	other	CHRromatin Organization Modifier
g5928			Chromo/chromo shadow domain, Chromo domain-like		457	other	CHRromatin Organization Modifier
g5937	Chromo (CHRromatin Organisation MOdifier) domain		Chromo domain, Chromo domain-like, Chromo/chromo shadow domain		100	other	CHRromatin Organization Modifier
g6024	Chromo (CHRromatin Organisation MOdifier) domain		Chromo/chromo shadow domain, Chromo domain-like, Chromo domain		84	other	CHRromatin Organization Modifier
g603	WH2 motif	GO:0003779	WH2 domain		436	other	assembly of actin monomers
g6031	Fungal specific transcription factor domain	GO:0003677|GO:0005634|GO:0006351|GO:0008270	Transcription factor domain, fungi		740	other	regulation of transcription
g6176	Tetratricopeptide repeat	GO:0005515	Tetratricopeptide-like helical domain, Tetratricopeptide repeat-containing domain, Tetratricopeptide repeat		221	other	protein-protein interactions and assembly of multiprotein complexes
g6178	Flavin containing amine oxidoreductase	GO:0016491|GO:0055114|GO:0003677|GO:0006310|GO:0015074	FAD/NAD(P)-binding domain, Integrase-like, catalytic domain, Amine oxidase		225	other	source of ammonium
g6208	Cyclin, C-terminal domain	GO:0005634	Cyclin, C-terminal domain, Cyclin-like		178	other	cyclin / cell division/ transcription factors IIB
g6252	Pyruvate flavodoxin/ferredoxin oxidoreductase, thiamine diP-bdg	GO:0016491|GO:0055114	Thiamin diphosphate-binding fold, Pyruvate flavodoxin/ferredoxin oxidoreductase, N-terminal		233	other	central step in energy metabolism/ oxidoreductase of pyruvate in obligately and facultatively anaerobic
g6253	Chromo (CHRromatin Organisation MOdifier) domain	GO:0003676|GO:0015074	Chromo domain, Ribonuclease H-like domain, Chromo/chromo shadow domain, Chromo domain-like, Integrase, catalytic core		251	other	CHRromatin Organization Modifier
g6265	ANTH domain	GO:0005543|GO:0006897|GO:0030276	AP180 N-terminal homology (ANTH) domain, ENTH/VHS, ENTH domain, Sla2 family		232	other	endocytotic accessory proteins / formation of clathrin coats
g6266	Chromo (CHRromatin Organisation MOdifier) domain		Chromo/chromo shadow domain, Chromo domain, Chromo domain-like		90	other	CHRromatin Organization Modifier
g6269	Cyclin, N-terminal domain		Cyclin-like, Cyclin, N-terminal		217	other	cyclin / cell division/ transcription factors IIB
g6308	Chromo (CHRromatin Organisation MOdifier) domain		Chromo/chromo shadow domain, Chromo domain-like, Chromo domain		153	other	CHRromatin Organization Modifier
g632.t2_1	Mycolic acid cyclopropane synthetase	GO:0008610	S-adenosyl-L-methionine-dependent methyltransferase, Mycolic acid cyclopropane synthase		483	other	methyltransferase that modifies short-chain fatty acids / structural integrity of the cell wall complex
g6321	Chromo (CHRromatin Organisation MOdifier) domain	GO:0003676	Chromo domain, Chromo domain-like, Ribonuclease H-like domain, Chromo/chromo shadow domain		197	other	CHRromatin Organization Modifier
g6346	CNH domain		Citron homology (CNH) domain		330	other	regulatory domain in macromolecular interactions
g6379	PXA domain		Phox-associated domain		239	other	intracellular signalling pathways
g6427	Homeobox KN domain, Ustilago B locus mating-type protein	GO:0003677|GO:0006355|GO:0003677|GO:0003677|GO:0005634	Homeobox KN domain, Homeodomain-like, Homeobox domain, Ustilago B locus mating-type		282	other	regulation of transcription / mating B locus
g643	Alpha-L-arabinofuranosidase C-terminal domain	GO:0046373|GO:0046556	Alpha-L-arabinofuranosidase, C-terminal, Glycoside hydrolase superfamily	KEGG: 00520+3.2.1.55	102	other	hydrolisis of L-arabinose-containing polysaccharides
g6444	Chromo (CHRromatin Organisation MOdifier) domain		Chromo domain-like, Chromo/chromo shadow domain, Chromo domain		104	other	CHRromatin Organization Modifier
g6457	ICP0-binding domain of Ubiquitin-specific protease 7	GO:0005515	Ubiquitin carboxyl-terminal hydrolase 7, ICP0-binding domain, TRAF-like	Reactome: R-HSA-6781823|Reactome: R-HSA-6781827|Reactome: R-HSA-6782135|Reactome: R-HSA-6782210|Reactome: R-HSA-6804757	239	other	sorting of ubiquitinated cargo proteins at the multivesicular body
g6490		GO:0005488	Armadillo-like helical, Armadillo-type fold		90	other	binding large substrates such as proteins and nucleic acids
g6505			Chromo domain-like		141	other	cHRromatin Organization Modifier
g6532	Adaptin N terminal region	GO:0006886|GO:0016192|GO:0030117|GO:0016192|GO:0005488	Armadillo-like helical, Clathrin/coatomer adaptor, adaptin-like, N-terminal, AP complex subunit beta, Armadillo-type fold		254	other	intracellular protein transport vesicle mediated
g6609.t2_1		GO:0005515	WD40/YVTN repeat-like-containing domain, WD40 repeat, WD40-repeat-containing domain		428	other	signal transduction (G prot), transcription regulation, cell cycle control and apoptosis / protein protein interaction
g6610.t2_1	Dynactin subunit p22, Phosphatidylinositol 3- and 4-kinase, Ornithine cyclodeaminase/mu-crystallin family	GO:0016301|GO:0046854|GO:0048015	Dynactin subunit p22, Phosphatidylinositol 3/4-kinase, conserved site, Phosphatidylinositol 3-/4-kinase, catalytic domain, Ornithine cyclodeaminase, N-terminal, NAD(P)-binding domain, Protein kinase-like domain, Ornithine cyclodeaminase/mu-crystallin, Phosphatidylinositol Kinase	Reactome: R-HSA-2132295|Reactome: R-HSA-2565942|Reactome: R-HSA-380259|Reactome: R-HSA-380270|Reactome: R-HSA-5620912|Reactome: R-HSA-6807878|Reactome: R-HSA-6811436|Reactome: R-HSA-8854518, Reactome: R-HSA-71064	1700	other	activator for cytoplasmic dynein-mediated vesicular transport
g6610.t3_1	Dynactin subunit p22, Ornithine cyclodeaminase/mu-crystallin family, Phosphatidylinositol 3- and 4-kinase	GO:0046854|GO:0048015|GO:0016301|GO:0005488	Phosphatidylinositol Kinase, NAD(P)-binding domain, Dynactin subunit p22, Ornithine cyclodeaminase/mu-crystallin, Phosphatidylinositol 3-/4-kinase, catalytic domain, Phosphatidylinositol 3/4-kinase, conserved site, Ornithine cyclodeaminase, N-terminal, Phosphoinositide 3-kinase, accessory (PIK) domain, Armadillo-type fold, Protein kinase-like domain	Reactome: R-HSA-2132295|Reactome: R-HSA-2565942|Reactome: R-HSA-380259|Reactome: R-HSA-380270|Reactome: R-HSA-5620912|Reactome: R-HSA-6807878|Reactome: R-HSA-6811436|Reactome: R-HSA-8854518, Reactome: R-HSA-71064	1907	other	signalling
g6648			Leucine-rich repeat domain, L domain-like		121	other	protein-protein interactions / virulence factors
g719.t2_1			Alpha/Beta hydrolase fold		560	other	hydrolisis
g720.t2_1	Splicing factor 3B subunit 10 (SF3b10)		Splicing factor 3B subunit 5/RDS3 complex subunit 10, Splicing factor 3B, subunit 5	Reactome: R-HSA-72163|Reactome: R-HSA-72165	83	other	mRNA splicing
g753	PAXNEB protein	GO:0033588	Elongator complex protein 4, P-loop containing nucleoside triphosphate hydrolase	Reactome: R-HSA-3214847	162	other	RNA polymerase II Elongator protein subunit
g78.t2_1	Glutathione S-transferase, C-terminal domain, Glutathione S-transferase, N-terminal domain, Protein kinase domain	GO:0004672|GO:0006468|GO:0004672|GO:0005524|GO:0006468|GO:0005515|GO:0005524	Glutathione S-transferase, C-terminal-like, Serine/threonine-protein kinase, active site, Protein kinase domain, Protein kinase-like domain, Thioredoxin-like fold, Glutathione S-transferase, N-terminal, Protein kinase, ATP binding site		736	other	signalling
g79.t2_1	Variant SH3 domain	GO:0005515	SH3 domain, Variant SH3 domain		940	other	increasing local concentration of proteins, altering their subcellular location and mediating the assembly of large multiprotein complexe
g830.t2_1	Mitochondrial carrier protein		Mitochondrial carrier domain, Mitochondrial substrate/solute carrier		340	other	mt inner membrane substrate carrier proteins
g886		GO:0005730	GTP-binding protein, orthogonal bundle domain, Nucleolar GTP-binding protein 2		329	other	nuclear export and maturation of ribosomal units
g897.t2_1	DnaJ domain		DnaJ domain		187	other	hsp40 chaperone that stimulates hsp70 ATPase activity
g916.t2_1	Histone acetyltransferases subunit 3		Histone acetyltransferases subunit 3	Reactome: R-HSA-3214847	869	other	key role in linking histone acetyltransferase-containing complexes to p53 (tumour suppressor protein) thereby regulating p53 acetylation, stability and transcriptional activation following DNA damage
g95.t2_1	Acetyltransferase (GNAT) family	GO:0008080	GNAT domain, Acyl-CoA N-acyltransferase		167	other	chromating remodelling / resistance to antibiotic
g955.t2_1	Eukaryotic mitochondrial regulator protein		Ribosomal protein S35, mitochondrial		318	other	mtdna
g98.t2_1	U5-snRNA binding site 2 of PrP8, PRP8 domain IV core, PROCT (NUC072) domain, U6-snRNA interacting domain of PrP8, PROCN (NUC071) domain, RNA recognition motif of the spliceosomal PrP8	GO:0030623|GO:0000398|GO:0005681|GO:0005515|GO:0017070|GO:0003676|GO:0000398|GO:0003723	Pre-mRNA-processing-splicing factor 8, U5-snRNA-binding, Pre-mRNA-processing-splicing factor 8, PRP8 domain IV core, JAB1/MPN/MOV34 metalloenzyme domain, PROCT domain, Pre-mRNA-processing-splicing factor 8, U6-snRNA-binding, Ribonuclease H-like domain, PROCN domain, RNA recognition motif, spliceosomal PrP8	Reactome: R-HSA-72163|Reactome: R-HSA-72165	1781	other	splicing factor

## Sheet: T9-UhoB
UhoB	Orphan genes with domains assigned
gene_id	PFAM	GOterms	IPR_description	Pathway	prot_length	CATEGORY	function
UHOR_02243	Lytic transglycolase		RlpA-like protein, double-psi beta-barrel domain		737	secretome	lytic activity
UHOR_12814		GO:0003676	Ribonuclease H-like domain		297	secretome/TE	polynucleotidyl transferases / RNAseH, reverse transcriptase, transposase, exonuclease, resolvase
UHOR_14646	Reverse transcriptase (RNA-dependent DNA polymerase)		Reverse transcriptase, RNA-dependent DNA polymerase	KEGG: 00230+2.7.7.7|KEGG: 00240+2.7.7.7	209	secretome/ TE	resverse transcriptase
UHOR_14889		GO:0003676	Ribonuclease H-like domain		133	secretome	polynucleotidyl transferases / RNAseH, reverse transcriptase, transposase, exonuclease, resolvase
UHOR_04906	LSM domain	GO:0006396	LSM domain, eukaryotic/archaea-type, Like-Sm (LSM) domain containing protein, LSm4/SmD1/SmD3, LSM domain	Reactome: R-HSA-72163	134	other	part of specific small nuclear ribonucleoproteins (snRNPs) / spliceossome
UHOR_05150	CCR4-NOT transcription complex subunit 1 CAF1-binding domain		CCR4-NOT transcription complex subunit 1, CAF1-binding domain	Reactome: R-HSA-429947|Reactome: R-HSA-6804115	154	other	transcription elongation
UHOR_06991		GO:0003676|GO:0008270	Zinc finger, CCHC-type		445	other	multiple
UHOR_08473		GO:0003676|GO:0008270	Zinc finger, CCHC-type		397	other	multiple
UHOR_08927	Syntaxin 6, N-terminal	GO:0005515|GO:0016020|GO:0048193|GO:0016020|GO:0016192	Target SNARE coiled-coil homology domain, Syntaxin 6, N-terminal, t-SNARE	Reactome: R-HSA-6811440	216	other	receptor/ vesicular fusion with target membranes
UHOR_12009	Aldehyde dehydrogenase family	GO:0008152|GO:0016491|GO:0055114	Aldehyde/histidinol dehydrogenase, Aldehyde dehydrogenase domain, Aldehyde dehydrogenase N-terminal domain		154	other	oxidoreductase activity /oxidise aliphatic and aromatic aldehydes/ biosynthesis of histidine
UHOR_12461	Zinc knuckle	GO:0003676|GO:0008270	Zinc finger, CCHC-type		235	other	multiple
UHOR_12755	Chromo (CHRromatin Organisation MOdifier) domain		Chromo/chromo shadow domain, Chromo domain, Chromo domain-like		130	other	CHRromatin Organisation Modifier
UHOR_13171		GO:0003676|GO:0008270	Zinc finger, CCHC-type		359	other	multiple
UHOR_13572	Deoxyribonuclease NucA/NucB		Deoxyribonuclease NucA/NucB		193	other	DNA-entry nuclease / sporulation-specific extracellular nuclease
UHOR_13884		GO:0003676|GO:0008270	Zinc finger, CCHC-type		286	other	multiple
UHOR_13985	Isocitrate/isopropylmalate dehydrogenase	GO:0016616|GO:0055114|GO:0004450|GO:0006102|GO:0055114	Isopropylmalate dehydrogenase-like domain, Isocitrate dehydrogenase NADP-dependent	Reactome: R-HSA-71403, KEGG: 00020+1.1.1.42|KEGG: 00480+1.1.1.42|KEGG: 00720+1.1.1.42|MetaCyc: PWY-5913|MetaCyc: PWY-6549|MetaCyc: PWY-6728|MetaCyc: PWY-6969|MetaCyc: PWY-7124|MetaCyc: PWY-7254|MetaCyc: PWY-7268	150	other	oxidoreductase activity, acting on the CH-OH group of donors, NAD or NADP as acceptor
UHOR_14023		GO:0003676|GO:0008270	Zinc finger, CCHC-type		181	other	multiple
UHOR_14030	Domain of unknown function (DUF4939)		Domain of unknown function DUF4939		156	other	unknown
UHOR_14051	Zinc knuckle	GO:0003676|GO:0008270	Zinc finger, CCHC-type		275	other	multiple
UHOR_14890		GO:0003676|GO:0008270	Zinc finger, CCHC-type		93	other	multiple
UHOR_14922	Cyclophilin type peptidyl-prolyl cis-trans isomerase/CLD	GO:0000413|GO:0003755|GO:0006457|GO:0003755|GO:0006457	Cyclophilin-type peptidyl-prolyl cis-trans isomerase domain, Cyclophilin-type peptidyl-prolyl cis-trans isomerase, Cyclophilin-like domain		175	other	protein folding / isomerisation
UHOR_15131	Zinc knuckle	GO:0003676|GO:0008270	Zinc finger, CCHC-type		268	other	multiple
UHOR_15269		GO:0003676|GO:0008270	Zinc finger, CCHC-type		618	other	multiple
UHOR_15370			Rossmann-like alpha/beta/alpha sandwich fold		193	other	multiple
UHOR_16307	Zinc knuckle	GO:0003676|GO:0008270	Zinc finger, CCHC-type		97	other	multiple
UHOR_16460	AMP-binding enzyme	GO:0003824|GO:0008152	AMP-dependent synthetase/ligase		232	other	catalytic activity / binding AMP to a substrate
UHOR_16659		GO:0003676|GO:0008270	Zinc finger, CCHC-type		145	other	multiple
UHOR_01436	AMP-binding enzyme	GO:0003824|GO:0008152	AMP-dependent synthetase/ligase, AMP-binding, conserved site		114	other	catalytic activity
UHOR_01734		GO:0003676|GO:0008270	Zinc finger, CCHC-type		326	other	multiple
UHOR_02145	Nonribosomal peptide synthase, Condensation domain		Non-ribosomal peptide synthetase, Condensation domain		248	other	NRPS/ secondary metabolite
UHOR_03425	SCP-2 sterol transfer family		SCP2 sterol-binding domain		106	other	sterol biding / intracellular transport of cholesterol and various other lipids

[truncated: 1 more sheets: T10-UhoO]
