# Supplementary material for: Comparative Genomics of Smut Pathogens: Insights From Orphans and Positively Selected Genes Into Host Specialization
Source: Front Microbiol. 2018 Apr 6;9:660. doi: 10.3389/fmicb.2018.00660 (PMC5897528; doi:10.3389/fmicb.2018.00660)
Supplement: Supplementary file 5 [file Data_Sheet_5.XLSX]

## Sheet: ReadMe
In this supplementary material you will find information about effector gene candidates and searches for known effectors.
T1 - EffectorP predicted effectors
T2- Best hits in tblastn searches for known effectors
T3- Expression data based on previously avaiable RNAseq
T4 - Cmu1: protein tree and percentage of identity
T5 - Stp1: protein tree and percentage of identity
T6 - ApB73: protein tree and percentage of identity
T7- Pep1: protein tree and percentage of identity
T8 - Pit2: protein tree and percentage of identity
T9 - See1: protein tree and percentage of identity
T10 - Tin2: protein tree and percentage of identity
T11- Sad1: protein tree and percentage of identity
T12 - UhAvr1: protein tree and percentage of identity
T13 - Mig1 family: protein tree
T14 - Mig2 family: protein tree
T15 - Eff1 family: protein tree
T16 - Vag2 family: protein tree

## Sheet: T1-EffectorP
EffectorP: effector candidate genes
Srei	Ssci	CBS119.19	Umay	Mpen	Utcp	Uesc	UhoB	UhoO
sr02614	g1052_chr02_Ss	g158	um00420	mp00141	g1010	g105	UHOR_01021	g1147
sr10050	g1142_chr02_Ss	g1734	um00558	mp00759	g1011	g1186	UHOR_01209	g1170
sr10052.2	g1226_chr02_Ss	g1841	um00792	mp00769	g1012	g1486	UHOR_01210	g1171
sr10054	g1266_chr02_Ss	g1842	um00793	mp00849	g1013	g1625	UHOR_01211	g1179
sr10055	g1450_chr03_Ss	g1915	um00795	mp01108	g1014	g1632	UHOR_01539	g1328
sr10057	g1456_chr03_Ss	g1917	um01014	mp01109	g1103	g1731	UHOR_01544	g1329
sr10069	g1513_chr03_Ss	g2036	um01018	mp01151	g1109	g1819	UHOR_01593	g1395
sr10075	g1531_chr03_Ss	g2044	um01022	mp01171	g1110	g1822	UHOR_01944	g1395.t2_1
sr10077	g1587_chr03_Ss	g2058	um01061	mp01386	g1111	g1823	UHOR_01947	g1653
sr10079	g1624_chr03_Ss	g2160	um01297	mp01444	g1489	g1902	UHOR_01950	g1741
sr10281	g1714_chr03_Ss	g2161	um01298	mp01547	g1493	g1967	UHOR_01952	g1896
sr10429.2	g1816_chr03_Ss	g2162	um01299	mp01625	g1633	g1974	UHOR_02064	g2048
sr10431.2	g1929_chr04_Ss	g2164	um01300	mp01689	g1661	g2015	UHOR_02287	g2111
sr10432.2	g1930_chr04_Ss	g2197	um01302	mp02557	g1707	g2123	UHOR_02428	g2132
sr10433	g1932_chr04_Ss	g2198	um01375	mp02574	g1820	g2164	UHOR_02510	g2193
sr10529	g2058_chr04_Ss	g2207	um01690	mp02632	g1838	g2385	UHOR_02538	g2194
sr10759	g2067_chr04_Ss	g222	um01778	mp02723	g1899	g246	UHOR_02675	g2346.t2_1
sr10767	g2198_chr04_Ss	g2220	um01779	mp02842	g2003	g2659	UHOR_02965	g2351
sr10916.2	g2337_chr05_Ss	g224	um01820	mp02885	g2101	g2659.t2_1	UHOR_03101	g2580
sr11000.2	g2408_chr05_Ss	g2367	um01987	mp02896	g2174	g2721	UHOR_03174	g2581
sr11002.2	g2410_chr05_Ss	g247	um02119	mp02917	g2183	g3143	UHOR_03203	g2752
sr11003	g2411_chr05_Ss	g248	um02193	mp03086	g2255	g3150	UHOR_03212	g2811
sr11006	g2412_chr05_Ss	g2515	um02194	mp03138	g2305	g317	UHOR_03322	g2915
sr11008.2	g2666_chr06_Ss	g2647	um02229	mp03204	g2309	g3194	UHOR_03426	g2953
sr11009	g2894_chr06_Ss	g2766	um02239	mp03409	g2320	g3201	UHOR_03534	g3281
sr11101	g3085_chr07_Ss	g2807	um02473	mp03736	g2323	g3209	UHOR_03606	g3314
sr11102	g3150_chr07_Ss	g2808	um02474	mp03739	g2514	g3287	UHOR_03612	g3354
sr11130	g3221_chr07_Ss	g2852	um02537	mp03981	g2530	g3288	UHOR_03665	g336
sr11132	g3222_chr07_Ss	g2860	um02538	mp04041	g2531	g3360	UHOR_03910	g3691
sr11133	g3224_chr07_Ss	g2902	um02851	mp04285	g2532	g3373	UHOR_03975	g3694
sr11233	g3505_chr08_Ss	g3132	um02852	mp04410	g2595	g3458	UHOR_04056	g4036
sr11293	g3556_chr09_Ss	g3133	um02853	mp04435	g2596	g3489	UHOR_04314	g4220
sr11352	g3575_chr09_Ss	g3170	um02854	mp04457	g2599	g3562	UHOR_04400	g4221
sr11354.2	g3626_chr09_Ss	g3171	um03138	mp04614	g2600	g3564	UHOR_04494	g4245
sr11355	g3694_chr09_Ss	g3172	um03201	mp04620	g2601	g3565	UHOR_04496	g4285
sr11400	g3701_chr09_Ss	g3173	um03202	mp04748	g2602	g359	UHOR_04499	g433
sr11401	g3817_chr10_Ss	g3194	um03231	mp04751	g2610	g3752	UHOR_04500	g434
sr11402	g3889_chr10_Ss	g3195	um03232	mp04882	g2833	g3798	UHOR_04531	g4349
sr11603	g3890_chr10_Ss	g3203	um03372-B	mp05081	g2870	g3867	UHOR_04603	g4474
sr12084	g3913_chr10_Ss	g3204	um03392	mp05102	g3004	g3877	UHOR_04675	g4589
sr12085	g3915_chr10_Ss	g3248	um03586	mp05119	g3005	g3881	UHOR_04718	g4595
sr12086	g3917_chr10_Ss	g3380	um03650	mp05160	g3107	g425	UHOR_04736	g4681
sr12087	g3920_chr10_Ss	g3404	um03689	mp05161	g3111	g4518	UHOR_04742	g475
sr12315	g3922_chr10_Ss	g3739	um04027	mp05408	g3112	g4524	UHOR_04900	g4812
sr12318	g3923_chr10_Ss	g3743	um04035	mp05536	g3113	g4558	UHOR_04922	g4847
sr12321	g3926_chr10_Ss	g3869	um04039	mp05727	g3281	g4605	UHOR_04923	g4874
sr12614	g3965_chr10_Ss	g392	um04104	mp05983	g3282	g4681	UHOR_04936	g5164
sr12697	g3990_chr10_Ss	g3931	um04145	mp06108	g3283	g4743	UHOR_04984	g5175
sr12705	g4069_chr10_Ss	g3932	um04696	mp06116	g3414	g4744	UHOR_04986	g5207
sr12780	g4088_chr10_Ss	g4044	um04733	mp06133	g3416	g4763	UHOR_04990	g5271
sr12878	g4136_chr11_Ss	g4079	um05027	mp06196	g3417	g4764	UHOR_05093	g5272
sr12897	g4137_chr11_Ss	g4226	um05046	mp06261	g3486	g4858	UHOR_05129	g5345
sr12947	g4154_chr11_Ss	g4266	um05222	mp06272	g3605	g5003	UHOR_05232	g5350
sr13007	g4278_chr11_Ss	g4370	um05227	mp06299	g3672	g5148	UHOR_05388	g5669
sr13060	g4394_chr12_Ss	g4371	um05294	mp06349	g3793	g5160	UHOR_05589	g5731
sr13130	g4548_chr12_Ss	g4372	um05295		g4025	g5352	UHOR_05946	g5774
sr13136	g4549_chr12_Ss	g4513	um05300		g41	g5360	UHOR_06051	g590
sr13209	g4550_chr12_Ss	g461	um05302		g4198	g5380	UHOR_06193	g5902
sr13303	g4551_chr12_Ss	g4623	um05303		g4219	g5533	UHOR_06234	g5936
sr13341	g4553_chr12_Ss	g463	um05305		g4265	g5572	UHOR_06316	g5985
sr13343	g4554_chr12_Ss	g464	um05309		g4373	g5807	UHOR_06592	g621
sr13419	g4706_chr13_Ss	g470	um05310		g4375	g5918	UHOR_06702	g6248
sr13420	g4842_chr14_Ss	g4740	um05312		g4376	g5993	UHOR_06803	g6287
sr13434	g4902_chr14_Ss	g4769	um05314		g4557	g6028	UHOR_06956	g6292
sr13458	g4905_chr14_Ss	g4771	um05317		g467	g6078	UHOR_07107	g633
sr13459	g4906_chr14_Ss	g4794	um05318		g4809	g6285	UHOR_07158	g6403
sr13522	g4910_chr14_Ss	g4841	um05319		g4923	g678	UHOR_07232	g6465
sr13523	g5046_chr15_Ss	g4914	um05341		g4938	g860	UHOR_07301	g6546
sr13524	g5305_chr16_Ss	g4915	um05819		g4985	g937	UHOR_07386	g661
sr13525	g5307_chr16_Ss	g4986	um05824		g5048	g973	UHOR_07445	g661.t2_1
sr13615	g5309_chr16_Ss	g4987	um05929		g5148		UHOR_07506	g6689
sr13816	g5310_chr16_Ss	g5029	um05930		g5236		UHOR_07579	g677
sr13833	g5441_chr16_Ss	g5116	um06113		g5254		UHOR_07874	g6942
sr13834	g5543_chr17_Ss	g5157	um06146		g5255		UHOR_08130	g6943
sr13835	g5561_chr17_Ss	g5198	um06178		g5256		UHOR_08132	g6944
sr13836	g5695_chr18_Ss	g5275	um06180		g5269		UHOR_08134	g7100
sr13897	g5910_chr19_Ss	g5277	um06181		g5271		UHOR_08252	g7412
sr13903	g6293_chr21_Ss	g5764	um06221		g5273		UHOR_08673	g7425
sr13904	g6347_chr21_Ss	g5765	um06222		g5324		UHOR_08758	g7458
sr13927	g6548_chr22_Ss	g5767	um06223		g5656		UHOR_08818	g7503
sr13976	g6578_chr22_Ss	g5867	um10076		g5737		UHOR_08819	g7544
sr14040	g672_chr01_Ss	g5998	um10186		g5801		UHOR_08915	g7571
sr14083	g706_chr01_Ss	g6000	um10202		g5802		UHOR_08916	g7627
sr14084	g738_chr02_Ss	g6006	um10208		g5920		UHOR_09006	g7628
sr14197	g740_chr02_Ss	g6030	um10403		g5922		UHOR_10021	g922
sr14223		g6047	um10418		g5925		UHOR_10022
sr14226		g6105	um10476		g5936		UHOR_12644
sr14269		g625	um10536		g5951		UHOR_13384
sr14368		g626	um10553		g5969		UHOR_13428
sr14494		g629	um10554		g5985		UHOR_13509
sr14504		g6401	um10555		g6167		UHOR_13675
sr14685		g6574	um10724		g6191		UHOR_14021
sr14944		g6616	um10811		g6389		UHOR_14047
sr14946		g6617	um10823		g6420		UHOR_14183
sr15050		g78	um10881		g6455		UHOR_14902
sr15146		g795	um11002		g736		UHOR_14977
sr15147		g84	um11058				UHOR_15018
sr15149			um11094				UHOR_15214
sr15342			um11193				UHOR_15314
sr15569			um11250				UHOR_15322
sr15575			um11362				UHOR_15323
sr15608			um11415				UHOR_15349
sr15890			um11416				UHOR_15461
sr15930			um11417				UHOR_16458
sr16007			um11443
sr16040			um11444
sr16075			um11484
sr16441			um11562
sr16445			um11628
sr16446			um11637
sr16461			um11886
sr16553			um11915
sr16554			um11931
sr16555			um11980
sr16558			um12127
sr16559			um12197
sr16560			um12217
sr16561			um12226
sr16735			um12253
sr16823			um12257
sr17603			um12258
sr20001			um12281
sr20006			um12302
sr20007			um12313
sr20013
sr20014
sr20015

## Sheet: T2-tblastn
Best hits in tblastn searches for known effectors
Query	Subject	%identity	AlignLength	MismatchCount	gapCount	queryStart	queryEnd	SubjectStart	SubjecEnd	e-value	BitScore	Subject Species
Pep1	gi|748412775|gb|JTLW01000034.1|	60.28	141	49	2	24	164	1782135	1781734	2e-46	166	Uesc
Pit2	gi|1033878796|gb|LVYE01000136.1|	32.14	84	51	2	24	102	89804	89556	0.0001	39.3	Utcp
See1	chr11_Ss	46.28	121	60	2	36	154	173426	173779	8e-26	104	Ssci
See1	Contig8_pilon	56.00	50	21	1	38	86	139297	139148	3e-09	55.1	UhoO
SAD1	chr14_Ss	31.65	158	100	3	21	173	248829	249293	3e-15	73.6	Ssci
SAD1	Contig2_pilon	22.98	161	117	4	24	178	106413	106892	1e-07	49.7	Utri/CBS119.19
SAD1	Um_chr19	29.75	158	104	4	27	178	187615	188085	1e-12	66.2	Umay
SAD1	gi|748412700|gb|JTLW01000071.1|	20.55	146	113	2	36	178	146936	147373	0.0008	38.9	Uesc
UhAvr1	chr19	33.63	113	68	4	81	188	101076	101408	1e-07	50.1	Srei
UhAvr1	chr14_Ss	28.08	203	129	9	1	189	208683	209282	7e-12	63.5	Ssci
Mispredicted genes
	Pep1 -Uesc	SP (Signal P)=YES
Gene prediction	ATGTGCAAGATCTCGTTGACTGGAGCTACATTCTTTGCCATTGGATCTCTTTTGGCCATCAACCTCAAATGTGTCTCTGCCGATGCCGCTGGTCTCGGCATCCCAGATTACAACGGGCAGAAATACCCGGTCGCTAGCACGTTTTACTGGTTCTCTTCAGTCGAAGTGGCGATTTGCTACAACCCTCAAGGCCGTGTGGCCAGCATCAAGGGCCAGATCGACTGCACACACCAGGGTAAATACGACATTGACAACAACACCTGGACGCTACCCCAGACATGCGTCGCGCTCCAGCCTCTCGGTGGACCTCTGTCAACCGCGGTGCATGATTCGTGCAAGCTTGCCAAGGGCATTTACAACGTGATCACGCCTGCCTCAAGCAACGAGGACGGTAGTCAG…
Protein prediction	MCKISLTGATFFAIGSLLAINLKCVSADAAGLGIPDYNGQKYPVASTFYWFSSVEVAICYNPQGRVASIKGQIDCTHQGKYDIDNNTWTLPQTCVALQPLGGPLSTAVHDSCKLAKGIYNVITPASSNEDGSQAYKAIQDKSSGGTSDAPDSNDQLAKGDGGGGFLGGLGGLLHK
Position	1,781,680 ....1,782,207
	Pit2 - Utcp	SP=NO
Gene prediction	ATGGTTCGACAGGGTCAGATTCGCCCAGCACGACGAGCAATCGTAGCCGATCGTCTCTCCCCCTCTTCCTCCTCTTCCTCGGGAGGAGCTAAGCTCAACCGTCGATGGTTCTTCGGCTTTGCAAGCGCTCTCAATCCTAAAGATCCGCGCGAGGAAGCTCCCGTCTTCATCTCCGAGGACCTTGTTCGCGCTCGTATTGCCGCCAAGAAAGCTGAACATCAGCGTCATGTCGAAGAATGGAATCGCGCCCATCCTAAAGCCGTGCAAGTCAAACCCGATCAGATGCACGGCCGAAGTGGCGACGGACGCGGAAGCGGCACCGGAGGCCAGTAA
Protein prediction	MVRQGQIRPARRAIVADRLSPSSSSSSGGAKLNRRWFFGFASALNPKDPREEAPVFISEDLVRARIAAKKAEHQRHVEEWNRAHPKAVQVKPDQMHGRSGDGRGSGTGGQ
Position	89,481....89,813
	See1 - Ssci	SP=YES
Gene prediction	ATGCGCACCGCCACGCTCTTTGCCCTCCTCCTCGTCACGCTCCTTCTCGCTCTCACAGGAGCTCATCCCACCCATCGCTCGAGGAAACACAAGCTACAATCTCGACAATTCGAAGAAGAGCTTGTCGATGACGGAATCGAGCTGTTCGATGCCCCCCGAGTGCACGATTCGTCGGAAAAGATCCACGAAGGTACGCAGGAGCACAATGTCACCACCACACGCATCTTGGCTGCCATCGAGGAGAGGAAGGCTAGAATATCGCGGCAGACCATGCAGAGGCTTCCGGTAGCAGGTACAGGAGAGGGCGAGTATAGCTATCTACGTGAAAGCAGTGGGGTAGGGATTTACAGTCGGCAGGATGAAAGGGGTTATGGAAGGCAAGCTGGTTATGCGGTGGAG…
Protein prediction	MRTATLFALLLVTLLLALTGAHPTHRSRKHKLQSRQFEEELVDDGIELFDAPRVHDSSEKIHEGTQEHNVTTTRILAAIEERKARISRQTMQRLPVAGTGEGEYSYLRESSGVGIYSRQDERGYGRQAGYAVEQRQSGFGRYPVGYSATK
Position	173,345....173,797
	See1 - UhoO	SP=YES
Gene prediction	TCAACGACGCCAGCTGTAACCATCATAGCTTTCGGGTTTCAAACCCCCCTCTCCGCCTCTTTCAACCTTCAATCTTCGCCTCTCCGATACGTTCTCTTGTTCAACCTTCAATCTTCGCCTCTCCGATACGTTCTCTTGTTCAAACTTCTTCCTGTCCAACATCAAAATCTGCAGTTTCCTCAATTTTTTCCTCTTTATTTCTTCAAGATGCTGAACGGTGATATTCTTCTGTTCAGCAGCCTCGTGTATCTTTTCAGACGTAAGGTGGATTCGGGTATGATCAAATAGTTCAAAGGAGTCTTCGGCTCCAACGAGCAACTCTTCTTCCAATTGTCGCTTGTGTTTGAATTTGTGCAGGCGAGCGTGGCGTGGTGGGAGAGCAAGGGTGAGGGCGAAAAG…
Protein prediction	MKRVLTLILVFLLLFALTLALPPRHARLHKFKHKRQLEEELLVGAEDSFELFDHTRIHLTSEKIHEAAEQKNITVQHLEEIKRKKLRKLQILMLDRKKFEQENVSERRRLKVEQENVSERRRLKVERGGEGGLKPESYDGYSWRR
Position	138,944....139,381
	SAD1 _Ssci	SP=YES	Intron
Gene prediction	ATGGTTAACATAAAGTTTTCGTCGCTTTACCTACTCCTCAACCTATCCTTGGTTCTGCTTGCGCTTTCAGGAAGCCGTGGTGTGGATAGTGCGTGTGGTGCTTCCGATGACAACGCAATTCCACGTATTGGCGAAAACGAAGCCATTATGCGAAGCATACAATCACGGGTCCACCCTTTCGAACAGCACTTTTCTCTGCCAAGTGCTTGGTTTGGCGACGTATTCGGAAGCACACGGCAACCTCATGCTCTCGCTCGACAGCACTTGAACTCGCGAGATATCAAATATGTGGTGCTTAACGATCCACGAAATCCATGGGGAAGTGTGGCTTACACCACGGTTTCATACGTCCCAGAAGACAGGTCGCATCGGTCGCAGCACGCCATCATGATGATTAGC…
Protein prediction	MVNIKFSSLYLLLNLSLVLLALSGSRGVDSACGASDDNAIPRIGENEAIMRSIQSRVHPFEQHFSLPSAWFGDVFGSTRQPHALARQHLNSRDIKYVVLNDPRNPWGSVAYTTVSYVPEDRSHRSQHAIMMISLTSEQQGELIGGMPVPAHLSDREVSHFLNEFNDNARFVREDIIRVYGENALNLL
Position	Exon1: 248,537......248,542
	Exon2: 248,757......249,314
	SAD1_Utri/CBS119.19 --> similar a SAD2	SP=YES
Gene prediction	ATGAAAGGATCGAAAGTTGACCTTTGTTTCTCCCTGGTCATTTTCCTGCTCACCCTGTCGTTGTGTCGCAGCGCAGAGATGGAGGGTGACCTCAGCGAGGGCGTCAATCCGCACATTGACGACCAGCTGTACGACACGATGATAGCACACAGATACATCGCGCCGTTCGAAGAGTACTACAGGCTGCCCCGCGGCTTCTTCACGCCCGTGATCGGATATACGGAGGAAGGGGTCGATCACGCGCTATCGCACGCCTCTGCATTGGGGACACGCTTCACGCTGCTTCCCGAGCCAGGAAATCCAGGAGCTTTCCTGGCGTACTCGACGTTTGTATTCAGACATCCGCGAACGGGAACATGGAAGCACGCCGTCACGATCATCAGCCTGACACCTGCAATG…
Protein prediction	METKGSKVDLCFSLVIFLLTLSLCRSAEMETEGDLSEGVNPHIDDQLYDTMETIAHRYIAPFEEYYRLPRGFFTPVIGYTEEGVDHALSHASALGTRFTLLPEPGNPGAFLAYSTFVFRHPRTGTWKHAVTIISLTPAMETNGELIGEAHFPAGMETPMETPQVIETWNRLNELAHWDQRSITSQFGRFALHMET
Position	106,350....106,895
	SAD1_Umay --> similar SAD2	SP=YES
Gene prediction	ATGAAGTACCCATTTCAAACTTTTCTACCTCTTCATCTCCTCTGGCTTCTTCAATTACTCAGCTCAACCATTTGTCGAGGGGCAGAGAGCGACGGTGGACTAGATCTAGACTGGAATCCATTCATCGATGACCAAATAGAAGACACGGCGACGGCAAATGCAGCTTTACAACCTTTGGCGGAACATACGACGTTGAAAGACTGGTTTACGCCGATAGTTGGCTATACAGAAGACGGGGCTGAACGCGCGCGCTCGCACATCCTAGAGACCACTACCCGTTTCACCCTTTTTCCTGACCCTCAGACCCGGAACGGGGCCTTTGCATACTCGACCTTCGTATTTCAACATCCAAGAACAGGTCGATGGAAACAAGCCGTCATGATCCTCAGTTTGACACCG…
Protein prediction	METKYPFQTFLPLHLLWLLQLLSSTICRGAESDGGLDLDWNPFIDDQIEDTATANAALQPLAEHTTLKDWFTPIVGYTEDGAERARSHILETTTRFTLFPDPQTRNGAFAYSTFVFQHPRTGRWKQAVMETILSLTPGLRGEFIGEAHFPEGLSSAERYDAWQRLNSIAAWNREGILRQFGSLALHF
Position	187,537....188,088
	SAD1_Uesc	SP=NO
Gene prediction	ATGGTTGTCTCATATCCGAGCACGATGTTTACATTGCTTCCTGAACAAGGAAACCCCCACGGAATCTTCGCATTCAGTGCATTCAACTTTCAGAGTCCGAGGACAGGAGAATGGAAGAACGCTGTATTGATGCTCTCGTTGAAACCTGGATTGAAAGGCAAAGTGCTAGGAGAGGCTCATTTTCCTCCAAAACTTTCGGAAGAAAGGATTGCGGAAGCCTTGGCAAACCTGGAGTCGAGGGCGATATGGAGCACTGAAGCTTTGAAGAATAATTTTGGCCGGCAAGCATTCCATTTCTAG
Protein prediction	METVVSYPSTMETFTLLPEQGNPHGIFAFSAFNFQSPRTGEWKNAVLMETLSLKPGLKGKVLGEAHFPPKLSEERIAEALANLESRAIWSTEALKNNFGRQAFHF
Position	147,077....147,376
	UhAvr1_Srei (sr10050) --> similar UHOR_10021		SP=YES
Gene prediction	ATGCCCCAACGACCCGGCGAGCTTCTCTCTCTAGCCATGAAAGTCTTCGCACTTTTCACCCTTGCGTCTACGGCGATGGCGCTGGTCTCTGCCACACATTCATCCAAGCGTCCTTCTCAGCCACAGCCGTTCCGTGTCCCCGCCACGGTGTCTCCTTTCACCGGAAAATACTGGTTCCAACTTCGACTCATTCCCTCTCAGCGTCAAGAGTATGCAGCGCGACTCCGCGATCACATTGCCAACGTCTTTCGAGTCCCAAACGTCGACGTCTATGAAGTCCATTCAGCCATAAGCGAACCGGCTCTGAAGGGGAACCTCAACTACGACCGTAACTTCCGCCGCTTCCTGTACTTGGGCCACACATATCGAGGCTACCCGGATATGGTGCTAGCCACCCCG…
Protein prediction	MPQRPGELLSLAMKVFALFTLASTAMALVSATHSSKRPSQPQPFRVPATVSPFTGKYWFQLRLIPSQRQEYAARLRDHIANVFRVPNVDVYEVHSAISEPALKGNLNYDRNFRRFLYLGHTYRGYPDMVLATPLDAMPRADGSHVWALLIARKPVHRLIGPRISACGFVTVSEGRAVLGSLAQQRSPDGGTLEPGHLLNIDEVFEELSMLRLPSWEP
Position	100,773.....101,426
	UhAvr1_Ssci (g4906) --> similar UHOR_10021		SP=YES
Gene prediction	ATGAGAACCTTTATGCATTTCACGATTTCCGCTACTTGGATGCTGGTCCTTTCTGCAACGGGCGTCTGGCAGCTCCCTCATTCGCAAAGATCCAGTACCCCCGCCACGGTGGTGCCCTTCACTGGACGCTACTCTTTCCAACTTCGAACCATCCCAGCTCAGCGTGACGAGTACGCAGAGAGACTCCGCTCCCACATCGCCAATGTTTTCCGCATCCCCCAAGTCTCCGTCTCAAACTCTCACACACCCATCAACGAGGCGAATCTGCAAGAAAACCTCAACTACGACCGTAACCTTCGTCGTTTCCTGTACTTGGGCCACACCTATCGAGTATACCCGGATATGGTTCTGGCCACACCGCTGCACGTGCAGCCTCGAGCAGATGGAAGTCACGTTTGG…
Protein prediction	MRTFMHFTISATWMLVLSATGVWQLPHSQRSSTPATVVPFTGRYSFQLRTIPAQRDEYAERLRSHIANVFRIPQVSVSNSHTPINEANLQENLNYDRNLRRFLYLGHTYRVYPDMVLATPLHVQPRADGSHVWALLTVRQPAYRGAEPRMAANGFVTVSEGQAVLGRLGRQRSPNGETLETGDVLNMDEVFEELMMLRWSSCEP
Position	208,683 .... 209,297

## Sheet: T3-Expression_data
Species	Effector protein	In vitro expression	In planta expression	Accession Number	Reference
Sporisorium reilianum	Cmu1	✓	•	PRJNA371633 for in vitro culture; PRJNA175426 for inoculated plant	Zhang et al., 2012
	Stp1	•	•
	ApB73	•	•
	Pep1	✓	•
	Pit2	✓	X
	See1	✓	•
	Tin2	X	•
	Sad1	X	•
	Vag2 family	✓	•
	UhAvr1	✓	•
Sporisorium scitamineum	Cmu1	✓	✓	PRJNA275890	Taniguti et al., 2015
	Stp1	•	✓
	ApB73	X	✓
	Pep1	✓	✓
	Pit2	•	✓
	See1	✓	✓
	Tin2	✓	✓
	Sad1	X	✓
	Vag2 family	•	✓
	UhAvr1	✓	✓
Ustilago esculenta	Cmu1	✓	✓	SRR5234220 for in vitro culture; PRJNA187578 for inoculated plant	Ye et al., 2017
	Stp1	✓	✓
	ApB73	✓	✓
	Pep1	✓	✓
	See1	✓	✓
	Tin2	✓	✓
	Sad1	✓	✓
Ustilago maydis	Cmu1	✓	•	PRJNA371633 for in vitro culture; PRJNA314228 for inoculated plant
	Stp1	✓	•
	ApB73	•	X
	Pep1	X	X
	Pit2	•	•
	See1	✓	X
	Tin2	X	X
	Sad1	X	X
	Vag2 family	X	X
	UhAvr1	✓	X
[ ✓ ] Genes with mapped reads
[ • ] Genes with few mapped reads and low coverage (less than 20 reads mapped)
[ X ] Genes without mapped reads

## Sheet: T4-Cmu1
Cmu1
Figure1: Phylogenetic tree based on Cmu1 predicted protein sequences obtained by Maximum Likelihood method implemented in PhyML v3.0. MAFFT alignment, amino acid substitution model provided by SMS (Smart Model Selection), NNI and aLTR SH-like were used in the tree reconstruction.				Figure 2. Percent identity matrix in the Cmu1 protein alignment.

## Sheet: T5-Stp1
Stp1
Figure1: Phylogenetic tree based on Stp1 predicted protein sequences obtained by Maximum Likelihood method implemented in PhyML v3.0. MAFFT alignment, amino acid substitution model provided by SMS (Smart Model Selection), NNI and aLTR SH-like were used in the tree reconstruction.				Figure 2. Percent identity matrix in the Stp1 protein alignment.

## Sheet: T6-ApB73
ApB73
Figure1: Phylogenetic tree based on ApB73 predicted protein sequences obtained by Maximum Likelihood method implemented in PhyML v3.0. MAFFT alignment, amino acid substitution model provided by SMS (Smart Model Selection), NNI and aLTR SH-like were used in the tree reconstruction.				Figure 2. Percent identity matrix in the ApB73 protein alignment.We highlighted in green the highest percentage of identity between U. maydis and S. reilianum than with other close related species (in blue).

## Sheet: T7-Pep1
Pep1
Figure1: Phylogenetic tree based on Pep1 predicted protein sequences obtained by Maximum Likelihood method implemented in PhyML v3.0. MAFFT alignment, amino acid substitution model provided by SMS (Smart Model Selection), NNI and aLTR SH-like were used in the tree reconstruction.				Figure 2. Percent identity matrix in the Pep1 protein alignment.

## Sheet: T8-Pit2
Pit2
Figure1: Phylogenetic tree based on Pit2 predicted protein sequences obtained by Maximum Likelihood method implemented in PhyML v3.0. MAFFT alignment, amino acid substitution model provided by SMS (Smart Model Selection), NNI and aLTR SH-like were used in the tree reconstruction.				Figure 2. Percent identity matrix in the Pit2 protein alignment. No signal peptide was prediced for Utcp protein (green).

## Sheet: T9-See1
See1
Figure1: Phylogenetic tree based on See1 predicted protein sequences obtained by Maximum Likelihood method implemented in PhyML v3.0. MAFFT alignment, amino acid substitution model provided by SMS (Smart Model Selection), NNI and aLTR SH-like were used in the tree reconstruction.				Figure 2. Percent identity matrix in the See1 protein alignment.

[truncated: 7 more sheets: T10-Tin2, T11-Sad1, T12-UhAvr1, T13-Mig1, T14-Mig2, T15-Eff1, T16-Vag2]
