# Supplementary material for: Comparative Genomics of Smut Pathogens: Insights From Orphans and Positively Selected Genes Into Host Specialization
Source: Front Microbiol. 2018 Apr 6;9:660. doi: 10.3389/fmicb.2018.00660 (PMC5897528; doi:10.3389/fmicb.2018.00660)
Supplement: Supplementary file 6 [file Data_Sheet_6.XLSX]

## Sheet: ReadMe
In this supplementary material you will find the results of the positive selection analysis performed with the ETE3-evol tool.
T1: dn/dS for whole sequence alignment (M0)
T2: LTR p-values (model comparisons for inferring positive selection)
T3: Functional annotation of genes with signatures of selection at specific sites (M2/M1 and M8/M7 models)
T4: GO terms and KEGG enzymes pathways for genes under episodic selection (branch-sites model)
T5-T14: Functional annotation of genes with sites under selection at each lineage (branch sites model)

## Sheet: T1-dNdS
	OrthoMCL	whole gene alignment
	orthogroup	dN	dS	omega
1	ortho0394	12038	134005	0.09
2	ortho0405	0.5619	63889	0.088
3	ortho0406	0.6963	86231	0.081
4	ortho0407	0.1619	43175	0.037
5	ortho0408	10594	80294	0.132
6	ortho0409	0.4775	68519	0.07
7	ortho0410	13282	56001	0.237
8	ortho0411	0.4432	60539	0.073
9	ortho0412	0.3211	73937	0.043
10	ortho0413	0.3266	65213	0.05
11	ortho0414	0.3802	70599	0.054
12	ortho0415	0.5255	87877	0.06
13	ortho0416	0.6029	72783	0.083
14	ortho0417	0.9946	65796	0.151
15	ortho0418	0.5644	74469	0.076
16	ortho0419	0.557	67804	0.082		Figure: Plot of dN and dS ratios for 4,195 one-to-one orthologs genes. Values were calculated considering the whole coding sequence (M0 model). The line indicates the dN/dS ratio equals 1, representing the threshold between positive (above the line) and purifying selection (below the line) in an very conservative approach.
17	ortho0420	0.4581	17629	0.026
18	ortho0421	1108	66176	0.167
19	ortho0422	0.3315	52736	0.063
20	ortho0423	0.5392	62684	0.086
21	ortho0424	0.73	69238	0.105
22	ortho0425	0.3689	55089	0.067
23	ortho0426	0.8168	87868	0.093
24	ortho0427	0.3575	100433	0.036
25	ortho0428	0.9681	208523	0.046
26	ortho0429	11204	86735	0.129
27	ortho0430	0.52	61434	0.085
28	ortho0431	0.329	104123	0.032
29	ortho0432	0.4314	91702	0.047
30	ortho0433	0.2713	76246	0.036
31	ortho0434	17242	133198	0.129
32	ortho0435	0.5452	65962	0.083
33	ortho0436	0.2619	62363	0.042
34	ortho0437	0.3336	65027	0.051
35	ortho0438	1.23	97324	0.126
36	ortho0439	0.4408	94453	0.047
37	ortho0440	10125	6041	0.168
38	ortho0441	0.4666	63014	0.074
39	ortho0442	0.0923	41642	0.022
40	ortho0443	0.3186	50411	0.063
41	ortho0444	0.1037	37478	0.028
42	ortho0445	11529	112235	0.103
43	ortho0446	0.425	86037	0.049
44	ortho0447	1603	99765	0.161
45	ortho0448	0.566	9621	0.059
46	ortho0449	0.427	75802	0.056
47	ortho0450	0.6635	74175	0.089
48	ortho0451	0.6556	66497	0.099
49	ortho0452	0.4063	6397	0.064
50	ortho0453	0.1561	58234	0.027
51	ortho0454	20611	65673	0.314
52	ortho0455	0.3604	57324	0.063
53	ortho0456	0.5124	89174	0.058
54	ortho0457	0.4913	67363	0.073
55	ortho0458	0.5497	63886	0.086
56	ortho0459	0.6373	51377	0.124
57	ortho0461	0.7764	91881	0.085
58	ortho0462	0.2516	66605	0.038
59	ortho0463	0.3249	53891	0.06
60	ortho0464	0.4055	48029	0.084
61	ortho0465	0.7736	80708	0.096
62	ortho0466	0.7829	60178	0.13
63	ortho0467	0.3231	57327	0.056
64	ortho0468	0.5531	102401	0.054
65	ortho0469	0.2633	60388	0.044
66	ortho0470	17551	92809	0.189
67	ortho0471	0.5971	70007	0.085
68	ortho0473	0.2991	70919	0.042
69	ortho0474	0.2764	72889	0.038
70	ortho0475	0.6414	54926	0.117
71	ortho0476	0.0334	48295	0.007
72	ortho0477	0.3362	56858	0.059
73	ortho0478	0.6708	68303	0.098
74	ortho0479	0.809	5901	0.137
75	ortho0480	0.2173	41738	0.052
76	ortho0481	11513	57081	0.202
77	ortho0482	0.7341	63446	0.116
78	ortho0483	0.2751	58339	0.047
79	ortho0484	0.3254	5055	0.064
80	ortho0485	0.1513	76285	0.02
81	ortho0486	0.2457	5562	0.044
82	ortho0487	0.48	8099	0.059
83	ortho0489	0.122	46249	0.026
84	ortho0490	11314	49801	0.227
85	ortho0491	0.9259	312331	0.03
86	ortho0492	0.6096	70969	0.086
87	ortho0493	0.7649	5172	0.148
88	ortho0494	0.1722	68891	0.025
89	ortho0495	0.3324	45169	0.074
90	ortho0496	0.6522	60597	0.108
91	ortho0497	0.7962	87926	0.091
92	ortho0498	0.5332	52906	0.101
93	ortho0499	0.1478	50758	0.029
94	ortho0500	0.2173	50825	0.043
95	ortho0501	0.351	47779	0.073
96	ortho0502	0.9351	72511	0.129
97	ortho0503	12872	62133	0.207
98	ortho0504	0.7643	63135	0.121
99	ortho0505	0.9268	70235	0.132
100	ortho0506	0.216	63763	0.034
101	ortho0507	0.5667	93582	0.061
102	ortho0508	0.0827	43783	0.019
103	ortho0509	0.753	53758	0.14
104	ortho0510	15275	7798	0.196
105	ortho0511	0.1373	44583	0.031
106	ortho0512	0.3079	54634	0.056
107	ortho0513	0.6977	63965	0.109
108	ortho0514	0.7466	71042	0.105
109	ortho0515	0.4172	83861	0.05
110	ortho0517	0.0752	36467	0.021
111	ortho0518	0.2479	57281	0.043
112	ortho0519	0.8578	5.35	0.16
113	ortho0520	0.2572	69616	0.037
114	ortho0521	0.2844	81172	0.035
115	ortho0523	0.6372	51611	0.123
116	ortho0524	0.2537	58097	0.044
117	ortho0525	0.4459	5167	0.086
118	ortho0526	0.083	16508	0.05
119	ortho0527	0.0168	12445	0.013
120	ortho0528	0.4084	70535	0.058
121	ortho0529	0.0758	76914	0.01
122	ortho0530	0.3175	71165	0.045
123	ortho0531	0.1208	49519	0.024
124	ortho0532	0.3221	4505	0.071
125	ortho0533	0.6551	75183	0.087
126	ortho0534	0.8508	64184	0.133
127	ortho0535	0.5265	57645	0.091
128	ortho0536	0.2656	44559	0.06
129	ortho0537	0.4235	5811	0.073
130	ortho0538	0.7961	66731	0.119
131	ortho0539	0.2327	62561	0.037
132	ortho0540	0.4122	89748	0.046
133	ortho0541	0.0949	39932	0.024
134	ortho0542	0.725	79463	0.091
135	ortho0543	0.1194	49366	0.024
136	ortho0544	0.2215	34247	0.065
137	ortho0545	0.8175	83531	0.098
138	ortho0546	0.5625	55356	0.102
139	ortho0547	0.1842	23301	0.079
140	ortho0548	0.0002	17859	0
141	ortho0549	0.2449	69348	0.035
142	ortho0550	0.0755	63811	0.012
143	ortho0551	0.0172	44558	0.004
144	ortho0552	0.0544	22646	0.024
145	ortho0553	10117	75271	0.134
146	ortho0554	0.6028	77536	0.078
147	ortho0555	0.6851	61155	0.112
148	ortho0556	0.468	63934	0.073
149	ortho0557	0.2677	91346	0.029
150	ortho0558	0.5982	71519	0.084
151	ortho0559	0.4384	53331	0.082
152	ortho0560	0.3898	53806	0.072
153	ortho0561	0.1067	55124	0.019
154	ortho0562	0.7321	51452	0.142
155	ortho0563	0.2634	85193	0.031
156	ortho0564	13307	73873	0.18
157	ortho0565	0.4047	107672	0.038
158	ortho0566	0.9646	85264	0.113
159	ortho0567	0.5267	98865	0.053
160	ortho0568	0.0692	65458	0.011
161	ortho0569	0.4913	54074	0.091
162	ortho0570	0.7982	45095	0.177
163	ortho0571	10361	74492	0.139
164	ortho0572	0.2416	69005	0.035
165	ortho0573	0.2463	42397	0.058
166	ortho0574	0.6919	57922	0.119
167	ortho0575	0.2415	87893	0.028
168	ortho0576	0.0408	27556	0.015
169	ortho0577	0.3458	338664	0.01
170	ortho0578	0.3882	70717	0.055
171	ortho0580	11794	78742	0.15
172	ortho0581	0.6028	62367	0.097
173	ortho0582	0.62	77226	0.08
174	ortho0583	17735	6069	0.292
175	ortho0584	0.2868	55942	0.051
176	ortho0585	0.2096	68718	0.03
177	ortho0586	0.1068	2787	0.038
178	ortho0587	11676	66673	0.175
179	ortho0588	0.3941	53681	0.073
180	ortho0589	0.5333	57878	0.092
181	ortho0590	0.6448	9765	0.066
182	ortho0591	0.9456	87129	0.108
183	ortho0592	0.2414	47289	0.051
184	ortho0593	17866	100797	0.177
185	ortho0594	0.2025	42157	0.048
186	ortho0595	0.1008	41583	0.024
187	ortho0596	0.8667	64663	0.134
188	ortho0597	0.1622	82906	0.02
189	ortho0599	0.1095	39797	0.028
190	ortho0600	0.5881	67383	0.087
191	ortho0601	0.1873	58525	0.032
192	ortho0602	0.7901	87507	0.09
193	ortho0603	0.5557	73656	0.075
194	ortho0604	0.2244	45326	0.05
195	ortho0605	0.5378	85121	0.063
196	ortho0606	11163	58252	0.192
197	ortho0607	0.7021	8784	0.08
198	ortho0608	0.4499	70021	0.064
199	ortho0609	0.5854	133986	0.044
200	ortho0610	0.4176	6705	0.062
201	ortho0611	0.4448	49992	0.089
202	ortho0612	0.3457	66221	0.052
203	ortho0614	10031	10588	0.095
204	ortho0615	0.2101	49825	0.042
205	ortho0616	0.1641	63562	0.026
206	ortho0617	0.3575	48412	0.074
207	ortho0618	0.0293	48895	0.006
208	ortho0619	0.069	38488	0.018
209	ortho0620	0.7709	41869	0.184
210	ortho0621	0.1441	40492	0.036
211	ortho0623	0.1538	43092	0.036
212	ortho0624	1052	89238	0.118
213	ortho0625	0.1277	54002	0.024
214	ortho0626	0.5563	60707	0.092
215	ortho0627	0.1679	48214	0.035
216	ortho0629	0.9811	65889	0.149
217	ortho0630	0.5005	4.94	0.101
218	ortho0631	0.7317	6203	0.118
219	ortho0632	0.4368	52453	0.083
220	ortho0633	0.353	54928	0.064
221	ortho0634	0.3125	72433	0.043
222	ortho0635	0.7271	55006	0.132
223	ortho0636	0.3854	5515	0.07
224	ortho0637	0.8418	64888	0.13
225	ortho0638	0.6075	5551	0.109
226	ortho0639	0.1662	53771	0.031
227	ortho0640	0.8004	4472	0.179
228	ortho0641	11627	54858	0.212
229	ortho0642	0.483	58158	0.083
230	ortho0643	0.0566	28681	0.02
231	ortho0644	0.1223	21744	0.056
232	ortho0645	10029	51948	0.193
233	ortho0646	0.6411	75287	0.085
234	ortho0647	0.3553	83933	0.042
235	ortho0648	0.2524	66395	0.038
236	ortho0649	10207	83193	0.123
237	ortho0650	0.9448	82191	0.115
238	ortho0651	0.2359	59111	0.04
239	ortho0652	0.1772	61445	0.029
240	ortho0653	0.4351	60138	0.072
241	ortho0654	0.5422	74444	0.073
242	ortho0655	0.4831	115196	0.042
243	ortho0656	0.2128	61077	0.035
244	ortho0657	0.1802	55076	0.033
245	ortho0658	0.1409	93462	0.015
246	ortho0659	0.6699	56643	0.118
247	ortho0660	0.4389	52414	0.084
248	ortho0662	0.7446	49517	0.15
249	ortho0663	0.5311	61043	0.087
250	ortho0664	0.1558	45873	0.034
251	ortho0665	0.9673	80823	0.12
252	ortho0666	0.3019	44415	0.068
253	ortho0667	0.1563	48301	0.032
254	ortho0668	0.0715	62657	0.011
255	ortho0669	0.735	116584	0.063
256	ortho0670	0.6726	93908	0.072
257	ortho0671	0.7528	74696	0.101
258	ortho0672	0.3682	41376	0.089
259	ortho0673	0.2647	47966	0.055
260	ortho0674	0.8734	91687	0.095
261	ortho0675	0.4364	55831	0.078
262	ortho0676	0.9373	57729	0.162
263	ortho0677	1365	89218	0.153
264	ortho0678	0.7499	102218	0.073
265	ortho0679	1613	89452	0.18
266	ortho0680	10967	410221	0.027
267	ortho0681	0.5212	95285	0.055
268	ortho0682	0.6436	63935	0.101
269	ortho0683	0.3786	92996	0.041
270	ortho0684	13152	81966	0.161
271	ortho0685	0.8843	65749	0.135
272	ortho0686	0.6038	77847	0.078
273	ortho0687	0.7518	78289	0.096
274	ortho0688	0.2092	5056	0.041
275	ortho0689	0.6762	10461	0.065
276	ortho0691	0.2452	28024	0.087
277	ortho0692	0.6218	48592	0.128
278	ortho0693	0.1535	48868	0.031
279	ortho0694	0.4998	68481	0.073
280	ortho0695	0.4576	60432	0.076
281	ortho0696	0.1363	50663	0.027
282	ortho0697	12061	61734	0.195
283	ortho0698	10369	4.68	0.222
284	ortho0699	0.4236	48836	0.087
285	ortho0700	18932	7041	0.269
286	ortho0701	0.0693	69032	0.01
287	ortho0702	0.5244	85608	0.061
288	ortho0703	0.965	76478	0.126
289	ortho0704	0.4724	78909	0.06
290	ortho0706	0.073	38764	0.019
291	ortho0707	0.2682	49833	0.054
292	ortho0708	0.3019	10.95	0.028
293	ortho0709	0.9896	87103	0.114
294	ortho0710	14348	107013	0.134
295	ortho0711	0.7041	81772	0.086
296	ortho0712	0.7083	52528	0.135
297	ortho0713	0.1968	48872	0.04
298	ortho0714	0.7963	50943	0.156
299	ortho0716	0.5784	57815	0.1
300	ortho0717	0.0122	2891	0.004
301	ortho0718	0.2436	50847	0.048
302	ortho0719	0.7311	95299	0.077
303	ortho0720	0.4884	62914	0.078
304	ortho0721	0.6194	95142	0.065
305	ortho0722	0.2863	49843	0.057
306	ortho0723	0.8203	40797	0.201
307	ortho0724	0.2848	45532	0.063
308	ortho0725	0.8745	52096	0.168
309	ortho0726	0.9023	49028	0.184
310	ortho0727	0.1593	36382	0.044
311	ortho0728	0.2674	70215	0.038
312	ortho0729	10284	9196	0.112
313	ortho0730	0.7543	48953	0.154
314	ortho0731	0.8151	78635	0.104
315	ortho0732	1588	89733	0.177
316	ortho0733	0.4158	50901	0.082
317	ortho0734	0.9586	7514	0.128
318	ortho0736	0.6771	41736	0.162
319	ortho0737	0.8001	74995	0.107
320	ortho0738	0.737	71267	0.103
321	ortho0739	0.1898	56153	0.034
322	ortho0740	0.3631	87039	0.042
323	ortho0741	0.4715	70263	0.067
324	ortho0742	0.372	54145	0.069
325	ortho0743	1132	99312	0.114
326	ortho0744	14914	84644	0.176
327	ortho0745	0.9136	94226	0.097
328	ortho0746	0.6466	59603	0.108
329	ortho0747	0.1716	50785	0.034
330	ortho0748	0.1007	37416	0.027
331	ortho0749	0.5073	48452	0.105
332	ortho0750	0.104	28356	0.037
333	ortho0752	0.9127	12045	0.076
334	ortho0753	0.1828	67265	0.027
335	ortho0754	0.9428	71835	0.131
336	ortho0755	0.6568	65425	0.1
337	ortho0756	0.6588	58424	0.113
338	ortho0757	0.4955	48034	0.103
339	ortho0759	0.4546	45986	0.099
340	ortho0760	0.5228	50503	0.103
341	ortho0761	0.0304	48973	0.006
342	ortho0762	0.367	49096	0.075
343	ortho0763	0.7586	44739	0.17
344	ortho0764	0.5348	54141	0.099
345	ortho0765	0.0492	36293	0.013
346	ortho0766	0.1804	41356	0.044
347	ortho0767	0.4992	123148	0.041
348	ortho0768	0.4266	50204	0.085
349	ortho0769	0.1845	30446	0.061
350	ortho0770	0.6373	86649	0.074
351	ortho0771	0.1086	64525	0.017
352	ortho0772	0.6998	94748	0.074
353	ortho0773	0.445	52724	0.084
354	ortho0774	0.2936	37074	0.079
355	ortho0775	0.379	35699	0.106
356	ortho0776	0.7604	73554	0.103
357	ortho0777	1088	49079	0.222
358	ortho0778	0.3368	43667	0.077
359	ortho0779	0.5009	74287	0.067
360	ortho0780	0.7616	50884	0.15
361	ortho0781	0.5145	85357	0.06
362	ortho0782	0.5883	60035	0.098
363	ortho0783	0.6045	58229	0.104
364	ortho0786	0.4867	62511	0.078
365	ortho0787	0.3179	75188	0.042
366	ortho0788	0.2789	62126	0.045
367	ortho0789	0.6829	51143	0.134
368	ortho0791	0.2127	63603	0.033
369	ortho0792	0.613	59243	0.103
370	ortho0793	0.4783	61756	0.077
371	ortho0794	0.4536	63906	0.071
372	ortho0795	0.4527	66629	0.068
373	ortho0796	12448	54398	0.229
374	ortho0797	0.1101	46562	0.024
375	ortho0798	0.4695	83757	0.056
376	ortho0799	0.2328	70406	0.033
377	ortho0800	0.2644	77745	0.034
378	ortho0801	0.8455	63178	0.134
379	ortho0802	0.1385	5248	0.026
380	ortho0803	0.5693	77819	0.073
381	ortho0804	0.8827	80779	0.109
382	ortho0805	0.2938	75149	0.039
383	ortho0806	10223	422011	0.024
384	ortho0807	0.1632	41516	0.039
385	ortho0808	0.5571	57239	0.097
386	ortho0809	0.2463	74065	0.033
387	ortho0810	0.3162	83895	0.038
388	ortho0811	11878	74203	0.16
389	ortho0812	0.6571	69819	0.094
390	ortho0813	0.3916	44339	0.088
391	ortho0814	0.4833	99553	0.049
392	ortho0815	0.8618	110273	0.078
393	ortho0816	0.3046	76299	0.04
394	ortho0817	0.3994	65084	0.061
395	ortho0818	0.8926	76631	0.117
396	ortho0819	0.2698	6846	0.039
397	ortho0820	0.1772	53745	0.033
398	ortho0821	0.1764	58838	0.03
399	ortho0822	0.2873	498706	0.006
400	ortho0823	0.3156	59712	0.053
401	ortho0824	0.1915	53053	0.036
402	ortho0825	0.3264	64899	0.05
403	ortho0826	0.2182	6055	0.036
404	ortho0827	20528	71176	0.288
405	ortho0828	26117	102862	0.254
406	ortho0829	15428	103729	0.149
407	ortho0830	14386	79513	0.181
408	ortho0831	0.2285	128356	0.018
409	ortho0832	0.6834	71475	0.096
410	ortho0833	0.7201	50913	0.141
411	ortho0834	0.4551	99898	0.046
412	ortho0835	0.3491	7.49	0.047
413	ortho0836	0.596	48051	0.124
414	ortho0837	0.8394	70903	0.118
415	ortho0838	0.5153	73702	0.07
416	ortho0839	0.2259	47302	0.048
417	ortho0840	0.4455	5147	0.087
418	ortho0842	0.6587	76955	0.086
419	ortho0843	0.1906	4577	0.042
420	ortho0844	0.1531	51297	0.03
421	ortho0845	0.1582	45948	0.034
422	ortho0846	0.3581	49493	0.072
423	ortho0847	0.5639	71212	0.079
424	ortho0848	22352	92086	0.243
425	ortho0849	0.5081	59247	0.086
426	ortho0850	0.8927	60605	0.147
427	ortho0851	14591	62528	0.233
428	ortho0852	0.1227	46583	0.026
429	ortho0853	0.2473	42049	0.059
430	ortho0854	0.1695	31258	0.054
431	ortho0855	11277	59411	0.19
432	ortho0856	0.0201	52877	0.004
433	ortho0857	0.0862	39469	0.022
434	ortho0858	0.3682	96827	0.038
435	ortho0859	0.2377	59012	0.04
436	ortho0860	0.3308	10007	0.033
437	ortho0861	0.2806	67929	0.041
438	ortho0862	0.5604	8.78	0.064
439	ortho0863	0.0334	21878	0.015
440	ortho0864	0.3221	5899	0.055
441	ortho0865	0.4364	46633	0.094
442	ortho0866	0.7968	57209	0.139
443	ortho0867	0.2039	69472	0.029
444	ortho0868	0.8187	77747	0.105
445	ortho0869	0.2797	52872	0.053
446	ortho0870	0.2597	59652	0.043
447	ortho0871	0.668	63372	0.105
448	ortho0872	0.2007	58975	0.034
449	ortho0873	0.6735	5101	0.132
450	ortho0874	0.346	39868	0.087
451	ortho0875	0.2831	3727	0.076
452	ortho0876	0.1319	39315	0.034
453	ortho0878	11564	86747	0.133
454	ortho0879	0.3939	94365	0.042
455	ortho0880	0.6442	73623	0.087
456	ortho0881	11495	90336	0.127
457	ortho0882	0.3925	113085	0.035
458	ortho0883	0.0881	45435	0.019
459	ortho0884	0.6817	79425	0.086
460	ortho0885	0.0494	39978	0.012
461	ortho0886	0.7887	67904	0.116
462	ortho0887	0.847	64083	0.132
463	ortho0888	0.5089	52415	0.097
464	ortho0889	10127	5727	0.177
465	ortho0890	0.1228	61332	0.02
466	ortho0891	0.9636	74358	0.13
467	ortho0892	16819	92855	0.181
468	ortho0893	0.3718	49609	0.075
469	ortho0894	12868	263973	0.049
470	ortho0895	0.765	6881	0.111
471	ortho0896	1.05	51144	0.205
472	ortho0897	0.2802	97212	0.029
473	ortho0898	0.1324	49213	0.027
474	ortho0899	10796	73323	0.147
475	ortho0900	0.4778	54595	0.087
476	ortho0901	11275	58944	0.191
477	ortho0902	0.8458	67693	0.125
478	ortho0903	0.8008	72886	0.11
479	ortho0904	0.6548	6888	0.095
480	ortho0905	0.163	65706	0.025
481	ortho0906	0.1692	38942	0.043
482	ortho0907	0.1522	64456	0.024
483	ortho0908	0.4515	55379	0.082
484	ortho0909	0.1657	85305	0.019
485	ortho0910	0.0867	45984	0.019
486	ortho0911	0.2069	58327	0.035
487	ortho0912	0.497	51365	0.097
488	ortho0913	0.1532	80119	0.019
489	ortho0914	0.4634	82762	0.056
490	ortho0915	0.8168	65356	0.125
491	ortho0916	0.4863	50481	0.096
492	ortho0917	0.7611	102745	0.074
493	ortho0918	0.7244	104843	0.069
494	ortho0919	0.5271	54452	0.097
495	ortho0920	0.4461	5116	0.087
496	ortho0921	0.1109	73233	0.015
497	ortho0922	0.7128	59161	0.12
498	ortho0923	0.5305	59489	0.089
499	ortho0924	0.7945	52801	0.15
500	ortho0925	0.6179	55148	0.112
501	ortho0926	11087	64653	0.172
502	ortho0927	0.6816	154785	0.044
503	ortho0928	0.3062	5025	0.061
504	ortho0930	0.2992	48209	0.062
505	ortho0931	0.4087	59934	0.068
506	ortho0932	0.575	6149	0.093
507	ortho0933	0.5506	51181	0.108
508	ortho0934	0.372	47637	0.078
509	ortho0935	0.5937	50493	0.118
510	ortho0936	0.4616	65288	0.071
511	ortho0937	0.5488	73401	0.075
512	ortho0938	0.772	127331	0.061
513	ortho0939	0.3284	83573	0.039
514	ortho0940	0.7412	84247	0.088
515	ortho0941	0.695	86347	0.081
516	ortho0942	0.42	50866	0.083
517	ortho0943	0.473	42258	0.112
518	ortho0945	0.0622	49676	0.013
519	ortho0946	0.2148	55453	0.039
520	ortho0947	0.7206	89664	0.08
521	ortho0948	0.5298	88099	0.06
522	ortho0949	10663	88008	0.121
523	ortho0950	0.3983	78983	0.05
524	ortho0951	0.0259	27946	0.009
525	ortho0952	1346	85253	0.158
526	ortho0953	0.1494	62896	0.024
527	ortho0954	0.7768	158395	0.049
528	ortho0955	0.3486	95749	0.036
529	ortho0956	12441	410045	0.03
530	ortho0957	0.1858	57574	0.032
531	ortho0958	10582	89719	0.118
532	ortho0959	0.436	110698	0.039
533	ortho0960	0.3718	56627	0.066
534	ortho0961	0.9293	72751	0.128
535	ortho0962	0.4567	5558	0.082
536	ortho0963	0.2767	87199	0.032
537	ortho0964	15199	101732	0.149
538	ortho0965	0.3389	61311	0.055
539	ortho0966	0.9593	87051	0.11
540	ortho0968	0.5043	65674	0.077
541	ortho0969	0.7981	78773	0.101
542	ortho0970	0.4033	57496	0.07
543	ortho0971	0.4575	63704	0.072
544	ortho0972	10401	7496	0.139
545	ortho0973	0.2859	85382	0.034
546	ortho0974	0.6216	60766	0.102
547	ortho0975	0.1966	72031	0.027
548	ortho0976	0.1412	68883	0.021
549	ortho0977	0.49	69041	0.071
550	ortho0979	0.9085	69548	0.131
551	ortho0980	0.1156	5232	0.022
552	ortho0981	0.6515	68278	0.095
553	ortho0982	0.9328	60708	0.154
554	ortho0983	0.5823	50191	0.116
555	ortho0984	0.3832	64539	0.059
556	ortho0985	0.1672	65558	0.025
557	ortho0986	13222	65852	0.201
558	ortho0987	0.5873	58817	0.1
559	ortho0989	0.537	75514	0.071
560	ortho0990	0.9843	51408	0.192
561	ortho0991	13177	56742	0.232
562	ortho0992	0.5015	55525	0.09
563	ortho0993	0.6743	58994	0.114
564	ortho0994	0.9564	105346	0.091
565	ortho0995	0.3101	88716	0.035
566	ortho0996	0.7147	60152	0.119
567	ortho0997	22443	80588	0.279
568	ortho0998	0.2603	49326	0.053
569	ortho0999	0.2422	54477	0.044
570	ortho1000	0.8691	68194	0.127
571	ortho1001	0.4076	55251	0.074
572	ortho1002	0.0338	27402	0.012
573	ortho1003	0.4457	60272	0.074
574	ortho1004	10864	79818	0.136
575	ortho1005	0.2569	8413	0.03
576	ortho1006	0.378	55865	0.068
577	ortho1007	10941	53159	0.206
578	ortho1008	0.3311	50834	0.065
579	ortho1009	22505	15268	0.147
580	ortho1010	0.5514	96875	0.057
581	ortho1011	0.2359	90447	0.026
582	ortho1012	0.5969	82845	0.072
583	ortho1013	0.2757	55999	0.049
584	ortho1014	0.5984	75922	0.079
585	ortho1015	0.4406	8.13	0.054
586	ortho1016	0.3471	72025	0.048
587	ortho1017	0.4325	67697	0.064
588	ortho1018	0.5439	84117	0.065
589	ortho1019	0.3714	47584	0.078
590	ortho1020	0.654	97101	0.067
591	ortho1021	0.3173	57569	0.055
592	ortho1023	0.7255	56136	0.129
593	ortho1024	0.6614	73517	0.09
594	ortho1025	0.3769	5246	0.072
595	ortho1026	0.8148	88694	0.092
596	ortho1027	0.2896	7031	0.041
597	ortho1028	0.6618	61034	0.108
598	ortho1029	0.2153	53478	0.04
599	ortho1030	0.7544	65119	0.116
600	ortho1031	0.3522	108412	0.033
601	ortho1032	0.6153	76582	0.08
602	ortho1033	0.3861	57217	0.068
603	ortho1034	0.3412	53559	0.064
604	ortho1035	0.5342	5051	0.106
605	ortho1036	0.9053	82657	0.11
606	ortho1037	0.3513	69191	0.051
607	ortho1038	0.4562	124861	0.036
608	ortho1039	0.3631	66249	0.055
609	ortho1040	0.7019	98535	0.071
610	ortho1041	0.1425	55107	0.026
611	ortho1042	0.0984	7092	0.014
612	ortho1043	0.2362	82144	0.029
613	ortho1044	0.1564	108463	0.014
614	ortho1045	0.4858	53252	0.091
615	ortho1046	0.2257	59988	0.038
616	ortho1047	0.4355	51291	0.085
617	ortho1048	0.5804	80688	0.072
618	ortho1049	0.9087	63641	0.143
619	ortho1050	0.4975	82814	0.06
620	ortho1051	0.507	97236	0.052
621	ortho1052	17108	9725	0.176
622	ortho1053	0.7692	60768	0.127
623	ortho1054	0.6482	55973	0.116
624	ortho1055	0.4742	84667	0.056
625	ortho1056	0.6431	90766	0.071
626	ortho1057	0.7334	52943	0.139
627	ortho1058	0.7824	73639	0.106
628	ortho1059	0.3053	56231	0.054
629	ortho1060	15481	98815	0.157
630	ortho1061	0.5097	55571	0.092
631	ortho1062	14185	127853	0.111
632	ortho1063	0.4802	75201	0.064
633	ortho1064	0.5901	69128	0.085
634	ortho1065	0.5471	156193	0.035
635	ortho1066	0.1311	53038	0.025
636	ortho1067	1486	73497	0.202
637	ortho1068	0.4331	41633	0.104
638	ortho1069	0.2152	62741	0.034
639	ortho1070	0.2103	46355	0.045
640	ortho1071	0.2467	5923	0.042
641	ortho1073	0.5708	79351	0.072
642	ortho1074	0.2365	51523	0.046
643	ortho1075	17377	67477	0.258
644	ortho1077	0.3416	45062	0.076
645	ortho1078	0.1989	82689	0.024
646	ortho1080	0.3027	61895	0.049
647	ortho1081	0.3314	48937	0.068
648	ortho1082	0.7785	47804	0.163
649	ortho1083	0.8579	90519	0.095
650	ortho1084	0.2332	68394	0.034
651	ortho1085	0.4659	66398	0.07
652	ortho1086	0.7331	113901	0.064
653	ortho1087	0.5595	5665	0.099
654	ortho1088	0.2955	71319	0.041
655	ortho1089	0.5414	71984	0.075
656	ortho1090	0.5568	71983	0.077
657	ortho1091	0.3539	37257	0.095
658	ortho1092	0.28	37164	0.075
659	ortho1093	0.1768	5.42	0.033
660	ortho1094	0.0001	0.6828	0
661	ortho1096	17435	81946	0.213
662	ortho1097	0.165	41709	0.04
663	ortho1098	0.6679	74691	0.089
664	ortho1099	0.43	105475	0.041
665	ortho1100	0.5866	5987	0.098
666	ortho1101	0.1322	6614	0.02
667	ortho1102	0.6315	10781	0.059
668	ortho1103	0.2012	73517	0.027
669	ortho1104	14159	102959	0.138
670	ortho1106	0.5775	61873	0.093
671	ortho1107	19049	205261	0.093
672	ortho1108	10933	84463	0.129
673	ortho1109	0.4346	58075	0.075
674	ortho1110	0.4678	47656	0.098
675	ortho1111	0.5175	86162	0.06
676	ortho1112	0.0264	48453	0.005
677	ortho1113	0.6625	62568	0.106
678	ortho1114	0.5315	8088	0.066
679	ortho1115	0.2821	43722	0.065
680	ortho1116	0.3333	75879	0.044
681	ortho1117	0.3719	53172	0.07
682	ortho1118	0.7633	87937	0.087
683	ortho1119	0.7	106285	0.066
684	ortho1120	0.0553	27505	0.02
685	ortho1121	0.1127	40921	0.028
686	ortho1122	0.5124	99597	0.051
687	ortho1123	0.233	81709	0.029
688	ortho1124	15412	60555	0.255
689	ortho1125	0.242	55344	0.044
690	ortho1126	0.6012	72424	0.083
691	ortho1127	0.7459	148959	0.05
692	ortho1128	0.3781	72415	0.052
693	ortho1129	0.379	42262	0.09
694	ortho1130	0.654	67087	0.098
695	ortho1131	0.5324	67266	0.079
696	ortho1132	0.2954	5637	0.052
697	ortho1133	0.5959	66207	0.09
698	ortho1134	0.5877	77338	0.076
699	ortho1135	0.3735	88872	0.042
700	ortho1136	0.0946	69332	0.014
701	ortho1138	0.4216	4976	0.085
702	ortho1139	0.4308	79572	0.054
703	ortho1140	0.4668	70897	0.066
704	ortho1141	0.2205	8666	0.025
705	ortho1142	0.8257	106578	0.077
706	ortho1143	0.9581	71073	0.135
707	ortho1144	0.1264	33069	0.038
708	ortho1145	0.5426	107516	0.051
709	ortho1146	0.7434	71902	0.103
710	ortho1147	0.4857	6692	0.073
711	ortho1148	0.3478	37949	0.092
712	ortho1149	1252	96445	0.13
713	ortho1150	0.4582	62021	0.074
714	ortho1151	0.2619	47388	0.055
715	ortho1152	0.3382	50071	0.068
716	ortho1153	0.5304	4414	0.12
717	ortho1154	11095	9325	0.119
718	ortho1156	0.0882	16485	0.053
719	ortho1157	0.2488	86289	0.029
720	ortho1158	0.6564	57149	0.115
721	ortho1159	0.6192	64782	0.096
722	ortho1160	0.1487	42813	0.035
723	ortho1161	11095	423503	0.026
724	ortho1162	1.28	117857	0.109
725	ortho1163	11747	84998	0.138
726	ortho1164	0.5847	44545	0.131
727	ortho1165	0.3592	50128	0.072
728	ortho1166	0.0797	54324	0.015
729	ortho1167	0.569	7241	0.079
730	ortho1168	0.2753	71623	0.038
731	ortho1169	0.1557	54951	0.028
732	ortho1170	0.5191	52374	0.099
733	ortho1171	0.3274	58483	0.056
734	ortho1172	0.0664	47755	0.014
735	ortho1173	10192	66221	0.154
736	ortho1174	0.4392	51753	0.085
737	ortho1175	0.3032	60996	0.05
738	ortho1176	0.3282	70409	0.047
739	ortho1177	0.5818	90715	0.064
740	ortho1178	0.1665	65124	0.026
741	ortho1179	11684	94606	0.123
742	ortho1180	0.8804	68927	0.128
743	ortho1181	0.867	58769	0.147
744	ortho1182	0.6794	63582	0.107
745	ortho1183	0.4771	76304	0.062
746	ortho1184	0.1017	46396	0.022
747	ortho1185	0.7102	57535	0.123
748	ortho1186	0.2216	84185	0.026
749	ortho1187	0.3214	84188	0.038
750	ortho1188	0.1324	51279	0.026
751	ortho1189	0.3517	71437	0.049
752	ortho1190	0.9208	107798	0.085
753	ortho1191	0.4446	89494	0.05
754	ortho1192	0.5991	57037	0.105
755	ortho1193	0.715	81822	0.087
756	ortho1194	0.7071	11072	0.064
757	ortho1195	0.2685	84581	0.032
758	ortho1196	0.9662	48388	0.2
759	ortho1197	0.0958	4644	0.021
760	ortho1198	0.2253	5953	0.038
761	ortho1200	0.3704	57025	0.065
762	ortho1201	0.3388	51505	0.066
763	ortho1202	0.2945	44285	0.067
764	ortho1203	0.3221	47339	0.068
765	ortho1204	23649	89833	0.263
766	ortho1205	0.6429	58446	0.11
767	ortho1206	0.0802	0.9779	0.082
768	ortho1207	0.5699	71377	0.08
769	ortho1208	0.4543	79449	0.057
770	ortho1209	10988	84402	0.13
771	ortho1210	0.923	89062	0.104
772	ortho1211	0.2233	47871	0.047
773	ortho1212	12021	55137	0.218
774	ortho1213	0.9786	60833	0.161
775	ortho1214	0.6138	70434	0.087
776	ortho1215	0.1975	57714	0.034
777	ortho1216	0.5179	76876	0.067
778	ortho1217	10518	87543	0.12
779	ortho1218	0.8233	132744	0.062
780	ortho1219	12382	71485	0.173
781	ortho1220	0.7394	83234	0.089
782	ortho1221	0.4948	91386	0.054
783	ortho1222	10466	79178	0.132
784	ortho1223	0.2346	47337	0.05
785	ortho1224	0.7705	64657	0.119
786	ortho1225	0.9348	67279	0.139
787	ortho1226	11373	63374	0.179
788	ortho1228	0.6116	54488	0.112
789	ortho1229	0.391	58615	0.067
790	ortho1230	0.5442	69366	0.079
791	ortho1231	0.8828	56185	0.157
792	ortho1232	0.2013	62049	0.032
793	ortho1233	10146	99275	0.102
794	ortho1234	0.8254	94584	0.087
795	ortho1235	0.962	78739	0.122
796	ortho1236	0.2578	48962	0.053
797	ortho1237	0.1031	39494	0.026
798	ortho1238	0.0232	47653	0.005
799	ortho1239	0.9474	99387	0.095
800	ortho1240	0.1184	53407	0.022
801	ortho1241	0.5155	81795	0.063
802	ortho1242	0.2114	57719	0.037
803	ortho1243	0.4808	90368	0.053
804	ortho1244	0.0826	39977	0.021
805	ortho1245	0.2028	59602	0.034
806	ortho1246	0.3789	73528	0.051
807	ortho1247	0.0715	45793	0.016
808	ortho1248	0.6285	102274	0.061
809	ortho1249	0.3349	95403	0.035
810	ortho1250	0.3902	58756	0.066
811	ortho1251	0.0758	36837	0.021
812	ortho1252	0.2801	44737	0.063
813	ortho1253	0.05	30967	0.016
814	ortho1254	0.9054	71701	0.126
815	ortho1255	0.1336	48368	0.028
816	ortho1257	0.8127	55732	0.146
817	ortho1258	0.0423	40381	0.011
818	ortho1259	0.5756	50257	0.115
819	ortho1260	0.7584	55157	0.138
820	ortho1261	0.9461	54923	0.172
821	ortho1262	0.5497	77846	0.071
822	ortho1263	0.2992	51324	0.058
823	ortho1264	0.6097	61055	0.1
824	ortho1265	0.592	62031	0.095
825	ortho1266	0.0984	41404	0.024
826	ortho1268	0.3496	94436	0.037
827	ortho1269	0.9062	47119	0.192
828	ortho1270	0.4496	69713	0.065
829	ortho1271	0.8889	86261	0.103
830	ortho1272	0.5716	96206	0.059
831	ortho1273	0.1634	77908	0.021
832	ortho1274	0.4615	88463	0.052
833	ortho1275	10125	64737	0.156
834	ortho1276	0.7333	59826	0.123
835	ortho1277	0.2019	133931	0.015
836	ortho1278	0.2891	59919	0.048
837	ortho1279	0.9813	96353	0.102
838	ortho1280	0.1753	35714	0.049
839	ortho1281	0.512	50015	0.102
840	ortho1282	0.5343	66715	0.08
841	ortho1283	12763	54792	0.233
842	ortho1284	0.8963	58209	0.154
843	ortho1285	0.7732	5343	0.145
844	ortho1286	0.2566	60719	0.042
845	ortho1287	0.3549	66152	0.054
846	ortho1288	14097	117782	0.12
847	ortho1289	0.3263	71508	0.046
848	ortho1290	0.4329	78545	0.055
849	ortho1291	0.6968	92519	0.075
850	ortho1292	0.6042	64438	0.094
851	ortho1294	0.2692	48241	0.056
852	ortho1295	0.2074	34274	0.06
853	ortho1296	0.7192	5729	0.126
854	ortho1297	1559	78002	0.2
855	ortho1298	10229	59644	0.172
856	ortho1299	0.5004	50539	0.099
857	ortho1300	0.2476	65063	0.038
858	ortho1302	11995	62717	0.191
859	ortho1303	0.3709	60108	0.062
860	ortho1304	0.2372	28749	0.083
861	ortho1305	0.9742	59692	0.163
862	ortho1306	0.9692	66177	0.146
863	ortho1307	0.6988	11154	0.063
864	ortho1308	0.0898	39806	0.023
865	ortho1309	0.5228	82173	0.064
866	ortho1310	0.2415	62508	0.039
867	ortho1311	0.8177	74213	0.11
868	ortho1312	0.7648	74598	0.102
869	ortho1313	0.654	90102	0.073
870	ortho1314	10296	59024	0.174
871	ortho1315	0.1302	64499	0.02
872	ortho1316	0.0002	15924	0
873	ortho1317	0.0893	32419	0.028
874	ortho1318	21635	78976	0.274
875	ortho1319	0.7609	5268	0.144
876	ortho1320	0.3719	56772	0.066
877	ortho1321	0.7629	53301	0.143
878	ortho1322	0.3328	51663	0.064
879	ortho1324	0.3936	67535	0.058
880	ortho1325	0.7877	49282	0.16
881	ortho1326	0.4407	61265	0.072
882	ortho1327	0.9066	98801	0.092
883	ortho1328	0.0522	43543	0.012
884	ortho1329	0.5053	52933	0.096
885	ortho1330	0.2155	65001	0.033
886	ortho1331	0.5522	79036	0.07
887	ortho1332	0.7452	137392	0.054
888	ortho1333	0.8984	142813	0.063
889	ortho1334	0.9146	58285	0.157
890	ortho1335	0.6581	51063	0.129
891	ortho1336	0.3874	94262	0.041
892	ortho1337	0.4171	68177	0.061
893	ortho1338	0.9264	76252	0.121
894	ortho1339	0.6046	68966	0.088
895	ortho1340	0.7223	79177	0.091
896	ortho1341	0.2223	45705	0.049
897	ortho1342	21157	68289	0.31
898	ortho1343	0.1416	117969	0.012
899	ortho1344	0.965	128123	0.075
900	ortho1345	0.4249	56615	0.075
901	ortho1346	0.9286	53354	0.174
902	ortho1348	0.4029	91629	0.044
903	ortho1349	0.4796	59777	0.08
904	ortho1350	0.7712	121968	0.063
905	ortho1351	0.3272	60271	0.054
906	ortho1352	0.6076	106468	0.057
907	ortho1353	0.9994	111406	0.09
908	ortho1354	0.449	67569	0.067
909	ortho1355	0.2177	67763	0.032
910	ortho1356	0.3524	9238	0.038
911	ortho1357	0.7624	65007	0.117
912	ortho1358	0.3996	51152	0.078
913	ortho1359	0.3319	61742	0.054
914	ortho1360	0.0875	50982	0.017
915	ortho1361	0.1845	48661	0.038
916	ortho1362	0.6451	57536	0.112
917	ortho1363	0.4927	51113	0.096
918	ortho1364	0.3768	5605	0.067
919	ortho1365	0.4921	52552	0.094
920	ortho1366	0.4842	45973	0.105
921	ortho1367	0.1673	48129	0.035
922	ortho1368	0.2387	59891	0.04
923	ortho1370	0.4582	72117	0.064
924	ortho1371	0.3648	74117	0.049
925	ortho1372	10068	79333	0.127
926	ortho1373	0.1931	45411	0.043
927	ortho1374	0.4141	65114	0.064
928	ortho1375	0.0698	42711	0.016
929	ortho1376	0.275	44657	0.062
930	ortho1377	0.4255	72261	0.059
931	ortho1378	0.6871	92238	0.074
932	ortho1379	0.0783	67373	0.012
933	ortho1380	0.2201	64426	0.034
934	ortho1381	0.8288	65765	0.126
935	ortho1382	0.2083	62617	0.033
936	ortho1383	0.1776	55991	0.032
937	ortho1384	0.6142	63764	0.096
938	ortho1385	0.2744	55934	0.049
939	ortho1386	0.383	55088	0.07
940	ortho1387	0.6822	64537	0.106
941	ortho1388	0.4621	49375	0.094
942	ortho1389	0.1767	54522	0.032
943	ortho1390	0.3063	80642	0.038
944	ortho1391	10459	78949	0.133
945	ortho1392	0.6545	60618	0.108
946	ortho1393	0.7495	54323	0.138
947	ortho1394	0.9141	117269	0.078
948	ortho1395	0.021	69991	0.003
949	ortho1396	0.6831	89365	0.076
950	ortho1397	0.2885	45999	0.063
951	ortho1398	0.3489	52376	0.067
952	ortho1399	11179	55857	0.2
953	ortho1400	0.9152	48298	0.19
954	ortho1401	0.4015	54469	0.074
955	ortho1402	0.0042	12337	0.003
956	ortho1403	0.1206	49545	0.024
957	ortho1404	0.589	59546	0.099
958	ortho1405	0.5744	52355	0.11
959	ortho1406	0.1608	33556	0.048
960	ortho1407	0.3929	49963	0.079
961	ortho1408	0.3345	63398	0.053
962	ortho1409	0.5791	75663	0.076
963	ortho1410	0.2688	81802	0.033
964	ortho1411	0.119	52505	0.023
965	ortho1412	11796	89295	0.132
966	ortho1414	0.0002	20919	0
967	ortho1415	0.7612	77352	0.098
968	ortho1416	0.0658	54668	0.012
969	ortho1417	0.0645	61103	0.011
970	ortho1418	0.5832	88743	0.066
971	ortho1419	0.1002	66365	0.015
972	ortho1420	13973	83835	0.167
973	ortho1421	0.3509	71022	0.049
974	ortho1423	0.7908	8.3	0.095
975	ortho1425	0.2919	53384	0.055
976	ortho1426	13599	76018	0.179
977	ortho1427	10905	83825	0.13
978	ortho1428	0.2538	58865	0.043
979	ortho1429	0.4019	61574	0.065
980	ortho1430	0.3224	67608	0.048
981	ortho1431	0.4553	64543	0.07
982	ortho1432	0.833	44973	0.185
983	ortho1433	0.448	67437	0.066
984	ortho1436	0.7283	110488	0.066
985	ortho1438	13438	5914	0.227
986	ortho1439	0.7701	68453	0.113
987	ortho1440	0.47	108825	0.043
988	ortho1441	0.4552	53588	0.085
989	ortho1442	0.8182	9937	0.082
990	ortho1443	0.4292	57079	0.075
991	ortho1445	0.4525	51091	0.089
992	ortho1446	0.261	69228	0.038
993	ortho1447	0.1366	53468	0.025
994	ortho1448	0.4679	47279	0.099
995	ortho1449	0.9207	58837	0.157
996	ortho1450	0.7335	52646	0.139
997	ortho1451	10881	66903	0.163
998	ortho1453	0.4925	71364	0.069
999	ortho1454	0.6389	69249	0.092
1000	ortho1455	0.8455	81162	0.104
1001	ortho1456	0.1426	40023	0.036
1002	ortho1457	11195	57653	0.194
1003	ortho1458	0.9123	60262	0.151
1004	ortho1459	0.8828	80298	0.11
1005	ortho1460	0.4138	97369	0.043
1006	ortho1461	0.7893	4971	0.159
1007	ortho1462	0.401	82115	0.049
1008	ortho1463	0.8479	87595	0.097
1009	ortho1464	0.2489	47505	0.052
1010	ortho1465	0.3413	63519	0.054
1011	ortho1466	0.4021	52624	0.076
1012	ortho1467	0.6439	194322	0.033
1013	ortho1468	0.0606	40866	0.015
1014	ortho1469	0.1166	67716	0.017
1015	ortho1470	0.8558	61159	0.14
1016	ortho1471	0.4252	50893	0.084
1017	ortho1472	0.1769	54618	0.032
1018	ortho1473	0.7093	112102	0.063
1019	ortho1475	15188	79829	0.19
1020	ortho1476	0.5625	81923	0.069
1021	ortho1477	0.0888	62327	0.014
1022	ortho1478	0.421	4611	0.091
1023	ortho1479	0.7499	64296	0.117
1024	ortho1480	0.9363	78509	0.119
1025	ortho1481	0.7922	61478	0.129
1026	ortho1482	0.0922	4368	0.021
1027	ortho1483	0.8189	53106	0.154
1028	ortho1484	0.3857	79531	0.049
1029	ortho1485	0.5501	65528	0.084
1030	ortho1486	0.0069	2723	0.003
1031	ortho1487	0.3924	61104	0.064
1032	ortho1488	0.6215	4948	0.126
1033	ortho1489	0.2008	83833	0.024
1034	ortho1490	0.9407	79273	0.119
1035	ortho1491	0.4287	6.59	0.065
1036	ortho1492	0.3828	49946	0.077
1037	ortho1493	0.1556	40714	0.038
1038	ortho1494	0.22	74648	0.029
1039	ortho1495	0.4868	59911	0.081
1040	ortho1496	0.6262	131093	0.048
1041	ortho1497	0.8198	75745	0.108
1042	ortho1498	0.5647	67473	0.084
1043	ortho1500	0.6688	83116	0.081
1044	ortho1501	0.6809	51288	0.133
1045	ortho1502	0.0752	26595	0.028
1046	ortho1503	0.3542	47464	0.075
1047	ortho1504	0.3054	78849	0.039
1048	ortho1505	0.6623	50756	0.131
1049	ortho1506	0.3565	75397	0.047
1050	ortho1507	0.1454	34254	0.043
1051	ortho1508	0.3816	7.41	0.051
1052	ortho1509	0.2175	78058	0.028
1053	ortho1510	11387	69224	0.165
1054	ortho1511	0.1657	47093	0.035
1055	ortho1512	0.1909	50874	0.037
1056	ortho1514	0.6114	65388	0.093
1057	ortho1515	0.1145	58498	0.02
1058	ortho1516	0.1824	50167	0.036
1059	ortho1517	16042	106067	0.151
1060	ortho1519	0.2056	45147	0.045
1061	ortho1520	10313	50934	0.203
1062	ortho1521	0.5657	51364	0.11
1063	ortho1522	0.8624	5129	0.168
1064	ortho1523	0.3281	29133	0.113
1065	ortho1524	0.2863	40763	0.07
1066	ortho1525	0.3305	61492	0.054
1067	ortho1526	0.6444	55359	0.116
1068	ortho1527	0.5961	65873	0.09
1069	ortho1528	0.6494	51021	0.127
1070	ortho1529	0.6294	45563	0.138
1071	ortho1530	0.0638	23225	0.028
1072	ortho1532	0.2071	82122	0.025
1073	ortho1534	10719	58255	0.184
1074	ortho1535	0.7416	98609	0.075
1075	ortho1536	0.2679	74106	0.036
1076	ortho1537	0.4887	44397	0.11
1077	ortho1539	0.1733	39645	0.044
1078	ortho1540	0.8644	107312	0.081
1079	ortho1541	0.9797	96904	0.101
1080	ortho1542	0.405	77127	0.052
1081	ortho1543	0.7659	93532	0.082
1082	ortho1544	13048	67133	0.194
1083	ortho1545	0.6993	161658	0.043
1084	ortho1546	0.8909	50235	0.177
1085	ortho1547	0.4045	101178	0.04
1086	ortho1548	0.3101	57203	0.054
1087	ortho1549	0.5017	93805	0.053
1088	ortho1550	0.2218	100061	0.022
1089	ortho1551	0.8101	71162	0.114
1090	ortho1552	0.129	27394	0.047
1091	ortho1553	0.8654	162183	0.053
1092	ortho1555	0.17	48634	0.035
1093	ortho1556	10982	81898	0.134
1094	ortho1557	0.0525	38965	0.013
1095	ortho1558	0.3291	110269	0.03
1096	ortho1559	0.5579	109855	0.051
1097	ortho1560	10547	58162	0.181
1098	ortho1561	0.2651	52541	0.051
1099	ortho1562	0.6889	53689	0.128
1100	ortho1563	0.7353	23536	0.312
1101	ortho1564	16484	79216	0.208
1102	ortho1565	0.0796	24673	0.032
1103	ortho1566	0.1906	58391	0.033
1104	ortho1567	0.3371	48781	0.069
1105	ortho1568	0.1797	68113	0.026
1106	ortho1569	11467	96259	0.119
1107	ortho1570	0.3274	70412	0.046
1108	ortho1571	0.6875	72469	0.095
1109	ortho1572	12967	73792	0.176
1110	ortho1573	0.7001	71765	0.098
1111	ortho1574	0.1387	3555	0.039
1112	ortho1575	0.0595	25293	0.024
1113	ortho1576	0.2953	5528	0.053
1114	ortho1577	0.8671	103922	0.083
1115	ortho1578	0.5743	54753	0.105
1116	ortho1579	0.9047	71705	0.126
1117	ortho1580	0.1824	53997	0.034
1118	ortho1581	0.0642	69208	0.009
1119	ortho1582	0.3154	5.62	0.056
1120	ortho1583	10618	70242	0.151
1121	ortho1584	0.1443	56814	0.025
1122	ortho1585	0.5199	83624	0.062
1123	ortho1586	16002	54237	0.295
1124	ortho1587	0.4335	53393	0.081
1125	ortho1588	0.8212	64328	0.128
1126	ortho1589	0.5817	85301	0.068
1127	ortho1590	0.7294	76566	0.095
1128	ortho1591	0.4334	77298	0.056
1129	ortho1592	0.3135	92974	0.034
1130	ortho1594	0.2367	62673	0.038
1131	ortho1595	11118	8038	0.138
1132	ortho1596	0.0867	49141	0.018
1133	ortho1597	0.2229	49767	0.045
1134	ortho1598	0.1761	44792	0.039
1135	ortho1599	0.4201	60253	0.07
1136	ortho1600	0.0861	40674	0.021
1137	ortho1601	0.2841	7.22	0.039
1138	ortho1602	0.2337	47057	0.05
1139	ortho1603	0.3076	48021	0.064
1140	ortho1605	0.0702	24531	0.029
1141	ortho1606	12559	11886	0.106
1142	ortho1607	0.0389	21269	0.018
1143	ortho1608	0.4395	55695	0.079
1144	ortho1609	0.3404	56592	0.06
1145	ortho1610	0.5086	52345	0.097
1146	ortho1611	0.7732	65344	0.118
1147	ortho1612	0.1368	40077	0.034
1148	ortho1613	0.244	53191	0.046
1149	ortho1614	0.7339	48184	0.152
1150	ortho1615	0.2804	6829	0.041
1151	ortho1616	0.1222	37111	0.033
1152	ortho1617	0.3308	62012	0.053
1153	ortho1618	0.6359	64847	0.098
1154	ortho1619	0.2135	48631	0.044
1155	ortho1620	0.1395	25268	0.055
1156	ortho1621	0.4932	85966	0.057
1157	ortho1622	0.3825	65301	0.059
1158	ortho1623	0.7887	76122	0.104
1159	ortho1624	0.8193	5161	0.159
1160	ortho1625	0.9571	61839	0.155
1161	ortho1627	0.0269	59915	0.004
1162	ortho1628	0.7375	48232	0.153
1163	ortho1629	0.1729	43224	0.04
1164	ortho1630	0.2587	51769	0.05
1165	ortho1631	0.4539	46831	0.097
1166	ortho1632	0.2186	100746	0.022
1167	ortho1633	0.5698	83534	0.068
1168	ortho1634	0.6816	95974	0.071
1169	ortho1635	0.6926	67268	0.103
1170	ortho1636	0.3248	101536	0.032
1171	ortho1637	0.5577	7827	0.071
1172	ortho1638	0.3369	57883	0.058
1173	ortho1639	0.5439	4936	0.11
1174	ortho1640	0.5743	81122	0.071
1175	ortho1641	0.5286	75218	0.07
1176	ortho1642	0.4303	60066	0.072
1177	ortho1643	0.5223	6528	0.08
1178	ortho1644	0.5498	93283	0.059
1179	ortho1645	0.5578	61059	0.091
1180	ortho1646	0.8471	5597	0.151
1181	ortho1647	0.6578	77743	0.085
1182	ortho1648	0.5901	87134	0.068
1183	ortho1649	0.1561	56707	0.028
1184	ortho1650	0.5757	59909	0.096
1185	ortho1651	0.4828	47782	0.101
1186	ortho1652	0.1537	17536	0.088
1187	ortho1653	0.2839	116899	0.024
1188	ortho1654	0.3992	54799	0.073
1189	ortho1655	0.9393	67824	0.139
1190	ortho1656	0.4901	83863	0.058
1191	ortho1657	0.4243	9343	0.045
1192	ortho1658	0.4324	68094	0.064
1193	ortho1659	0.3201	53939	0.059
1194	ortho1660	0.5709	8107	0.07
1195	ortho1661	19479	88405	0.22
1196	ortho1662	10912	56934	0.192
1197	ortho1663	0.3813	7066	0.054
1198	ortho1664	12941	56777	0.228
1199	ortho1665	0.2857	51107	0.056
1200	ortho1666	0.0937	37715	0.025
1201	ortho1667	0.0649	44636	0.015
1202	ortho1668	17569	81699	0.215
1203	ortho1669	0.4885	71883	0.068
1204	ortho1670	0.1749	117693	0.015
1205	ortho1671	0.3714	121198	0.031
1206	ortho1672	0.4664	51657	0.09
1207	ortho1673	0.2144	41591	0.051
1208	ortho1674	0.8845	52071	0.17
1209	ortho1675	0.6459	68252	0.095
1210	ortho1676	0.8942	8527	0.105
1211	ortho1677	0.5927	58147	0.102
1212	ortho1678	0.4885	75417	0.065
1213	ortho1679	0.8523	74624	0.114
1214	ortho1680	0.7354	63967	0.115
1215	ortho1681	0.0614	41226	0.015
1216	ortho1682	0.3182	40804	0.078
1217	ortho1683	0.1942	7344	0.026
1218	ortho1684	0.6111	65804	0.093
1219	ortho1685	0.4351	78729	0.055
1220	ortho1686	0.7041	59844	0.118
1221	ortho1687	1255	27079	0.046
1222	ortho1688	0.2731	77048	0.035
1223	ortho1689	0.3682	75864	0.049
1224	ortho1690	0.7632	62126	0.123
1225	ortho1691	0.2305	52364	0.044
1226	ortho1692	0.0637	45951	0.014
1227	ortho1693	0.4887	50967	0.096
1228	ortho1694	0.3017	76292	0.04
1229	ortho1695	12316	10515	0.117
1230	ortho1696	0.1485	53734	0.028
1231	ortho1699	0.1297	116885	0.011
1232	ortho1700	0.2233	6143	0.036
1233	ortho1701	0.5254	35077	0.015
1234	ortho1702	0.7162	85685	0.084
1235	ortho1703	0.5329	57275	0.093
1236	ortho1704	0.8219	91063	0.09
1237	ortho1705	0.1364	2892	0.047
1238	ortho1706	0.7814	69153	0.113
1239	ortho1707	0.2935	43796	0.067
1240	ortho1708	0.7373	71796	0.103
1241	ortho1709	0.3539	72977	0.049
1242	ortho1710	15884	62231	0.255
1243	ortho1711	0.6045	93774	0.065
1244	ortho1712	0.7987	74054	0.108
1245	ortho1713	0.3122	72405	0.043
1246	ortho1714	0.5272	88598	0.059
1247	ortho1715	0.6893	63235	0.109
1248	ortho1716	0.3651	54076	0.068
1249	ortho1717	11393	68641	0.166
1250	ortho1718	0.7762	72875	0.106
1251	ortho1719	0.6697	63109	0.106
1252	ortho1720	0.2813	29083	0.097
1253	ortho1721	0.8874	58487	0.152
1254	ortho1722	0.1478	49134	0.03
1255	ortho1724	0.637	84367	0.075
1256	ortho1725	0.7625	55872	0.137
1257	ortho1726	0.7772	6548	0.119
1258	ortho1727	0.0402	40986	0.01
1259	ortho1729	0.3338	51102	0.065
1260	ortho1730	12979	55439	0.234
1261	ortho1731	0.0934	26693	0.035
1262	ortho1732	0.3465	84069	0.041
1263	ortho1733	0.5445	72212	0.075
1264	ortho1734	0.9823	73755	0.133
1265	ortho1735	0.2547	42254	0.06
1266	ortho1736	0.4705	58983	0.08
1267	ortho1737	0.1116	70798	0.016
1268	ortho1738	0.4659	62467	0.075
1269	ortho1739	0.3553	53851	0.066
1270	ortho1740	0.9863	83252	0.118
1271	ortho1741	0.3057	52477	0.058
1272	ortho1742	0.5293	71756	0.074
1273	ortho1743	0.5101	57087	0.089
1274	ortho1744	11673	82751	0.141
1275	ortho1745	0.4412	87596	0.05
1276	ortho1746	13597	84188	0.162
1277	ortho1747	10303	90094	0.114
1278	ortho1748	12631	74486	0.17
1279	ortho1749	0.3028	5.69	0.053
1280	ortho1750	0.2817	55138	0.051
1281	ortho1751	0.267	53361	0.05
1282	ortho1752	0.379	45904	0.083
1283	ortho1753	0.2863	80202	0.036
1284	ortho1754	0.5273	59837	0.088
1285	ortho1755	0.8135	74727	0.109
1286	ortho1756	0.3699	77419	0.048
1287	ortho1757	0.8143	83631	0.097
1288	ortho1758	0.4031	71823	0.056
1289	ortho1759	0.1399	50839	0.028
1290	ortho1760	0.8359	69485	0.12
1291	ortho1761	0.7854	81238	0.097
1292	ortho1762	0.3047	9754	0.031
1293	ortho1763	0.1943	5.49	0.035
1294	ortho1764	1344	210869	0.064
1295	ortho1766	0.1627	81746	0.02
1296	ortho1767	0.5698	7133	0.08
1297	ortho1768	0.4222	72939	0.058
1298	ortho1769	0.4694	72167	0.065
1299	ortho1770	16663	128095	0.13
1300	ortho1771	0.5603	69954	0.08
1301	ortho1772	0.8669	107285	0.081
1302	ortho1773	0.3755	77986	0.048
1303	ortho1774	0.8743	86135	0.102
1304	ortho1775	0.6231	49019	0.127
1305	ortho1776	10724	76541	0.14
1306	ortho1777	0.5524	73886	0.075
1307	ortho1778	0.6712	70022	0.096
1308	ortho1779	11935	8199	0.146
1309	ortho1780	0.1965	51447	0.038
1310	ortho1781	0.3503	60191	0.058
1311	ortho1782	21053	100011	0.21
1312	ortho1783	0.0693	57127	0.012
1313	ortho1785	0.4819	62322	0.077
1314	ortho1786	0.5894	105489	0.056
1315	ortho1787	0.9886	96699	0.102
1316	ortho1788	0.3757	69596	0.054
1317	ortho1789	0.3399	49736	0.068
1318	ortho1790	0.4169	57925	0.072
1319	ortho1791	0.3997	63765	0.063
1320	ortho1792	10256	6.98	0.147
1321	ortho1793	0.1003	34838	0.029
1322	ortho1794	0.3152	61122	0.052
1323	ortho1795	0.8768	86859	0.101
1324	ortho1796	0.0426	52764	0.008
1325	ortho1797	12413	125868	0.099
1326	ortho1798	0.9388	83866	0.112
1327	ortho1799	15285	127862	0.119
1328	ortho1800	0.9117	54838	0.166
1329	ortho1801	11795	5415	0.218
1330	ortho1802	0.6045	68328	0.088
1331	ortho1803	0.2703	42429	0.064
1332	ortho1804	0.1241	46725	0.027
1333	ortho1805	0.0622	18478	0.034
1334	ortho1806	0.5433	101742	0.053
1335	ortho1808	0.8343	68733	0.121
1336	ortho1809	0.3902	54722	0.071
1337	ortho1810	0.329	65137	0.051
1338	ortho1811	0.3807	52053	0.073
1339	ortho1812	0.4983	59897	0.083
1340	ortho1813	0.6726	71425	0.094
1341	ortho1814	0.1394	42203	0.033
1342	ortho1815	0.3285	6066	0.054
1343	ortho1816	0.355	50652	0.07
1344	ortho1817	0.1252	61316	0.02
1345	ortho1818	0.6223	57352	0.108
1346	ortho1819	0.1656	63129	0.026
1347	ortho1820	0.3038	115018	0.026
1348	ortho1821	0.3721	63154	0.059
1349	ortho1822	0.7677	60757	0.126
1350	ortho1823	0.157	54266	0.029
1351	ortho1824	0.9647	60019	0.161
1352	ortho1825	11951	56825	0.21
1353	ortho1826	0.3752	55609	0.068
1354	ortho1827	0.5473	92875	0.059
1355	ortho1828	0.7895	50016	0.158
1356	ortho1829	0.111	40645	0.027
1357	ortho1830	0.4141	98894	0.042
1358	ortho1831	0.3095	30231	0.102
1359	ortho1832	0.618	4299	0.144
1360	ortho1833	0.0593	37372	0.016
1361	ortho1834	0.503	96609	0.052
1362	ortho1835	0.194	166607	0.012
1363	ortho1836	0.4094	55726	0.073
1364	ortho1837	0.3628	67873	0.053
1365	ortho1838	0.2109	47202	0.045
1366	ortho1839	0.2706	81488	0.033
1367	ortho1840	0.9011	59792	0.151
1368	ortho1841	0.6263	53264	0.118
1369	ortho1842	0.6268	73391	0.085
1370	ortho1843	0.4755	92685	0.051
1371	ortho1844	11884	93052	0.128
1372	ortho1845	0.8363	55993	0.149
1373	ortho1846	0.4058	60659	0.067
1374	ortho1847	0.3243	39891	0.081
1375	ortho1848	0.5463	77724	0.07
1376	ortho1849	0.765	49863	0.153
1377	ortho1850	0.1817	58195	0.031
1378	ortho1851	0.6049	68692	0.088
1379	ortho1852	0.4188	62868	0.067
1380	ortho1853	0.5063	60347	0.084
1381	ortho1854	0.2759	73321	0.038
1382	ortho1855	0.7085	6339	0.112
1383	ortho1856	1077	82093	0.131
1384	ortho1857	0.3861	83002	0.046
1385	ortho1858	0.9631	22.87	0.042
1386	ortho1859	0.1932	49546	0.039
1387	ortho1860	0.4935	65465	0.075
1388	ortho1861	0.5657	97088	0.058
1389	ortho1862	0.2294	53611	0.043
1390	ortho1863	0.5305	10338	0.051
1391	ortho1864	0.3684	108941	0.034
1392	ortho1865	0.5423	83164	0.065
1393	ortho1866	0.2867	78955	0.036
1394	ortho1867	0.1422	57973	0.025
1395	ortho1868	0.4466	87552	0.051
1396	ortho1869	0.1468	73804	0.02
1397	ortho1870	0.2585	72595	0.036
1398	ortho1871	0.8754	54371	0.161
1399	ortho1872	0.302	6817	0.044
1400	ortho1873	0.2694	67214	0.04
1401	ortho1874	0.6168	6947	0.089
1402	ortho1875	0.2258	5667	0.04
1403	ortho1876	0.3062	81847	0.037
1404	ortho1877	0.6216	81888	0.076
1405	ortho1878	22692	126322	0.18
1406	ortho1879	0.3009	67719	0.044
1407	ortho1880	0.2574	48715	0.053
1408	ortho1881	0.2267	62137	0.036
1409	ortho1882	0.6019	88918	0.068
1410	ortho1883	0.8506	95036	0.089
1411	ortho1884	0.602	69317	0.087
1412	ortho1885	0.6636	60813	0.109
1413	ortho1886	0.4329	70414	0.061
1414	ortho1887	0.3773	7675	0.049
1415	ortho1888	0.6015	44728	0.135
1416	ortho1890	13274	80287	0.165
1417	ortho1891	0.2721	83134	0.033
1418	ortho1893	10238	53782	0.19
1419	ortho1894	0.0812	26319	0.031
1420	ortho1895	0.7264	7087	0.102
1421	ortho1896	0.1048	90807	0.011
1422	ortho1897	0.6826	54228	0.126
1423	ortho1898	0.5351	60981	0.088
1424	ortho1899	0.7855	66826	0.117
1425	ortho1900	0.3536	9595	0.037
1426	ortho1901	11084	69705	0.159
1427	ortho1902	0.94	83135	0.113
1428	ortho1903	0.3873	49783	0.078
1429	ortho1904	0.8295	59295	0.14
1430	ortho1905	0.3671	66275	0.055
1431	ortho1906	0.7651	59356	0.129
1432	ortho1908	0.2699	56879	0.047
1433	ortho1909	0.5159	79285	0.065
1434	ortho1910	0.729	110351	0.066
1435	ortho1911	0.4595	61719	0.074
1436	ortho1912	0.1213	47935	0.025
1437	ortho1913	0.5993	62998	0.095
1438	ortho1914	0.2442	75737	0.032
1439	ortho1915	0.3538	48392	0.073
1440	ortho1916	0.0668	21089	0.032
1441	ortho1917	0.1042	34055	0.031
1442	ortho1918	0.3653	7152	0.051
1443	ortho1919	0.4012	49104	0.082
1444	ortho1920	0.7015	64906	0.108
1445	ortho1921	0.6084	70733	0.086
1446	ortho1922	0.9111	58938	0.155
1447	ortho1924	0.338	89027	0.038
1448	ortho1925	0.248	58376	0.043
1449	ortho1926	0.5668	110672	0.051
1450	ortho1928	0.3099	61292	0.051
1451	ortho1929	14658	7302	0.201
1452	ortho1930	0.4685	6.35	0.074
1453	ortho1931	0.9592	67488	0.142
1454	ortho1932	0.3803	48414	0.079
1455	ortho1933	0.8619	146609	0.059
1456	ortho1934	0.5143	6845	0.075
1457	ortho1935	0.5685	52147	0.109
1458	ortho1936	0.4953	47894	0.103
1459	ortho1937	0.2406	56269	0.043
1460	ortho1938	0.5204	64183	0.081
1461	ortho1939	0.4374	78908	0.055
1462	ortho1940	0.3765	55374	0.068
1463	ortho1941	0.2002	66559	0.03
1464	ortho1942	0.3642	72661	0.05
1465	ortho1943	0.2225	67177	0.033
1466	ortho1944	0.3741	60617	0.062
1467	ortho1945	0.5658	62526	0.09
1468	ortho1946	0.6581	56713	0.116
1469	ortho1947	18345	111303	0.165
1470	ortho1948	20286	96162	0.211
1471	ortho1949	0.7716	53994	0.143
1472	ortho1950	0.3117	71067	0.044
1473	ortho1951	0.4946	61225	0.081
1474	ortho1952	0.2044	58641	0.035
1475	ortho1953	0.3149	8147	0.039
1476	ortho1954	0.5882	56754	0.104
1477	ortho1955	0.8822	78928	0.112
1478	ortho1956	0.5663	7.14	0.079
1479	ortho1957	0.4391	80532	0.054
1480	ortho1958	0.3416	74327	0.046
1481	ortho1959	0.8142	58479	0.139
1482	ortho1960	0.3506	55055	0.064
1483	ortho1961	0.3569	50808	0.07
1484	ortho1962	11246	85386	0.132
1485	ortho1963	0.2863	60378	0.047
1486	ortho1964	0.5602	56676	0.099
1487	ortho1965	0.094	4707	0.02
1488	ortho1966	0.3372	51082	0.066
1489	ortho1967	0.4712	75645	0.062
1490	ortho1968	0.4668	62377	0.075
1491	ortho1969	0.3083	50155	0.061
1492	ortho1970	0.4968	7766	0.064
1493	ortho1971	0.6834	67443	0.101
1494	ortho1972	0.2788	56459	0.049
1495	ortho1973	0.7801	50469	0.155
1496	ortho1974	0.8347	52047	0.16
1497	ortho1975	0.0726	28169	0.026
1498	ortho1976	0.1281	44021	0.029
1499	ortho1977	1491	90357	0.165
1500	ortho1978	0.6032	99618	0.061
1501	ortho1979	0.2567	74306	0.035
1502	ortho1980	0.1183	45734	0.026
1503	ortho1981	0.6494	102342	0.064
1504	ortho1982	0.6782	8921	0.076
1505	ortho1983	0.8552	129186	0.066
1506	ortho1984	0.5711	57041	0.1
1507	ortho1985	0.8449	5296	0.16
1508	ortho1986	1561	82623	0.189
1509	ortho1987	0.1299	61832	0.021
1510	ortho1988	0.3206	85596	0.037
1511	ortho1989	0.1453	43928	0.033
1512	ortho1990	0.2689	47044	0.057
1513	ortho1991	0.8027	63609	0.126
1514	ortho1992	0.6801	76874	0.088
1515	ortho1993	0.4009	28262	0.142
1516	ortho1994	0.6587	79821	0.083
1517	ortho1995	0.5999	67389	0.089
1518	ortho1996	0.0597	69148	0.009
1519	ortho1997	0.0877	40984	0.021
1520	ortho1998	11135	53605	0.208
1521	ortho1999	0.4942	77385	0.064
1522	ortho2000	0.2393	43559	0.055
1523	ortho2002	13084	64008	0.204
1524	ortho2003	0.6661	78674	0.085
1525	ortho2004	0.2506	41945	0.06
1526	ortho2005	0.9278	77318	0.12
1527	ortho2006	0.3037	69991	0.043
1528	ortho2007	0.6377	58339	0.109
1529	ortho2008	0.6246	61938	0.101
1530	ortho2009	0.2285	63871	0.036
1531	ortho2010	0.6782	56597	0.12
1532	ortho2011	0.3899	55088	0.071
1533	ortho2012	0.4833	60486	0.08
1534	ortho2013	0.2054	26147	0.079
1535	ortho2014	0.2449	3906	0.063
1536	ortho2015	0.3332	49286	0.068
1537	ortho2017	0.1814	52704	0.034
1538	ortho2018	0.0726	18532	0.039
1539	ortho2019	0.3472	59415	0.058
1540	ortho2020	0.3164	64134	0.049
1541	ortho2021	0.1636	48871	0.034
1542	ortho2022	0.7502	72195	0.104
1543	ortho2023	0.3676	77013	0.048
1544	ortho2024	0.3812	47089	0.081
1545	ortho2025	0.4224	59586	0.071
1546	ortho2026	0.3076	69805	0.044
1547	ortho2027	0.5056	95402	0.053
1548	ortho2028	0.678	69095	0.098
1549	ortho2029	0.676	69149	0.098
1550	ortho2030	0.8638	56511	0.153
1551	ortho2031	0.2564	51169	0.05
1552	ortho2032	0.9962	94933	0.105
1553	ortho2033	0.6621	91487	0.072
1554	ortho2034	0.5537	70809	0.078
1555	ortho2035	0.1392	39763	0.035
1556	ortho2036	0.4371	118448	0.037
1557	ortho2037	0.1234	21614	0.057
1558	ortho2038	0.5726	88215	0.065
1559	ortho2039	0.2855	96084	0.03
1560	ortho2040	12136	79887	0.152
1561	ortho2041	0.2434	47099	0.052
1562	ortho2042	0.4765	61733	0.077
1563	ortho2043	15657	59437	0.263
1564	ortho2044	0.3098	6175	0.05
1565	ortho2045	0.3524	119737	0.029
1566	ortho2046	0.4202	54941	0.076
1567	ortho2047	0.2474	54488	0.045
1568	ortho2048	0.3009	54501	0.055
1569	ortho2049	0.4982	67674	0.074
1570	ortho2050	0.2668	64415	0.041
1571	ortho2051	0.2725	31669	0.086
1572	ortho2052	0.503	74443	0.068
1573	ortho2053	0.6234	69888	0.089
1574	ortho2054	0.1113	52871	0.021
1575	ortho2055	0.5148	48938	0.105
1576	ortho2056	0.9082	64639	0.141
1577	ortho2057	0.4148	60626	0.068
1578	ortho2058	0.4995	75977	0.066
1579	ortho2059	14583	105637	0.138
1580	ortho2060	0.6644	117682	0.057
1581	ortho2061	0.3945	85654	0.046
1582	ortho2062	0.6144	69934	0.088
1583	ortho2063	0.82	81025	0.101
1584	ortho2064	0.1695	90612	0.019
1585	ortho2065	0.1618	40572	0.04
1586	ortho2066	0.2467	47452	0.052
1587	ortho2067	0.1311	28019	0.047
1588	ortho2068	0.4951	52456	0.094
1589	ortho2069	0.2281	70552	0.032
1590	ortho2070	0.3431	78772	0.044
1591	ortho2071	0.4746	65201	0.073
1592	ortho2072	0.3593	51193	0.07
1593	ortho2073	0.1081	50701	0.021
1594	ortho2074	0.1604	48365	0.033
1595	ortho2075	10012	71088	0.141
1596	ortho2076	0.6046	85551	0.071
1597	ortho2077	0.6204	5022	0.123
1598	ortho2078	0.1746	48864	0.036
1599	ortho2079	0.2803	61687	0.045
1600	ortho2080	12057	52127	0.231
1601	ortho2081	0.2429	54726	0.044
1602	ortho2082	0.9511	64501	0.147
1603	ortho2083	13064	67231	0.194
1604	ortho2084	0.2607	74885	0.035
1605	ortho2085	11702	70336	0.166
1606	ortho2086	0.6709	53145	0.126
1607	ortho2087	0.6768	84117	0.081
1608	ortho2088	0.1175	369867	0.003
1609	ortho2089	0.0968	60846	0.016
1610	ortho2090	0.1724	80414	0.021
1611	ortho2091	0.7699	90463	0.085
1612	ortho2092	13071	9865	0.133
1613	ortho2093	0.5442	70743	0.077
1614	ortho2094	0.236	45435	0.052
1615	ortho2095	0.2182	4634	0.047
1616	ortho2096	0.4393	173689	0.025
1617	ortho2097	15389	106268	0.145
1618	ortho2100	0.3004	53996	0.056
1619	ortho2101	0.6586	77888	0.085
1620	ortho2103	0.5356	81063	0.066
1621	ortho2104	0.2838	67311	0.042
1622	ortho2105	0.404	72137	0.056
1623	ortho2106	0.6844	43202	0.158
1624	ortho2107	0.1168	2801	0.042
1625	ortho2108	0.4108	63231	0.065
1626	ortho2109	0.2832	42577	0.067
1627	ortho2110	11593	122766	0.094
1628	ortho2111	0.7379	82512	0.089
1629	ortho2112	0.0893	41176	0.022
1630	ortho2113	0.8704	51718	0.168
1631	ortho2114	0.9558	118067	0.081
1632	ortho2115	0.378	5262	0.072
1633	ortho2116	0.4826	48471	0.1
1634	ortho2117	0.5413	57516	0.094
1635	ortho2118	0.6816	40855	0.167
1636	ortho2119	0.6409	5091	0.126
1637	ortho2120	12839	78506	0.164
1638	ortho2121	0.5417	62835	0.086
1639	ortho2122	0.0943	58927	0.016
1640	ortho2123	0.7477	77037	0.097
1641	ortho2124	0.1214	36425	0.033
1642	ortho2125	0.7809	14878	0.052
1643	ortho2126	0.0497	45226	0.011
1644	ortho2127	0.5209	71007	0.073
1645	ortho2128	0.814	54822	0.148
1646	ortho2129	0.1262	28089	0.045
1647	ortho2130	0.2864	56957	0.05
1648	ortho2131	10672	77643	0.138
1649	ortho2132	18356	6.66	0.276
1650	ortho2133	0.1701	59673	0.029
1651	ortho2134	0.8399	83897	0.1
1652	ortho2135	0.6116	94018	0.065
1653	ortho2137	0.1066	40133	0.027
1654	ortho2138	0.1538	46997	0.033
1655	ortho2139	0.5928	78821	0.075
1656	ortho2140	0.2128	62143	0.034
1657	ortho2141	0.5774	72865	0.079
1658	ortho2142	0.4996	59463	0.084
1659	ortho2143	0.905	51725	0.175
1660	ortho2144	11826	79394	0.149
1661	ortho2145	0.5575	53649	0.104
1662	ortho2146	13425	94571	0.142
1663	ortho2147	0.3795	60645	0.063
1664	ortho2148	0.2039	50639	0.04
1665	ortho2149	0.5452	65433	0.083
1666	ortho2151	0.3786	63136	0.06
1667	ortho2152	0.7237	82029	0.088
1668	ortho2153	0.7953	87872	0.09
1669	ortho2154	0.3375	84541	0.04
1670	ortho2155	0.198	63154	0.031
1671	ortho2156	0.3032	54916	0.055
1672	ortho2157	16422	68273	0.24
1673	ortho2158	0.4124	68524	0.06
1674	ortho2159	0.7167	66234	0.108
1675	ortho2160	0.3269	88483	0.037
1676	ortho2161	0.4195	6421	0.065
1677	ortho2162	0.9561	79646	0.12
1678	ortho2163	0.0978	68066	0.014
1679	ortho2164	0.1088	111651	0.01
1680	ortho2165	0.8075	87533	0.092
1681	ortho2166	12198	82292	0.148
1682	ortho2167	0.0508	23192	0.022
1683	ortho2168	0.7976	78298	0.102
1684	ortho2169	0.9175	74761	0.123
1685	ortho2170	0.4617	73717	0.063
1686	ortho2171	0.0371	50964	0.007
1687	ortho2172	0.688	88446	0.078
1688	ortho2173	0.7629	88188	0.086
1689	ortho2174	0.0478	4776	0.01
1690	ortho2175	13249	73813	0.179
1691	ortho2176	0.3661	53331	0.069
1692	ortho2177	0.7082	58174	0.122
1693	ortho2178	0.5856	52555	0.111
1694	ortho2180	0.6979	63213	0.11
1695	ortho2181	0.5764	64985	0.089
1696	ortho2182	0.9529	5781	0.165
1697	ortho2183	0.4943	67985	0.073
1698	ortho2184	0.4743	90019	0.053
1699	ortho2185	0.1965	106192	0.018
1700	ortho2186	0.3304	92663	0.036
1701	ortho2187	13932	65525	0.213
1702	ortho2188	0.47	118968	0.04
1703	ortho2189	0.5845	104319	0.056
1704	ortho2190	0.1265	51575	0.025
1705	ortho2191	0.6249	46551	0.134
1706	ortho2192	0.3928	4568	0.086
1707	ortho2193	0.2707	88782	0.03
1708	ortho2194	0.5221	81871	0.064
1709	ortho2195	0.7623	47868	0.159
1710	ortho2196	0.6494	57502	0.113
1711	ortho2197	0.2617	53496	0.049
1712	ortho2198	0.4896	52407	0.093
1713	ortho2199	0.0164	46924	0.004
1714	ortho2201	0.2979	5638	0.053
1715	ortho2202	0.7957	65522	0.121
1716	ortho2203	12084	65609	0.184
1717	ortho2205	0.7097	137361	0.052
1718	ortho2206	0.6493	72287	0.09
1719	ortho2207	0.3046	54797	0.056
1720	ortho2208	0.5841	62416	0.094
1721	ortho2209	0.5952	108888	0.055
1722	ortho2210	11087	65453	0.169
1723	ortho2212	0.0732	19095	0.038
1724	ortho2213	0.8294	102326	0.081
1725	ortho2215	0.1682	39601	0.043
1726	ortho2216	0.0492	36559	0.013
1727	ortho2217	0.4016	46452	0.086
1728	ortho2218	0.3566	58545	0.061
1729	ortho2219	13775	100309	0.137
1730	ortho2220	0.4956	8155	0.061
1731	ortho2221	0.3792	84562	0.045
1732	ortho2222	0.3078	52265	0.059
1733	ortho2223	0.279	52997	0.053
1734	ortho2224	0.0403	50015	0.008
1735	ortho2225	0.0687	60465	0.011
1736	ortho2226	0.7063	84034	0.084
1737	ortho2228	0.4568	63488	0.072
1738	ortho2229	0.3841	57062	0.067
1739	ortho2230	0.5469	81857	0.067
1740	ortho2231	0.8333	98151	0.085
1741	ortho2232	11492	96011	0.12
1742	ortho2233	0.7795	57583	0.135
1743	ortho2234	0.8038	62303	0.129
1744	ortho2235	0.2282	70556	0.032
1745	ortho2236	1019	78585	0.13
1746	ortho2237	0.9505	84848	0.112
1747	ortho2238	0.6988	54136	0.129
1748	ortho2239	0.6272	61389	0.102
1749	ortho2240	0.4721	67522	0.07
1750	ortho2241	0.5827	56002	0.104
1751	ortho2242	0.1784	53639	0.033
1752	ortho2243	0.5224	105038	0.05
1753	ortho2244	0.6815	77842	0.087
1754	ortho2245	0.1686	65694	0.026
1755	ortho2246	0.434	45845	0.095
1756	ortho2247	14317	63354	0.226
1757	ortho2250	0.1419	30237	0.047
1758	ortho2251	0.0398	50366	0.008
1759	ortho2252	0.1485	57652	0.026
1760	ortho2253	0.3653	83817	0.044
1761	ortho2254	0.4805	48132	0.1
1762	ortho2255	0.4715	53596	0.088
1763	ortho2257	0.2689	46841	0.057
1764	ortho2258	0.2872	54679	0.052
1765	ortho2259	0.3516	8233	0.043
1766	ortho2260	1003	67926	0.148
1767	ortho2261	0.0343	10368	0.033
1768	ortho2262	0.065	17979	0.036
1769	ortho2263	0.2905	69738	0.042
1770	ortho2264	0.8872	59216	0.15
1771	ortho2265	0.3338	59417	0.056
1772	ortho2266	0.7947	52888	0.15
1773	ortho2267	0.5027	82953	0.061
1774	ortho2268	0.3415	79086	0.043
1775	ortho2269	0.5561	87914	0.063
1776	ortho2270	0.6144	8346	0.074
1777	ortho2271	0.377	51398	0.073
1778	ortho2272	0.0747	52246	0.014
1779	ortho2273	0.513	88807	0.058
1780	ortho2274	0.8164	10988	0.074
1781	ortho2275	14529	83406	0.174
1782	ortho2276	0.2332	85267	0.027
1783	ortho2277	0.2557	6645	0.038
1784	ortho2278	0.1831	85173	0.021
1785	ortho2279	0.37	111415	0.033
1786	ortho2280	0.3284	85409	0.038
1787	ortho2281	0.5254	62086	0.085
1788	ortho2282	0.4608	76083	0.061
1789	ortho2283	10231	99245	0.103
1790	ortho2284	0.2361	73047	0.032
1791	ortho2285	0.3103	5827	0.053
1792	ortho2286	11111	58851	0.189
1793	ortho2287	0.3213	81735	0.039
1794	ortho2288	0.3297	5324	0.062
1795	ortho2290	0.6962	85808	0.081
1796	ortho2291	0.7723	56259	0.137
1797	ortho2292	0.3825	55979	0.068
1798	ortho2293	14737	111488	0.132
1799	ortho2294	0.6058	6012	0.101
1800	ortho2295	0.8099	79505	0.102
1801	ortho2296	0.5896	51624	0.114
1802	ortho2297	0.03	34395	0.009
1803	ortho2298	0.162	70669	0.023
1804	ortho2299	0.4363	48493	0.09
1805	ortho2300	0.4647	40061	0.116
1806	ortho2301	0.9118	59414	0.153
1807	ortho2302	0.489	47079	0.104
1808	ortho2303	0.253	4299	0.059
1809	ortho2304	0.3427	56852	0.06
1810	ortho2305	0.6297	72542	0.087
1811	ortho2306	15944	68209	0.234
1812	ortho2307	0.5344	76425	0.07
1813	ortho2308	0.3258	91572	0.036
1814	ortho2309	0.0479	33587	0.014
1815	ortho2310	1152	57676	0.2
1816	ortho2311	0.2564	83618	0.031
1817	ortho2312	0.9089	69313	0.131
1818	ortho2313	0.1862	57655	0.032
1819	ortho2314	0.5485	55661	0.099
1820	ortho2315	0.3881	58539	0.066
1821	ortho2316	0.2807	55203	0.051
1822	ortho2317	0.4368	51394	0.085
1823	ortho2318	16422	66569	0.247
1824	ortho2319	0.499	72846	0.069
1825	ortho2320	0.6421	53845	0.119
1826	ortho2321	0.5996	64107	0.093
1827	ortho2322	0.3514	44675	0.079
1828	ortho2323	0.6006	53585	0.112
1829	ortho2324	0.6704	4471	0.15
1830	ortho2325	0.1912	34405	0.056
1831	ortho2326	0.2388	49808	0.048
1832	ortho2327	0.6516	52434	0.124
1833	ortho2328	0.1385	66332	0.021
1834	ortho2329	0.2386	44616	0.053
1835	ortho2330	0.759	89678	0.085
1836	ortho2331	0.4657	13979	0.033
1837	ortho2332	0.7401	69298	0.107
1838	ortho2333	11393	5386	0.211
1839	ortho2334	0.4717	63578	0.074
1840	ortho2335	0.2393	69406	0.035
1841	ortho2336	0.0754	5123	0.015
1842	ortho2337	0.5445	67318	0.081
1843	ortho2338	0.9211	81885	0.113
1844	ortho2339	0.412	89573	0.046
1845	ortho2340	0.9331	110351	0.085
1846	ortho2341	0.5443	71211	0.076
1847	ortho2342	11416	73716	0.155
1848	ortho2343	0.5373	89309	0.06
1849	ortho2344	19067	162524	0.117
1850	ortho2345	0.7769	75036	0.103
1851	ortho2346	0.7804	89528	0.087
1852	ortho2347	0.784	82422	0.095
1853	ortho2348	0.8924	79415	0.112
1854	ortho2349	0.374	73162	0.051
1855	ortho2350	0.255	90569	0.028
1856	ortho2351	0.2606	65913	0.04
1857	ortho2352	17683	112129	0.158
1858	ortho2353	0.1391	37637	0.037
1859	ortho2354	0.0988	57261	0.017
1860	ortho2355	0.6251	52012	0.12
1861	ortho2356	0.7264	60468	0.12
1862	ortho2357	0.1923	78983	0.024
1863	ortho2358	0.8713	75831	0.115
1864	ortho2359	0.5754	49394	0.117
1865	ortho2360	0.2084	63614	0.033
1866	ortho2361	0.1427	85302	0.017
1867	ortho2362	0.2358	50715	0.046
1868	ortho2364	0.2939	42081	0.07
1869	ortho2365	0.2778	71403	0.039
1870	ortho2367	0.4366	51629	0.085
1871	ortho2368	0.153	103249	0.015
1872	ortho2369	0.3482	39307	0.089
1873	ortho2370	0.1939	24869	0.078
1874	ortho2371	0.3836	48574	0.079
1875	ortho2372	0.4985	57083	0.087
1876	ortho2373	0.8755	70523	0.124
1877	ortho2375	0.5416	107412	0.05
1878	ortho2376	0.4732	57839	0.082
1879	ortho2377	0.4395	38562	0.114
1880	ortho2378	0.3121	69182	0.045
1881	ortho2379	12845	172552	0.074
1882	ortho2380	1602	67196	0.238
1883	ortho2381	0.3429	64481	0.053
1884	ortho2382	0.7726	83019	0.093
1885	ortho2384	0.3104	77588	0.04
1886	ortho2385	0.663	77384	0.086
1887	ortho2386	0.6145	97683	0.063
1888	ortho2387	0.9723	102839	0.095
1889	ortho2388	0.2196	66445	0.033
1890	ortho2389	0.801	92586	0.086
1891	ortho2390	0.5507	49491	0.111
1892	ortho2391	0.7796	90666	0.086
1893	ortho2392	0.186	58664	0.032
1894	ortho2393	15979	96038	0.166
1895	ortho2394	0.4624	51044	0.091
1896	ortho2395	0.4963	91982	0.054
1897	ortho2396	0.6572	91138	0.072
1898	ortho2397	0.1883	201749	0.009
1899	ortho2398	0.9417	73504	0.128
1900	ortho2399	0.5341	70256	0.076
1901	ortho2400	0.4837	57188	0.085
1902	ortho2401	0.5521	7675	0.072
1903	ortho2402	0.6398	79204	0.081
1904	ortho2403	12589	131183	0.096
1905	ortho2404	0.7175	67483	0.106
1906	ortho2405	0.0758	23644	0.032
1907	ortho2406	0.222	42724	0.052
1908	ortho2407	0.1942	55873	0.035
1909	ortho2408	0.6591	6629	0.099
1910	ortho2409	0.3245	76906	0.042
1911	ortho2411	0.3697	92838	0.04
1912	ortho2412	11625	125692	0.092
1913	ortho2413	0.3984	57547	0.069
1914	ortho2414	0.9575	62616	0.153
1915	ortho2415	0.8521	160325	0.053
1916	ortho2416	0.8024	109113	0.073
1917	ortho2417	0.1782	81547	0.022
1918	ortho2418	0.4434	100112	0.044
1919	ortho2419	0.4727	79314	0.06
1920	ortho2420	0.5032	76893	0.065
1921	ortho2421	0.5119	6198	0.083
1922	ortho2422	0.8856	102681	0.086
1923	ortho2423	0.2051	84549	0.024
1924	ortho2424	0.4173	73634	0.057
1925	ortho2425	0.1978	44899	0.044
1926	ortho2426	0.8994	2104031	0.004
1927	ortho2427	0.3069	54134	0.057
1928	ortho2428	0.7617	131787	0.058
1929	ortho2429	0.0273	78894	0.004
1930	ortho2431	0.1485	79364	0.019
1931	ortho2432	0.428	74504	0.058
1932	ortho2433	0.4494	90152	0.05
1933	ortho2434	0.3443	67361	0.051
1934	ortho2435	0.0501	36196	0.014
1935	ortho2436	16909	94027	0.18
1936	ortho2437	0.3519	93501	0.038
1937	ortho2438	0.7618	80693	0.094
1938	ortho2439	0.6066	7838	0.077
1939	ortho2440	0.2487	71136	0.035
1940	ortho2441	0.7353	74198	0.099
1941	ortho2442	0.332	79398	0.042
1942	ortho2443	0.3169	55091	0.058
1943	ortho2444	0.0788	40245	0.02
1944	ortho2446	0.375	67519	0.056
1945	ortho2447	0.3505	78202	0.045
1946	ortho2448	0.5972	95901	0.062
1947	ortho2449	0.7168	84894	0.084
1948	ortho2450	0.1838	47475	0.039
1949	ortho2451	0.4591	56222	0.082
1950	ortho2452	11412	61274	0.186
1951	ortho2453	0.2765	73568	0.038
1952	ortho2454	10492	120361	0.087
1953	ortho2455	0.5641	64987	0.087
1954	ortho2456	10228	69595	0.147
1955	ortho2457	0.2583	61602	0.042
1956	ortho2458	1006	85842	0.117
1957	ortho2459	0.377	61854	0.061
1958	ortho2460	0.8925	63433	0.141
1959	ortho2461	0.3814	70852	0.054
1960	ortho2462	0.3833	53998	0.071
1961	ortho2463	0.4116	81576	0.051
1962	ortho2464	0.2393	44217	0.054
1963	ortho2465	0.2253	48658	0.046
1964	ortho2466	0.1328	30076	0.044
1965	ortho2467	0.6611	56137	0.118
1966	ortho2468	0.3472	66826	0.052
1967	ortho2469	0.2242	76122	0.029
1968	ortho2470	0.299	5122	0.058
1969	ortho2471	0.438	57008	0.077
1970	ortho2472	0.0326	47908	0.007
1971	ortho2473	10118	65039	0.156
1972	ortho2474	0.4662	77249	0.06
1973	ortho2475	0.1815	71278	0.025
1974	ortho2476	0.2312	96579	0.024
1975	ortho2477	0.8513	74461	0.114
1976	ortho2478	0.3094	59567	0.052
1977	ortho2479	10852	55285	0.196
1978	ortho2480	0.6389	93721	0.068
1979	ortho2481	0.5951	62065	0.096
1980	ortho2482	0.2768	70342	0.039
1981	ortho2483	0.6064	64939	0.093
1982	ortho2484	0.3465	56841	0.061
1983	ortho2485	0.9586	77666	0.123
1984	ortho2486	0.4358	74314	0.059
1985	ortho2487	0.6261	95349	0.066
1986	ortho2488	0.8618	99855	0.086
1987	ortho2489	0.2224	5719	0.039
1988	ortho2490	0.021	30578	0.007
1989	ortho2491	0.4166	49686	0.084
1990	ortho2492	0.7343	83222	0.088
1991	ortho2493	0.6116	75387	0.081
1992	ortho2494	0.1481	6646	0.022
1993	ortho2495	13724	2018359	0.007
1994	ortho2496	0.62	51166	0.121
1995	ortho2497	0.6667	114547	0.058
1996	ortho2498	0.5077	74131	0.069
1997	ortho2499	0.3168	63513	0.05
1998	ortho2500	12236	57217	0.214
[truncated: 2,197 more rows]

## Sheet: T2-ModelComparisons
	OrthoMCL	Site-specific models		Branch-site model for each foreground defined branch
	orthogroup	M2M1	M8M7	Srei	Ssci	CBS119.19	Umay	Mpen	Utcp	Uesc	UhoO	UhoB	UhoOB
1	ortho0394	1	0.008282**	0.997743	1	1	0.00461	0.002371	0.259989	0.144528	0.998872	1	0.058927
2	ortho0405	1	0.226653	0.263866	1	0.305384	0.001486	0.104971	1	0.087307	1	1	1
3	ortho0406	1	0.001491**	0.099752	0.016805	0.038937	0.350299	0.000111	0.337974	0.346696	0.443329	0.986366	1
4	ortho0407	1	0.000000**	0.152389	0.005187	1	0.0013	0.004407	1	1	0.633635	0.713043	0.0124
5	ortho0408	1	0.041660*	1	1	1	0.023121	0.018305	0.066317	0.516675	0.255109	1	0.628173
6	ortho0409	1	0.62103	0.005898	1	0.108534	0.202287	0.005132	1	1	1	0.670395	1
7	ortho0410	1	0.007806**	1	1	0.587606	1	1	0.335562	0.085005	0.3004	1	0.061249
8	ortho0411	1	0.013260*	0.409606	0.269586	0.456983	0.250569	0.000206	0.273237	0.214045	0.468893	0.973832	0.026083
9	ortho0412	1	0.032789*	1	1	0.006271	1	0.0058	1	0.000722	1	1	0.000887
10	ortho0413	1	0.006087**	1	1	0.752666	1	0.001712	0.610025	0.023561	0.982268	0.444303	0.099576
11	ortho0414	1	0.018503*	0.073815	6e-06	0.332126	0.001804	2e-06	0.079265	0.009215	0.530173	0.979817	0.003708
12	ortho0415	1	0.138743	0.41805	1	0.233901	1	0.069341	0.40616	1	1	1	1
13	ortho0416	1	1	1	1	0.004963	0.240487	0.420617	0.06614	1	0.038909	1	0.181827
14	ortho0417	1	0.576157	0.009822	0.430554	1e-06	7.5e-05	0.073498	0.026704	0.051744	0.996258	1	0.008456
15	ortho0418	1	0.648492	0.341564	0.46384	0.145482	1	0.18156	1	1	0.207784	0.555967	1
16	ortho0419	1	0.209713	0.011597	1	0.014831	0.363403	0.001173	5.7e-05	0.03578	0.690153	1	5.9e-05
17	ortho0420	1	1	1	1	1	0.187429	0.000113	0.529411	0.117707	0.407787	0.989782	0.103917
18	ortho0421	1	0.051109	1	1	0.336646	1	0.037599	1	1	0.406424	0.989236	1
19	ortho0422	1	1	0.998872	0.45908	1	0.935349	0.002803	0.386343	0.053775	0.133807	0.152064	0.599392
20	ortho0423	0.836991	0.000730**	1	0.086611	0.91177	0.075352	2e-06	0.340576	1	0.996615	0.651361	0.482755
21	ortho0424	1	1	1	0.382122	0.118016	0.685293	0.27215	0.130923	0.40223	0.352396	0.998872	0.025754
22	ortho0425	1	0.041293*	1	1	1	0.153578	0.019912	1	1	0.827805	0.582899	0.000249
23	ortho0426	1	1	0.532456	1	0.822816	0.002279	0.044793	0.906357	0.297445	1	1	0.116604
24	ortho0427	1	0.823671	1	1	1	1	0.086181	0.198428	0.238463	1	1	0.333976
25	ortho0428	0.999077	1	0.876266	2e-06	0.000402	0.859551	0.895621	0.290054	1	1	1	0.169592
26	ortho0429	1	0.928473	0.300661	0.44023	0.665812	0.075329	0.005512	0.000253	0.030815	0.234108	0.997743	0.050082
27	ortho0430	1	0.864019	0.023967	1	1	0.087787	0.030486	1	0.085122	0.578206	1	0.018666
28	ortho0431	1	0.095917	0.340341	0.069945	0.002415	0.199005	0.281915	0.077587	0.015338	0.997015	0.997015	0.906417
29	ortho0432	1	1	1	1	0.112141	0.032617	0.000259	3.5e-05	0.001111	0.836651	0.414274	0.015867
30	ortho0433	1	1	0.205209	1	1	1	0.006116	0.195589	1	1	1	0.25332
31	ortho0434	1	0.997244	0.240016	1	1	0.035965	0.085294	0.022603	1	1	1	0.050092
32	ortho0435	1	0.780363	1	1	1	1	0.001333	0.849033	0.509118	1	1	0.03471
33	ortho0436	1	1	1	1	0.584579	1	1	1	1	1	1	0.299611
34	ortho0437	0.911972	0.002827**	1	1	1	0.500367	1e-06	0.025214	0.031197	0.285791	0.539112	1e-06
35	ortho0438	1	0.668603	0.748564	1e-06	0.015752	0.000887	0.012096	0.998404	0.061471	0.992182	0.995348	0.005447
36	ortho0439	1	0.208124	0.002448	1	0.003278	0.244987	0.000155	0.61945	0.004431	0.795405	0.774873	0.216663
37	ortho0440	1	0.002511**	0.000524	1	0.065706	0.001941	2.4e-05	0.998872	1	1	1	1.5e-05
38	ortho0441	1	0.000058**	0.017638	3.4e-05	1	0.998872	0.008962	0.143796	1	0.292589	0.992775	0.197741
39	ortho0442	0.999685	1	1	1	1	1	1	1	1	1	1	0.055369
40	ortho0443	1	1	0.011156	1	0.99563	0.390987	0.679381	0.019776	1	1	0.998404	0.264053
41	ortho0444	1	0.044416*	1	0.195045	0.598834	0.362755	0.006122	1	0.002942	0.582054	1	1
42	ortho0445	1	0.578584	0.006486	1	0.039355	0.112808	0.130396	0.012122	0.727164	0.810942	1	0.004072
43	ortho0446	1	0.721496	1	1	1	0.417596	0.231999	0.053406	1	0.516478	0.992953	0.157573
44	ortho0447	1	1	0.009146	2e-06	0.015641	0.507509	0.152227	1	0.657731	0.246133	0.998872	0.226313
45	ortho0448	1	0.027764*	1	0.997477	0.036545	0.743803	0.002013	0.030827	1	1	0.970388	0.090407
46	ortho0449	1	1	1	1	1	0.308833	0.00992	0.03206	1	0.691915	1	0.117937
47	ortho0450	1	0.921799	1	0.539536	0.010136	1	9.4e-05	0.033175	0.002165	0.277084	0.994589	0.028088
48	ortho0451	1	0.002770**	1	1	0.058156	2e-05	2.9e-05	0.00011	0.703387	0.236769	0.267524	0.004098
49	ortho0452	1	0.32297	1	1	0.223211	1	9.3e-05	0.260784	0.027575	1	1	0.091876
50	ortho0453	1	1	1	0.998872	0.564111	0.012246	1e-06	1	0.765005	0.331579	0.990228	1
51	ortho0454	1	0.006752**	0	0.150249	0.006077	0.002768	0.139037	7.7e-05	0.006557	0.002507	1	0.000232
52	ortho0455	1	0.000243**	0.67912	1	0.404492	0.562239	1.5e-05	0.164768	0.480348	0.853431	0.553873	0.014307
53	ortho0456	1	0.892204	0.360409	1	0.009075	0.005462	0.006452	0.021379	0.082319	1	1	0.591881
54	ortho0457	1	0.035838*	1	0.770174	1	0.66677	0.103254	0.656472	1	0.412804	1	0.842627
55	ortho0458	1	0.002463**	1	1	0.000129	0.160513	0.044574	1	1	0.318648	1	0.032708
56	ortho0459	1	0.014166*	0.002811	1.5e-05	2.1e-05	0.000837	0.246749	0.784264	1	0.902336	0.723119	9.3e-05
57	ortho0461	1	0.130925	0.100374	0.74899	0.543661	0.911306	0.187977	0.746228	0.237953	0.863584	1	0.02484
58	ortho0462	1	0.724288	0.08106	0.011965	1	0.302226	0.000536	0.587855	0.998872	1	0.981877	0.125314
59	ortho0463	1	0.000000**	0.017588	4.1e-05	0.092918	1	0	0.029044	1	0.390388	0.708874	0.030035
60	ortho0464	1	0.46158	0.005556	1	0.041093	0.162264	0.331231	1	0.23412	1	0.996432	0.001763
61	ortho0465	1	1	0.003111	1	0.998872	0.010038	0.015416	0.437646	0.948598	0.765176	0.996432	0.034421
62	ortho0466	1	0.076329	0.019639	0.521873	0.057027	0.009509	1.4e-05	0.005281	0.050744	0.99323	0.556246	0.004926
63	ortho0467	1	0.000001**	0.225959	0.582675	0.131329	0.259103	0.001536	1	0.07983	1	1	0.102701
64	ortho0468	1	1	0.057908	0.044309	0.319158	0.00442	0.077158	0.067419	0.117276	0.492867	1	0.739185
65	ortho0469	1	0.016458*	1	1	1	1	1	0.032728	1	0.995778	1	1
66	ortho0470	1	1	1	1	0.049187	1	0.095591	0.416172	0.052563	0.177581	1	0.064765
67	ortho0471	1	0.112327	0.00732	0.024997	0.000671	0.001552	0.075354	0.051947	0.134057	0.003872	0.986745	0.00064
68	ortho0473	1	0.355669	1	0.75258	1	1	1	1	0.80304	1	0.993518	0.147229
69	ortho0474	1	0.014096*	0.075627	0.04951	0.526518	0.168999	0.027665	0.045246	0.663633	0.17268	0.997015	0.734338
70	ortho0475	1	0.000000**	0.000303	0.146853	0.053554	0.923811	1	1	0.05706	1	0.620341	0.008816
71	ortho0476	0.998343	1	1	1	1	1	1	0.916857	1	1	1	1
72	ortho0477	1	0.386143	1	1	0.613688	0.045878	0.000659	0.103882	0.930932	1	0.992687	0.045974
73	ortho0478	1	0.087905	1	1	1	0.031314	1	0.198869	1	0.269462	0.99323	1
74	ortho0479	1	0.783974	0.257075	0.091756	0.007742	0.272623	0.110061	0.003804	0.048603	0.431879	1	0.410734
75	ortho0480	1	0.704481	1	1	0.000174	0.021536	0.023649	1	0.015264	0.776597	1	0.218859
76	ortho0481	1	0.506345	0.00147	0.040805	0.004411	0.232517	0.000173	5e-06	0.035726	0.766874	0.448462	0.990163
77	ortho0482	1	0.000000**	0.000647	0.000124	0.063013	1	0	0	0.001718	0.245086	0.25836	0.004735
78	ortho0483	1	0.38293	0.267858	1	1	0.048461	0.01131	1	1	0.465096	0.568923	1
79	ortho0484	1	0.000003**	0.002245	0.850444	0.01535	0.143504	0.00123	1	0.013021	0.503841	1	0.019765
80	ortho0485	1	0.001174**	0.149777	1	1	1	0.001816	0.020062	0.157954	1	0.983533	0.247285
81	ortho0486	1	0.657588	1	1	1	1	0.059364	1	1	0.991785	0.580341	0.072764
82	ortho0487	1	0.269192	0.081898	0.119073	0.045929	0.731703	0.006241	0.864747	0.080855	0.115229	0.16359	0.003843
83	ortho0489	1	1	0.76992	1	1	0.116021	1	1	1	0.907223	0.998046	1
84	ortho0490	0.000000**	0.000000**	1	1	0.026533	0.095013	1	1	0.388688	0	1	1
85	ortho0491	1	0.99928	0.027755	1	0.115879	0.159399	0.015537	0.001788	0.979288	0.996615	1	0.000177
86	ortho0492	1	0.051176	1	1	0.100997	0.01053	0.014051	1	1	0.62169	1	0.430628
87	ortho0493	1	0.003773**	1	1	1.5e-05	0.000312	0.131844	0.998872	2e-06	1	1	0.001736
88	ortho0494	1	0.839732	0.311875	1	0.766735	1	0.00116	1	0.677406	1	0.978862	0.169204
89	ortho0495	1	0.000000**	0.000327	0.008228	0.015125	0.045534	0	0.038683	0.102138	1	1	0.003338
90	ortho0496	1	0.081159	0.008212	1	1	1	1	0.998872	1	0.170776	0.393955	0.045318
91	ortho0497	1	0.217891	1	1	0.151503	0.138953	0.001653	0.514683	0.010376	0.994246	0.426601	0.002212
92	ortho0498	1	0.025524*	0.266164	0.24593	1	0.317677	0.019822	0.697055	0.12392	0.909761	1	0.000295
93	ortho0499	1	0.824818	0.538922	1	1	0.040333	0.775729	0.086135	1	1	1	1
94	ortho0500	1	0.000715**	1	1	0.107027	0.055343	0.998872	0.531967	0.364569	1	1	0.056026
95	ortho0501	1	0.512636	1	1	1	1	1	0.06835	1	1	0.997236	1
96	ortho0502	1	0.166491	0.750242	0.976687	0.969983	0.313571	0.042342	0.28821	0.119669	1	1	0.009375
97	ortho0503	1	1	0.159907	1	0.008147	0.269055	0.006705	1	1	0.637828	1	0.140144
98	ortho0504	1	0.006001**	1	1	1	0.928641	3e-06	0.169476	0.172763	0.084865	1	0.004789
99	ortho0505	1	0.031181*	0.036396	0.363113	0.280423	1	1e-06	4.2e-05	0.003607	0.139759	0.300694	8e-06
100	ortho0506	1	0.000312**	1	1	1	1	0.035985	0.216829	1	0.887264	1	0.115396
101	ortho0507	1	0.011917*	0.996258	1	0.122162	1	1	0.440543	1	0.975855	0.39374	0.998872
102	ortho0508	1	1	0.001073	1	0.039519	0.194066	1	1	1	0.995932	0.479663	1
103	ortho0509	1	0.3023	0.189181	0.166843	0.003362	0.484495	0.115394	0.41496	1	1	1	0.001262
104	ortho0510	1	1	0.06958	1	1	1	1	1	0.724064	0.866382	1	0.05258
105	ortho0511	1	0.699048	1	1	0.264753	0.797665	0.186505	1	1	0.475009	0.99056	1
106	ortho0512	1	0.278537	0.148013	0.477366	1	0.008299	0.044804	0.394693	1	1	0.72843	1
107	ortho0513	1	0.196701	1	1	0.749989	0.300925	0.4466	0.088065	1	0.994246	0.641027	1
108	ortho0514	1	0.004750**	0.110941	0.091303	0.3501	0.491833	0.000728	0.027265	0.17062	1	0.995932	1
109	ortho0515	1	0.023941*	1	0.137773	0.000744	0.000325	0.009479	9.9e-05	0.00563	0.474607	0.993617	0.04923
110	ortho0517	1	0.014226*	1	0.421683	1	1	1	0.377298	1	0.996615	1	0.161323
111	ortho0518	1	0.024613*	1	0.015911	0.161433	0.000428	0.453205	1.6e-05	1	0.59098	0.53291	0.477757
112	ortho0519	1	0.045571*	1	0.518737	0.340997	1	4.7e-05	5e-06	0.011702	1	0.823471	2.3e-05
113	ortho0520	1	0.002062**	1	1	0.18959	0.053535	3.6e-05	0.69301	0.937624	1	0.649734	0.976851
114	ortho0521	1	0.640826	0.017731	0.005102	0.051308	0.586421	0.009345	1	0.209695	0.997236	0.997236	0.28989
115	ortho0523	1	0.214279	0.05126	1	1	1	0.68191	0.00298	0.879994	1	0.997743	1
116	ortho0524	1	0.091221	1	1	1	0.879764	1	1	1	1	1	0.4004
117	ortho0525	1	1	0.579583	0	1	0.165659	0.005858	0.34481	1	1	0.99563	0.070138
118	ortho0526	1	0.878156	1	1	0.009126	1	0.001726	1	1	1	0.993518	1
119	ortho0527	1	1	1	1	1	1	1	1	1	1	1	0.158817
120	ortho0528	1	0.007309**	0.431733	1	0.007975	0.398346	0.064118	0.998872	1	0.16211	0.240398	0.250819
121	ortho0529	1	1	1	0.341041	1	1	0.062955	1	1	0.666727	1	0.435719
122	ortho0530	1	1	0.687622	1	0.022637	0.059193	2.5e-05	1	1	0.147213	0.257775	0.125933
123	ortho0531	1	0.060748	1	0.313797	1	0.102281	0.000298	0.021415	0.284966	1	1	0.124763
124	ortho0532	1	0.101121	1	1	1	1	0.06287	1	0.998872	0.998872	1	0.847991
125	ortho0533	1	0.002223**	1	0.028744	0.055642	0.099288	0.060766	0.002121	1	0.833133	0.998404	1
126	ortho0534	1	0.095876	1	0.056382	1	1	0.0091	0.477234	0.228232	0.998404	0.998404	0.012027
127	ortho0535	0.999881	0.588005	0.055516	0.358859	0.045078	0.105579	0.001747	0.204156	1	0.986366	1	0.967579
128	ortho0536	1	0.005345**	1	1	1	0.625064	0.560101	0.245091	1	0.417335	0.99563	0.001452
129	ortho0537	0.906533	0.005189**	0.374343	1	0.237696	0.556199	0.034302	0.095968	0.351052	1	0.988112	0.812054
130	ortho0538	1	0.000022**	1	0.002518	0.998872	0.005875	0.000547	0.000414	0.427978	0.445	1	0.02316
131	ortho0539	1	1	0.448761	0.084239	1	1	1	0.158223	1	0.414617	0.990833	0.273979
132	ortho0540	1	0.689953	1	1	1	0.005584	0.044365	4e-06	0.003592	0.488736	0.987036	0.022405
133	ortho0541	1	1	1	0.451331	0.808508	0.07486	0.001726	1	0.181565	1	1	1
134	ortho0542	1	1	1	1	1	1	0.233558	0.061614	1	1	1	1
135	ortho0543	1	0.110036	0.294527	0.21873	1	1	0.023846	0.047847	0.782849	1	1	0.106776
136	ortho0544	1	0.706436	0.147471	1	0	1	0.063143	0.000855	1	0	1	0.007079
137	ortho0545	1	0.449658	0.952209	1	0.23391	1	0.091831	0.669372	0.657799	0.998404	1	0.002276
138	ortho0546	1	0.003051**	0.060002	0.716824	0.087221	0.013946	0	0.030007	0.344183	1	0.758033	0.000478
139	ortho0547	1	1	0.994358	1	1	1	0.053399	1	1	1	1	1
140	ortho0548	0.998997	0.624953	1	1	1	1	1	1	1	1	1	1
141	ortho0549	1	0.067448	1	0.277868	0.078226	0.003007	0.915522	1	1	0.478227	0.993924	0.00029
142	ortho0550	1	0.177207	0.634879	1	1	1	0.864881	1	1	1	1	0.730923
143	ortho0551	0.998775	1	1	1	1	1	1	0.881112	1	1	1	1
144	ortho0552	0.856177	0.005555**	1	1	1	1	0.002399	1	1	0.001476	1	0.416489
145	ortho0553	1	0.992325	1	1	0.629572	0.422136	0.008176	0.045248	0.030512	1	1	0.141412
146	ortho0554	1	0.008955**	0.086057	0.109578	0.022718	0.000584	0.198175	0.002027	0.076908	1	0.796622	0.003993
147	ortho0555	1	0.677757	1	0.12193	1	1	0.002901	0.783947	1	1	1	0.000257
148	ortho0556	1	0.480637	1	0.024177	0.015891	1	0.001322	0.000165	0.066174	1	0.454791	1
149	ortho0557	1	1	0.191293	0.565968	1	1	0.369849	0.421701	1	0.997477	0.997477	0.571359
150	ortho0558	1	0.836466	0.201676	0.047326	0.019586	1	2.4e-05	0.25574	1	1	0.998872	0.017103
151	ortho0559	1	0.79287	0.011066	0.137469	0.16283	1	0.706486	0.051404	0.195827	0.992264	1	1
152	ortho0560	1	0.000159**	0.502243	1	0.186217	1	0.590849	0.074887	0.177055	0.757338	1	0.191998
153	ortho0561	1	0.134988	1	1	0.023538	0.996432	0.001755	0.159536	0.023217	1	1	0.007751
154	ortho0562	1	0.001812**	0.177773	0.170169	0.001695	0	1	0.148873	0.057754	0.995213	0.998872	0.005282
155	ortho0563	1	0.999669	1	0.01542	0.008272	1	0.003603	1	1	0.846706	0.970025	0.001942
156	ortho0564	1	0.000003**	0.003289	0	0.009529	0.01987	0.081315	0.387692	0.518505	1	1	0.019958
157	ortho0565	1	0.063929	0.913476	0.676992	1	0.139762	0.001355	0.4192	1	0.487733	0.490546	0.080796
158	ortho0566	1	0.338472	0.003855	1	0.334866	0.001911	0.022141	0.025721	3.5e-05	1	1	2e-06
159	ortho0567	1	0.08575	1	1	0.998872	0.147765	0.000856	9.3e-05	0.685364	1	1	0.264616
160	ortho0568	1	1	1	1	1	1	0.023605	1	1	0.665602	1	0.095714
161	ortho0569	0.999995	0.153878	0.949132	0.019207	0.005782	0.494875	0.109494	1	1	0	0	0.000141
162	ortho0570	0.999992	1	0.003681	1	2e-06	0.994954	0.000655	0.728082	0.485618	7e-06	1	0.000444
163	ortho0571	1	1	0.006715	0.014708	3e-06	0.944342	0.000233	0.000682	0.080303	0.841273	0.993136	8.9e-05
164	ortho0572	1	0.134625	0.10372	0.962658	1	0.66184	0.014215	0.151791	0.566485	1	0.998404	1
165	ortho0573	1	1	0.021466	1	0.039091	0.0101	0.496962	0.265778	0.096639	1	1	1
166	ortho0574	1	0.931143	1	0.240514	0.145587	0.476521	1	0.036956	0.284395	1	1	1
167	ortho0575	1	0.741581	0.204187	1	0.369357	0.633435	0.000238	0.297571	0.998872	0.288682	0.34458	0.57983
168	ortho0576	1	0.003881**	1	1	0.166151	1	0.153569	1	1	1	1	1
169	ortho0577	1	0.767282	1	1	1	1	0.732937	0.992021	1	1	1	0.79392
170	ortho0578	1	0.000000**	2e-06	0.047292	0.000385	0.002353	0.0068	0.023109	0.061641	1	1	4.6e-05
171	ortho0580	1	0.85374	0.998872	0.5207	0.153007	0.761569	0.038035	0.257651	1	1	1	0.128286
172	ortho0581	1	0.000001**	0.034241	1	0.009822	0.741473	0.000388	1	1	1	0.997743	1.4e-05
173	ortho0582	1	0.097522	0.34325	0	0.244733	0.4969	0.407029	1	1	1	1	0.300555
174	ortho0583	1	0.017615*	0.998872	0.469073	0.70192	0.190722	1	0.000765	0.885819	0.264689	0.448427	0.017223
175	ortho0584	1	0.000000**	1	1	1	0.996258	0.024157	0.268522	0.124426	1	0.991785	0.649254
176	ortho0585	1	1	0.299075	1	0.543482	0.446935	5e-06	0.81577	0.008788	0.994829	0.994472	0.527934
177	ortho0586	1	1	1	1	0.098995	1	0.124827	1	1	0.429949	0.997743	1
178	ortho0587	1	0.000025**	1	1	0.2056	0.247935	0.015729	0.058418	0.01411	1	1	0.134789
179	ortho0588	1	0.003533**	0.077355	0.700046	0.194237	0.609076	0.927786	1	1	1	0.627797	0.069844
180	ortho0589	1	0.874046	1	0.062622	0.17496	0.644776	0.050405	0.014633	0.781333	1	1	1
181	ortho0590	1	0.957465	0.011624	6.4e-05	0.305007	1	0.000192	0.187007	1	0.094791	0.99563	0.004901
182	ortho0591	1	0.003097**	0.008292	0	0.227892	0.033389	0.087226	0.012869	1	0	0	0.019074
183	ortho0592	1	1	1	0.719261	1	0.407196	9.1e-05	0.778453	0.37232	1	1	0.135043
184	ortho0593	1	1	0.009106	0	3e-06	0.040098	0.091096	2e-06	0.000856	1	0.998872	0.000599
185	ortho0594	1	0.068967	1	1	1	0.296488	1	1	1	1	1	1
186	ortho0595	1	1	1	1	0.950281	1	0.045236	1	1	0.470343	0.997477	0.199868
187	ortho0596	1	0.014737*	0.01008	0.002636	0	0.013903	1.7e-05	0.008156	0.244712	1	0.386951	0.262024
188	ortho0597	0.92754	1	0.662293	0.182188	0.030322	0.148506	0.043558	0.000365	1	1	1	0.012292
189	ortho0599	1	0.28376	0.322466	1	0.998872	1	0.013341	1	0.016288	1	0.990903	1
190	ortho0600	1	1	1	1	1	1	1	1	1	1	0.997743	0.126711
191	ortho0601	1	0.023471*	0.079997	8e-06	1	0.998404	1	0.627062	1	0.997236	0.998046	1
192	ortho0602	1	1	0.271502	0.009562	0.019688	0.410658	0.000393	0.001398	0.171316	0.230786	0.401988	0.000221
193	ortho0603	1	0.264303	0.406215	1	0.05338	0.061496	3e-06	0.067975	0.087375	0.424777	1	0.125946
194	ortho0604	1	0.109397	0.571686	0.806398	0.988006	0.120048	0.024869	0.007015	1	1	1	0.533205
195	ortho0605	1	0.976478	0.218389	0.043079	0.119086	1	0.082355	0.047947	0.000329	1	1	0.00294
196	ortho0606	1	1	0.038935	0.005664	0.149637	1	0.00091	0.027977	1	0.995082	1	5.1e-05
197	ortho0607	1	0.150904	1	1	0.814022	0.394906	0.468742	0.004045	0.007895	0.998046	0.998872	0.243466
198	ortho0608	0.002398**	0.199325	1	0.00049	0.022577	1	0.000563	0.006519	0.079329	1	1	0.02548
199	ortho0609	1	0.893272	0.025867	0.054992	0.012927	0.023668	0.02049	9.2e-05	1	0.994707	0.306555	0.096909
200	ortho0610	1	0.051164	0.367941	0.057271	0.015406	0.448258	0.009461	0.001822	1	1	1	0.482838
201	ortho0611	1	0.002846**	1	0	0.098256	1	0.241314	1e-06	0.214898	1	1	0.132816
202	ortho0612	1	0.066108	1	1	0.141215	0.125762	1.8e-05	0.000681	1	1	1	0.39131
203	ortho0614	1	0.948644	0.782573	1	0.048456	1	0.007366	0.011777	0.997743	0.263186	1	0.000974
204	ortho0615	1	0.003206**	1	0.025192	0.036863	0.070937	0	1	1	1	1	0.116642
205	ortho0616	1	0.010901*	1	0.195429	0.022684	1	0.074779	0.007816	0.876114	1	0.974348	0.426044
206	ortho0617	0.000000**	0.002630**	1	0.85231	0.106648	1	0.003385	0.002883	0.137744	0.991785	0.992347	0.43825
207	ortho0618	1	0.871246	0.998872	1	1	1	0.22859	0.002592	1	1	0.99563	1
208	ortho0619	1	0.92629	1	0.06867	1	1	0.056783	1	1	0.501363	1	0.124634
209	ortho0620	1	0.010759*	0.089881	0.012219	0.000327	0.063301	0.022704	0.033081	0.180614	0.559601	0.99323	0.011069
210	ortho0621	0.999999	1	0.854912	0.022762	0.998872	1	1	1	1	0.542393	1	1
211	ortho0623	1	0.021696*	1	0	1	0.225055	0.101213	1	1	0.634015	0.869741	1
212	ortho0624	1	0.877562	0.010661	2e-06	1.3e-05	0.019247	0	0.042964	0.364963	1	1	0.074229
213	ortho0625	1	0.991482	1	1	0.055745	0.370972	0.005349	1	0.834704	0.996258	1	1
214	ortho0626	1	0.929532	1	0.775683	0.023352	1	0.055589	1	1	0.447071	1	0.004501
215	ortho0627	1	0.000000**	0.998872	0.998872	0.020197	0	0	0.007538	0.03171	1	0.740974	0.020735
216	ortho0629	1	0.778477	0.997477	0.333169	0.116134	5e-06	0.882119	0.138992	1	0.379275	1	0.18278
217	ortho0630	1	1	1	0.118354	0.154303	0.370524	0.341886	0.190981	1	1	1	0.332648
218	ortho0631	1	0.05448	1	0.005464	0.347676	0.554308	0.304408	0.015751	1	0.258954	0.157119	0.060367
219	ortho0632	1	0.007760**	0.00483	1	1	0.40741	0.455571	1	1	0.440177	0.985595	1
220	ortho0633	0.217909	0.000486**	1	1	1	1	0.796132	0.305376	1	1	1	0.419573
221	ortho0634	1	0.007982**	0.026541	0.048311	5.9e-05	0.109064	0.001329	0.063027	0.122683	0.995487	0.994358	0.000295
222	ortho0635	1	0.060179	0.052348	0.458568	0.709977	0.27814	0.74003	1	1	1	1	1
223	ortho0636	1	1	1	0.348586	0.013215	0.195265	0.010813	0.142069	0.479087	1	1	0.000805
224	ortho0637	1	0.193804	1	1	0.309763	0.54006	1	0.007861	0.001732	0.998404	0.429196	0.291835
225	ortho0638	1	1	1	1	0.81794	0.329496	1	1	1	0.998872	0.998872	1
226	ortho0639	1	1	1	1	0.035526	1	0.772723	0.946197	1	0.996808	1	0.740411
227	ortho0640	1	0.132793	1	1	0.031351	0.143727	1	0.354473	1	0.248164	0.299922	0.119424
228	ortho0641	1	0.290894	1	0.006683	9.3e-05	0.006368	0.009877	0.149089	0.138281	0.230001	0.613259	0.00336
229	ortho0642	1	0.709603	1	1	0.106659	0.605906	0.618609	0.584426	0.334397	0.998872	1	0.28756
230	ortho0643	1	1	1	1	1	1	1	1	1	1	0.708958	1
231	ortho0644	0.007242**	0.000015**	1	0	1	0.561665	1	0.027797	1	0.455906	0.99323	1
232	ortho0645	1	1	0.051685	1	1	1	0.00374	0.001144	1	1	1	0.000155
233	ortho0646	1	1	0.185481	1	0.812426	0.329896	0.062186	1	1	0.998404	0.998404	0.12042
234	ortho0647	1	0.002609**	0.045418	1	0.681963	1	0.040422	1	1	0.137238	0.997015	1
235	ortho0648	1	0.116152	1	0.467058	0.189759	1	0.022199	0.191133	1	0.997236	0.997236	1
236	ortho0649	1	0.041379*	0.059241	0	2e-06	0.477458	2e-05	0.000992	0.011873	0.431218	1	0
237	ortho0650	1	0.000089**	1	1	0.131911	0.058376	0.024722	0.905799	0.013716	0.204077	0.227893	0.019663
238	ortho0651	1	0.002850**	0.839276	0.001586	0.320305	0.04834	0.038053	1	0	0.000427	5e-06	1
239	ortho0652	1	1	1	1	0.002397	0.027654	0.100791	1	1	0.475342	0.458636	1
240	ortho0653	1	0.000008**	0.430739	0.971106	0.000395	6e-05	0.130683	1	0.001142	0.829813	1	0.005967
241	ortho0654	1	1	5e-05	1	0.002336	1	0.003509	8.5e-05	0.109021	1	0.589548	0.001244
242	ortho0655	1	1	1	1	1	1	0.075852	1	1	0.292232	0.19987	0.290788
243	ortho0656	1	0.794247	1	0.012569	0.146878	0.00288	0.707975	0.096263	0.452908	0.519845	0.995778	0.045637
244	ortho0657	1	1	1	1	1	1	0.49258	1	1	0.998046	0.998046	1
245	ortho0658	1	0.083969	0.51581	0.998046	0.21526	0.56702	0.072892	0.188797	0.229321	0.430776	0.979817	1
246	ortho0659	1	0.000010**	0.078719	0.505219	0.530239	0.089114	0.048657	0.086564	1	0.549924	0.998046	0.162679
247	ortho0660	1	1	0.992601	1	0.004055	1	0.255495	1	1	0.377771	0.272838	0.356816
248	ortho0662	1	0.040823*	0.024683	1	1	1	0.000243	1	0.22635	1	1	0.175202
249	ortho0663	1	0.201529	0.487253	1	1	1	0.634767	0.010332	1	0.328731	0.305458	1
250	ortho0664	1	0.453544	1	1	0.024168	0.005782	0.034234	0.998872	1	1	1	0.752539
251	ortho0665	1	0.99322	0.074117	1	0.066781	0.041958	0.069129	1	0.74187	1	1	0.043445
252	ortho0666	1	0.000005**	0.062734	0.596763	1	0.004903	0.123659	0.51546	0.274221	1	1	0.116617
253	ortho0667	1	0.000036**	0.016377	1	0.046421	0.008076	1	1	0.00324	0.741693	0.891786	0.127626
254	ortho0668	1	0.052708	0.017684	1	1	1	0.02977	0.084784	1	0.512808	0.980621	1
255	ortho0669	1	0.119589	0.405365	1	0.181537	0.079967	0.540828	1	0.003367	0.996615	0.994707	1
256	ortho0670	1	0.000010**	1	1	0.682562	1	0.938166	0.338487	0.373924	0.44657	0.472845	0.319443
257	ortho0671	1	0.489312	1	1	0.144932	0.758186	1	1	0.005755	4e-06	1	0.008844
258	ortho0672	1	0.1096	1	1	1	0.285937	1	0.193578	0.004441	0.224571	0.987486	1
259	ortho0673	1	0.626211	0.019535	1	0.485435	1	0.111188	0.2222	0.900482	0.607625	1	1
260	ortho0674	1	0.104139	0.13009	0.041562	0.010768	0.005551	0.913827	0.000383	1	0.252986	0.010677	0.075612
261	ortho0675	1	0.520748	0.170977	1	0.025197	0.541735	0.014196	0.010369	0.038068	1	1	0.142526
262	ortho0676	1	0.491336	1	1	0.100152	0.071171	1	0.130287	0.000224	0.376287	0.195758	0.003171
263	ortho0677	1	1	1	1	0.554392	0.168373	0.050896	0.052745	0.04988	1	1	0.214645
264	ortho0678	1	0.680758	0.005124	0.067567	0	0.018292	8e-06	0.000734	0.29828	1	0.997015	1
265	ortho0679	1	0.638241	1	0.03701	1	1	1	1	0.359427	0.995213	1	0.594418
266	ortho0680	1	1	1	1	0.494132	1	1	0.134312	0.686269	0.420375	0.41949	1
267	ortho0681	1	1	0.615799	0.008038	0.163056	1	1	0.651863	1	0.000342	0.425685	0.278885
268	ortho0682	1	0.006953**	0.039134	0.010312	0.037165	0.136664	0.003705	5.7e-05	1	0.441343	0.047644	0.009242
269	ortho0683	1	0.094434	1	0.113574	1	1	0.162689	1	0.055258	1	0.651505	1
270	ortho0684	1	0.878927	0.010666	0.032632	0.762877	0.007246	0.983001	0.10131	1	1	0.997477	0.732474
271	ortho0685	1	0.086757	1	0.201556	0.000239	0.099414	0.038756	1	0.809627	1	0.997236	0.001134
272	ortho0686	1	0.994879	1	1	1	0.07715	0.001	0.020675	0.497968	1	0.588771	0.020986
273	ortho0687	1	1	0.813114	0.013713	0.128767	0.006529	0.000679	0	0.32424	0.171914	0.886392	2e-06
274	ortho0688	1	0.003215**	0.139065	1	0.358524	0.377303	5e-06	1	9.6e-05	0.470666	0.991481	0.029078
275	ortho0689	1	0.655734	0.025937	4.4e-05	0.005088	1	0.012197	0.393463	0.115663	0.498332	0.988549	0.134512
276	ortho0691	1	0.001020**	0.862649	1	1	0.068203	0.880156	1	1	0.998872	0.996615	1
277	ortho0692	1	1	0.000776	5e-06	0.001416	0.193246	0.857936	1	0.041493	1	0.996258	0.065941
278	ortho0693	1	0.000768**	0.072623	0.311441	0.024871	1	0.02434	1	1	1	0.996432	0.931661
279	ortho0694	1	0.000329**	0.878416	0.157537	0.194987	0.184544	0.003104	1	0.05544	0.840514	0.991556	0.204231
280	ortho0695	1	0.000000**	0.009913	2.7e-05	0.011823	0.343647	0.538198	0.266428	1	0.693192	0.52376	0.362704
281	ortho0696	1	0.002148**	1	1	0.323522	1	0.819984	1	1	0.49156	0.990294	1
282	ortho0697	1	0.996309	0.662464	1	0.444109	0.171332	0.15355	0.088613	0.822775	0.994589	1	0.010742
283	ortho0698	1	0.019755*	0.000165	0.11753	9e-06	0.004889	0.001374	1	1	0.998046	1	0.775793
284	ortho0699	1	1	0.12133	1	0.403693	0.429859	1	0.317133	1	0.996808	0.994358	0.643692
285	ortho0700	1	0.000005**	0.000465	0.007106	0.255217	0.043296	0.018953	0.028442	0.567475	1	1	0.334979
286	ortho0701	1	0.011604*	0.998872	1	0.098063	0.998404	0.010941	0.998872	1	1	1	1
287	ortho0702	1	0.361734	0.131726	0.159979	0.077445	1	0.013392	0.896883	1	0.447002	1	0.103605
288	ortho0703	1	0.976924	0.000191	0.00033	0.000249	1e-06	0.16059	0.511139	1	0.308498	0.086155	0
289	ortho0704	1	0.26217	0.091755	4.5e-05	0.013978	0.185166	0.001052	0.153254	0.397229	1	0.870724	0.383006
290	ortho0706	1	1	1	1	1	0.254492	1	0.025517	1	0.995932	0.995932	0.018713
291	ortho0707	1	0.017695*	1	0.006042	0.107862	1	1	0.534115	1	0.109816	0.459175	0.794567
292	ortho0708	1	1	1	0.033708	0.000166	0.039928	1	0.108585	1	1	1	0.925397
293	ortho0709	1	0.010565*	0.223319	1	0.32196	0.094887	0.040954	0.017999	0.402231	0.998872	0.989908	0.001228
294	ortho0710	1	0.015987*	0.632491	0.000935	0.243939	0.078809	1	0.918222	1	1	0.995082	2.9e-05
295	ortho0711	1	0.994409	0.483129	1	0.197099	0.084209	0.000129	0.095336	0.210379	0.150853	0.747507	0.016045
296	ortho0712	1	0.730778	0.017114	1	1e-06	0.231559	0.022325	1	0.502319	0.277076	0.297764	0.002497
297	ortho0713	1	0.000000**	1	0.373584	1	1	0.002457	0.683223	0.309988	1	1	0.927062
298	ortho0714	1	0.091277	1	0.638868	1	0.055583	0.023668	1	1	1	1	0.359886
299	ortho0716	1	0.084296	0.232016	1	1	0.160898	1	1	0.183931	0.715188	1	0.036203
300	ortho0717	0.998553	1	1	1	1	1	1	0.012743	1	0.998872	1	0.177105
301	ortho0718	1	0.030641*	0.954861	1	0.264421	0.011846	0.075671	0.8006	0.223685	0.769461	0.993617	0.001327
302	ortho0719	1	0.207316	0.082188	0.997236	0.050973	0.004244	0.007807	1	0.998046	1	1	0.00625
303	ortho0720	1	0.002510**	1	0.009939	0.05957	0.057944	0.389377	0.04443	1	1	1	0.004069
304	ortho0721	1	1	0.064523	1	0.002236	0.002246	0.035925	0.461829	0.054246	1	1	1
305	ortho0722	1	0.000148**	1	0.597773	0.08672	1	0.056787	1	0.101965	0.614507	0.72991	1
306	ortho0723	1	0.000055**	1	0.148503	0.082917	0.162487	0.035055	0.032255	0.007479	0.843132	0.201396	1e-06
307	ortho0724	1	0.043982*	1	1	0.72358	0.592242	1	0.715374	1	1	0.514278	0.195947
308	ortho0725	1	0.001957**	0.063591	1	0.390697	0.001833	0.659758	0.998872	0.088392	1	0.996615	0.010427
309	ortho0726	1	1	1	1	0.118088	0.008306	0.004804	0.114616	0.001134	1	0.996808	0.258647
310	ortho0727	1	0.242401	1	1	0.570194	0.409321	0.540193	1	0.297483	1	1	0.022227
311	ortho0728	1	0.439184	1	0.9879	0.187968	0.013876	0.000267	1	0.426412	1	0.997477	0.00128
312	ortho0729	1	1	1	1	0.099542	0.247003	1	0.116089	1	1	0.998404	0.013456
313	ortho0730	1	0.944386	1	1	0.001413	1	0.002487	0.016952	1	0.349548	1	0.01014
314	ortho0731	1	0.119938	1	0	0.110599	0.000145	0.001683	0.291707	0.057587	0.6245	0.698906	0.022782
315	ortho0732	1	0.000001**	0.070757	0.000693	0.000517	0.012129	0.001893	0.016482	0.97026	0	0.691744	4.1e-05
316	ortho0733	1	0.117624	2.8e-05	0.697085	0.001931	0.76355	0.000362	0.000988	0.437699	1	0.658565	0
317	ortho0734	1	0.344916	0.145307	1	0.705385	1	0.004737	0.090021	1	1	0.998872	0.711911
318	ortho0736	1	1	0.122442	0.011524	1	0.931125	0.064031	1	1	0.998046	0.998404	0.670373
319	ortho0737	1	0.061172	0.09685	0.009977	1	1	7e-06	0.001967	1	0.996258	0.998404	7.2e-05
320	ortho0738	1	1	0.018435	1	1	0.621355	0.01684	0.498473	0.657963	0.637187	0.357208	0.000858
321	ortho0739	0.999999	0.002931**	0.48283	1	0.346736	1	0.997236	0.991942	1	1	1.4e-05	0.000772
322	ortho0740	1	0.620671	0.036611	1	0.025451	1	0.00652	1	1	0.759349	0.69381	0.856569
323	ortho0741	1	0.033536*	0.006611	1	1	1	0.011055	1	0.009104	0.710308	1	1
324	ortho0742	1	0.002934**	1	0.301344	0.179555	0.057305	0.398946	0.635482	1	1	1	0.004578
325	ortho0743	1	0.764777	0.26751	1	0.043726	0.000223	0.014448	0.741927	0.010988	0.416869	1	0.000655
326	ortho0744	1	0.006534**	1	1	0.07375	0.920487	0.000251	0.026884	0.02182	1	0.998872	0.000373
327	ortho0745	1	0.691652	1	0.028546	0.000305	1	0.000117	0.092358	0.357807	1	1	0.025458
328	ortho0746	1	0.013763*	0.131529	1	0.009321	1	7e-06	0.02684	1	1	0.506869	0.000257
329	ortho0747	1	1	0.12775	1	1	0.865706	8e-05	0.137082	0.398417	0.998872	0.998872	1
330	ortho0748	1	1	0.01488	1	1	0.501069	0.000965	1	1	1	1	1
331	ortho0749	0.999999	0.19682	0.04339	0.328775	0.006774	0.146786	0.007077	1	0.628427	0.998872	1	0.528297
332	ortho0750	1	1	1	0	1	1	1	1	1	0.99563	0.99563	1
333	ortho0752	1	0.009914**	0.204392	0.025848	0.335529	0.065982	0.001268	0.010645	0.258816	1	1	0.021533
334	ortho0753	1	1	1	1	0.01464	1	0.051398	1	1	0.496211	1	1
335	ortho0754	1	0.018262*	0.008481	0.765598	0.089053	1	4e-05	0	0.002683	0.765516	0.358284	0.057215
336	ortho0755	1	0.001106**	0.033757	0.000358	0.002533	0.025584	1.1e-05	0.128413	0.021656	0.261697	0.97495	0.006019
337	ortho0756	1	0.020331*	0.028244	0.427426	0.074749	1	0.000829	0.107477	0.036866	1	0.899908	0.204997
338	ortho0757	1	0.346517	1	0.138456	0.001216	0.32095	0.085323	1	0.260125	0.09006	0.983845	0.044309
339	ortho0759	1	0.435587	1	1	0.013208	1	1	0.560039	0.012985	1	1	0.432171
340	ortho0760	1	0.030578*	1	0.005041	0.315243	0.037709	0.386962	1	0.89059	1	1	0.009664
341	ortho0761	1	0.862994	1	1	0.015145	0.229864	0.084484	1	1	0.998404	1	0.159551
342	ortho0762	1	0.276254	0.513767	0.001664	0.027089	1	0.282483	0.006122	0.000257	0.272331	0.978065	0.012037
343	ortho0763	1	0.33873	0.602743	1	1	1	1	1	0.757301	1	1	0.205655
344	ortho0764	1	0.014815*	0.0488	1	1	0.341126	0.185806	0.026819	1	1	0.998404	1
345	ortho0765	1	0.999949	1	1	1	0.998872	1	1	1	1	1	1
346	ortho0766	1	0.045181*	1	1	1	0.289602	0.464112	1	1	1	0.994589	0.077452
347	ortho0767	1	0.494784	0.438865	0.050982	0.057324	0.169786	0.611996	0.043587	0.415489	1	1	0.139795
348	ortho0768	1	0.266768	0.432228	1	1	1	0.000385	0.005032	1	0.746345	1	0.007681
349	ortho0769	1	0.004428**	1	1	1	1	0.625451	1	0.068391	0.992515	0.51998	0.001566
350	ortho0770	1	0.82601	0.098433	1	0.020005	0.002376	6e-06	0.277795	0.870313	0.998872	1	0.126975
351	ortho0771	1	0.712011	1	1	1	1	0.060496	1	0.160637	1	1	1
352	ortho0772	1	0.000001**	0.003477	0.998404	5.6e-05	0.033442	0	0.492284	1e-06	0.349135	0.992347	0.267505
353	ortho0773	1	0.95935	1	0.000665	1	1	1	1	1	0.998046	0.998404	1
354	ortho0774	1	0.368104	1	1	0.004862	1	0.059548	0.870357	1	0.378398	0.996258	1
355	ortho0775	1	0.090995	1	1	1	0.033906	0.022411	1	1	1	0.989002	0.366628
356	ortho0776	1	0.006369**	0.009399	0.021623	0.240449	0.05961	0.000233	0.055197	0.025431	0.436942	0.46526	3e-06
357	ortho0777	1	0.000243**	0.091888	0.004603	4.3e-05	0.010483	0.040979	0.370255	1	0.077278	1	0.021741
358	ortho0778	1	0.985752	1	1	1	1	1	1	0.335774	0.998872	0.998872	0.424271
359	ortho0779	1	1	1	1	0.234538	0.782339	0.079989	0.503689	1	1	0.349984	0.097777
360	ortho0780	1	0.882732	1	1	0.472411	1	0.067276	1	0.129344	0.081374	0.149308	1
361	ortho0781	1	0.443818	0.531214	1	0.985031	0.064438	0.737613	1	0.331562	1	0.762705	0.213451
362	ortho0782	1	0.011254*	0.050501	1	0.12805	1	0.345319	0.157174	1	1	0.996091	0.179734
363	ortho0783	1	0.823563	0.421174	1	0.316401	0.993044	0.250584	0.187685	0.582109	0.409351	1	0.161729
364	ortho0786	1	0.721469	0.126724	0.284932	0.021924	0.043835	0.003883	0.005504	0.19443	0.051151	0.559733	0.253487
365	ortho0787	1	0.000003**	1	1	0.164638	1	0.040579	1	0.850111	1	1	1
366	ortho0788	1	1	1	1	0.272682	0.00971	0.155699	1	0.037203	0.483117	0.993617	1
367	ortho0789	1	0.016622*	0.260563	0.006535	0.00041	0.002855	0.019285	0.986413	0.08906	1	0.984904	0.009919
368	ortho0791	1	1	0.706376	1	0.04809	1	1	0.141276	1	0.461776	0.989236	1
369	ortho0792	1	0.997905	1	0.059433	0.019577	0.003528	0.518958	0.497452	0.022477	1	0.982018	1
370	ortho0793	1	0.552598	1	1	1	0.047282	0.010812	0.779883	0.002057	1	0.71648	0.002965
371	ortho0794	1	0.016917*	0.018977	0.37494	0.009963	1	0.285416	1	1	1	1	0.028104
372	ortho0795	1	1	0.051016	0.890521	0.139949	0.156339	0.350091	0.001906	0.308558	1	0.995487	0.020062
373	ortho0796	1	1	1	1	0.287879	0.000514	1	0.096549	0.049479	1	1	0.000151
374	ortho0797	1	0.19384	0.045131	7.5e-05	0.024399	0.108602	0.052196	0.444397	1	0.998872	1	0.522788
375	ortho0798	1	1	0.068458	0.009433	0.290784	0.065006	1	0.016913	0.056436	0.793048	0.618517	0.071579
376	ortho0799	1	1	1	0.065453	0.123256	0.297099	0.007386	0.002813	0.997236	0.996258	1	0.117317
377	ortho0800	1	0.024063*	0.703456	0.016102	1	0.054308	0.000795	0.01189	0.638793	0.170093	0.987284	0.061426
378	ortho0801	1	1	1	0.366285	0.099781	0.302372	0.97269	0.254015	0.096129	0.003874	0.001639	0.017165
379	ortho0802	1	1	0.128557	0.029541	1	0.025454	0.003268	1	1	1	1	0.437809
380	ortho0803	1	0.009905**	0.016291	1	1	0.016152	5.3e-05	0.004423	0.114447	1	1	0.017857
381	ortho0804	1	0.000000**	0.058154	1	0.070703	0.369491	0.000888	0.20123	1	1	0.674661	0.04528
382	ortho0805	0.000534**	0.050213	0.167832	6e-06	0.000459	0.124077	0	1e-06	0.240658	1	0.9879	0.000603
383	ortho0806	1	1	0.164618	0.59973	0.034947	1	0.281449	1	0.256735	0.998046	0.998046	0.07601
384	ortho0807	1	0.002424**	1	0.987795	0.925601	0.315748	0.03176	1	1	0.55376	1	0.580286
385	ortho0808	1	0.963229	1	1	0.883113	0.77756	1	0.023811	0.22044	0.000556	0.81734	0.392637
386	ortho0809	1	1	0.179174	1	1	0.776001	0.082684	0.998872	0.035405	0.419044	0.985463	0.01186
387	ortho0810	1	1	0.998872	0.152516	0.536086	1	0.090775	0.001673	0.221867	0.540822	1	0.001747
388	ortho0811	1	1	0.224149	1	0.022815	1	0.164114	0.00296	0.00027	0.996091	0.95472	0.166292
389	ortho0812	1	0.002445**	0.016989	0.504265	0.078941	8.1e-05	0.000624	0.000403	0.000746	0.568796	0.799751	2.2e-05
390	ortho0813	1	0.005462**	1	0.007711	0.009598	0.13994	8.1e-05	0.002408	1e-06	0.007442	0.346583	0.530554
391	ortho0814	1	0.067137	0.022629	1	1	0.241066	0.063901	0.710956	1	0.000452	0.97393	0.079589
392	ortho0815	1	0.430207	1	1	1	0.901763	0.003939	0.297787	0.072791	0.221621	0.289036	0.331877
393	ortho0816	1	0.650759	1	0.19175	0.079674	0.408252	1	0.062638	0.264336	0.732098	1	1
394	ortho0817	1	0.242865	0.064924	0.029417	1	1	0.148143	0.300013	0.261605	1	1	1
395	ortho0818	1	0.388881	1	1	0.074728	0.768753	1	0.015157	1	0.427308	1	0.123866
396	ortho0819	1	1	1	0.998872	1	0.553576	1	0.065543	0.355944	0.642523	0.024649	1
397	ortho0820	1	0.801308	1	0.071028	1	1	1	0.702558	0.056856	1	1	1
398	ortho0821	1	0.023671*	1	1	1	1	1	1	0.273247	0.998872	0.998872	1
399	ortho0822	0.999112	1	1	1	1	0.988112	1	1	0.365758	0.998404	1	0.234207
400	ortho0823	1	0.374175	0.015975	1	0.036632	1	0.358744	1	1	1	1	1
401	ortho0824	1	0.000108**	1	1	0.458484	1	1	1	1	1	1	0.088791
402	ortho0825	1	0.047790*	1	1	1	1	0.183414	1	0.630263	1	1	0.301758
403	ortho0826	1	0.705256	0.439487	1	1	0.010709	1	0.92173	0.096749	1	1	0.014709
404	ortho0827	1	0.544805	0.076685	0.651258	0.781732	0.169207	0.044943	0.184987	1	1	1	0.00094
405	ortho0828	1	0.545093	1	0.950179	1	1	1	1	0.206582	1e-06	1e-06	1
406	ortho0829	1	0.921067	1	1	0.997015	0.998046	0.030805	0.191559	0.178652	0.004605	0.004598	1
407	ortho0830	1	0.383046	0.249623	0.225205	0.111162	0.001198	0.117175	1	1	1	0.656236	0.047196
408	ortho0831	1	1	1	0.865218	1	0.998872	1	1	1	0.991708	0.995213	0.948156
409	ortho0832	1	1	1	1	0.424607	1	0.053022	0.136865	1	1	1	8e-06
410	ortho0833	1	0.006611**	0.988274	0.240668	0.004543	1	0.998872	1	1	0.343296	8.8e-05	0.117239
411	ortho0834	1	0.008526**	0.018219	0.08284	1	3e-06	2e-06	0.010896	1	1	1	0.183389
412	ortho0835	1	0.224781	1	0.868328	0.010217	0.01669	9e-06	0.043014	0.004237	0.282365	0.734678	0.637831
413	ortho0836	1	0.012796*	0.619159	0	0.188382	0.295043	1	0.049549	0.458115	1	0.996615	0.081639
414	ortho0837	1	0.000441**	0.000632	0.586567	0.141792	1	0	0.045655	0.001412	0.579269	0.660948	0
415	ortho0838	1	0.798096	1	0.559029	0.005064	6e-06	2e-06	0.008212	0.248952	0.630829	0.998872	2e-05
416	ortho0839	1	0.086011	0.084278	0.998046	0.008125	1	1	1	1	0.998404	0.997743	0.001379
417	ortho0840	1	0.140347	1	1	0.025708	1	0.000194	0.355824	0.367122	1	1	0.033545
418	ortho0842	1	0.587061	1	1	1	0.455323	0.043941	0.062458	1	0.687686	0.996091	0.035146
419	ortho0843	1	0.075478	0.998872	1	0.664168	0.933598	0.935457	1	0.451414	0.322711	1	0.056971
420	ortho0844	1	1	0.217608	1	1	1	1	1	1	0.997743	0.997743	0.0347
421	ortho0845	0.98587	0.000609**	1	1	1	0.112604	0.368969	0.125146	0.610152	0.931633	1	0.378308
422	ortho0846	1	0.010229*	0.008845	0.02794	0.024703	2e-05	1	1	0.8762	1	1	0.395643
423	ortho0847	1	1	0.11769	0	0.102282	0.109799	0.081857	0.474616	0.108484	0.726094	1	0.00065
424	ortho0848	1	0.583607	0.063451	0	1	0.098794	0.317	0.000436	0.089525	0.248124	0.248129	9e-06
425	ortho0849	1	0.025339*	0.077908	1	0.000235	0.090031	0.243376	0.104457	1	1	1	0.000175
426	ortho0850	1	0.523155	0.671183	0.998872	1	1	0.706741	0.038644	0.285296	0.993718	1	0.008439
427	ortho0851	1	0.182399	0.203895	1	1	0.35293	0.346555	0.001806	0.564522	0.213153	1	0.001494
428	ortho0852	1	1	0.098205	0.417645	1	1	1	1	1	1	1	1
429	ortho0853	1	1	0.027469	1	0.027569	0.014016	1	0.016188	1	1	0.994589	0.095771
430	ortho0854	1	0.000269**	0.210175	2e-06	0.362716	0.516306	0.839418	1	6.6e-05	1	1	1
431	ortho0855	1	0.038768*	0.061102	1	1	0.027992	0.046284	1	0.014862	1e-05	0	0.003725
432	ortho0856	1	1	1	1	1	1	1	1	1	1	0.979786	0.800331
433	ortho0857	1	0.000006**	1	1	0.361482	1	0.008555	0.29211	1	0.998872	0.998872	0.434252
434	ortho0858	1	1	0.138134	0.754178	0.002459	0.094786	0.012346	0.011486	1	1	1	1
435	ortho0859	1	0.000275**	0.986939	0.994589	0.289368	0.06723	0.01259	0.001529	0.917582	0.666317	1	0.003044
436	ortho0860	1	1	1	1	1	0.005181	0.059388	0.033687	1	1	1	0.012198
437	ortho0861	1	0.741294	1	0.001254	0.170181	1	0.093444	0.086888	0.16695	0.695553	1	0.378783
438	ortho0862	1	1	0.030975	0.00942	0.006091	1	0.091881	0.034047	1	1	1	0.287982
439	ortho0863	0.073294	0.000005**	1	1	1	1	1	0.18673	0.828393	0.998872	1	1
440	ortho0864	1	0.032429*	1	1	0.724578	1	0.033716	0.061274	1	0.995778	1	1
441	ortho0865	1	1	1	1	0.102739	0.942923	1	0.028815	0.384871	0.998046	1	1
442	ortho0866	0.999999	0.003697**	0.004312	1	0.008908	0.067892	0.62473	0.047436	0.019441	0.719882	1	0.534304
443	ortho0867	1	0.993566	1	0.009524	0.998872	0.151931	0.004147	0.998872	1	1	0.998872	0.375758
444	ortho0868	1	0.010958*	1	1	0.361273	0.089112	0.000224	1	0.155113	1	1	0.271669
445	ortho0869	1	0.092455	0.15226	0.700096	1	1	0.22628	0.553821	1	0.473637	0.998872	0.301799
446	ortho0870	1	0.11276	1	1	0.509364	0.696423	0.138229	1	0.367428	0.66421	1	0.012454
447	ortho0871	1	0.000093**	1	0.549318	0.784714	0.141985	6.5e-05	1	1	1	1	0.052368
448	ortho0872	1	0.048153*	0.070322	1	0.016447	1	0.000258	1	0.990228	0.00271	1	0.060492
449	ortho0873	1	0.534511	0.004512	1	0.580024	0.146649	0.004913	0.011695	1	0.227366	0.989355	0.15934
450	ortho0874	1	0.109465	1	0	0.793101	0.433219	0.011449	0.036287	0.07269	0.212197	0.815906	0.000549
451	ortho0875	0.000000**	0.813074	1	1	1	1	0.335216	0.376877	0.021751	1	1	0.120653
452	ortho0876	1	1	1	1	0.076288	1	0.097375	1	1	0.154903	0.454515	0.172686
453	ortho0878	1	0.812826	6.5e-05	0	0.002476	0.009707	0	0.00623	0.841086	1	0.956378	0.017141
454	ortho0879	1	0.045554*	1	1	1	1	1	0.022644	1	1	0.99382	0.042564
455	ortho0880	1	0.332841	0.000422	0.086936	0.516689	0.381625	0.077695	1	1	0.767879	0.885451	8.7e-05
456	ortho0881	1	1	0.147003	0.295174	1	0.341139	0.312565	0.001272	0.306968	0.996258	1	0.078648
457	ortho0882	1	0.248215	0.971238	0.06828	0.45003	0.898013	0.055558	0.000234	0.002019	1	0.980007	0.000594
458	ortho0883	1	1	1	1	1	1	0.701769	1	1	0.990163	1	1
459	ortho0884	1	0.398142	0.300003	0.221625	0.660907	1	0.003697	0.032467	1	0.391053	0.642983	2.3e-05
460	ortho0885	1	0.967892	1	1	1	1	1	1	1	0.996808	0.996808	1
461	ortho0886	1	0.143748	1e-06	0.25354	0.443083	0.179694	0.077351	0.014478	0.002168	0.998404	0.271191	0.325914
462	ortho0887	1	0.645786	0.084676	1	1	0.232285	0.214767	0.793383	0.443548	1	1	0.043849
463	ortho0888	1	1	1	0.183057	0.047242	0.000928	1	0.480707	1	0.684325	1	0.017827
464	ortho0889	1	1	1	1	0.004085	0.012184	0.006453	0.000688	0.349818	0.997477	1	0.799
465	ortho0890	1	1	0.095286	0.012624	0.00026	1	0.112099	0.091826	1	1	0.998404	1
466	ortho0891	1	0.944399	0.000465	1	0.424101	0.080067	0.06611	0.000614	0.131149	1	1	0.004593
467	ortho0892	1	1	5e-06	0.071497	0.945331	0.016566	0.09987	0.093583	0.067543	1	1	0.199418
468	ortho0893	1	1	1	1	0.474074	0.126073	0.185551	1	1	0.997236	0.997236	0.13592
469	ortho0894	1	1	0.043828	1	0.037873	0.283473	0.077255	1	1	1	1	0.232178
470	ortho0895	1	0.527125	1	1	0.494677	1	0.360477	0.137033	0.26274	1	0.993718	0.006887
471	ortho0896	1	0.965196	0.000699	1	0.114876	0.00071	3.4e-05	0.005043	1	0.162919	0.055841	9e-06
472	ortho0897	1	0.023391*	0.175431	1	0.839345	1	0.005896	0.007062	0.111172	1	1	0.445336
473	ortho0898	1	1	1	1	1	0.110234	1	0.009544	0.153933	1	0.408056	0.012189
474	ortho0899	1	0.010351*	0.102906	0.206822	0.016222	1	0.008311	0.017528	1	1	1	0.197632
475	ortho0900	1	0.002652**	1	1	0.213411	1	0.003097	0.004888	0.02646	0.478583	0.67127	9e-06
476	ortho0901	1	0.942795	1	1	1	0.34771	0.000338	0.018761	1	1	0.997743	0.002932
477	ortho0902	1	0.535102	1	0.03859	1	0.46239	7e-06	0.669414	0.304996	1	0.998872	0.022365
478	ortho0903	1	0.035326*	0.88442	0.497055	0.005543	0.000955	0.012907	0.078613	0.030738	0.998046	0.402958	0.128507
479	ortho0904	1	0.068587	1	1	1	0.026524	0.001329	0.748857	1	1	1	0.006878
480	ortho0905	1	0.168903	0.31643	0.926139	0.870651	1	3.1e-05	1	1	0.727728	0.819017	1
481	ortho0906	1	0.197389	0.144521	1	0.700716	1	1	1	1	0.679907	1	0.925067
482	ortho0907	1	0.020866*	1	1	0.157929	0.438888	0.000137	0.065968	1	1	1	0.007188
483	ortho0908	1	0.707863	1	0.373327	0.240025	0.291365	0.041778	1	1	1	0.985289	0.752113
484	ortho0909	1	1	1	1	1	0.021115	0.08671	1	0.069708	1	1	1
485	ortho0910	1	1	1	1	1	0.113815	0.345671	0.575461	1	0.998046	0.997015	0.804565
486	ortho0911	1	1	0.002013	0.072776	1	1	0.003215	1	1	1	1	0.017079
487	ortho0912	1	0.990136	1	0.371958	1	1	1	1	1	0.533172	0.585545	1
488	ortho0913	1	0.369321	1	0.48105	0.195579	1	0.385005	0.000982	0.998872	0.440707	0.988773	0.409393
489	ortho0914	1	0.089672	0.103654	0.844443	1	0.002072	0.004744	1	1	0.467549	0.467063	0.020688
490	ortho0915	1	0.000138**	0.054932	1	0.103611	1	0	3.3e-05	0.190887	1	0.998872	0.000956
491	ortho0916	1	0.000000**	0.030357	0.000836	0.000128	0.593032	0.822605	0.037947	0.47516	0.547527	1	0.116493
492	ortho0917	1	0.349125	0.106161	1	0.003038	0.594113	0.142652	0.000995	0.010955	1	0.998872	0.135067
493	ortho0918	1	1	0.071092	1	0.006529	0.063462	0.041757	1	1	1	1	0.932971
494	ortho0919	0.977653	1	1	0	0	1	0.02234	0.003725	1	1	0.703292	0.647533
495	ortho0920	1	0.140767	0.0422	1	1	0.130991	0.125734	1	0.144481	6e-06	1	0.058208
496	ortho0921	1	1	1	0.170649	1	0.051186	1	1	1	0.432382	0.985817	1
497	ortho0922	1	0.563301	0.253893	1	0.07626	0.102528	0.611622	1	0.775439	1	1	1
498	ortho0923	1	0.002035**	0.087277	0.007323	0.002742	0.383495	0.009259	0.295586	0.047647	1	0.626057	0.001229
499	ortho0924	1	0.000865**	1	1	0.038336	0.022672	0.074595	0.492487	1	1	0.996808	0.013063
500	ortho0925	1	0.002214**	1	0.003334	0.05716	0.905399	1	0.092464	0.543753	0.996258	0.388284	0.000914
501	ortho0926	1	1	0.005797	0	0.010497	0.026653	0.146853	0.004596	1	0.097303	0.225042	0.007863
502	ortho0927	1	1	0.184378	0.003665	0.000805	0.000943	0.000898	0.158016	0.355418	0.998872	1	0.073931
503	ortho0928	1	0.002042**	1	1	0.088195	1	0.02944	0.388575	0.496884	0.766787	0.66001	0.012951
504	ortho0930	1	0.287791	0.060736	1	0.021259	0.260213	0.977662	1	0.834487	0.796919	0.534795	0.014677
505	ortho0931	1	0.053899	0.098784	1	0.020454	0.060207	0.025819	0.211918	1	1	1	0.300592
506	ortho0932	1	0.016637*	0.021071	6.8e-05	1	0.100258	0.036612	0.048897	0.259934	0.370821	1	1
507	ortho0933	1	0.05996	1	1	1	1	0.141582	0	0.003661	1	1	0.397984
508	ortho0934	1	0.994804	1	1	5e-06	0.14315	0.006939	1	1	1	0.995932	1
509	ortho0935	1	0.000021**	1	1	0.652755	0.140577	0.146821	1	0.165257	0.977776	1	0.210011
510	ortho0936	1	0.087589	0.145453	1	0.021983	0.828768	0.013394	0.445452	0.679677	1	1	0.03489
511	ortho0937	1	0.063799	0.849656	1	0.3314	0.412211	0.002576	1	1	0	1	0.100757
512	ortho0938	1	1	1	0.358441	0.038296	1	0.167965	0.002883	0.125523	1	1	0.423328
513	ortho0939	1	1	0.257969	1	0.328437	1	0.127311	1	0.657372	0.997477	0.997477	0.013816
514	ortho0940	1	0.003951**	0.249719	0.042932	0.003332	0.077517	0.001494	1	1	1	1	0.00923
515	ortho0941	1	0.016097*	0.000277	0.279508	9e-06	0.012132	9e-06	1e-06	0.284877	0.841152	1	6e-06
516	ortho0942	1	1	0.269081	0	0.198111	0.011328	0.145809	1	0.201157	0.722895	0.525263	0.004685
517	ortho0943	1	0.533845	0.855363	0.478066	0.099031	1	0.013046	0.118895	0.551922	1	0.491859	4.4e-05
518	ortho0945	1	0.000000**	0.014421	0.011012	1	0.105759	1	1	1	1	1	0.432168
519	ortho0946	1	0.000050**	0.533671	0.991407	0.203939	1	0.045926	0.363913	1	0.158771	0	0.005808
520	ortho0947	1	1	0.334405	1	0.309295	0.073382	0.152084	0.135618	0.002432	0.997236	0.997236	0.061173
521	ortho0948	1	0.174828	0.991115	0.021153	0.028893	0.998872	0.021518	0.132289	0.045509	1	1	1
522	ortho0949	1	0.638808	1	1	0.022899	0.404624	0.000777	0.046708	0.238017	0.241958	0.304521	0.017125
523	ortho0950	1	0.510554	1	0.28683	0.172965	0.439556	0.024364	1	0.409925	1	0.997236	0.059338
524	ortho0951	1	0.003580**	1	1	1	1	0.084866	1	0.114169	0.996091	1	1
525	ortho0952	1	0.000924**	0.220905	0.017478	0.023481	0.121722	0.050134	0.093982	1	1	1	0.004623
526	ortho0953	1	1	1	0.997236	0.023469	0.062118	0.001548	1	0.998872	1	1	0.021742
527	ortho0954	1	1	1	1	0.010049	0.248329	0.022426	0.191908	1	0.998872	1	0.321822
528	ortho0955	0.99999	1	0.04274	0.996432	0	0.142325	0.063484	0.996091	0.05393	0.998872	1	0.045136
529	ortho0956	1	1	0.431358	0.301231	0.538968	1	0.002647	0.395933	0.449558	0.998046	1	0.178276
530	ortho0957	1	0.876678	0.006347	0.496346	0.257577	0.58419	0.002481	0.085775	1	0.487576	0.998872	6.2e-05
531	ortho0958	1	0.755794	0.057385	1	0	0.158	3.4e-05	0	0.068143	1	1	0.002965
532	ortho0959	1	1	0.004184	0.366272	0.000195	0.001723	0.041756	0.704808	0.113151	1	1	0.000253
533	ortho0960	1	0.020300*	1	1	0.036805	0.0037	0	0.025212	0.526494	1	0.654519	0.66609
534	ortho0961	1	0.41348	0.080306	1	0.00044	1	0.558824	0.001609	0.025899	0.56142	0.997236	0.082664
535	ortho0962	1	0.000007**	0.156948	1	0.016972	7.3e-05	1e-06	0.00221	0.209483	0.982814	1	0.015906
536	ortho0963	1	1	0.083709	1	0.010633	1	6.6e-05	0.006414	0.303436	0.601856	0.606232	0.008012
537	ortho0964	1	1	0.132998	0.079562	0.197192	0.016727	0.194907	0.005549	0.010653	0	0.702844	0.00173
538	ortho0965	1	0.75282	0.455544	0.725267	0.000953	0.000836	4.3e-05	0.355664	0.100504	0.921062	0.993518	0.029777
539	ortho0966	1	1	1	1	1	0.000579	0.000505	0.042106	0.523508	0.998872	0.995778	0.003702
540	ortho0968	1	0.46645	1	1	0.320644	0.631259	0.331196	0.000386	1	0.85673	1	0.070915
541	ortho0969	1	0.000885**	0.250302	0.972251	0.002505	1	0.002911	0.341608	0.192182	1	1	0.01507
542	ortho0970	1	0.16444	0.548133	1	0.000235	0.005286	0.001125	1	1	0.715202	0.323055	0.026719
543	ortho0971	1	0.025324*	0.295756	0.133687	0.303595	1	0.049886	0.361549	0.04142	1	0.979257	0.001305
544	ortho0972	1	0.172222	1	0.114985	0.461194	1	0.041205	0.187011	1	1	0.998872	0.15477
545	ortho0973	1	0.397504	0.479692	0.020072	0.002928	0.06371	0.064349	1	0.594355	1	1	0.000236
546	ortho0974	1	0.174954	0.05828	0.294411	0.036128	1	0.516869	0.075612	0.998872	0.647379	0.663613	0.279897
547	ortho0975	1	1	1	1	1	1	0.051931	1	1	1	1	1
548	ortho0976	1	0.196621	1	1	1	1	0.000265	1	0.28459	0.323428	0.439135	0.282043
549	ortho0977	1	0.063681	0.993924	0.017613	0.38211	0.03732	0.000237	0.69692	0.98112	1	1	0.000338
550	ortho0979	1	0.678479	1	0	0.342643	0.044285	6.1e-05	0.000622	1	0.702322	0.754049	0.03342
551	ortho0980	1	0.838067	0.133444	1	1	0.725491	0	0.176306	0.016087	1	1	0.216013
552	ortho0981	1	0.819779	1	0.879749	1.8e-05	0.000271	0.044291	1	0.021012	0.565747	0.998404	0.019722
553	ortho0982	1	0.021381*	1	1	0.280173	0.007907	0.117464	0.003025	0.059453	0.986649	1	0.004001
554	ortho0983	1	0.195764	1	1	0.343548	1	0.002819	0.033762	0.185383	1	0.512157	0.331285
555	ortho0984	1	0.000320**	1	1	0.010541	0.010015	0	0.062483	0.122394	1	0.537478	0.021761
556	ortho0985	0.998404	1	1	1	0.067761	0.157789	0.171918	0.009401	0.884301	0.430302	0.998872	1
557	ortho0986	1	0.849589	0.008736	1	0.000261	0.223607	0.129312	0.227859	1	1	1	0.285485
558	ortho0987	1	0.030086*	0.154693	1	0.849619	1	0.522054	1	1	0.809811	1	0.095057
559	ortho0989	1	0.000846**	0.045025	1	0.299869	0.003753	1.2e-05	0.065286	0.068239	0.779669	1	0.026613
560	ortho0990	1	0.028530*	1	0.004248	1	0.048367	0.000578	0.033493	0.872184	0.135535	1	0.054835
561	ortho0991	1	0.002335**	1	1	1	0.193753	0.547104	0.108192	1	0.253073	0.992021	0.539744
562	ortho0992	1	0.196692	0.01284	1	0.268595	0.131978	1	0.07852	1	0.012055	0.4757	0.162166
563	ortho0993	1	0.000009**	0.024511	1	0.860102	0.000831	0.005271	1	1	0.211709	1	4.1e-05
564	ortho0994	1	0.415916	0.02241	0.065872	0.001224	0.020163	0.008677	0	1	0.002709	0.269493	0.02861
565	ortho0995	1	0.077449	0.102583	0.000154	0.578573	6.9e-05	2.4e-05	0.005298	0.109803	0.572892	0.52991	0.294888
566	ortho0996	1	0.757919	1	1	1	1	1	1	1	0.998404	0.998404	0.178936
567	ortho0997	1	0.147595	0.079606	1	0.46533	1	0.162806	0.023353	0.249655	1	1	0.00998
568	ortho0998	1	0.203296	1	1	0.002575	0.476704	0.702945	1	1	1	1	1
569	ortho0999	1	0.288306	0.452888	1	0.012877	0.019451	0	0.004663	0.738328	0.63368	1	4.6e-05
570	ortho1000	1	0.259821	1	1	0.014045	0.529049	0.000892	1	1	1	1	0.095265
571	ortho1001	1	0.062246	0.015442	0.024007	0.030002	0.231276	0.001268	0.070768	1	0.62703	0.714182	0.005739
572	ortho1002	1	1	1	1	1	1	0.013963	1	1	0.983341	1	1
573	ortho1003	1	0.340375	0.012048	0.000191	0.393628	0.106977	1.5e-05	0.431718	0.810401	0.918539	0.693832	1
574	ortho1004	1	0.000608**	1	1	0.00187	0.099845	0.097469	0.03975	0.716139	0.447645	1	0.32397
575	ortho1005	1	1	1	1	1	0.091644	0.617422	0.093642	0.484025	0.474622	0.473453	0.609175
576	ortho1006	1	0.166314	0.157725	0.154951	0.053111	0.005016	3.2e-05	1	1	0.601689	0.584324	0.024394
577	ortho1007	1	0.680242	1	1	0.000853	1	1	1	2.5e-05	1	1	0.035587
578	ortho1008	1	0.833395	0.996091	1	1	1	0.107239	1	1	0.284968	0.990695	1
579	ortho1009	1	1	1	0.000814	0.962302	0.11997	0.843909	0.004239	0.217731	0.991708	0.340266	0.067583
580	ortho1010	0.999999	0.075891	0.02572	1	1	0.036222	0.018681	0.042881	1	0.432917	0.995932	0.061139
581	ortho1011	1	0.020851*	1	1	0.000759	0.008253	0.046186	0.011991	0.119154	0.98883	1	1
582	ortho1012	1	0.000122**	0.998872	0.011958	0.197332	0.408147	0.061508	0.057941	0.743822	0.004692	1	0.000592
583	ortho1013	0.808657	0.000574**	1	0.123528	1	0.321551	1	1	0.52843	0.981053	0.439515	0.530202
584	ortho1014	1	0.10547	0.125675	1	0.040999	0.056782	1	0.002295	0.025252	1	1	0.036341
585	ortho1015	1	0.030205*	0.669036	0.227228	0.324421	1	0.034933	0.052695	0.021727	1	1	0.085443
586	ortho1016	1	0.618907	0.322697	0.013208	1	0.090606	0.001677	1	1	0.65302	0.42391	0.182179
587	ortho1017	1	0.002528**	0.156759	0.0005	0.047084	1	0.307039	0.028809	0.031658	0.817431	0.998872	0.000781
588	ortho1018	1	0.107766	0.015005	0.168987	0.830923	0.495869	1	0.533156	0.336656	1	0.502338	0.702444
589	ortho1019	1	0.025696*	1	1	0.080676	0.723282	0.407547	1	0.064502	1	1	0.644681
590	ortho1020	1	0.109826	1	0.478138	1	0.03575	0.169579	0.375297	1	1	1	1
591	ortho1021	1	0.365463	0.994589	0.989971	1	1	1	1	0.558694	1	1	0.095472
592	ortho1023	1	0.059687	1	0.001544	0.055546	1	0.001178	0.054064	1	0	0.399561	0.005662
593	ortho1024	1	0.096786	0.04599	0.008854	0.911008	1	0.173733	1	0.123287	0.778224	1	0.052862
594	ortho1025	1	0.011268*	1	0.808163	0.013106	0.486087	0.397172	1	1	0.997015	0.605237	0.02098
595	ortho1026	1	0.322954	0.184287	1	0.188646	0.050374	7.7e-05	0.110074	1	1	1	0.905405
596	ortho1027	1	0.100585	1	1	0.011972	0.144385	0.125318	0.2728	0.353748	0.685993	1	1
597	ortho1028	1	0.519144	0.213101	0.003305	0.000821	0.364583	0.188193	0.160228	1	0.455194	1	0.148016
598	ortho1029	1	0.022069*	0.030379	0.00065	0.385186	1	0.008169	0.04357	1	0.432385	0.985639	0.093272
599	ortho1030	1	0.104546	0.246017	0.025754	6e-05	0.001343	0.028787	1	0.546607	0.998872	1	8.9e-05
600	ortho1031	1	0.036503*	1	1	0.609427	0.158109	0.895008	1	1	1	1	0.134172
601	ortho1032	1	0.087481	1	0.376827	0	0	1e-06	3.3e-05	0.000541	0.610658	0.564198	0.000329
602	ortho1033	1	1	0.133831	0.294848	0.006466	0.670971	1.3e-05	0.006009	0.824286	0.900736	1	0.10782
603	ortho1034	1	0.004322**	1	1	1	1	0.858727	0.021399	1	1	1	0.097153
604	ortho1035	1	0.006937**	0.072685	0.000229	1	0.451475	0.000682	0.118535	1	0.536005	1	0.002737
605	ortho1036	1	0.145482	0.006383	0	0.003133	0.154404	0.137926	0.493921	0.28577	0.228859	0.358786	0.119376
606	ortho1037	1	1	0.024935	0.001536	0.000831	0.063397	0.008322	0.238228	0.975724	0.599692	0.6975	0.09923
607	ortho1038	1	1	0.537829	1	0.068407	1	0.145157	1	0.217548	0.997477	0.997477	0.541893
608	ortho1039	1	1	0.143031	0.993136	0.032833	0.440535	1e-06	0.260296	0.120584	0.998404	1	0.018527
609	ortho1040	1	0.647047	0.286803	0.005773	0.009794	0.004261	0.004924	0.18175	0.007494	0.995487	1	0.000418
610	ortho1041	1	0.000000**	1	1	0.419015	0.120531	0.228346	1	0.244393	1	1	1
611	ortho1042	1	0.000424**	1	1	0.269288	1	0.088723	1	0.143456	0.994829	0.994829	0.057825
612	ortho1043	1	1	1	0.6474	1	1	0.191342	1	1	1	1	1
613	ortho1044	1	0.035331*	1	1	1	1	0.120125	0.156506	0.385325	1	1	0.437984
614	ortho1045	1	0.002457**	0.006214	1	0.046491	0.039315	0	1	0.033778	1	1	0.510646
615	ortho1046	1	0.000393**	1	1	0.083356	0.005897	0	0.026469	0.720936	0.587092	0.916789	0.051606
616	ortho1047	1	0.181198	0.998872	1	0.147891	0.005935	0.430906	0.068912	0.62003	1	0.524347	0.001494
617	ortho1048	1	0.055741	0.829958	1	0.155898	0.002662	0.00012	0.027204	1	0.814197	0.998872	0.010404
618	ortho1049	1	0.011629*	0.133968	0.000327	0.002172	1	1	0.000328	0.007212	0.550389	0.570805	1e-06
619	ortho1050	1	0.948687	1	1	1	0.816187	0.039542	0.006733	0.036962	1	0.998404	0.081056
620	ortho1051	1	0.077209	0.896372	1	0.056074	1	0.000112	0.004958	0.089816	0.373416	0.997236	0.000391
621	ortho1052	1	0.477638	0.030924	0.406011	1	0.228117	0.007638	0.162887	0.436867	1	1	0.104531
622	ortho1053	1	0.060939	1	0.345917	1	0.321761	0.888852	0.049937	0.062298	1	1	0.002338
623	ortho1054	1	0.000001**	1	0.220487	0.186802	0.114775	9e-06	0	1	1	0.602406	0.246771
624	ortho1055	1	1	0.150806	1	0.00785	0.038743	0.008033	0.12428	1	0.938898	1	0.596187
625	ortho1056	1	0.1782	0.521561	0.397817	0.000658	4e-05	0.003485	0.001553	0.615011	0.357848	0.992347	0.579657
626	ortho1057	1	0.186983	0.392478	0.332016	0.036269	0.034405	1	0.255809	0.286146	0.071066	0.356325	0.673248
627	ortho1058	1	0.992374	0.000324	1	0.003396	0.000382	0.545912	0.104865	1	0.554201	0.447421	0.000624
628	ortho1059	1	0.020387*	1	1	0.138846	0.839114	0.129527	0	0.484883	1	1	0.000453
629	ortho1060	1	1	0.000795	2.3e-05	2.7e-05	0.008234	6e-06	0	0.01055	1	1	2e-06
630	ortho1061	1	0.000001**	1	1	0.001595	0.123043	0.009485	2.6e-05	1	0.949634	0.231854	0.011644
631	ortho1062	1	0.210034	0.040192	0.217422	0.07424	0.066657	1	0.00667	0.6744	0.922845	0.002552	0.027038
632	ortho1063	1	0.000012**	1	1	0.1419	1	0.066677	0.725867	0.39718	0.420053	1	0.074367
633	ortho1064	1	0.000502**	1	1	0.327385	0.281749	1	1	0.243368	1	1	0.096378
634	ortho1065	1	0.051704	1	0.460657	0.220966	0.239893	1	0.433317	0.260847	0.248152	0.993718	1
635	ortho1066	0.973722	0.992341	1	1	1	1	0.005769	1	1	1	1	0.066605
636	ortho1067	1	0.846436	1	1	0.707596	1	1	1	0.036882	0.208184	1	0.040754
637	ortho1068	1	0.18762	1	1	0.178193	0.30756	1	1	1	1	1	0.677792
638	ortho1069	1	0.000013**	0.015051	1	1	1	0.000661	1	0.44016	0.993324	1	0.03847
639	ortho1070	1	0.000070**	1	0.579633	0.031429	0.151029	0.044406	0.052624	0.250868	0.990228	0.746966	0.985332
640	ortho1071	1	1	1	0.302297	1	1	1	0.211512	1	0.998872	1	0.519941
641	ortho1073	1	0.993503	0.160985	1	0.029217	0.127867	7e-06	0.14285	0.696814	0.424167	0.435881	0.475218
642	ortho1074	1	0.490213	0.042528	0.814095	0.0598	0.039393	0.159778	0.998404	0.36276	0.253176	1	0.047674
643	ortho1075	1	0.002235**	0.101032	0.078691	0.352799	0.032286	0.392921	0.059857	0.463074	1	1	0.405348
644	ortho1077	1	0.022351*	0.002911	1	0.190178	0.785744	0.280394	0.988383	1	0.378397	1	0.187021
645	ortho1078	1	0.009476**	0.373997	0.525629	0.08112	0.060279	0.349525	0.086568	0.066849	0.996091	0.99563	0.515169
646	ortho1080	1	1	0.023559	0.444189	0.277768	0.422822	0.074827	1	0.579831	1	1	1
647	ortho1081	1	0.45754	1	0.057228	5.4e-05	0.110344	0.325752	0.105326	0.612273	0.104218	0.358178	0.409915
648	ortho1082	1	0.107379	0.070345	1	0.021192	0.000305	0.008365	0.195187	0.043258	0.132647	1	6.8e-05
649	ortho1083	1	1	1	0.00816	0.003271	1	0.002786	0.377247	1	1	1	0.022191
650	ortho1084	1	1	1	1	0.065572	1	0.000386	1	0.021289	0.984447	1	0.555784
651	ortho1085	0.999998	1	0.87084	1	0.120215	0.106618	0.776375	0.005241	0.036107	1	1	0.000104
652	ortho1086	1	0.992569	0.061423	0.947185	0.445084	0.998872	0.100419	0.428636	0.269989	0.002755	0.994246	0.064038
653	ortho1087	1	0.020748*	0.998872	1	0.997743	0.774916	0.329921	0.005433	0.244411	0.998872	1	0.011129
654	ortho1088	1	1	1	1	1	0.79039	0.051945	0.019472	0.402103	0.998046	0.998046	0.69567
655	ortho1089	1	0.262613	0.02132	0.054733	0.008699	1	7.1e-05	0.002159	0.378634	0.851491	0.418909	0.000381
656	ortho1090	1	0.060566	0.068797	1	1	1	0.504419	1	1	0.416468	0.997015	0.040156
657	ortho1091	1	0.002767**	1	1	1	1	0.704718	0.031184	1	0.415794	0.981529	1
658	ortho1092	1	1	1	1	1	1	0.27564	0.373272	1	0.998046	0.998046	1
659	ortho1093	1	0.000001**	1	1	1	0.041976	0.002414	1	0.118547	0.487476	1	0.986089
660	ortho1094	0.998993	1	1	1	1	1	1	1	1	1	1	1
661	ortho1096	1	0.027575*	0.000122	0.002495	0.06207	0.030186	1	1	0.217718	1	0.994472	0.005026
662	ortho1097	1	0.785404	0.029006	0.248758	1	1	1	0.010864	1	1	0.998872	1
663	ortho1098	1	0.152022	0.10886	0.01568	0.313499	0.28291	0.118527	6e-06	0.472081	1	0.992182	0.005319
664	ortho1099	1	1	1	1	1	1	0.019405	1	0.378913	1	1	1
665	ortho1100	1	1	1	1	0.256407	1	0.011349	0.006437	0.169913	0.615997	0.624164	0.000479
666	ortho1101	1	0.002872**	1	1	1	1	0.226694	1	0.083203	1	0.980919	0.5534
667	ortho1102	1	0.370524	1	0.475515	0.001057	0.002652	0.00084	0.001118	0.000161	0.99382	0.864401	0.02243
668	ortho1103	1	0.000000**	0.843124	0.635295	0.05483	0.652606	0.014782	0.013918	0.182631	0.993617	1	1
669	ortho1104	1	0.899528	0.006921	4.1e-05	0.477201	0.636445	0.064547	0.209351	0.141043	1	0.513532	0.036743
670	ortho1106	1	0.098447	0.009244	0.017307	0.310966	0.006351	0.039905	0.023584	0.005601	0.644986	1	7e-06
671	ortho1107	1	1	0.153273	0.265242	0.095744	0.182486	0.380786	0.217901	1	1	1	0.086415
672	ortho1108	1	0.000000**	0	0.038484	0.299507	0.000831	0.002483	1	0.012126	0.453552	0.594708	4e-06
673	ortho1109	1	0.113469	0.025775	0.027337	0.334103	0.011088	0.818065	0.576186	0.301097	0.108641	0.114671	0.018333
674	ortho1110	1	0.000045**	0.158437	0.017139	0.01056	0.016597	0.204876	0.013117	0.387775	0.964152	0.955257	0.023428
675	ortho1111	1	0.120878	0.007408	0.380177	0.002656	0.018733	0.000248	0.004723	0.005125	1	0.493468	6.7e-05
676	ortho1112	0.999623	1	1	1	1	0.998046	0.998404	0.004332	1	1	1	0.997236
677	ortho1113	1	0.002985**	0.001572	0.132929	0.000856	1	2e-06	0.014239	0.11742	1	0.517529	0.01854
678	ortho1114	1	0.220548	0.214343	0.476157	1	1	0.407394	0.36172	0.85498	0.992101	0.451513	0.874957
679	ortho1115	1	0.000619**	1	1	1	0.035418	1	1	1	1	0.412221	0.000102
680	ortho1116	1	0.002457**	0.018502	0.108202	0.275332	1	0.002471	0.998404	0.339709	0.998404	1	0.067901
681	ortho1117	1	0.017361*	0.040815	0.001723	0.108677	0.166669	0.014277	0.094273	0.139334	0.772056	0.22421	0.020144
682	ortho1118	1	0.535671	0.192425	1	1	1	0.100641	1	0.07448	0.365338	0.24297	0.156461
683	ortho1119	1	0.432567	0.12098	1	1	1	1	0.464318	1	1	0.710972	1
684	ortho1120	1	1	1	1	1	1	1	1	1	0.561747	1	1
685	ortho1121	1	1	1	1	0.829479	1	0.004856	1	1	1	1	1
686	ortho1122	1	1	0.09147	0.102916	8.2e-05	0.183292	0.009201	0.681109	0.048914	0.997477	1	0.059472
687	ortho1123	1	0.000367**	1	0.13306	1	0.030588	0.008214	1	0.66185	1	0.990833	0.889852
688	ortho1124	1	0.000001**	0	0	0.003126	0.002276	0.010701	0.004879	0.003588	1	0.976906	8e-06
689	ortho1125	1	0.000000**	1	0.178194	0.009756	0.000193	9.2e-05	0.003933	1	0.598669	1	0.000708
690	ortho1126	1	0.859098	1	0.36225	1	0.185742	0.408702	0.047297	1	1	0.997015	0.384086
691	ortho1127	0.999994	0.146573	0.003733	0.02156	0.0101	0.048142	0.107779	0.000303	0.6843	1	1	0.020203
692	ortho1128	1	0.452336	1	0.99563	0.032146	0.289729	0.000583	1	0.097846	1	1	0.018202
693	ortho1129	1	0.264811	0.151165	1	0.368349	0.762801	0.047953	1	1	0.255795	0.984325	0.226888
694	ortho1130	1	0.413066	1	0.192979	0.130825	0.066371	0.000138	0.008607	0.185379	0.263061	0.511264	0.239073
695	ortho1131	1	0.395846	0.997743	1	0.047311	0.001119	0.001823	0.084093	0.022629	1	1	2e-06
696	ortho1132	1	0.817325	1	1	1	0.62446	0.032814	1	1	1	1	0.017644
697	ortho1133	1	0.000919**	1	0	0.229431	0.219534	0.010094	1	0.426415	1	1	0.000393
698	ortho1134	1	0.015255*	0.112439	0.011843	0.061016	7.7e-05	0.013523	0.012862	0.546938	0.14893	0.196441	0.00399
699	ortho1135	1	1	1	1	1	0.542062	0.035639	0.062569	0.134656	0.994954	1	0.18462
700	ortho1136	1	1	1	1	1	1	0.530252	0.037509	1	1	1	0.27948
701	ortho1138	1	0.117229	0.774068	0.269896	0.474383	0.054093	6e-06	0.670942	0.571806	0.34348	0.337424	1
702	ortho1139	1	0.034287*	1	0.001205	0.000661	1	1.8e-05	0.285876	1	1	1	0.000365
703	ortho1140	1	0.015762*	0.013747	1	1	0.865636	0.002871	1	0.186566	0.255829	0.974697	0.159818
704	ortho1141	1	0.003706**	0.028404	0.683937	0.080716	0.125059	5.6e-05	0.000123	0.070707	0.610553	0.991044	0.003981
705	ortho1142	1	0.032345*	0.005454	0.378074	0.000156	0.732831	0.273311	0.120942	0.237287	1	1	0.012032
706	ortho1143	1	1	1	0.007451	0.022519	0.002329	0.000144	1	0.089942	0	0	0.47663
707	ortho1144	1	0.051845	1	0	1	0.02871	0.031679	0.605062	0.10463	0.321085	1	0.042808
708	ortho1145	1	0.733585	0.151725	1e-06	8.4e-05	0.228278	0.238044	0.222293	1	1	1	0.001214
709	ortho1146	1	0.000290**	1	1	1	0.785379	0.007723	0.265566	1	0.998872	0.5129	1
710	ortho1147	1	0.036854*	1	1	0.001676	0.393185	0.005895	0.000248	1	0.477242	0.994954	0.514534
711	ortho1148	0.999999	0.148804	0.077491	1	0.050251	0.884643	0.001371	1	0.706161	0.716386	0.998872	0.001228
712	ortho1149	1	1	1	0.021978	0.229246	1	0.036071	0.062826	1	0.997015	0.998872	0.061478
713	ortho1150	1	1	0.10804	0.254465	1	1	0.339965	1	0.10372	0.993617	0.995213	0.297188
714	ortho1151	0.691773	0.282736	1	0	0.30648	0.174905	0.064592	0.015703	1	1	1	0.024423
715	ortho1152	1	0.365781	1	1	0.049595	1	0.001069	0.017442	0.277371	0.216513	1	0.01821
716	ortho1153	1	1	1	0.218143	0.008499	0.145912	0.093957	0.205476	1	1	0.997236	0.010502
717	ortho1154	1	1	0.212715	1	0.008572	1	0.005279	0.002715	1e-06	1	1	0.02919
718	ortho1156	1	0.059182	1	1	1	0.124082	1	1	1	1	1	1
719	ortho1157	1	0.625304	0.21154	0.429909	0.08363	1	0.010315	0.023843	0.904622	0.918531	1	0.016048
720	ortho1158	1	0.014846*	0.001786	0.001927	0.099244	1	8e-06	0.002901	1	0.621328	0.996258	0.001357
721	ortho1159	1	1	0.028233	0.587118	0.021017	0.356148	0.018339	0.062634	0.255715	0.286884	0.977776	0.000933
722	ortho1160	1	1	1	0.998872	0.289094	0.10278	3e-06	0.998872	1	0.003643	0.854509	0.251604
723	ortho1161	1	1	0.770454	1	1	1	0.236241	1	1	0.180144	1	0.227338
724	ortho1162	1	0.075361	0.010357	0.194262	0.000649	0.847787	0.000234	0.000556	1	0.045606	0.982926	0.003975
725	ortho1163	1	0.050994	0.0114	0.487104	0.001896	1	0.002606	0.000372	0.17893	1	1	0.21813
726	ortho1164	1	0.005019**	1	0.995348	0.532629	0.005284	0.084011	0.132686	0.172604	1	0.237573	0.038418
727	ortho1165	1	0.094646	1	0.365199	0.013118	0.395793	0.000932	2.8e-05	0.016008	1	1	1
728	ortho1166	0.714137	0.000000**	0.998404	0.998404	0.293583	0.033886	0	0.003197	0.997236	0.940774	0.60412	0.011776
729	ortho1167	1	0.014308*	0.989659	1	0.000823	0.035332	0.000553	8.7e-05	4e-06	1	0.779157	0.215081
730	ortho1168	1	0.000002**	0.000393	1	0.014524	0.001544	0.000479	0.001951	0.00257	0.000409	0.002339	0.017285
731	ortho1169	1	0.586872	0.052831	0.303762	0.096964	1	0.072719	0.073862	0.194062	0.946362	0.376227	0.119241
732	ortho1170	1	0.785395	0.042548	0.018523	0.267519	0.368098	1	1	0.332382	1	0.996258	0.925678
733	ortho1171	1	0.225506	1	0.474841	0.996808	1	0.830325	0.519613	0.091297	1	1	0.009495
734	ortho1172	1	0.050969	0.997015	0.996615	0.032451	0	0.24334	0.994589	0.994029	0.139151	1	0.00136
735	ortho1173	1	0.686281	0.433234	0	9.7e-05	0.170187	0.454884	0.162977	0.023723	1	1	1
736	ortho1174	1	0.725847	0.998404	0.998872	0.123021	0.998872	0.000919	0.995778	0.860728	1	0.998872	0.998404
737	ortho1175	1	1	0.024814	0.37164	0.059681	0.016502	0.006587	0.10149	0.08037	0.599947	0.998872	0.109748
738	ortho1176	1	0.067436	0.31419	1	0.031748	0.009105	0.873009	0.779078	0.684468	0.997743	1	0.489625
739	ortho1177	1	0.333187	1	1	0.042376	0.027634	0.004489	1	0.029605	0.135398	0.99563	1
740	ortho1178	1	0.062392	1	1	1	0.010076	0.03555	1	0.046673	1	0.998872	1
741	ortho1179	1	1	1	0.732858	0.513839	0.049252	0.084282	1	0.213806	0.99563	0.99563	0.835428
742	ortho1180	1	0.003901**	1	0.309928	0.000449	0.249562	0.769271	0.096815	0.000365	1	0.504781	0.000171
743	ortho1181	1	0.012479*	1	1	0.310144	0.017675	1	2e-06	0.036826	0.369304	0.61506	0.37946
744	ortho1182	0.003634**	0.103206	1	0.349303	0.093042	0.482163	1	1	0.172352	1	1	0.066538
745	ortho1183	1	0.542358	1	1	0.185466	1	1	1	1	0.594522	1	0.29613
746	ortho1184	1	0.448658	1	1	0.596278	0.054072	7.1e-05	1	1	1	1	0.010051
747	ortho1185	1	0.001694**	0.011472	1	0.064272	0.049321	0	0.018092	1	0.17849	0.255048	0.001599
748	ortho1186	1	0.166172	1	1	0.230631	0.350984	0.731902	1	1	0.998872	1	0.271644
749	ortho1187	1	0.108959	1	1	1	0.963992	0.313402	0.114589	1	0.997015	0.396443	0.142329
750	ortho1188	1	0.992957	1	1	0.04698	1	1	1	1	0.998872	0.998872	0.071722
751	ortho1189	1	0.212318	0.049514	0.996432	1	0.010297	0.00015	0.504561	0.021291	0.382045	1.8e-05	0.000316
752	ortho1190	1	0.97273	0.020753	1	0.051	0.023511	0.184558	0.26131	1	1	1	0.263801
753	ortho1191	1	1	0.134034	1	0.130178	0.23931	0.000906	0.000369	0.169075	0.585016	0.712648	0.49103
754	ortho1192	1	1	0.00828	1	0.946754	0.866027	3.6e-05	0.208147	0.000608	0.090827	0.244043	0.930221
755	ortho1193	1	0.004370**	0.110934	0.028843	0.00126	0.068366	0.004267	0.376787	0.139674	1	0.991942	0.001903
756	ortho1194	1	0.090203	0.00064	0.998404	0.007697	0.00099	0.000193	0.030647	0.013609	0.284066	0.998872	0.240998
757	ortho1195	1	0.784723	0.241436	1	0.132204	0.484485	0.670982	0.000653	0.183881	0.515755	0.994472	0.009718
758	ortho1196	1	0.911896	0.229493	6e-06	0.008971	0.206474	0.035679	0.111331	0.37574	0.341043	0.250195	0.004908
759	ortho1197	1	1	0.998872	1	1	1	0.000627	0.107019	1	0.525207	0.993617	0.269124
760	ortho1198	1	0.114512	1	1	0.031596	0.101548	1	1	0.00538	1	1	0.138314
761	ortho1200	1	0.000011**	0.289106	1	0.023215	1	0	0.023724	0.373867	0.193781	0.679058	0.004497
762	ortho1201	1	0.238255	0.21811	0	0.108544	0.77799	1	0.998872	1	1	0.997477	0.093491
763	ortho1202	1	0.000165**	0.083001	0.001178	0.012074	0.016175	0.051937	1	0.448908	1	1	0.683502
764	ortho1203	1	0.030860*	1	2.7e-05	0.573163	0.041751	0.274979	1	0.088121	0.997015	1	0.031535
765	ortho1204	1	0.000114**	0.019977	0.21236	0.995213	1	0.706208	0.138978	0.584927	0.270014	1	0.823286
766	ortho1205	1	1	0.487886	0.323237	0.038185	0.093555	0.001203	0.09722	1	1	1	0.329815
767	ortho1206	0.000018**	0.000109**	1	1	1	1	0.049256	1	1	0.625292	1	1
768	ortho1207	0.999999	0.000002**	0.118702	0.000461	0.04633	1	0.004416	0.024069	0.226588	1	0.49481	0.006898
769	ortho1208	1	0.002605**	0.231871	1	1	0.326485	0.099594	0.098846	0.996615	1	0.994137	0.390119
770	ortho1209	1	1	0.022943	1	0.011055	0.416174	0.778207	0.983649	0.758646	1	1	0.031239
771	ortho1210	1	0.000197**	0.001565	0.017325	8e-06	0.745964	1.3e-05	0.004837	4.1e-05	1	0.352112	0.381728
772	ortho1211	1	0.000028**	0.006781	0.786375	0.103937	0.514837	0.396605	1	1	0.620805	1	0.237295
773	ortho1212	1	0.910148	1	1	0.215305	0.243795	0.138077	1	0.417108	1	0.996615	1
774	ortho1213	1	0.089311	0.397397	1	0.540443	0.113877	0.030555	0.399666	1	1	1	0.000147
775	ortho1214	1	0.000183**	1	0.026129	1	0.023212	0	0.187031	0.940008	0.440043	1	0.075126
776	ortho1215	1	0.011602*	0.119135	0.772927	1	1	2e-05	1	0.040145	0.013307	1	0.027441
777	ortho1216	1	0.040307*	1	0.027643	0.997477	0.02647	0.12904	1	0.095862	0.545072	1	0.011387
778	ortho1217	1	1	1	0.135	0.185008	0.362336	1	0.364222	1	0.387266	1	0.158768
779	ortho1218	1	0.980509	0.379522	0.002757	1	0.010705	0.044177	1	1	0.766573	0.767695	0.618528
780	ortho1219	1	0.040997*	0.073466	1	0.010635	0.016172	0.023692	1	1	0.006793	1	0.126154
781	ortho1220	1	0.003182**	0.572079	0.007008	0.097835	0.863401	0	7.7e-05	0.139505	0.931939	0.991115	5e-05
782	ortho1221	1	1	0.188773	1	1	1	1	1	0.704164	0.998046	0.998404	1
783	ortho1222	1	0.672451	0.06436	0.000178	0.026224	1.7e-05	0.00137	0.037788	0.022988	1	0.248676	0.01461
784	ortho1223	1	0.000000**	0.010573	1	0.010058	0.010208	0.023474	0.060165	1	0.995778	1	0.01639
785	ortho1224	1	0.022582*	0.860156	1	0.00034	1	0.008028	0.011589	1	0.43936	0.379194	1
786	ortho1225	1	0.000000**	0.132521	1	0.116794	0.000671	0.005341	0.644901	0.002779	0.319216	0.729858	9e-06
787	ortho1226	1	1	3.7e-05	1	0.007933	0.04221	0.281231	0.030536	0.943113	0.764625	1	0.008775
788	ortho1228	1	1	1	1	0.691322	0.022956	0.577825	0.125169	1	1	1	0.002709
789	ortho1229	0.999999	0.657987	0.01055	0.998872	0.987086	1	0.005711	0.096935	1	1	1	0.088167
790	ortho1230	1	0.015831*	1	0.163202	0.071363	0.007213	1e-06	1.5e-05	0.045936	0.989002	0.995778	0
791	ortho1231	1	0.002718**	1	1	0.528758	1	0.156031	1	1	0.992347	0.255944	0.089196
792	ortho1232	1	0.000000**	0.054873	0.996258	0.998872	1e-06	0	5.7e-05	0.184966	0.873295	1	4.7e-05
793	ortho1233	1	0.041638*	0.000136	0.059343	0.000418	1	6e-06	1	0.087192	0.455822	0.993421	0.013531
794	ortho1234	1	0.005016**	1	1	0.331683	0.289539	0.212834	0.572647	0.576229	0.440166	0.983727	0.056569
795	ortho1235	1	0.981554	0.008275	1	0.057923	1	0.001553	0.04531	1	0.197789	0.996615	0.87567
796	ortho1236	1	0.003989**	0.224095	1	1	1	0.013767	1	1	1	1	0.005939
797	ortho1237	1	1	0.099534	1	0.531274	1	0.012593	1	1	0.278543	0.96467	0.675217
798	ortho1238	1	0.058629	1	0.998872	1	1	0.36848	1	1	1	1	0.998872
799	ortho1239	1	0.986118	0.001393	0.097648	1e-06	0.001806	0.047198	0.048554	0.346203	1	1	0.413208
800	ortho1240	1	0.000081**	1	1	1	0.719955	0.000823	1	1	1	0.889169	0.492297
801	ortho1241	0.999999	0.000113**	0.071928	0.992775	1	0.047356	0.068995	0.054979	1	0.276981	0.466389	0.349842
802	ortho1242	1	0.145475	1	1	0.910866	1	0.037495	1	1	0.449518	0.64104	1
803	ortho1243	1	1	0.015221	0.236646	0.183025	1	8e-05	0.032886	0.138477	1	1	1
804	ortho1244	1	0.000002**	0.003675	1	0.00638	0.085211	9.8e-05	1	0.998872	0.990973	1	0.022518
805	ortho1245	0.996561	0.098892	1	0.256931	0.254025	0.214588	0.00155	1	1	1	1	0.188703
806	ortho1246	0.117731	0.674852	0.012355	0.013135	1	0.465694	0.000328	0.136515	0.978653	0.987691	0.986135	0.040188
807	ortho1247	1	0.976672	0.038587	1	1	1	0.003498	0.000109	1	1	0.984004	1
808	ortho1248	1	0.021384*	0.147386	0.000113	1	0.023552	0.789367	0.010009	0.006236	1	1	0.111286
809	ortho1249	1	1	0.255069	1	1	1	0.089887	0.000999	1	1	1	0.00256
810	ortho1250	1	1	1	1	1	1	0.550237	0.206403	0.142507	1	1	0.319698
811	ortho1251	1	1	1	1	1	1	1	1	1	1	0.872375	0.489426
812	ortho1252	1	0.366689	1	1	0.319406	0.161045	0.001986	1	0.002384	1	0.979944	0.770389
813	ortho1253	1	0.000003**	0.998872	1	0.997477	0.998872	0.016162	1	1	1	1	0.027858
814	ortho1254	1	0.136328	1	1	1	0.426492	0.072157	0.139281	1	1	1	0.141787
815	ortho1255	1	0.000014**	1	0.997477	1	0.541661	0.000688	1	0.245597	0.994246	0.994954	0.036228
816	ortho1257	1	0.101961	0.838139	1	0.132937	0.063583	0.890332	0.635189	1	0.393964	0.389009	0.048231
817	ortho1258	1	1	1	1	0.570232	0.422284	1	1	1	1	1	0.12967
818	ortho1259	1	0.598944	1	1	1	0.2034	0.925865	0.159203	1	0.751686	1	0.015539
819	ortho1260	0.999999	0.000072**	0.03196	0.998872	0.333605	0.194498	0.142083	0.028958	0.005584	0.998872	1	0.097688
820	ortho1261	1	0.000127**	0.313189	0.035815	0.741712	0.585566	0.702553	1	0.165125	0.212536	0.997236	0.016603
821	ortho1262	1	0.070148	0.656225	1	0.054593	0.101779	1	0.040434	1	0.301869	0.9879	0.081139
822	ortho1263	1	0.464124	1	1	0.787203	0.195794	1	1	1	1	1	1
823	ortho1264	0.999898	0.76437	0.388853	0.202629	0.382444	0.230321	0.026979	0.001545	0.733454	0.996808	0.995778	0.010816
824	ortho1265	1	0.206616	1	0.025836	1	1	0.277655	0.066735	0.337933	1	0.994472	1
825	ortho1266	1	1	1	0.88321	1	0.222525	0.933227	0.998872	0.644156	1	0.998404	0.789468
826	ortho1268	1	0.002459**	1	0.693765	0.225285	0.014354	0.00202	0.673723	1	0.217839	1	0.152268
827	ortho1269	1	0.496566	0.246965	0.338814	1	1	1	1	0.376835	1	1	0.205095
828	ortho1270	1	0.360156	0.016964	0.132163	0.655217	0.23457	0	1	0.04688	1	0.948352	0.035438
829	ortho1271	1	0.081305	0.303202	0.321533	0.654936	0.387978	0.001451	0.001344	0.688384	1	0.994589	0.153493
830	ortho1272	1	1	1	1	1	1	0.082716	0.338218	1	1	0.998872	0.354257
831	ortho1273	1	1	1	1	1	0	0.056898	0.138578	1	0.322437	0.984778	0
832	ortho1274	1	0.014021*	0.099274	0.001242	0.09919	1	0.007653	0.018223	0.036517	0	1	0.05703
833	ortho1275	1	0.000000**	0	0.000727	0.000391	0.998872	0	0.035426	0.412846	0.278599	1	0.000547
834	ortho1276	1	0.000000**	2e-06	0.070939	1	0	0.00103	0.299159	0.380913	4.1e-05	0.961501	0
835	ortho1277	0.999999	0.000035**	0.994707	0.998872	0.789335	0.944524	0.89982	0.022503	1	0.728798	0.598437	0.404068
836	ortho1278	1	0.032074*	1	1	1	1	0.107906	0.464451	1	1	1	0.050128
837	ortho1279	1	0.036306*	0.998872	1	0.100919	0	0.096644	0.080847	0.193638	1	1	0.022097
838	ortho1280	1	0.000000**	0.657954	1	1	1	0.141105	1	1	0.991632	0.991942	0.028372
839	ortho1281	1	0.000008**	0.18325	0.998404	0	0.011903	1	0.13513	1	1	0.573218	6.3e-05
840	ortho1282	1	0.004316**	6e-05	0.562181	1	0.172311	0.000382	0.010071	0.560686	1	1	0.002163
841	ortho1283	1	0.009328**	0.750578	0.009297	0.009831	1	0.030181	0.295272	0.001784	0.572804	0.983964	0.000764
842	ortho1284	1	0.591151	0.014861	1	0.969941	0.533339	1	0.805802	0.360801	0.133781	0.313174	0.058368
843	ortho1285	1	0.999123	1	1	1	0.509008	1	0.176828	1	1	0.993518	0.05176
844	ortho1286	0.999742	1	1	1	1	1	1	1	1	1	1	1
845	ortho1287	1	0.002279**	1	1	1	0.663121	1e-05	0.036509	0.024429	0.430321	0.995348	0.311325
846	ortho1288	1	0.776044	0.047468	0.132844	0.997015	0.098383	0.002124	0.062751	0.000641	1	1	0.00012
847	ortho1289	1	1	1	1	0.357845	0.075364	0.200006	1	0.537994	1	1	0.136515
848	ortho1290	1	1	1.9e-05	0.003703	0.023737	1	4.2e-05	0.01116	1	1	0.709711	0.016987
849	ortho1291	1	0.667531	0.072561	0.106349	0.104306	0.12229	0.012631	1	0.003127	1	1	0.544188
850	ortho1292	1	0.000920**	0.019675	0.452468	0.612769	0.067565	0.043285	0.739444	0.392249	1	1	1
851	ortho1294	1	0.000021**	0.998872	1	0.061909	0.017918	0.353366	0.000318	0.326287	0.63416	1	4e-05
852	ortho1295	1	1	1	0.013084	1	1	0.001865	1	1	0.455598	0.467495	0.602299
853	ortho1296	1	0.000001**	0.894757	0.000119	0.004357	1	0.001112	0.015042	0.779217	0.089316	0.526902	0.004561
854	ortho1297	1	0.965575	0.017992	1	0.000182	0.000287	0.056462	0.04079	0.015235	1	1	0.001257
855	ortho1298	0.999999	0.276509	1	1	0.432964	1	0.001559	1	0.998872	0.530181	0.401067	0.007736
856	ortho1299	1	0.498158	1	1	0.26316	1	0.010704	1	1	1	1	0.169772
857	ortho1300	1	0.2747	0.105072	1	0.011247	1	1	1	1	0.997743	0.997743	1
858	ortho1302	1	0.876136	0.090226	1	0.817451	0.040209	0.032785	1	0.010668	0.004388	0.59935	0.043981
859	ortho1303	1	0.041250*	0.063489	1	1	0.095738	0.020181	1	1	0.436612	0.992515	0.10359
860	ortho1304	1	0.639015	1	1	1	1	1	0.261523	1	1	1	0.573171
861	ortho1305	1	0.148313	1	0.530838	0.809258	0.004108	0.087036	1	0.016998	0.470633	0.270257	0.271053
862	ortho1306	1	0.000699**	0.021806	1	1	0.471394	0.039111	0.732994	0.438093	1	0.807313	5.2e-05
863	ortho1307	1	0.002034**	0.998872	1	0.871087	0.272667	0.46139	0.170314	1	1	0.998872	1
864	ortho1308	0.961377	0.557962	1	0.354426	1	1	1	1	1	1	1	0.029105
865	ortho1309	1	0.007218**	1	0.183707	0.002258	0.085164	1	1	0.006648	0.998046	0.998046	1
866	ortho1310	1	0.221032	0.015286	0.574146	0.622576	0.08815	0.003593	0.207867	0.226776	0.702677	1	0.403576
867	ortho1311	1	0.061942	1	1	1	0.031427	0.001656	1	1	0.24035	1	0.095532
868	ortho1312	1	0.000000**	0.032444	0.000728	0.018127	0.186923	0.084322	0.128326	1	0.844399	1	0.97069
869	ortho1313	1	0.94015	1	1	1	0.291457	0.050981	0.001455	1	0.672973	0.542243	1
870	ortho1314	1	0.000163**	0.005771	0.287847	1	0.096714	0.003361	0.033417	1	1	1	0.704022
871	ortho1315	1	1	0.145339	0.008563	0.014855	1	1	1	1	1	0.99563	0.031781
872	ortho1316	0.998707	1	1	1	1	1	1	1	1	1	1	1
873	ortho1317	1	0.453613	1	1	0.162215	1	0.239746	1	1	0.49789	1	0.009752
874	ortho1318	1	0.000023**	0.013399	0.002109	1e-05	0.022305	0.072822	0.002882	0.01021	1	0.731986	0.025039
875	ortho1319	1	0.734705	0.004912	0.345842	0	0.02239	1	1	1	1	0	1
876	ortho1320	1	0.006056**	1	0.000151	1	0.190547	1	0.236006	0.343842	1	0.991044	1
877	ortho1321	1	0.030243*	0.045637	0.015111	0.000377	0.458442	0.000114	1	1	1	0.996091	0.022192
878	ortho1322	1	0.006759**	1	0.193891	1	0.042389	0.141881	1	1	0.207878	0.993324	0.019071
879	ortho1324	1	0.125622	0.082002	0.106948	0.082251	0.000727	1e-06	0.164507	0.087952	0.998872	1	0.001351
880	ortho1325	1	0.025650*	0.998404	1	0	0.523406	0	1	0.003136	0.998872	0.782031	0
881	ortho1326	0.324307	0.005745**	1	0.000198	1	0.502794	0.326882	0.176991	0.223609	0.060481	0.359995	0.235198
882	ortho1327	1	1	1	1	0.312199	0.004768	0.006221	0.08405	0.02259	0.426753	1	0.007737
883	ortho1328	1	0.000016**	0.079426	1	0.768127	0.97069	2.5e-05	1e-06	0.994472	0.461549	0.98764	0.009314
884	ortho1329	1	0.000024**	1	1	0.129774	1	0.04561	1	0.588687	0.346014	0.994829	0.003259
885	ortho1330	1	0.539711	1	0.823025	1	1	0.106632	1	1	1	1	0.625105
886	ortho1331	1	0.874774	0.005093	0	1	1	6e-06	1	1	1	0.995932	1e-06
887	ortho1332	1	1	0.085519	1	0.040187	1	0.028294	1	1	0.99563	1	0.760507
888	ortho1333	1	0.037798*	0.088008	0.043458	0.06901	0.006568	0.000124	0.499847	0.259484	0.362518	0.318323	0.286533
889	ortho1334	1	0.037127*	0.003998	0.123697	0.003823	0.028229	0.06898	0.141776	0.034756	0.995932	1	0.138774
890	ortho1335	1	0.020657*	0.61764	0.019378	0.022375	0.113855	0.248128	1	1	1	0.994954	0.557923
891	ortho1336	1	1	0.004693	1	0.00553	0.070062	0.006973	0.154842	0.153448	1	0.987953	0.091401
892	ortho1337	1	0.311428	0.039112	0.029555	0.059389	1	0.009765	0.039857	1	1	0.973881	0.286266
893	ortho1338	1	0.862935	0.202252	0	0.015005	0.120604	0.033358	0.110686	0.059902	1	0.997477	0.001678
894	ortho1339	1	1	1	1	1	1	1	0.878169	0.957157	1	1	0.040206
895	ortho1340	1	1	1	0.277124	0.006324	0.134438	0.175809	0.200602	0.22558	0.638241	0.429344	0.193885
896	ortho1341	1	0.651305	0.027515	1	8e-06	0.462101	0.061255	1	0.672901	0.24196	0.472981	0.110647
897	ortho1342	1	0.030365*	0.140219	1	3e-06	1	0.160671	0.068983	0.033213	1	0.57961	0.013093
898	ortho1343	0.999984	1	1	1	1	1	1	0.03522	1	0.995213	0.995213	0.886282
899	ortho1344	1	0.726326	0.011685	0	0.011277	0.018016	0.003086	0.448401	0.234577	0.997477	1	0.052723
900	ortho1345	1	0.064295	1	1	0.019947	0.020622	0.000155	0.000446	0.206508	0.558774	0.554791	0.001975
901	ortho1346	1	0.005649**	0.044287	1	0.708892	0.569237	0.254671	1	0.580533	1	0.487252	0.130624
902	ortho1348	1	0.008390**	0.05425	0.525726	0.306971	0.236089	0.054752	0.007546	0.037157	0.998046	1	0.143785
903	ortho1349	1	1	1	1	0.017526	0.097485	0.063551	1	0.495607	0.273858	0.987847	0.010613
904	ortho1350	1	1	0.168681	0.56403	0.004406	0.950358	1	1	1	0.99382	0.993718	1
905	ortho1351	0.000000**	0.024437*	0.761451	1	1	1	1	1	1	1	0.994954	0.094083
906	ortho1352	1	1	1	1	1	1	0.02187	0.002202	0.887576	1	1	0.03626
907	ortho1353	1	1	1	6e-06	1	0.014962	0.893651	0.177332	1	0.995487	0.490014	0.056301
908	ortho1354	1	0.680536	0.377827	1	0.85332	1	0.038546	1	0.768753	1	1	2e-05
909	ortho1355	1	1	0.943224	1	0.709024	1	1	0.072782	0.64704	0.684598	0.304468	0.344549
910	ortho1356	1	0.518466	0.272026	1	0.048615	0.745033	0.003429	0.093977	0.573653	0.121932	0.42393	1
911	ortho1357	1	1	0.081547	0.151115	1	0.101397	1	0.080528	0.031434	0.727911	0.346707	0.319963
912	ortho1358	1	1	0.109302	1	0.829882	0.352806	0	0.000476	1	1	1	1
913	ortho1359	1	0.007524**	1	1	0.058369	0.001257	0.010737	0.031875	0.018633	0.619227	1	0.084287
914	ortho1360	1	0.441385	1	1	1	1	0.219124	1	1	0.997015	0.997015	0.059652
915	ortho1361	1	0.001446**	1	0.316664	1	1	0.114003	1	1	1	1	0.657865
916	ortho1362	1	0.031074*	0.056785	0.014966	1	0.075439	0.006712	0.226627	1	0.428927	1	0.014997
917	ortho1363	1	0.297982	1	0.869424	1	0.027895	0.266361	1	1	1	1	0.028986
918	ortho1364	1	0.925119	0.057604	0	0.221676	1	0.947923	1	1	0.55496	0.838453	1
919	ortho1365	1	0.224153	0.081169	0.711276	1	0.022697	1	0.158486	1	0.998872	0.995348	0.000585
920	ortho1366	1	0.000194**	1	0.075835	1	0.067629	0.000208	0.022419	1	0.991044	1	0.028518
921	ortho1367	1	0.97475	0.709303	1	0.605944	0.596845	0.106902	1	1	0.485047	0.992182	1
922	ortho1368	1	1	1	1	0.359172	1	0.397723	0.334972	0.485661	0.992515	0.992182	0.932764
923	ortho1370	1	0.167033	1	0.166272	0.975154	0.631245	0.000369	0.039322	1	0.558158	0.985728	0.093237
924	ortho1371	1	1	0.001433	0.836016	1	0.193807	0.021858	1	1	1	1	0.143395
925	ortho1372	1	0.547088	0.133988	0.074787	0.02438	0.064576	0.012617	0.00222	0.512983	0.126971	0.145612	0.539268
926	ortho1373	1	0.008578**	0.001156	1	1	0.389343	0.006005	1	1	0.996258	0.995932	1
927	ortho1374	1	0.15277	1	1	0.072391	0.01449	0.024019	0.143492	0.116987	1	1	0.27882
928	ortho1375	1	0.002139**	1	1	0.103525	1	1	0.508188	1	0.441501	0.992021	0.007714
929	ortho1376	1	0.033006*	0.650413	1	0.059929	1	0.110787	0.65259	1	0.81589	1	0.102998
930	ortho1377	1	0.707314	0.219395	0.744717	0.125763	0.000148	0.289056	0.003675	0.674491	0.125979	1	0.041415
931	ortho1378	1	0.443161	1	1	0.090616	0.706137	0.079395	0.023935	0.069118	1	0.659107	0.206035
932	ortho1379	1	1	1	0.76626	1	1	0.035573	0.03199	0.38438	0.991407	0.466162	0.916063
933	ortho1380	1	0.005577**	1	1	0.049606	0.345253	0.000669	1	0.045191	1	0.998046	1
934	ortho1381	1	0.000098**	0.022515	1	1	1	0.083688	1	1	1	1	1
935	ortho1382	1	1	1	1	1	1	0.001461	0.000178	0.998872	0.443429	0.437386	1
936	ortho1383	0.000000**	0.172824	1	1	1	1	0.426909	0.966613	0.712143	1	1	0.854822
937	ortho1384	1	0.069589	0.050024	1	1	1	0	0.001448	1	1	1	0.072126
938	ortho1385	1	0.91293	1	1	0.003179	1	1	0.524537	1	1	1	1
939	ortho1386	1	1	0.998404	1	1	0.008691	0.005248	0.087154	1	1	0.445983	0.050009
940	ortho1387	0.998102	0.027385*	0.003695	1	0.004001	0.531507	0.531681	0.066038	1	1	0.980135	1
941	ortho1388	1	0.532805	0.009007	1	0.143592	1	0.516831	0.012772	0.912352	0.518945	0.508572	0.160441
942	ortho1389	1	0.118132	1	1	0.945832	0.998872	2.7e-05	0.534218	0.271017	1	1	0.029623
943	ortho1390	1	0.021686*	0.986554	0.216747	0.588262	1	2e-06	0.064621	0.459715	0.263781	0.235035	0.050771
944	ortho1391	1	1	1	1	1	1	0.019896	0.204119	0.462386	0.997015	0.272783	0.007173
945	ortho1392	1	0.430773	1	1	0.841911	0.964223	0.343728	0.115301	0.031961	0.632034	1	0.234892
946	ortho1393	1	1	0.002127	1	0.581366	2e-06	0.00053	0.045536	1	1	1	0.013906
947	ortho1394	1	0.992643	1	1	1	0.383167	1	1	1	1	1	0.13695
948	ortho1395	1	1	0.998404	1	1	1	0.818857	1	1	1	1	0.13751
949	ortho1396	1	0.092201	0.509777	0.251353	0.021074	0.016844	0.001249	0.018145	0.318964	0.627882	0.397171	0.112279
950	ortho1397	1	0.013289*	0.579638	1	1	0.006963	1	0.360769	0.768125	1	1	0.017162
951	ortho1398	1	0.072634	0.012608	1	0.61692	0.136412	0.139829	1	0.783653	1	1	1
952	ortho1399	1	0.000004**	0.998872	0.996091	0.01874	1	0.116805	0.105261	0.003801	0.350411	1	1.3e-05
953	ortho1400	1	0.015274*	3.6e-05	1	1	1	0.002442	0.085405	1	0.837605	1	0.613561
954	ortho1401	1	0.009315**	0.011221	0.026002	0.120537	0.116199	0.22093	8.6e-05	0.080592	0.71935	1	0.000343
955	ortho1402	0.999365	0.986983	1	1	1	1	1	1	1	1	1	1
956	ortho1403	1	0.733609	1	1	1	0.181233	0.105812	0.365082	0.195063	1	1	1
957	ortho1404	1	1	0.250706	1	0.331146	0.249034	0.228024	0.861586	1	1	0.997743	0.014376
958	ortho1405	1	0.807628	1	0.014306	0.593692	1	0.001502	0.669249	0.200091	0.504135	0.995348	0.007625
959	ortho1406	1	0.012887*	4.5e-05	1	1	0.045331	0.31367	1	0.082714	1	1	0.496978
960	ortho1407	1	1	0.990163	1	1	0.024573	0.003906	1	0.108845	1	1	0.523087
961	ortho1408	1	0.952103	0.066531	1	0.025705	1	3.3e-05	1	0.006457	0.397834	0.99563	1
962	ortho1409	1	1	0.179914	1	0.183011	0.32753	0.141885	1	0.035676	0.450576	1	0.08818
963	ortho1410	0.188969	0.003853**	0.155843	0.300344	1	0.429053	0.004287	0.96505	1	0.676446	0.471126	0.248062
964	ortho1411	1	0.313343	1	1	1	1	0.024513	0.024891	1	0.997477	0.997477	1
965	ortho1412	1	0.207254	1	1	0.002055	0.043768	0.018958	0.014372	1	1	1	0.00785
966	ortho1414	0.998676	1	1	1	1	1	1	1	1	1	1	1
967	ortho1415	1	1	1	0.123781	0.056733	1	0.0072	0.118441	0.187635	1	1	0.006512
968	ortho1416	1	0.002485**	0.073917	0.993617	0.326885	1	0	0.004715	1	0.023619	0.80102	0.025
969	ortho1417	1	0.810902	1	1	1	0.260295	1	1	0.467551	1	1	0.136249
970	ortho1418	1	0.787503	0.000659	3.9e-05	1.7e-05	0.001185	1	6.7e-05	9e-06	1	1	0.002385
971	ortho1419	1	0.194067	0.037605	1	0.024522	0.262357	0.099823	0.000932	0.042625	1	1	1
972	ortho1420	1	0.571232	1	0.575744	1	0.120754	0.014272	0.156093	0.810085	1	1	0.031323
973	ortho1421	1	1	1	1	0.000892	1	0.126161	1	0.542999	0	0.995348	0.898657
974	ortho1423	1	1	1	1	0.994029	0.057444	1	0.07546	0.064756	1	0.389638	0.080309
975	ortho1425	1	0.487922	0.035129	0.017722	0.029234	0.056054	0.000843	0.091576	1	0.985117	0.468252	0.061626
976	ortho1426	1	1	1	1	1	0.585743	1	1	0.000855	1	1	0.109732
977	ortho1427	1	0.002801**	0.438982	1	0.811192	1	1	1	1	0.939966	1	0.209409
978	ortho1428	1	0.726842	1	1	0.58258	1	1	1	0.84265	0.437585	0.98972	1
979	ortho1429	1	0.170301	1	1	1	1	1	1	0.045167	1	1	0.114506
980	ortho1430	1	0.001127**	0.139781	1	0.163585	1	1	1	1	0.456904	0.562849	1
981	ortho1431	1	0.065869	1	1	1	0.542415	0.32433	1	1	0.997236	0.995213	0.02132
982	ortho1432	1	0.021116*	0.871939	1	0.020109	0.580546	0.106677	0.006697	0.021708	0.731266	0.437904	0.01092
983	ortho1433	1	0.000124**	1	1	1	0.49812	1	0.594692	0.130557	0.715663	0.52526	0.042575
984	ortho1436	1	0.371998	0.026199	0.014452	1	0.107965	0.002175	0.489594	1	1	1	0.371778
985	ortho1438	1	0.005701**	0.431096	0.116813	3e-05	0.062429	0.22348	0.165642	0.054986	1	0.982963	3.7e-05
986	ortho1439	1	1	0.097314	0	1	0.041228	0.000196	0.018681	0.222344	1	1	0.014675
987	ortho1440	1	0.900888	0.343007	0.708066	0.682281	0.001239	0.103724	0.355808	0.03156	0.995213	1	0.375789
988	ortho1441	1	0.001054**	1	1	0.093475	0.120505	0.002212	0.357454	1	0.413053	0.984004	0.28433
989	ortho1442	1	1	0.639429	0.099353	1	1	1	1	1	0.707836	0.996615	0.293273
990	ortho1443	1	0.920517	0.405731	1	1	0.002307	3e-06	1	1	0.603072	0.994472	0.021868
991	ortho1445	1	0.000002**	0.002806	0.050576	1	0.760677	9.6e-05	0.998872	0.289605	1	1	0.002498
992	ortho1446	1	0.308831	1	1	0.379744	0.625008	1	1	1	0.998046	1	1
993	ortho1447	1	0.126135	0.164122	0.061968	0.002182	1	0.000243	0.004624	0.924269	1	1	1
994	ortho1448	1	0.521023	0.003846	0.998404	0.00243	0.007446	0.00063	0.040976	0.513461	0.271026	0.605407	0.041432
995	ortho1449	1	1	0.000469	0.094079	0.212406	0.011588	1	0.017318	1	1	1	0.037624
996	ortho1450	1	0.173658	0.092445	0.017376	1	0.577117	0.209313	1	0.089655	0.226273	0.464009	0.145817
997	ortho1451	1	1	0.00813	1	0.041899	0.000543	0.205745	0.070958	0.359854	1	0.000707	0.007834
998	ortho1453	1	1	0.650919	0.103921	0.104318	0.412487	0.330937	0.481565	0.060017	0.001122	1	0.259858
999	ortho1454	1	0.949514	1	0.127677	1	0.007387	0.233997	1	1	1	1	1
1000	ortho1455	1	1	0.029442	1	0.003527	0.05964	6.1e-05	0.034348	1	0.325999	0.983533	0.095929
1001	ortho1456	1	1	1	1	1	1	1	1	1	0.996432	0.99382	1
1002	ortho1457	1	0.000211**	0.035181	6e-05	5.1e-05	1	0.002691	1e-06	0.005315	1	1	0.004294
1003	ortho1458	1	0.000091**	0.002946	1	0.159894	0.027595	3.3e-05	0.202879	0.586021	1	0.995778	0.001358
1004	ortho1459	1	0.832653	0.771803	1	0.026649	0.266392	0.009985	1	0.016096	0.998404	0.489054	0.043651
1005	ortho1460	1	0.803823	0.041672	0.351548	0.000721	1	1	0.029846	0.236176	0.998046	1	0.212812
1006	ortho1461	1	0.000185**	0.307296	0.00788	0.007725	0	0.027727	1	0.113637	0.5665	0.349752	2.5e-05
1007	ortho1462	1	1	0.181721	0.078921	0.004467	6e-05	0.300843	0.006056	0.096261	1	0.867339	0.294965
1008	ortho1463	1	0.425056	0.006299	1	0.0461	0.053994	0.096296	0.001081	0.083592	1	1	0.016292
1009	ortho1464	1	0.000065**	0.018735	5e-06	1	0.040998	0.007578	0.148863	1	0.379118	0.16323	0
1010	ortho1465	1	0.044521*	0.116681	1	1	0.956509	0.134097	0.236766	1	0.990973	0.796326	0.004021
1011	ortho1466	1	0.006337**	1	1	0.041334	0.998872	3e-06	0.998872	1	0.998404	0.489173	7.9e-05
1012	ortho1467	1	0.210444	0.994707	0.294497	0.795351	0.395051	0.011676	0.015249	0.09456	1	1	0.495313
1013	ortho1468	1	0.017978*	1	0.998872	1	1	0.048513	0.282825	1	0.91946	1	0.896305
1014	ortho1469	0.999881	1	1	1	1	1	0.26681	0.027418	1	0.540341	1	1
1015	ortho1470	1	0.125583	1	1	0.1343	1	0.070663	0.000267	0.132897	1	1	1
1016	ortho1471	1	0.133913	0.082774	0.098136	0.253473	1	0.08669	1	0.186445	0.554146	1	0.081078
1017	ortho1472	0.999984	0.013007*	0.993044	0.074873	1	0.778769	0	0.021	1	1	0.997236	0.064255
1018	ortho1473	1	0.841605	0.0073	0.004363	0.01028	0.007467	0.001666	0.138465	0.002704	1	0.996615	0.094011
1019	ortho1475	1	1	1	1	0.003817	0.125243	1	1	1	1	0.5472	1
1020	ortho1476	1	0.004151**	1	1	0.900097	0.977492	0.008576	0.319666	0.093033	1	1	0.925985
1021	ortho1477	1	0.000007**	1	1	1	1	1	1	0.144325	0.4654	0.860356	1
1022	ortho1478	1	1	2.8e-05	1	0.035451	1	1	1	0.000733	0.580004	1	0.02935
1023	ortho1479	1	0.024965*	0.767468	1	0.080479	0.440183	0.211256	0.000213	0.061672	1	0.996808	0.004701
1024	ortho1480	1	0.002293**	0.615474	0.042764	1	1	1	1	1	0	0.821712	0.039488
1025	ortho1481	1	0.000908**	0.174407	2e-06	1	0.815377	0.013046	0.021873	0.000423	1	1	0.000152
1026	ortho1482	1	0.357333	0.001519	1	1	1	1	1	0.209887	0.751063	0.994829	0.061337
1027	ortho1483	1	0.09272	1	1	0.041202	0.004433	1e-06	0.003597	1	0.626619	1	3e-06
1028	ortho1484	1	0.363443	1	0.013894	0.204639	0.095325	0.005621	0.000944	0.456288	0.700194	1	0.10809
1029	ortho1485	1	0.013114*	0.177639	1	0.524408	0.314702	0.000437	0.007113	1	0.391313	0.217371	0.034284
1030	ortho1486	0.998114	1	1	1	1	1	1	1	1	1	1	1
1031	ortho1487	1	0.090756	0.085428	1	0.077383	1	0.000173	0.466534	0.000924	0.792933	1	0.082302
1032	ortho1488	1	0.077335	1	0.011372	0.002809	0.816254	1	0.100364	1	0.85039	1	0.033342
1033	ortho1489	1	0.023413*	1	1	0.001269	1	0.003052	0.093527	0.278504	0.463682	1	1
1034	ortho1490	1	0.283454	1	0.173764	0.247548	0.168887	0.00295	0.00114	0.915522	0.998872	1	0.006338
1035	ortho1491	1	0.002982**	1	1	1	0.919822	0.010182	1	0.114948	1	1	0.123124
1036	ortho1492	1	0.011424*	1	0.246573	0.257927	0.942635	0.084524	0.005817	1	0.080972	0.995932	0.673172
1037	ortho1493	0.935506	0.982268	1	0.027365	0.795929	0.003903	0.03015	1	0.001692	1	1	0.706844
1038	ortho1494	1	0.773536	1	1	0.034632	0.184109	0.217453	0.40422	0.697038	1	1	1
1039	ortho1495	1	1	1	1	0.034272	0.020649	0.016434	0.143091	1	0.425747	1	0.000822
1040	ortho1496	1	0.629218	0.021522	0.000764	0.296236	0.145303	0.10209	0.002395	0.488283	0.732028	0.567911	0.002374
1041	ortho1497	1	1	1	1	0.00106	0.018163	0.312328	0.146843	0.117118	1	0.978094	1
1042	ortho1498	1	0.850721	0.557671	1	0.181037	0.221756	0.013752	0.851541	1	0.833245	1	1
1043	ortho1500	1	1	0.031982	1	0.185624	0.007712	1	0.061793	1	0.536829	1	0.077048
1044	ortho1501	1	0.108802	1	1	1	0.100948	0.196448	0.481241	1	0.997477	0.998404	0.292792
1045	ortho1502	0.205489	0.000000**	1	1	1	1	0.171805	0.034008	0.998404	1	0.980263	1
1046	ortho1503	1	0.004861**	0.003656	0.998872	0.265243	0.058899	0.017712	0.480446	0.012979	0.991556	0.557824	0.009878
1047	ortho1504	1	0.201448	0.037569	1	0.068905	0.155578	0.001482	0.803462	0.19883	0.990359	0.482956	0.000773
1048	ortho1505	1	0.976769	0.767261	0.154536	0.120812	1	1	1	0.107216	1	1	1
1049	ortho1506	1	1	1	1	0.044182	1	1	0.189302	1	0.558328	1	0.347304
1050	ortho1507	0.999711	1	1	1	1	0.459436	1	0.07564	1	1	1	0.850581
1051	ortho1508	1	0.465292	0.182628	1	0.101746	0.021833	0.363662	1	1	0.480493	0.580436	1
1052	ortho1509	1	0.898545	0.100697	1	0.52476	0.011672	0.011284	1	0.220308	1	1	0.034981
1053	ortho1510	1	1	1	0.000294	0	0	0	0.007966	0.000471	0.998404	0.40817	0.002819
1054	ortho1511	1	0.143988	0.095096	1	5.9e-05	0.005138	0.069432	1	1	0.998046	0.998046	1
1055	ortho1512	1	0.001125**	0.371292	0.049202	1	0.049231	0.058056	0.759983	1	0.861667	1	0.042463
1056	ortho1514	1	0.001637**	1	0.36371	0.447307	0.024755	0.000881	0.787334	0.153052	1	1	0.003814
1057	ortho1515	1	0.000175**	0.449234	1	0.005521	1	0.132488	0.017359	1	1	1	0.005554
1058	ortho1516	1	0.128131	1	1	0.326916	0.361886	1	1	1	0.997015	0.007063	0.204915
1059	ortho1517	1	0.39849	0.008658	0.464533	0.205615	0.003464	0.047527	0.034182	0.097293	0.320183	1	0.017736
1060	ortho1519	1	0.004758**	1	0.602053	1	0.195329	0.027046	0.998872	1	0.010894	0.159834	0.281235
1061	ortho1520	1	0.036460*	0.21787	1	0.871184	0.059307	0.170283	1	0.001559	1	1	0.027491
1062	ortho1521	1	0.000000**	0.700606	0.116285	1	0.998872	0.011956	1	1	1	0.69875	0.00137
1063	ortho1522	1	0.08791	0.28024	1	0.458274	0.161523	1	0.373111	0.3205	1	0.996808	0.366943
1064	ortho1523	1	0.945491	1	1	1	1	0.008392	1	1	1	1	1
1065	ortho1524	1	0.012865*	1	1	1	0.250084	0.003119	0.004967	0.998872	0.835484	0.47654	0.069222
1066	ortho1525	1	1	1	1	0.402074	0.912237	0.086254	1	0.594381	0.452077	0.994954	0.088567
1067	ortho1526	1	0.001147**	0.070063	1	1	1	0.00763	0.289325	0.036857	0.769112	0.676343	0.009291
1068	ortho1527	0.999999	1	0.016822	1	0.000164	0.008958	0.058048	0.000822	0.008217	0.001231	0.00029	0.156092
1069	ortho1528	1	0.059291	0.198806	1	0.071262	0.448928	0.03381	1	1	0.214591	0.305271	0.676562
1070	ortho1529	1	0.814019	1	0.026342	0.017801	0.10274	0.036238	0.924311	1	1	1	0.000139
1071	ortho1530	1	1	1	1	1	0.415399	1	1	1	1	1	0.117316
1072	ortho1532	1	1	0.973255	1	1	1	0.481405	1	4e-05	0.993324	0.449081	0.219357
1073	ortho1534	1	0.219282	0.456449	0	0.002484	0.948598	1	1	0.103135	0.275247	1	1
1074	ortho1535	1	0.547243	1	0.006342	0.005525	0.238777	0.006245	0.402586	0.256521	0.636673	0.32238	0.409532
1075	ortho1536	1	0.221011	1	0.000162	0.215816	0.998872	0.003246	0.043537	0.096035	1	1	1
1076	ortho1537	1	0.985385	0.000207	0.33709	0.238365	1	0.13866	1	1	0.002211	0.18108	0.001778
1077	ortho1539	1	0.739944	1	0.355633	1	1	0.000202	0.183953	0.054715	0.991481	1	0.055322
1078	ortho1540	1	0.542387	0.283292	0.000696	0.355603	0.000428	0.038264	0.067817	0.053328	0.997743	1	0.006183
1079	ortho1541	1	0.019600*	0.3757	0	0.013791	0.050499	0.068958	0.40689	0.004491	1	1	0.320502
1080	ortho1542	1	0.097962	0.856045	0.047858	0.243081	0.2194	0.130911	1	0.344015	1	0.997236	1
1081	ortho1543	1	1	1	1	1	1	0.163173	0.03507	1	1	1	0.053557
1082	ortho1544	1	0.036572*	1	1	1	0.184239	0.226851	0.451112	0.303477	0.973978	0.247361	0.00958
1083	ortho1545	1	1	0.106727	0.101218	0.113474	1	1	0.997743	1	0.998872	0.998872	0.10107
1084	ortho1546	1	0.000010**	0.000422	0.000211	0.785046	0.002091	0.200146	1	0.606257	1	0.006545	0.362749
1085	ortho1547	1	0.352006	0.00795	0.095421	0.400669	0.676978	0.129032	0.000105	1	1	1	0.017417
1086	ortho1548	1	0.002788**	1	1	1	0.22354	0.000312	0.008648	0.584974	0.814528	0.374066	5.5e-05
1087	ortho1549	1	0.07672	1	1	0.126615	1	0.128982	0.043584	1	1	1	0.300871
1088	ortho1550	1	1	1	1	0.618701	0.933522	0.011114	1	0.443763	0.506452	1	1
1089	ortho1551	1	0.763801	1	1	0.241692	0.736452	0.031201	0.067204	0.230719	0.997743	0.997743	0.017383
1090	ortho1552	1	0.090443	1	1.4e-05	1	0.758837	0.59869	0	1	1	0.987036	4.6e-05
1091	ortho1553	1	1	1	0.653616	1	0.413834	0.613154	0.268881	1	0.998404	0.998404	0.020692
1092	ortho1555	1	1	0.003169	1	1	0.943079	0.021502	1	1	1	0.998872	0.782148
1093	ortho1556	1	0.016561*	0.597724	1	0.437164	0.000296	0.000481	0.010745	0.008553	0.99126	0.993136	0.001025
1094	ortho1557	1	1	1	1	1	1	0.081035	1	1	1	0.99126	1
1095	ortho1558	1	1	0.173604	0.998872	0.83203	0.14605	0.024293	0.152944	0.998404	0	0.579175	0.989845
1096	ortho1559	1	0.017217*	0.015089	0	0.293239	0.15095	0.04847	0.998046	1	1	0.971549	0.045203
1097	ortho1560	1	0.149243	0.02298	0	0.242078	0.162901	0.017591	4e-05	1	1	1	0
1098	ortho1561	1	0.006385**	0.300991	0.003614	0.472579	0.020402	0.71376	0.182632	0.040396	1	1	0.072636
1099	ortho1562	1	0.138843	0.736673	1	0.29008	0.702372	0.015974	0.030848	1	0.252269	0.985245	0.064904
1100	ortho1563	1	0.029467*	1	0	0.045026	1	0.107903	1	0.12402	1	1	0.017646
1101	ortho1564	1	0.456018	0.039073	1	0.427733	0.586452	0.039765	0.108266	1	0	0	0.008512
1102	ortho1565	1	1	1	0.018105	0.088391	0.998872	0.000532	1	1	1	1	1
1103	ortho1566	1	0.000076**	0.016279	0.020903	0.009982	1	0.002532	0.023873	0.730296	1	0.998872	0.000626
1104	ortho1567	0.999999	0.991475	0.000367	0.005517	1	1	0.007949	0.00066	0.120539	0.546514	0.460763	0.000528
1105	ortho1568	1	1	0.160934	0.503374	1	1	0.008223	0.000888	1	1	1	1
1106	ortho1569	1	0.264669	1	0.208706	0.200246	2.6e-05	0.004894	9e-06	0.025414	1	1	0.559106
1107	ortho1570	1	0.988994	1	0.024351	0.19549	0.082949	0.519693	1	1	0.987795	0.268961	0.515586
1108	ortho1571	1	0.031219*	0.036549	0.00555	0.087808	0.253878	0.002072	0.002558	1	0.302004	1	0.2377
1109	ortho1572	1	0.986425	0.010837	0.012313	0.438974	0.000353	0.000572	0.007047	1	0.526975	0.292612	0.005237
1110	ortho1573	1	0.823772	0.008532	0.120896	0.202931	1	0.004986	0.815453	1	0.901303	1	0.011234
1111	ortho1574	1	1	1	1	1	1	1	1	1	1	0.998872	1
1112	ortho1575	1	0.599514	1	1	0.000164	1	1	1	1	1	0.003072	1
1113	ortho1576	1	0.000001**	1	0.147403	0.007326	0.016821	0.000573	1	1	0.995082	1	0.041541
1114	ortho1577	1	0.020327*	1	1	0.282933	0.07568	1	1	0.329806	0.59712	1	0.070949
1115	ortho1578	1	0.878745	0.068844	7e-06	0.012224	0.004158	1	1	0.002556	1	0.749702	0.00294
1116	ortho1579	1	0.331201	0.622335	0.991708	3e-06	0.064926	0.013369	0.010101	0.054101	0.287454	0.311351	0.002463
1117	ortho1580	1	0.800239	1	1	1	1	1	1	1	1	0.997015	0.328126
1118	ortho1581	1	0.389034	1	0.200785	1	0.068161	0.138226	1	1	0.974849	0.88888	1
1119	ortho1582	1	1	0.026944	0.034392	0.430436	0.392073	0.753795	1	1	1	1	0.050018
1120	ortho1583	1	0.898839	0.088133	0.057679	0.07467	1	0.712327	0.007136	1	1	0.799426	0.021657
1121	ortho1584	1	1	0.291543	1	1	1	1	1	1	1	0.58331	1
1122	ortho1585	1	1	1	0.001731	0.625606	0.025168	0.023496	0.931199	0.462735	1	1	0.084205
1123	ortho1586	1	0.000508**	1	1	0.209732	0.153313	1	0.011498	0.348855	0.211934	0.988328	0.786168
1124	ortho1587	1	0.022163*	0.355681	1	0.000659	0.015761	0.000391	1	0.278871	0.3005	1	0.278352
1125	ortho1588	1	0.001059**	1	0.133049	1	0.619556	4.7e-05	0.159907	0.199272	1	0.58713	0.036927
1126	ortho1589	1	1	1	1	0.290285	0.293761	0.022886	1	0.562223	0.514005	0.996091	0.119851
1127	ortho1590	1	0.043496*	1	1	1	0.006347	0.388217	0.766975	1	1	0.643277	0.258246
1128	ortho1591	1	0.2248	1	1	1	1	0.594611	0.289532	0.066975	1	0.424492	0.089914
1129	ortho1592	0.999996	0.000040**	1	1	0.016625	0.505497	0.064838	0.057598	0.050604	0.33263	0	0.011488
1130	ortho1594	1	0.000269**	1	0.089906	1	0.415532	0.448419	1	0.048247	0.311639	1	0.444105
1131	ortho1595	1	0.056175	1	0.998404	0.032909	0.275617	0.003331	0.068867	1	1	1	1
1132	ortho1596	1	0.066203	1	1	1	1	1	1	1	1	1	0.415844
1133	ortho1597	1	0.012117*	1	1	0.90222	0.563889	0.01628	0.707077	0.340025	1	1	0.041143
1134	ortho1598	1	0.010173*	1	0.230791	0.083554	1	0.001489	0.086591	0.709116	1	1	0.811875
1135	ortho1599	1	0.330791	1	1	1	1	0.02406	1	1	1	0.997743	0.595135
1136	ortho1600	1	0.000010**	0.998872	1	0.028613	0.998872	1	1	0.998872	1	0.998872	0.042994
1137	ortho1601	0.999999	0.112061	1	0.001991	0.006315	2.9e-05	0.868794	0.657863	0.243364	0.452345	1	0.075154
1138	ortho1602	1	0.000000**	0.608207	0.108596	1	0.859222	0.003876	1	0.024978	1	0.292737	0.003123
1139	ortho1603	1	0.057259	1	1	0.467859	0.560297	0.185299	1	1	1	1	0.801754
1140	ortho1605	1	1	1	0.998872	1	1	0.593549	1	1	1	1	0.47254
1141	ortho1606	1	0.911781	0.079447	0.011261	1	0.102016	0.334993	0.013605	0.021106	0.998404	0.998872	0.08237
1142	ortho1607	1	1	1	0.222688	1	1	1	1	1	1	1	1
1143	ortho1608	1	0.682851	1	0.998872	1	1	0.571019	1	0.071201	0.720416	1	0.273432
1144	ortho1609	1	0.003263**	0.269934	0.000633	1	0.069152	5.3e-05	4e-06	0.354466	1	0.521002	0.998872
1145	ortho1610	1	0.049795*	1	0.001493	1	1	0.007262	1	1	1	1	1
1146	ortho1611	1	0.356517	1	0.405501	1	0.153705	0.001681	0.007059	1	0.023496	0.003018	0.266435
1147	ortho1612	1	1	1	1	0.417247	1	0.007303	0.117125	1	1	1	0.743808
1148	ortho1613	1	0.002481**	0.014112	0.00835	1	0.09868	1	0.511507	1	0.944057	0.995487	0.195594
1149	ortho1614	1	0.719371	1	1	1	0.103345	0.135849	1	1	0.428083	0.998404	0.23257
1150	ortho1615	1	1	0.037067	1	1	1	0.072475	0.297844	0.338332	1	0.998046	1
1151	ortho1616	1	1	0.874891	1	1	1	1	0.294879	1	0.982196	1	0.440657
1152	ortho1617	1	0.520881	1	0.095428	1	0.775804	0.048879	0.40403	0.036544	0.987036	0.473294	0.01292
1153	ortho1618	1	0.000051**	0.139457	0.571683	1	1	0.003809	0.001117	0.801179	1	0.693313	0.015872
1154	ortho1619	1	0.391963	1	0.086637	0.65494	0.594349	0.990833	0.380203	1	0.390876	0.997743	0.080598
1155	ortho1620	1	0.582959	1	1	1	1	3.6e-05	1	1	0.993136	0.996432	1
1156	ortho1621	1	0.245804	0.001348	8e-06	0.272402	0.596482	0.029797	0.083971	0.003881	1	1	0.002478
1157	ortho1622	1	0.119077	0.902452	1	0.040765	0.127234	0.064481	0.992864	0.13232	0.009728	0.001214	0.038028
1158	ortho1623	1	0.618111	0.558143	1	0.009827	0.00329	0.014626	0.00018	1	1	1	0.006155
1159	ortho1624	1	0.002613**	1	0.002444	1	0.012215	0.087924	0.155318	1	0.156986	0.369785	0.004773
1160	ortho1625	1	0.019691*	0.701353	0.000299	3e-06	1	0	0.000253	0.178753	0.110416	0.033623	0.005019
1161	ortho1627	0.997159	1	1	1	0.998872	0.998872	0.060015	1	0.998872	1	1	1
1162	ortho1628	1	0.538613	1	1	0.07	0.016831	0.00025	7.2e-05	1	0.231557	0.423427	1
1163	ortho1629	1	0.549914	0.013302	0.013948	0.801357	0.371233	0.456318	1	0.554934	0.68713	1	0.021822
1164	ortho1630	1	0.042424*	0.034677	0.222245	1	0.038248	0.086065	1	1	0.467019	1	0.002412
1165	ortho1631	1	0.088401	0.149359	0.378232	0.517477	0.044978	0.015613	0.035391	0.53161	0.604079	1	1
1166	ortho1632	1	0.000102**	0.000556	1	1	0.10153	1	1	1	0.996432	0.996432	1
1167	ortho1633	1	0.411255	0.021695	1	3e-06	0.003854	0.001127	0.073922	0.193844	0.989971	0.295637	0.012868
1168	ortho1634	1	0.775071	0.004595	0.030496	0.246757	0.628811	0.000972	0.252159	1	0.998404	1	0.005277
1169	ortho1635	1	1	0.598544	0.764472	0.060453	0.597764	0.542404	0.116685	0.070575	0.607323	0.766062	0.17646
1170	ortho1636	1	0.008068**	1	0.171931	0.022221	0.796871	0.711312	1	0.778608	1	0.994472	1
1171	ortho1637	1	0.033275*	0.663987	0.856248	0.975463	0.191845	0.151413	0.085716	1	0.994358	0.439305	1
1172	ortho1638	0.999998	0.019629*	0.031678	0.998046	0.064216	1	0.110422	0.486309	1	0.547965	1	0.200098
1173	ortho1639	1	0.002774**	1	0	1	0.006044	0.162672	1	0.149662	1	1	1
1174	ortho1640	1	1	1	0.308563	1	1	0.555624	0.123838	0.381714	0.222659	0.990099	0.226872
1175	ortho1641	1	0.621488	0.18834	1	1	1	0.035735	0.165142	1	1	0.997236	0.051739
1176	ortho1642	1	0.000000**	1	1	1	0.143801	0.000651	0.110077	0.756392	0.686849	1	0.136716
1177	ortho1643	1	0.449583	0.008853	0.00243	1	0.042152	0.012368	1	0.020029	1	1	0.045678
1178	ortho1644	1	1	0.601196	0.994029	1	0.204712	0.65328	0.831688	1	1	0.984653	0.030016
1179	ortho1645	1	0.158314	1	1	0.001417	0.142398	0.007902	0.819974	1	1	1	0.157114
1180	ortho1646	1	0.000770**	0.011588	0.02186	0.166167	0.109967	1	0.004014	0.083826	0.020455	0.157895	1.1e-05
1181	ortho1647	1	0.204602	0.013298	0.248398	0.923927	0.947029	1	1	1	1	0.754197	0.474801
1182	ortho1648	0.999999	0.000001**	0.255393	1	0.854522	0.241739	5.8e-05	0.766157	0.004556	1	1	0.017406
1183	ortho1649	1	1	0.129726	0.049823	1	0.11097	0.044861	0.837673	0.998872	0.993324	0.99323	0.678356
1184	ortho1650	1	0.20741	1	1	0.096595	0.032236	1	0.015583	0.227665	1	0.527291	0.133697
1185	ortho1651	1	1	0.302647	1	0.26572	1	0.013153	0.622114	0.016371	1	0.341104	0.660271
1186	ortho1652	0.653065	0.279332	1	0.002857	1	1	1	1	1	7.4e-05	0.995213	1
1187	ortho1653	1	1	0.101682	0.995932	0.035508	1	0.489426	0.003874	0.241913	0.834749	1	0.487271
1188	ortho1654	1	0.923804	1	1	1	0.07876	0.282621	1	0.759127	0.379905	0.988112	0.013859
1189	ortho1655	1	0.416512	0.054814	1	0.198036	0.045449	1	0.019416	0.139801	0.433704	1	1
1190	ortho1656	1	1	0.012636	1	0.083868	0.010962	0.082584	0.996258	1	0.46415	0.414536	0.046187
1191	ortho1657	1	0.176939	0.041006	1	0.045632	0.474616	0.00045	0.00051	0.053871	0.998872	1	0.178061
1192	ortho1658	1	0.079497	1	1	0.910604	0.016405	0.15799	0.090612	1	0.585124	1	0.085068
1193	ortho1659	1	1	1	1	0.310646	0.173996	0.071996	1	0.176068	0.470909	0.995082	0.026935
1194	ortho1660	1	0.970091	0.704591	1	0.189681	1	0.291424	0.279034	1	0.172506	0.994829	0.925177
1195	ortho1661	1	0.001128**	5.6e-05	1	0.53175	0.368813	0.025707	0.061165	1	0.627629	1	0.057036
1196	ortho1662	1	0.203982	0.025921	0.398382	0.211094	1	0.057107	1	0.14538	0.041666	0.981324	0.016525
1197	ortho1663	1	0.005513**	0.260226	0.018836	0.023058	0.196607	0.168639	0.735613	1	1	1	1
1198	ortho1664	1	0.995255	1	1	1	0	0.004822	0.000355	0	0.383608	0.277513	1
1199	ortho1665	1	0.211563	1	0.034459	1	1	1	1	1	0.992775	1	1
1200	ortho1666	1	1	1	1	1	1	8.6e-05	1	1	0.998872	0.998872	1
1201	ortho1667	1	0.992083	1	1	1	0.745875	0.212676	1	1	1	0.597861	1
1202	ortho1668	1	0.059489	0.73484	1	0.781363	0.678544	1	0.862845	0.998872	1	1	0.012808
1203	ortho1669	1	0.296551	0.278637	0.23612	0.852108	1	0.004064	0.05993	1	0.711161	0.848638	0.587846
1204	ortho1670	1	1	0.992953	1	1	1	0.053204	0.001921	1	1	1	0.025435
1205	ortho1671	0.999993	0.992647	0.113874	1	1	0.015577	0.058177	0.127757	1	0.997236	0.998046	0.207135
1206	ortho1672	1	0.975805	0.09885	1	0.671176	0.579032	0.26373	0.427777	1	0.39864	1	0.464274
1207	ortho1673	1	0.599989	0.092043	1	0	0.292786	0.998872	1	1	0.00072	0.445946	1
1208	ortho1674	1	0.134905	0.000606	0.23744	0.046308	0.001503	0.000758	0.036229	1	0.828775	0.545425	2.9e-05
1209	ortho1675	1	0.022054*	0.069591	0.134341	0.035272	1	3.9e-05	0.00102	1	1	1	0.001636
1210	ortho1676	1	0.662758	0.428224	0.004818	0.045103	0.621844	1e-06	0.002105	0.852825	1	0.997477	0.00018
1211	ortho1677	1	0.600071	1	1	1	0.111344	0	0.007458	0.064633	0.899575	1	4e-06
1212	ortho1678	1	0.018198*	0.347081	1	0.186986	0.000105	1	1	0.354589	1	1	0.059378
1213	ortho1679	1	0.005856**	0.058101	0.008009	0.499115	0.356489	0.009416	0.998872	0.811956	1	1	0.000692
1214	ortho1680	1	0.004693**	0.030251	0.753146	0.00602	0.659991	0.178035	0.04455	0.984204	1	1	0.562947
1215	ortho1681	1	1	1	0.996808	1	0.993518	1	1	1	0.998872	0.998872	0.952342
1216	ortho1682	1	0.199688	1	0	1	0.268262	0.289663	0.098358	1	0.979044	1	0.290814
1217	ortho1683	1	0.000075**	0.356211	0.00231	8e-06	0.343496	1.2e-05	2.2e-05	0.052987	0.329633	0.405182	0.003165
1218	ortho1684	1	0.000001**	0.001479	0.034154	1	1	0.002207	0.348194	1	1	0.611936	7.7e-05
1219	ortho1685	1	0.057771	0.371185	0.098479	0.098567	1	0.078679	1	0.263836	0.997015	0.997236	0.02627
1220	ortho1686	1	0.505351	0.131173	1	0.01338	0.416859	0.071455	1	0.010046	0.594468	1	0.022596
1221	ortho1687	1	1	1	1	1	0.532644	1	0.178273	0.838457	0.998404	0.998404	0.137872
1222	ortho1688	1	0.002179**	0.078569	1	0.263766	1	0.001426	0.036204	1	1	0.998404	0.082679
1223	ortho1689	1	0.751744	1	1	1	1	1	1	0.306828	0.997743	0.997743	1
1224	ortho1690	1	0.304334	9e-06	2.4e-05	1	0.316162	1e-06	1	0.104358	0.480685	0.998872	0.127841
1225	ortho1691	1	0.007489**	1	0.300117	1	0.364734	0.004413	0.049066	1	1	1	0.206984
1226	ortho1692	1	0.490671	1	0.998872	0.03756	1	1	1	0.574145	1	0.617499	0.648488
1227	ortho1693	1	0.016803*	0.647755	1	0.034401	0.001734	0.006354	0.006472	0.040503	1	0.998872	0.003151
1228	ortho1694	1	1	0.568731	4.6e-05	0.464831	1	3.4e-05	0.019417	1	0.438731	1	0.212338
1229	ortho1695	1	0.920285	1e-06	3.2e-05	0.012256	0.867589	0.000269	0.000655	0.043674	1	0.204635	0.001078
1230	ortho1696	1	0.003036**	1	1	0.006356	0.026173	0.051092	1	1	1	1	1
1231	ortho1699	1	1	1	1	0.008647	0.320741	0.079205	0.011293	0.349812	0.539166	0.994707	0.510532
1232	ortho1700	1	1	0.998872	1	0.814402	0.090242	0.020786	1	1	0.995487	0.995348	1
1233	ortho1701	1	1	0.084997	1	0.000325	0.354394	0.101035	0.000556	1	0.981668	0.481099	1
1234	ortho1702	1	1	0.998872	0.005052	0.000124	0.006138	0.000411	0.000584	0.000921	0.997743	1	0.000315
1235	ortho1703	0.999999	0.000000**	0.005559	1e-05	0.161078	0.000291	0.013413	0.002675	0.272077	0	0.000948	0.001168
1236	ortho1704	1	0.023971*	0.012245	1	0.00353	0.025546	0.002821	0.020275	0.347052	0.421706	0.98646	0.179343
1237	ortho1705	1	1	0.990163	1	1	1	1	1	1	1	1	1
1238	ortho1706	1	1	1	8e-06	1	0.302181	0.164398	0.187914	0.574707	0.993617	0.993617	0.000931
1239	ortho1707	1	0.062335	1	1	1	1	0.765588	0.62325	1	0.998404	1	0.511453
1240	ortho1708	1	0.202507	0.080182	5e-06	0.003635	0.018363	0.015674	0.183118	0.051693	1	1	0.00048
1241	ortho1709	1	0.437985	1	1	0.13682	0.110867	0.000139	0.001535	1	1	0.972274	0.003047
1242	ortho1710	1	0.000638**	1	0.001301	1	0.034454	0.36705	1	5e-06	0.996615	1	0.135499
1243	ortho1711	1	0.091911	0.00331	1.9e-05	0.017042	0.036167	0.021462	0.005082	0.015975	0	0.979074	2.4e-05
1244	ortho1712	1	0.001195**	0.005635	0.813877	1	0.969044	0.447438	0.008012	1	1	1	0.023885
1245	ortho1713	1	0.521111	1	1	0.066065	1	0.003365	0.081425	1	0.997743	0.997743	0.062056
1246	ortho1714	1	0.160506	1	1	0.026963	0.072747	0.081115	0.00164	0.229086	1	0.998046	0.144447
1247	ortho1715	1	0.338328	0.600839	0.045737	0.269466	0.000137	0.013258	0.121698	1	0.613764	0.998404	0.00155
1248	ortho1716	1	0.123373	0.292492	0.403395	0.119889	0.008269	1	0.077305	1	1	1	0.236947
1249	ortho1717	1	0.012778*	0.000209	1	0.227043	0.012734	2e-06	0.224939	0.025649	0.462831	0.732056	0.015172
1250	ortho1718	1	0.007375**	0.622042	1	0.069156	0.058263	1	0	0.213832	0.980853	0.996808	0.096139
1251	ortho1719	1	0.010992*	1e-06	0.020068	0.001956	1.7e-05	0	5.5e-05	1	0.93529	1	0.034371
1252	ortho1720	1	0.023583*	1	0.005789	1	0.007229	0.369818	3.9e-05	0.67116	1	1	0.000478
1253	ortho1721	1	0.001763**	0.010777	0.001092	0.156214	1	1	0.782813	0.033816	1	1	1
1254	ortho1722	1	0.602709	0.027903	1	1	0.050448	0.460693	0.603089	1	1	1	0.235165
1255	ortho1724	1	0.003205**	0.003333	0.055952	0.011597	0.040305	5.2e-05	1	1	0	0	0.002915
1256	ortho1725	0.999997	1	0	3e-05	1	5e-06	0.032962	0.02069	0.998046	0.000168	0.482281	0.003619
1257	ortho1726	1	0.000042**	0.002465	0.075543	0.02844	0.171764	0.064806	1	0.552177	0.096353	0.37147	0.002505
1258	ortho1727	0.999362	1	1	1	1	1	1	1	1	1	1	1
1259	ortho1729	1	1	1	1	1	1	0.000553	0.998404	1	0.998872	1	0.029032
1260	ortho1730	1	0.208971	0.000614	1	0.045367	0.120492	1	0.903707	0.204199	0.997743	1	0.070268
1261	ortho1731	1	0.523864	0.389002	1	0.173138	1	1	1	1	1	1	1
1262	ortho1732	1	1	0.486049	0.031488	0.113272	0.150215	0.215472	1	0.002137	0.000537	1	0.634257
1263	ortho1733	1	1	0.29916	1	0.113576	0.113521	0.016901	1	0.47936	1	1	0.273765
1264	ortho1734	1	0.81211	0.034146	0.115499	0.000142	0.000107	0	1	0.026766	0.144983	0.13466	0.091972
1265	ortho1735	1	1	0.335923	0.000812	0.025161	1	0.094006	0.091757	0.13838	0.536759	1	0.000137
1266	ortho1736	1	0.010005*	0.998872	0.762443	0.024654	1	2.6e-05	0.086531	0.098092	0.991556	0.45067	0.045689
1267	ortho1737	1	1	1	1	0.820439	1	0.082529	0.383424	0.008487	0.995487	0.99563	0.668371
1268	ortho1738	1	0.088869	0.036322	0.984204	0.124836	0.063422	0.00082	6e-06	1	1	1	0.000181
1269	ortho1739	1	0.000012**	0.013356	0.014864	0.151051	0	1e-06	0.001316	0.998046	0.642105	0.997743	0
1270	ortho1740	1	0.955735	0.00061	0	0.017623	0.074852	0.038165	0.149744	0.009081	0.606794	0.805167	0.113025
1271	ortho1741	0.98928	1	1	1	0.072689	0.042906	0.001764	0.007147	1	0.674419	0.995932	0.037699
1272	ortho1742	1	0.012503*	0.031861	0.916251	0.025534	0.00569	0	0.003666	0.419049	0.998872	1	0.075011
1273	ortho1743	1	0.593403	0.516249	0.024969	1	0.329191	0.056557	0.279075	1	0.517657	1	0.359096
1274	ortho1744	1	0.628471	0.000591	1	0.005191	0	0.000393	0.014918	1	1	1	1e-05
1275	ortho1745	1	0.811124	0.158001	0.008202	0.210713	0.414595	0.033115	0.258494	1	1	0.835492	0.005416
1276	ortho1746	1	1	0.003623	0.000177	8.9e-05	0.011628	0.013504	0.072356	1	1	0.996091	0.041224
1277	ortho1747	1	1	1	1	0.479283	0.588453	0.047181	0.591313	1	1	1	1
1278	ortho1748	1	0.906257	0.241819	0.29646	0.001294	1	0.001931	0.002581	0.249574	1	1	0.000962
1279	ortho1749	1	0.000336**	0.289595	0.690526	0.165615	0.616062	1	0.01986	1	0.292159	0.987743	0.262047
1280	ortho1750	1	0.000000**	0.124026	1	1	0.998404	1	0.323789	0.998404	0.996091	6e-06	0.188571
1281	ortho1751	1	0.164577	0.075297	1	0.087737	1	0.145295	0.890338	0.114409	0.724949	1	0.302361
1282	ortho1752	1	0.003907**	1	1	0.094974	0.020826	0.008924	1	0.437041	1	0.58201	0.079005
1283	ortho1753	1	0.099107	0.096563	1	1	0.292242	0.484612	0.910647	1	0.990492	1	0.137094
1284	ortho1754	1	0.203557	1	1	0.001822	0.958775	0.026453	1	1	0.988006	0.420175	1
1285	ortho1755	1	0.002029**	1	1	0.006351	1	0.07644	0.18724	1	0.632054	0.995348	0.008935
1286	ortho1756	1	0.006727**	1	1	0.15069	0.848004	0.00017	0.440429	0.027649	0.652403	0.790912	0.339792
1287	ortho1757	1	0.999953	0.152659	0.062388	0.031663	0.001739	0.024822	0.731492	1	0.671814	0.997743	0.000587
1288	ortho1758	1	1	1	0.082603	0.456339	0.215428	0.001725	1	0.094387	0.987385	0.266618	0.015393
1289	ortho1759	1	0.65144	1	1	1	0.123705	0.204328	1	0.732228	0.438258	0.991333	0.047258
1290	ortho1760	1	1	1	0.945296	0.20069	1	0.205825	0.135215	1	1	1	0.230835
1291	ortho1761	1	0.832002	1	1	1	0.006527	0.28991	0.093663	1	1	0.490611	0.122603
1292	ortho1762	1	1	0.067006	0.067902	1	0.025192	0.017746	0.021017	1	1	1	1
1293	ortho1763	1	1	0.011727	1	1	0.031857	0.460911	0.002839	1	1	1	0.00931
1294	ortho1764	1	0.271547	0.430338	0.262127	0.095288	0.192779	0.015592	0.024916	1	0.211717	0.211424	0.000554
1295	ortho1766	1	0.814962	1	0.15527	1	0.091914	0.273995	1	1	0.994472	0.994472	0.077717
1296	ortho1767	1	0.116149	1	0.00981	1	0.164649	0.021264	0.006435	1	0.992431	1	0.05185
1297	ortho1768	1	0.118983	1	1	1	1	0.022086	1	1	0.997015	0.994589	0.15024
1298	ortho1769	1	0.000000**	0.096964	0.09395	0.996615	0.729908	0.042459	0.067742	0.274775	1	1	0.00628
1299	ortho1770	1	0.510947	0.31666	0.570923	0.041476	0.400557	0.007451	1	0.197361	1	0.225208	1
1300	ortho1771	1	0.007665**	0.352856	0.102694	0.010039	0.029717	0.000712	0.080628	1	1	1	0.793142
1301	ortho1772	1	0.999934	1	1	1	1	0.065018	0.02405	0.211627	1	1	0.279066
1302	ortho1773	1	1	1	0.010792	0.012782	0.170066	0.000516	0.00974	0.146431	0.827594	1	0.028142
1303	ortho1774	1	0.999981	1	1	1	0.638082	0.131746	0.480273	1	1	0.997743	1
1304	ortho1775	1	0.693963	0.004684	0.006611	1	0.75436	0.000367	0.04078	0.00506	1	1	1
1305	ortho1776	1	0.008713**	0.001771	0.207032	0.04883	0.010682	0.002137	0.015036	1	0.098342	0.426267	0.002343
1306	ortho1777	1	0.994044	1	1	0.092857	0.121378	0.00218	0.004323	1	0.998046	0.33388	0.181427
1307	ortho1778	1	0.030186*	1	1	0.000309	1	1.6e-05	0.00921	0.909259	0.175603	1	0.102304
1308	ortho1779	1	0.245339	0.036778	0.964312	0.025091	1	0.103683	0.188261	0.031642	0.988328	1	0.00657
1309	ortho1780	1	0.011532*	1	1	1	1	1	0.690847	1	1	1	1
1310	ortho1781	0.290182	0.018603*	1	9e-05	0.718355	1	0.368114	0.050724	0.2585	0	0.817842	1
1311	ortho1782	1	0.150288	0.007039	0.033876	0.549403	0.464169	0.001686	0.102785	0.489842	1	1	0.001476
1312	ortho1783	1	1	1	1	0.432953	1	0.067273	1	1	0.997743	0.997477	1
1313	ortho1785	1	0.978443	1	1	0.029194	1	0.702615	0.288287	1	0.407007	1	0.234576
1314	ortho1786	1	0.440823	0.026077	1	0.040209	0.391106	0.07166	0.1156	0.086472	1	0.617133	0.158511
1315	ortho1787	1	0.672138	0.166188	1	0.159746	0.590844	0.21239	0.241779	1	1	0.995082	0.676161
1316	ortho1788	1	0.202408	0.720295	0.580554	0.004181	0.864148	0.00215	0.000766	0.051424	1	0.993136	0.002257
1317	ortho1789	1	0.104508	1	1	1	0.008632	0.862626	0.098271	1	1	1	0.334963
1318	ortho1790	0.999999	1	1	0.410272	0.821036	0.124971	7e-06	0.922919	0.601016	0.769771	0.998872	0.072401
1319	ortho1791	1	0.232835	1	1	0.517418	0.646532	6e-05	0.638007	0.034806	1	1	0.273518
1320	ortho1792	1	0.892926	0.000242	0.31565	0.007463	3e-05	1.9e-05	0.00187	0.060713	1	1	0.003688
1321	ortho1793	1	0.000307**	1	0.263108	0.05624	0.176053	0.003303	1	0.415466	1	1	0.112387
1322	ortho1794	1	0.063532	0.47755	1	0.00387	1	0.072363	0.00024	1	0.002748	0.000623	0.001968
1323	ortho1795	1	0.716256	0.035375	1.2e-05	6.1e-05	0.00027	0.025678	0.000152	0.99382	1	0.505849	0.015415
1324	ortho1796	1	0.697514	1	1	1	0.998872	0.001692	0.048792	1	1	0.993421	0.143384
1325	ortho1797	1	0.982524	0.998872	1	0.095062	0.078436	0.052028	0.026546	0.082401	0.07262	0.078003	0.367102
1326	ortho1798	1	0.748249	0.174519	1	1	0.034675	0.097722	0.995213	0.330087	0.81427	1	0.933722
1327	ortho1799	1	0.697561	0.032354	1	1	0.03904	0.000286	0.003603	0.073026	1	1	0.000614
1328	ortho1800	1	0.113967	0.5663	0.018757	1	1	0.11343	1	1	0.259357	0.812083	0.08876
1329	ortho1801	1	0.000635**	0.207329	0.015496	1	1	1.2e-05	0.047273	0.159964	1	0.996091	3.9e-05
1330	ortho1802	1	0.192239	0.730626	1	0.010689	0.000668	7.7e-05	1	0.33149	0.922616	0.926897	0
1331	ortho1803	1	0.024567*	0.036672	0.068723	0.904022	0.018546	6.3e-05	0.028959	1	0.557697	0.954762	0.000434
1332	ortho1804	1	0.000276**	1	0.997236	1	1	0.001128	0.018221	0.758622	1	1	1
1333	ortho1805	1	0.000045**	1	1	0.998872	1	7.4e-05	0.026531	1	1	1	0.028444
1334	ortho1806	1	0.993112	1	1	0.990903	0.61546	0.191558	1	1	0.409163	0.408753	0.047901
1335	ortho1808	1	0.357274	0.721244	1	0.935663	1	1	1	1	1	1	1
1336	ortho1809	1	0.865066	1	0.18625	0.012345	1	0.006665	0.45841	0.00354	1	1	0.034928
1337	ortho1810	1	0.771667	0.400039	0.163276	0.107886	1	4.9e-05	1	0.25339	0.540274	1	0.054045
1338	ortho1811	1	0.9485	1	1	1	0.091676	0.015692	0.047862	0.333562	0.978123	0.095315	0.507319
1339	ortho1812	1	0.005947**	0.020867	1	1	1	0.015002	0.04257	1	0.376318	0.942624	0.021324
1340	ortho1813	0.000000**	0.000000**	1	0.770963	0.010904	0.035794	0.277341	1	0.144956	0	0.998872	0.005964
1341	ortho1814	1	1	1	1	0.997015	0.00998	0.111339	1	0.996808	1	1	0.00463
1342	ortho1815	1	0.005729**	0.766529	0.995082	0.800826	0.365549	0.002296	0.020582	0.002315	0.998872	1	0.019713
1343	ortho1816	1	0.999647	0.786194	1	0.047173	0.030229	0.018155	0.038656	0.676514	1	1	0.184964
1344	ortho1817	1	0.000131**	0.008771	0.998872	0.239053	1	0.387784	0.998872	0.691796	0.998872	1	0.027004
1345	ortho1818	1	0.000233**	0.971594	1.6e-05	1	0.817021	0.511507	1	1	0.882738	1	6.9e-05
1346	ortho1819	1	0.953152	0.998872	0.694371	1	1	0.023084	1	1	0.820515	1	0.059592
1347	ortho1820	1	1	1	0.008418	0.0149	0.013042	0.014816	1	1	0.993718	0.483069	0.514218
1348	ortho1821	1	1	1	1	0.654936	0.690291	0.000638	1	0.028397	0.431657	0.609497	1
1349	ortho1822	1	0.212084	0.078406	1	0.583999	1	0.012911	0.281948	0.204372	0.88799	1	1
1350	ortho1823	1	1	0.565975	1	0.014158	1	0.0602	1	1	0.444067	0.994137	1
1351	ortho1824	1	0.005087**	1	0.001378	1	1	0.784447	1	1	1	1	0.747665
1352	ortho1825	1	0.517145	1	1	0.227244	0.009463	0.158115	1	0.648966	1	1	1
1353	ortho1826	1	0.337522	0.0227	0.002568	0.145232	0.815038	0.000863	0.05117	1	0.685464	1	0.115825
1354	ortho1827	1	0.017028*	1	0.11297	0.014396	1	0.000143	0.000447	0.008264	0.440651	0.487735	0.20406
1355	ortho1828	1	0.236098	0.026637	0.278397	0.00207	0.564065	0.006266	0.749288	1	0.998872	0.590713	0.012193
1356	ortho1829	1	0.676573	1	1	1	0.017799	2.2e-05	0.001358	0.031339	0.802965	0.997743	0.998404
1357	ortho1830	1	0.003016**	1	1	0.02244	0.868703	0.00177	0.009415	1	0.58902	1	0.00936
1358	ortho1831	1	1	1	1	1	0.578017	0.595566	1	1	1	0.998046	1
1359	ortho1832	1	0.160782	1	0.402716	1	1	0.094737	1	0.65538	1	1	1
1360	ortho1833	1	0.030616*	1	0.000169	1	1	0.025004	1	1	1	1	0.253843
1361	ortho1834	1	1	0.015082	1	0.046714	0.037886	0.087982	0.12161	0.443512	1	1	0.006141
1362	ortho1835	1	1	1	1	0.000188	1	0.282935	0.489027	0.998872	0.998872	1	0.426672
1363	ortho1836	1	0.159818	0.057734	0.000309	0.308024	0.051858	1	0.068288	1	1	0.61831	0.007949
1364	ortho1837	1	1	1	0.698912	0.638343	0.046007	0.346537	0.014732	0.112253	0.523034	0.767739	0.855492
1365	ortho1838	0.999999	0.000112**	1	0.9158	0.02805	0.212725	0.383593	0.052011	0.265462	0.183439	0.788524	0
1366	ortho1839	1	1	0.294619	1	0.265355	0.202412	0.001004	0.051804	0.235017	1	1	0.012159
1367	ortho1840	1	0.349943	0.130854	0.516171	0.119571	0.090854	0.001711	1	1	0.091663	1	0
1368	ortho1841	1	0.000556**	0.000428	0.02407	2e-05	0	0.302126	0.054702	0.000147	1	0.652081	0.000839
1369	ortho1842	1	0.289917	1	0.04217	0.059282	0.442833	1	1	0.102989	1	0.997477	0.451943
1370	ortho1843	1	0.054561	0.00236	1	1	0.003316	0.003422	1	0.022534	0.992687	1	0.703918
1371	ortho1844	1	0.562763	1	0.000474	0.578756	0.037563	0.130888	0.000204	1	1	1	0.666267
1372	ortho1845	1	0.088176	0.996808	0.428857	0.405718	1	0.000201	0.027446	0.915276	1	1	0.307688
1373	ortho1846	1	0.333617	1	0.565367	0.000101	1	0.016532	0.163677	1	0.476623	0.246858	0.002364
1374	ortho1847	1	1	1	1	1	0.001227	1	1	1	1	1	1
1375	ortho1848	1	0.070523	0.023923	1	0.003906	0.104192	0.000109	1	1	0.996808	1	0.051883
1376	ortho1849	1	1	1	1	1	0.097545	0.026759	1	0.225404	1	0.998046	0.008291
1377	ortho1850	1	0.002203**	1	1	1	0.197487	0.000238	0.087016	0.065392	1	1	0.004999
1378	ortho1851	1	0.001253**	1	0.508651	0.137403	0.031201	0.000439	0.757318	1	0.92233	0.350129	0.00288
1379	ortho1852	1	0.90708	0.026635	1	0.192046	1	0.009819	0.481907	1	0.90878	1	0.007196
1380	ortho1853	1	0.014476*	1	1	0.016845	1	0.250261	0.380097	0.931217	0.541392	1	0.033969
1381	ortho1854	1	1	1	1	0.037618	1	0.18186	1	1	0.995487	0.995487	0.005747
1382	ortho1855	1	0.994586	1	1.6e-05	0.824324	0.838346	0.203686	1	0.60578	0.530594	1	1
1383	ortho1856	1	0.967157	0.765345	0.921456	0.078558	1	0.003714	0.001135	0.004996	0.843587	0.995932	0.160127
1384	ortho1857	1	1	1	1	1	1	0.012006	0.03848	1	1	1	0.571814
1385	ortho1858	1	0.033508*	0.232412	1	1	1	0.148816	1	1	1	1	0.703655
1386	ortho1859	1	1	1	1	1	0.48875	0.311142	0.585614	0.17162	1	1	0.289116
1387	ortho1860	1	0.134501	0.297946	7.5e-05	0.00338	0.729278	0.022208	0.005817	0.005663	0.006282	0.008973	0.008049
1388	ortho1861	1	0.231545	0.046271	0.046608	0.203918	0.023576	0.000115	0.085738	0.686774	1	0.982196	0.390126
1389	ortho1862	1	0.273203	1	1	0.197806	0.002866	1	1	0.302377	1	1	0.685386
1390	ortho1863	1	0.017192*	0.2914	1	1	0.21353	0.997015	0.094995	0.412637	0.674279	0.726435	1
1391	ortho1864	0.999605	1	1	1	1	1	1	1.5e-05	1	1	1	1
1392	ortho1865	1	0.250425	1	0.014639	0.791675	0.111479	1	0.094849	0.000754	0.998404	1	0.080483
1393	ortho1866	1	0.974964	1	1	1	1	0.590853	0.127953	1	1	1	1
1394	ortho1867	1	1	1	0.990973	1	1	0.816077	1	1	1	1	0.779969
1395	ortho1868	1	0.13732	0.115448	1	0.998046	0.029278	0.998872	0.091161	0.008566	0.502859	0.985817	0.768241
1396	ortho1869	1	0.932701	0.998046	0.324369	0.396797	0.484724	3e-06	0.122631	0.998872	0.996432	1	0.001174
1397	ortho1870	1	1	1	1	0.481625	1	2.3e-05	1	0.279481	0.724189	0.543533	0.026479
1398	ortho1871	1	1	1	1	0.882642	0.000431	0.067238	0.047743	0.020602	0.152547	1	0.006452
1399	ortho1872	1	1	1	0.990833	0.004983	0.00713	0.037007	0.031373	0.057948	0.308049	0.301764	0.333148
1400	ortho1873	1	1	1	1	0.20579	0.109348	0.64508	0.105205	1	0.989782	1	0.314814
1401	ortho1874	1	0.303349	0.034574	1	0.327574	0.937118	0.589311	0.113292	0.760692	1	0.988773	0.128302
1402	ortho1875	1	0.516305	0.02336	0.604415	0.477339	0.018786	0.001166	0.008061	0.80009	1	1	0.048567
1403	ortho1876	1	0.037467*	1	0.003129	1	0.132163	0.073797	1	0.870884	0.998872	1	0.443918
1404	ortho1877	1	0.274394	0.029986	0.019845	0.81222	1	9.7e-05	0.046121	0.389027	0.489511	0.462947	0.016792
1405	ortho1878	1	0.852156	0.024145	0.007935	0.000591	0.317967	0.005964	2.9e-05	0.438242	0.99563	0.407718	2.5e-05
1406	ortho1879	1	0.081391	1	1.1e-05	2.8e-05	0.286346	0.095069	0.995213	0.005497	1	1	0.017598
1407	ortho1880	1	0.293661	1	1	1	0.98689	0.026599	1	1	0.443147	0.443453	1
1408	ortho1881	0.99984	0.05822	0.398196	1	0.070219	1	0.153217	1	0.026697	1	1	0.025572
1409	ortho1882	1	1	1	0	0.001235	0.083741	0.08887	0.030607	1	0.998404	0.750931	0.181436
1410	ortho1883	1	0.014178*	0.014105	0.076998	0.023311	0.01772	0.00756	0.276607	0.573868	0.003292	1	0.000841
1411	ortho1884	1	0.39862	0.002078	0.26025	0.005773	0.020564	0.001645	0.047526	0.648147	1	0.988945	0.027521
1412	ortho1885	1	0.596682	0.084736	1	1	1	1	0.998872	0.366249	1	0.996615	0.181144
1413	ortho1886	1	0.014912*	0.067832	0	0.036384	0.129188	0.111954	0.143253	0.342496	0.732928	1	0.00384
1414	ortho1887	1	1	0.048245	0.007905	2.1e-05	1	0.041791	1	0.719271	1	1	0.00055
1415	ortho1888	1	0.681424	1	1	0.549057	0.02005	0.000181	0.65916	1	0.040778	0.373957	0.264384
1416	ortho1890	1	0.020547*	1	2.8e-05	3.5e-05	0.044007	0.000144	8e-06	0.011316	0.819268	0.596824	0.007772
1417	ortho1891	1	0.60427	0.596117	0.678752	0.931781	1	0.001875	1	0.731192	0.996615	0.996432	0.493633
1418	ortho1893	1	0.042362*	1	1	1	0.048262	1	0.090691	1	1	0.507403	0.231135
1419	ortho1894	1	0.382341	1	1	0.267821	0.118957	0.003522	1	1	1	1	0.541146
1420	ortho1895	1	1	1	0.406312	1	1	0.047051	0.241885	0.792936	1	0.993136	0.386646
1421	ortho1896	0.999981	1	1	1	1	1	0.327202	1	1	1	1	1
1422	ortho1897	1	0.025998*	0.47071	0.215881	1	0.072415	0.284461	0.027596	0.003882	0.529992	0.663705	0.321469
1423	ortho1898	1	0.278367	0.001887	0.000736	0.082306	0.968454	0.000111	1	0.654102	0.833828	0.350904	1
1424	ortho1899	1	0.53955	1	1	0.013294	0.002679	0.005219	0.105424	0.499242	0.998872	0.476628	0.029053
1425	ortho1900	1	1	1	0.708579	0.837076	1	0.065306	1	0.467557	1	0.522722	0.03387
1426	ortho1901	1	0.225209	1	1	0.037473	0.040857	0.000125	1.8e-05	0.480309	0.293013	0.864821	1.6e-05
1427	ortho1902	1	1	1	1	0.273714	1	0.004086	0.124268	1	0.258254	0.98646	0.019429
1428	ortho1903	1	0.576438	1	1	1	1	0.367648	1	0.002506	0.112539	0.345011	0.075789
1429	ortho1904	1	0.007174**	1	0.430351	0.078534	1	0.801649	1	1	1	0.524682	0.051115
1430	ortho1905	1	1	1	1	0.915149	1	0.001471	0.998872	1	1	1	1
1431	ortho1906	1	0.000291**	0.97536	1	0.398284	1	0.872375	1	0.142229	0.994472	1	0.729684
1432	ortho1908	1	0.000140**	0.301511	1	0.878669	0.103234	0.026482	0.362238	0.169461	0.706733	0.983417	0.020146
1433	ortho1909	1	1	1	0.164179	0.060716	0.023854	0.006466	0.565898	0.031495	1	1	0.012991
1434	ortho1910	1	0.125057	0.030499	0.129223	1	1	0.000343	0.000854	0.128955	0.465977	0.567076	0.001149
1435	ortho1911	1	0.011399*	0.592165	0.03412	1	0.009418	0.007241	0.003196	0.099143	1	1	0.200214
1436	ortho1912	1	0.327357	1	1	0.049765	1	1	1	1	1	1	1
1437	ortho1913	1	0.473531	0.004289	1	0.002755	1	0.485181	1	1	1	1	0.267674
1438	ortho1914	1	1	0.118066	6e-06	0.007131	0.60772	0.018057	0.29452	1	0.426086	1	0.020031
1439	ortho1915	1	0.045138*	0.491252	1	0.006594	0.00858	0.635687	1	1	0.745961	0.327476	0.012451
1440	ortho1916	1	0.43209	1	1	0.004393	1	0.101198	1	0.178114	1	1	0.398801
1441	ortho1917	1	0.211601	0.223945	0	0.997477	0.997236	1	1	1	0.996615	0.985817	1
1442	ortho1918	1	0.021465*	0.01205	1	0.240042	0.00023	0.113202	0.061342	0.120592	0.267832	0.566654	0.113636
1443	ortho1919	1	0.373482	1	1	0.762475	0.000727	0.013773	1	1	0.693635	1	0.016475
1444	ortho1920	1	0.489455	1	0.049283	0.200869	0.088058	3.8e-05	1	1	0.991044	0.239185	1
1445	ortho1921	1	0.99956	0.023134	0.998872	4.7e-05	0.624275	0.002438	0.982484	0.050316	0.998872	1	0.003447
1446	ortho1922	1	0.052406	1	0.000293	0.001635	0.158708	0.000135	0.006137	1	1	0.997236	9e-06
1447	ortho1924	1	0.004033**	1	1	0.246347	1	0.006631	0.035743	0.211007	0.995778	0.605971	0.044721
1448	ortho1925	0.999998	1	0.145797	0.994137	1	1	0.065795	1	0.982963	0.993617	1	0.010465
1449	ortho1926	1	0.411752	0.019327	1	1	0.358928	0.215355	0.004083	3e-06	1	1	0.018757
1450	ortho1928	1	0.223987	1	0	0.359382	0.211875	0.040046	0.307575	1	0.988274	0.452877	0.305743
1451	ortho1929	1	0.817347	0.04621	1	0.077574	0.135232	1	0.013271	0.074385	0.044028	0.164475	0.009776
1452	ortho1930	0.999996	0.005619**	0.023408	0.008412	0.010613	0.21573	0.039205	1	0.984447	0.568642	0.993518	0.014683
1453	ortho1931	0.997465	0.000152**	1	1	6.7e-05	0.007664	0.002129	0	0.93282	1	1	5.3e-05
1454	ortho1932	1	1	0.351681	1	0.479209	0.183898	2.3e-05	3e-06	0.173873	1	0.500629	0.023676
1455	ortho1933	1	0.681677	1	0.147529	0.329573	0.312063	0.023009	0.150681	0.059343	0.6678	0.996432	0.321248
1456	ortho1934	1	0.004839**	0.054306	1	0.004961	0.06211	0.082942	0.000187	0.298757	1	1	0.061306
1457	ortho1935	1	1	0.012696	0.558053	0.00299	0.880355	0.683598	1	0.001281	0.078866	0.396379	0.094594
1458	ortho1936	1	0.672285	1	3e-06	0.075285	0.013682	0.197247	1	1	1	1	0.193947
1459	ortho1937	1	0.015291*	1	0.460706	1	1	1	0.184274	1	1	1	0.538176
1460	ortho1938	1	0.068194	1	0.129048	0.074967	1	1	0.28255	1	0.997015	0.998046	0.639121
1461	ortho1939	0.41647	0.122658	0.771287	0.022308	1	0.407946	0.170703	1	0.083527	0.342146	1	0.764804
1462	ortho1940	1	0.036604*	1	0.860616	0.001092	0.754245	0.001241	0.016668	0.566285	1	1	0.002574
1463	ortho1941	1	0.574093	0.103401	0.998872	0.141452	0.412673	0.011247	1	1	1	1	0.135938
1464	ortho1942	1	1	0.412426	0.465558	0.072887	0.17775	0.000664	0.00509	1	0.996432	0.785687	0.740019
1465	ortho1943	1	1	0.529201	0.31486	1	1	0.001825	1	1	1	1	0.697083
1466	ortho1944	1	0.000527**	0.998872	0.0022	0.654823	0.134657	0.02854	0.013181	0.142971	1	1	0.000164
1467	ortho1945	1	1	1	0.025973	0.201551	0.365236	0.994954	1	0.742109	0.997743	0.997743	0.4337
1468	ortho1946	1	0.231405	0.679522	1	0.089189	0.12918	0.06902	0.306868	0.370003	0.179523	1	0.25638
1469	ortho1947	1	0.830401	0.131281	0.231314	0.01439	0.05374	0.001069	0.015243	0.165143	1	1	0.102673
1470	ortho1948	1	0.000240**	0.079677	0.042489	0.049904	1	0.001606	0.001179	0.132183	1	0.998872	0
1471	ortho1949	1	0.170228	1	1	0.049298	0.016756	1	0.998872	1	0.390212	1	0.011243
1472	ortho1950	1	1	0.109393	1	0.237684	1	0.005277	0.172092	1	0.997236	0.997236	0.178516
1473	ortho1951	1	0.035423*	0.007973	1	1	0.840813	0.005201	0.209819	0.326601	1	1	0.005998
1474	ortho1952	1	0.935373	1	1	0.998872	0.83628	0.084311	0.20368	0.533223	0.45278	1	0.05253
1475	ortho1953	1	0.034375*	1	1	0.534997	0.329984	0.199846	1	1	0.135015	0.136522	0.092881
1476	ortho1954	1	0.001089**	1	1	0.375994	0.146788	1	1	1	0.994707	1	0.612911
1477	ortho1955	0.089705	0.062877	0.187544	0.302276	1	0.018952	0.005424	0.173647	0.998872	0.047519	0.294076	0.000677
1478	ortho1956	1	0.899865	0.189949	1	0.110167	1	0.008176	0.014918	0.65922	0.985332	0.253832	0.051389
1479	ortho1957	1	1	0.259884	0.742621	0.42346	0.157946	0.036272	0.023351	0.432916	1	1	0.005182
1480	ortho1958	1	0.841903	1	1	0.624151	1	0.038078	0.296001	0.378421	0.983572	0.485393	0.479237
1481	ortho1959	1	1	0.128997	0.443685	3.3e-05	0.053622	0.091227	1	1	1	1	0.321052
1482	ortho1960	1	0.860935	1	0.510078	1	1	0.030064	0.151078	0.264543	0.019322	1	1
1483	ortho1961	1	1	0.209072	0	0.018292	0.070579	0.018049	1	1	1	0.992347	0.02338
1484	ortho1962	1	0.002003**	0.002834	0.034059	1	0.018602	1	0.064332	0.22408	1	0.993617	0.001243
1485	ortho1963	1	0.369067	1	1	0.218478	1	0.314534	0.547443	0.61469	0.80382	1	0.504967
1486	ortho1964	1	1	0.000345	1	6e-06	0.070009	6e-06	1	1	0.544395	0.360999	0.001435
1487	ortho1965	0.999266	1	1	1	1	1	1	0.151107	1	0.902472	1	0.001129
1488	ortho1966	1	0.000000**	0.126193	0.00727	0.098592	0.17592	4.2e-05	1	0.456793	0.266561	0.665948	0.000392
1489	ortho1967	1	0.353658	0.340696	0.041725	0.25854	0.223756	0.000847	0.095623	0.247702	1	1	0.009922
1490	ortho1968	0.999999	0.226809	0.100793	1	1	0.484331	0.283646	0.080061	0.546221	0.431127	0.994707	0.01789
1491	ortho1969	1	0.009106**	1	1	0.002816	0.035251	0.062374	1	0.087472	1	1	1
1492	ortho1970	1	0.007326**	0.01289	1	0.038676	1	0.230733	0.657478	1	0.981053	0.438728	0.208624
1493	ortho1971	0.999028	0.064989	0.060194	0	4.2e-05	0.001885	0.003233	1	1	1	0.996808	0.958667
1494	ortho1972	1	0.003739**	1	1	1	1	1	0.158486	1	1	0.995082	0.068514
1495	ortho1973	1	0.559151	1	1	1	0.703107	0.078171	0.887789	0.525299	0.603501	1	0.179536
1496	ortho1974	1	1	0.583154	1	0.065259	0.026288	0.014575	0.124704	1	1	0.4925	0.004525
1497	ortho1975	1	0.007151**	1	0.001786	0.798946	0.046556	1	1	0.891161	1	1	1
1498	ortho1976	1	0.122332	1	0.50377	1	0.883695	0.262948	0.000109	1	0.776956	1	1
1499	ortho1977	1	0.338501	1.5e-05	1	0.004654	0.235304	1e-06	0.006229	2e-06	0.13565	0.089206	5e-06
1500	ortho1978	1	0.1446	1	0.161282	0.680669	1	0.003145	0.114876	1	0.194904	0.369219	0.101057
1501	ortho1979	0.029021*	0.013901*	0.499896	0.237207	0.075024	1	0.014868	1	0.370278	0.001178	0.491753	0.548092
1502	ortho1980	1	0.007223**	1	1	0.044149	0.005793	0.09474	1	0.466194	1	1	0.037983
1503	ortho1981	1	0.000005**	1	1	0.216954	0.301077	0.166814	0.278532	1	0.985031	0.473262	1
1504	ortho1982	1	0.286912	0.096489	0.03834	6.3e-05	0.021987	0.001542	0.29618	0.337346	0.000578	1	0.284646
1505	ortho1983	1	0.450194	0.18088	0.128722	0.02282	0.021283	0.044678	1	1	1	1	0.095839
1506	ortho1984	1	0.689856	1	1	0.195673	1	0.083736	0.809351	0.029347	0.461396	0.996432	0.023354
1507	ortho1985	0.987419	0.377491	0.13636	1	1	1	0.207359	0.956073	1	1	0.995932	0.306742
1508	ortho1986	1	1	0.010114	0.758681	0.063921	0.05291	1	0.998872	0.980231	0	0	0.02506
1509	ortho1987	1	1	1	1	1	0.353908	0.552479	0.980039	1	0.571208	1	1
1510	ortho1988	1	0.713537	1	1	1	0.439035	0.000136	1	1	1	1	1
1511	ortho1989	1	0.000242**	1	1	0.392397	0.188265	1	0.199839	0.545314	1	1	1
1512	ortho1990	1	1	1	0.004519	0.04791	0.122829	0.138891	0.025716	0.649195	1	1	0.200105
1513	ortho1991	1	0.100397	1	1	1	0.076148	0.010066	0.021391	1	1	1	0.000296
1514	ortho1992	1	0.948723	1	0.010557	0.87978	1	0.005282	0.005253	0.093822	0.448538	0.84822	1.2e-05
1515	ortho1993	1	0.134717	1	0.232989	0.673815	0.269884	0.031611	1	1	1	1	0.007836
1516	ortho1994	1	0.027419*	0.381349	1	0.683722	0.008063	0.000592	0.001711	1	1	0.995082	0.000267
1517	ortho1995	1	0.001360**	0.179393	1	0.005987	0.247645	0.11082	0.511539	0.038796	1	0.997477	0.78093
1518	ortho1996	1	1	1	1	1	0.126488	0.116812	1	1	0.516539	0.996258	1
1519	ortho1997	1	0.000004**	1	1	0.069484	0.130703	1	0.998872	0.0699	0.831953	0.998046	1
1520	ortho1998	1	0.000325**	1	0.158576	1	0.008251	0.119065	1	0.496044	0.222551	0.235705	0.052629
1521	ortho1999	1	1	0.719363	1	0.013447	0.741978	1	1	0.967756	1	1	1
1522	ortho2000	0.644389	0.000048**	0.339136	1	0.135206	0.016044	0.002918	0.013588	0.016053	0.296782	1	1
1523	ortho2002	1	0.303092	0.013061	0.005458	0.152854	0.499031	0.201616	0.035671	1	0.992515	1	0.00285
1524	ortho2003	1	0.698337	1	1	0.369992	0.247808	0.001685	1	1	1	0.992101	0.753207
1525	ortho2004	1	0.506014	1	1	0.151198	1	0.068007	1	1	1	1	0.210885
1526	ortho2005	1	1	0.575028	0.005152	0.12878	0.072484	0.003314	0.024724	0.017758	1	1	1
1527	ortho2006	1	1	0.03323	1	1	0.545974	0.104825	1	0.670454	1	1	1
1528	ortho2007	1	0.251014	1	1	0.048542	0.063016	0.158083	0.998872	1	0.311276	0.087125	0.34567
1529	ortho2008	1	0.000122**	0.001917	0	0.001475	0.29676	0.091342	1	0.698031	0.522988	0.556781	0.564054
1530	ortho2009	1	1	0.997477	1	0.991044	0.081961	0.4301	1	0.197487	0.998046	0.998404	0.300801
1531	ortho2010	1	0.25264	0.168102	0.004783	0.019434	0.185641	1	0.297502	0.189368	1	1	1
1532	ortho2011	0.999852	0.002856**	0.525755	0.297548	0.003572	1	0.953804	1	0.16012	1	0.988945	0.029939
1533	ortho2012	1	1	0.016097	1	1	0.467858	0.115016	0.35969	1	0.76513	0.991115	0.123247
1534	ortho2013	1	0.035853*	1	1	1	1	1	1	0.274806	1	1	1
1535	ortho2014	1	0.089445	0.522902	1	0.029354	0.359456	0.001384	1	1	1	1	1
1536	ortho2015	1	0.324867	0.996432	0.700988	1	1	0.012935	0.457427	0.237455	0.492824	1	1
1537	ortho2017	1	0.009313**	0.082252	1	0.587351	0.377274	0.183021	0.636069	1	1	1	0.86811
1538	ortho2018	1	0.005644**	1	0.01304	0.022264	0.010701	1	0.128653	0.007489	1	1	0.002327
1539	ortho2019	1	1	1	1	0.071972	0.731499	0.139381	0.409143	0.684193	0.335886	1	0.024773
1540	ortho2020	1	1	1	0.108372	1	0.027274	4.2e-05	6.6e-05	0.141568	0.989659	1	1
1541	ortho2021	1	0.003539**	1	0.998872	0.002738	0.618621	0	0.096824	0.053451	0.994029	0.474857	0.035072
1542	ortho2022	1	0.004127**	0.985507	0.302225	0.18562	0.388356	0.0005	0.000661	1	0.649772	0	0.003628
1543	ortho2023	1	0.278474	1	1	1	1	0.002448	0.004307	0.142407	1	1	0.145685
1544	ortho2024	1	1	1	0.385835	0.323877	1	0.185495	0.201494	1	0.709269	1	0.513897
1545	ortho2025	1	1	0.008598	1	1	0.547201	0.8589	0.673458	0.906708	0.488859	0.486633	0.542404
1546	ortho2026	0.999999	0.114747	0.181182	1	0.219037	0.611531	0.000921	1	0.146465	1	0.603461	0.010069
1547	ortho2027	1	0.009264**	1	0.998046	1	1	1	1	1	1	1	0.046446
1548	ortho2028	1	0.000041**	1	0	0.050565	0.018643	6e-06	1.7e-05	0.260915	1e-06	2.2e-05	0.000417
1549	ortho2029	1	0.036732*	1	1	1	1	0.042526	0.00477	1	0.993324	0.420053	0.444416
1550	ortho2030	1	0.005887**	1	1	0.147189	0.000805	0.345491	0.000453	0.378077	0.011664	1	6.6e-05
1551	ortho2031	0.999999	0.000000**	0.124075	0	0.08177	0.489642	0.001437	0.309088	0.082317	0.451798	0.676599	0.000174
1552	ortho2032	1	1	0.006847	1	0.531643	0.006509	0.00732	0.000633	0.205915	0.409292	1	0.030656
1553	ortho2033	1	0.032679*	0.015118	0.989536	1	0.010284	1e-05	0	0.002435	0.991942	0.730261	0.00019
1554	ortho2034	1	1	1	1	1	0.705311	1	0.283581	0.101942	0.997743	0.886426	0.083194
1555	ortho2035	1	0.216569	0.138432	0	5.2e-05	1	1.7e-05	0.012543	0.414083	0.498918	0.450439	0.009784
1556	ortho2036	1	0.581566	0.013656	0.031915	1	0.16872	0.000461	0.293063	0.159566	0.442814	0.972389	0.370328
1557	ortho2037	1	0.463449	0.087386	1	1	1	0.021902	0.883049	0.084218	0.52759	0.996091	0.000287
1558	ortho2038	1	0.319822	0.064425	0.123219	0.000689	0.019675	6e-06	1	0.109578	1	1	0.023751
1559	ortho2039	1	1	0.274137	0.998046	0.997477	1	0.041886	0.002072	0.998872	0.995932	0.996091	0.250872
1560	ortho2040	1	0.239647	0.112289	7.2e-05	0.023548	0.029033	0.000235	0.597118	1	0.744178	1	0.007458
1561	ortho2041	0.901561	1	1	0.042103	0.147306	1	0.028993	1	0.121333	0.439755	0.997015	1
1562	ortho2042	1	0.956969	1	1	1	0.00052	1	1	1	0.989659	1	0.068521
1563	ortho2043	1	0.359201	0.987086	1	0.623116	1	0.373916	0.304612	0.001277	1	1	0.003832
1564	ortho2044	1	0.680168	0.233663	0.998046	0.091889	0.638236	1	1	0.02412	0.42148	0.485977	0.125624
1565	ortho2045	1	0.926025	0.12857	0.06678	0.030933	0.370869	0.330808	0.039462	0.301156	1	0.693051	0.113655
1566	ortho2046	1	0.027478*	1	1	0.450929	1	1	1	1	1	1	0.80983
1567	ortho2047	1	0.001179**	0.195388	0.502312	1	0.272187	0.047974	1	1	0.518136	1	0.385434
1568	ortho2048	1	0.935357	0.434444	1	1	0.29146	0.741075	0.210186	1	0.238108	0.414298	0.371837
1569	ortho2049	1	0.457311	0.006404	0.029229	0	0.007238	0.000337	0.011049	0.329166	0.80303	0.538008	0.002651
1570	ortho2050	1	0.000006**	0.998404	0.045035	0.092368	0.834839	2.5e-05	0.225218	1	3e-06	1	0.024582
1571	ortho2051	0.000024**	0.000000**	0.002739	0.048677	1	1	1	1	0.395921	0	0	0.92865
1572	ortho2052	1	0.596889	1	1	0.447091	0.161097	0.410292	0.221448	0.206669	0.718831	0.996432	0.299249
1573	ortho2053	1	0.000032**	0.000137	1	0.724657	0.078086	0.049897	0.053478	0.015301	1	0.998872	0.503175
1574	ortho2054	1	1	0.235316	1	1	0.996808	1	0.090975	1	0.818061	1	0.653547
1575	ortho2055	1	0.890087	0.000527	1	0.185626	0.016818	0.002661	0.673113	1	0.493259	0.990035	0.778761
1576	ortho2056	1	0.393335	0.243604	1	0.106622	0.988274	0.639029	0.084141	0.831387	0.427127	0.320162	0.004163
1577	ortho2057	1	0.999997	0.279032	1	0.53094	0.024587	0.142015	0.144093	0.029269	0.273648	0.99323	0.339885
1578	ortho2058	1	0.168151	1	1	1	0.26795	1	1	1	0.990294	1	0.4199
1579	ortho2059	1	1	1	0.102021	0.043462	1	0.000184	0.282567	0.505929	1	1	0.005911
1580	ortho2060	1	0.030184*	0.157405	1	1	0.018359	0.939998	0.00079	1	0.991708	1	0.254266
1581	ortho2061	1	1	1	0.578109	0.208864	0.366678	0.000668	2.3e-05	0.019441	0.985507	1	0.061641
1582	ortho2062	1	0.007426**	0.001075	1	1	0.183586	0.123298	1	1	0.677145	0.558263	0.37677
1583	ortho2063	1	0.001984**	0.568668	0.169596	0.125799	1	0.121113	3e-06	0.067198	1	1	0.196543
1584	ortho2064	1	0.22428	1	0.006278	0.104898	0.779601	1	0.884605	1	1	0.994246	0.628923
1585	ortho2065	1	0.036411*	1	1	1	1	0.018983	1	0.137993	1	1	1
1586	ortho2066	1	0.012799*	0.910866	1	1	1	0.048491	1	0.290168	1	0.40489	1
1587	ortho2067	0.523839	0.002054**	1	1	0.005045	1	1	1	1	1	0.531549	0.425336
1588	ortho2068	1	0.024641*	1	1	0.579873	1	0.506314	0.001349	1	0.648833	0.988166	0.044672
1589	ortho2069	1	0.014580*	0.013441	0.001219	0.017512	0.028294	0.037667	0.04081	0.094567	1	0.984571	0.214972
1590	ortho2070	1	1	0.991481	0.997477	0.35525	0.021903	0.054646	0.998046	1	6.8e-05	1	0.025253
1591	ortho2071	1	0.119041	1	0.026348	1	0.996432	1	1	1	0.995932	1	0.104307
1592	ortho2072	1	0.000010**	0.003349	1	1	0.567146	5.9e-05	0.351286	0.102235	1	0.993617	0.003808
1593	ortho2073	1	0.186083	1	1	1	1	1	1	1	0.997015	1	1
1594	ortho2074	1	1	1	1	1	1	0.25398	0.00277	1	0.799456	0.993136	1
1595	ortho2075	1	0.169784	1	0.007714	0.83678	5.2e-05	0.000129	1	0.000435	0.126349	0.998872	0.000147
1596	ortho2076	1	1	1	0	0.000424	1	1	0	0.530738	0	1	1
1597	ortho2077	1	0.069395	0.738775	1	0.117388	1	0.114577	0.588349	0.128217	0.925695	1	0.049884
1598	ortho2078	1	1	0.994707	0.092711	1	0.998872	1	1	1	0.535892	1	1
1599	ortho2079	1	0.000513**	0.031651	0.037455	0.009897	0.059156	0.011182	1	0.088599	0.384152	0.877851	0.00014
1600	ortho2080	1	0.116182	0.048765	0.521545	0.011586	1	0.10868	0.006012	0.276902	0.478481	0.684844	0.002524
1601	ortho2081	1	0.000018**	0.238058	0.387167	0	0.015754	5.9e-05	1	1	0.536014	1	0.314794
1602	ortho2082	1	0.987918	1	0.111267	0.566391	0.556635	0.087515	0.074304	1	0.404866	0.979442	1
1603	ortho2083	1	1	0.000777	1	0.184126	0.520284	0.002594	0.000685	1	1	1	0.056544
1604	ortho2084	1	0.834138	0.458737	0.593714	0.000567	0.027989	0.000244	0.027356	1	1	1	0.051727
1605	ortho2085	1	0.591839	0.008035	0.014914	0.174237	0.198041	1	0.152823	0.998872	1	0.998872	0.089465
1606	ortho2086	1	0.145035	1	0.201339	1	0.00084	1	0.016876	0.004305	1	1	0.002165
1607	ortho2087	1	0.284509	1	1	0.121967	9.3e-05	0.079516	1	0.316717	0.852306	0.998872	0.319725
1608	ortho2088	0.999999	1	1	0.998872	1	1	0.8224	0.994829	1	1	1	0.573605
1609	ortho2089	0.997645	1	1	1	1	0.572391	0.000999	1	1	0.508891	1	0.764332
1610	ortho2090	1	1	1	1	1	0.245183	0.09154	1	1	0.473604	1	1
1611	ortho2091	1	1	1	1	1	0.65298	0.125357	0.029004	0.793133	0.998046	0.998046	1
1612	ortho2092	1	0.997128	0.056904	0.071711	0.009225	0.10337	0.52168	0.034013	0.205368	0.438098	1	0.002268
1613	ortho2093	1	1	0.301352	0.30727	0.105619	1	0.076755	0.193634	1	1	0.014585	0.008211
1614	ortho2094	1	0.075695	1	1	1	1	0.041683	0.011269	1	0.175994	0.986227	0.072422
1615	ortho2095	1	0.024611*	3e-06	1	7e-06	0.000822	0	1e-06	0.997015	1	1	2e-06
1616	ortho2096	1	1	1	1	0.185014	0.183536	0.032186	0.000174	1	1	1	0.03691
1617	ortho2097	1	0.813025	0.1665	0.00688	0.006967	0.103735	0.126688	0.163051	1	0.452752	0.484815	0.010122
1618	ortho2100	1	0.65874	0.030453	0.998872	0.006153	1	1e-06	0.116403	0.998404	1	0.677127	0.028476
1619	ortho2101	1	0.011701*	0.082807	1	0.101321	0.24269	0.000414	0.004215	0.030389	0.986089	0.997743	0.001579
1620	ortho2103	1	0.069102	0.317617	1	1	0.075669	0.207411	0.944342	1	1	1	0.183077
1621	ortho2104	1	1	1	0.034748	0.017721	0.020505	0.023999	0.045683	0.404601	1	1	0.252052
1622	ortho2105	1	0.97708	0.159552	1	0.998872	0.514431	0.071663	1	1	0.998872	1	0.247672
1623	ortho2106	1	0.183598	1	0.029579	0.034258	0.259098	0.894101	1	0.011913	0.742619	1	0.266551
1624	ortho2107	1	1	1	1	1	1	0.026007	1	1	1	1	1
1625	ortho2108	1	0.33387	0.144171	1.1e-05	0.014484	1	1e-06	0.094155	0.23067	1	1	0.003854
1626	ortho2109	1	0.05631	1	0.691003	1	0.006742	0.186026	1	1	1	0.729604	0.010899
1627	ortho2110	1	0.963958	0.275058	1	0.000196	0.214824	1	1	1	0.996615	1	0.458722
1628	ortho2111	1	1	0.503066	6e-06	0.324171	0.096377	0.111088	1	1	0.998404	0.998404	0.010846
1629	ortho2112	1	0.008888**	0.350152	1	1	0.136596	0.20796	1	0	0.998872	1	0.149461
1630	ortho2113	1	0.001435**	0.240283	0.41525	0.096996	0.000412	0.149644	1	1	1	0.732769	0.000917
1631	ortho2114	1	0.004468**	0.162794	1	9e-06	0.842469	0.018461	0.014592	0.177031	0.995348	0.991708	0.225763
1632	ortho2115	1	0.712541	1	1	0.1048	0.102908	0.43753	0.417686	0.105505	0.494763	0.952515	0.143179
1633	ortho2116	1	0.314326	0.048457	1	0.405459	1	0.407885	1	0.010859	0.647175	1	0.741086
1634	ortho2117	1	0.557847	1	0.00202	0.019695	1	0.026941	1	0.252919	1	0.903963	0.004366
1635	ortho2118	1	0.068666	1	1	0.372731	0.236841	1	1	0.398805	1	1	0.23696
1636	ortho2119	1	1	0.074065	0.397795	0.775463	0.908745	0.028495	0.037759	0.000159	1	0.991785	0.065568
1637	ortho2120	1	0.001146**	0.081087	1	1	4.9e-05	3.6e-05	0.002901	0.000104	1	1	3.4e-05
1638	ortho2121	1	0.137705	0.070584	1	0.046175	0.012301	0.003131	1	1	1	1	0.71983
1639	ortho2122	1	0.014160*	1	1	1	0.215324	0	1	1	1	1	0.027841
1640	ortho2123	1	0.078685	1	0.557273	0.009428	0.003704	0.009919	0.101525	0.002031	0.609719	1	0.825422
1641	ortho2124	1	1	1	0	1	0.998872	0	1	0.120357	0.421005	0.982089	0.001773
1642	ortho2125	1	0.031328*	0.255571	1	0.009036	0.010969	0.805462	0.863118	0.416487	0.997477	0.997236	1
1643	ortho2126	1	0.424142	1	1	1	0.950666	1	1	1	1	1	1
1644	ortho2127	1	0.000421**	0.732591	1	0.062896	1	0.009515	0.130623	1	0.670544	1	0.016157
1645	ortho2128	1	0.380093	0.994137	1	1	0.010998	0.060464	1	0.189066	0.691997	0.99563	0.000789
1646	ortho2129	1	1	1	1	1	1	0.06013	0.770486	1	0.000771	0.001161	1
1647	ortho2130	1	1	0.415362	1	1	0.010065	1	0.129041	1	1	0.997743	0.012076
1648	ortho2131	1	0.000002**	0.003049	0.038409	0.501967	0.091973	0.016451	0.00068	0.066115	1	1	0.039516
1649	ortho2132	1	0.000000**	0.010714	0.028647	0.052394	0.595228	0.055898	0.000157	0.207284	0	1	1.1e-05
1650	ortho2133	0.99941	1	0.619863	0.029711	1	1	1	1	1	1	1	1
1651	ortho2134	1	0.031060*	0.100388	6e-06	0.224165	0.025019	0.001947	0.022373	0.040719	0.5597	1	0.071722
1652	ortho2135	1	0.328401	0.380918	0.176251	0.034094	0.000637	1.3e-05	1	0.311876	0.996091	0.996091	0.084948
1653	ortho2137	1	0.000023**	1	0.996615	0.036376	0.821957	0.183471	0.133862	1	1	0.739994	0.003795
1654	ortho2138	1	0.014931*	0.459809	1	0.624994	0.172968	1.9e-05	0.003811	0.007185	0.998872	0.750635	0.002797
1655	ortho2139	1	0.083626	1	0.036438	0.215424	0.938309	0.012711	0.316258	1	1	0.982054	0.047319
1656	ortho2140	1	0.155013	0.630659	0.69399	0.522913	1	0.110923	0.070462	1	1	1	1
1657	ortho2141	1	0.984723	0.334466	1	1	1	0.0006	2e-06	0.064591	0.720416	0.727443	0.001454
1658	ortho2142	1	0.002236**	0.049388	0.781565	0.512049	1	0.005158	0.049116	1	0.811601	0.985953	0.005881
1659	ortho2143	1	0.065751	1	1	0.412752	0.069344	0.062535	0.186872	1	1	0.435949	0.081186
1660	ortho2144	1	0.27185	1	0.998872	1	0.06927	1	0.041529	1	1	1	1
1661	ortho2145	1	1	0.073332	1	0.008528	1	0.192811	0.020151	0.150627	0.173993	0.578685	0.02438
1662	ortho2146	1	0.89757	1	1	1	0.469764	0.608877	1	1	0.470121	0.356191	1
1663	ortho2147	1	0.018042*	0.010334	1	0.017002	0.000472	0.128014	0.158713	1	0.685885	1	0.073166
1664	ortho2148	1	0.439136	1	1	0.427201	1	1	0.108607	0.998872	1	1	0.734165
1665	ortho2149	1	0.001956**	0.364056	1	1	1	1	1	1	0.997236	1	0.028228
1666	ortho2151	1	0.002045**	1	1	0.799572	0.000361	0.005294	0.998872	0.117728	0.246691	1	0.750273
1667	ortho2152	1	0.036567*	1	0.730608	1	1	0.000327	0.023272	0.315121	0.994589	0.993421	0.236137
1668	ortho2153	1	0.001907**	0.997743	0	0.000265	0.023136	2.6e-05	0.007091	0.887036	1	0.994029	0.017223
1669	ortho2154	1	0.001126**	0.690682	1	0.006913	1	0.002646	0.000838	0.085881	0.998872	1	0.014214
1670	ortho2155	1	0.001177**	1	1	1	1	0.004513	1	1	0.97041	1	0.13185
1671	ortho2156	1	1	0.131977	0.113917	0.01678	1	0.261061	0.001467	0.44399	1	0.706952	0.003257
1672	ortho2157	1	0.230214	1	1	1	0.016633	1	0.027709	1	1	1	0.260689
1673	ortho2158	1	0.076455	0.029754	0.00692	0.029735	0.003296	2.6e-05	1	0.162149	1	0.730257	0.088282
1674	ortho2159	1	0.177641	0.105612	1	1	0.000112	1	0.096012	0.083044	0.432261	0.991044	1
1675	ortho2160	1	1	0.035436	0.093618	1	1	4.4e-05	0.704977	0.109962	1	0.582364	0.030782
1676	ortho2161	1	0.025941*	1	1	1	1	0.0006	1	0.916849	0.326564	1	0.067225
1677	ortho2162	1	0.136532	0.348051	5e-06	0.740026	0.08249	0.006585	0.038896	0.020324	1	1	0.007074
1678	ortho2163	1	1	1	4e-06	1	0.031877	0.19104	0.719113	0.91167	1	1	0.223147
1679	ortho2164	0.999207	1	1	1	1	1	1	1	1	1	0.998872	0.497434
1680	ortho2165	1	0.703459	0.091689	1	0.173763	0.307192	0.096083	0.003954	1	1	1	0.176813
1681	ortho2166	1	0.080662	1	1	0.199443	0.015374	0.453517	0.401272	0.02162	0.190003	0.663135	0.641338
1682	ortho2167	1	0.118841	0.375239	1	1	0.007959	1	1	1	1	1	1
1683	ortho2168	1	0.406849	1	0.022981	1	1	1	1	0.831714	1	1	0.369993
1684	ortho2169	1	0.172456	1	1	0.190251	0.105564	1	0.053554	0.996258	0.171483	0.992021	1
1685	ortho2170	1	0.37155	1	1	0.109032	0.39876	0.493058	1	1	0.349584	0.762188	1
1686	ortho2171	1	0.145829	1	1	1	1	1	1	1	0.482085	0.996432	1
1687	ortho2172	1	0.003508**	1	0.998872	0.623044	0.675954	0.005684	0.199774	0.000783	0.518731	0.455225	0.083391
1688	ortho2173	1	0.278972	0.002228	1	0.240893	0.048937	0.000179	0.010901	0.690452	0.182642	0.300928	0.241136
1689	ortho2174	1	0.048092*	0.994472	1	1	1	1	1	1	1	0.998872	1
1690	ortho2175	1	0.015736*	0.703908	0.041251	0.030608	0.305596	1.5e-05	0.011829	0	0.423426	1	5e-06
1691	ortho2176	1	0.009523**	1	1	0.008646	1	0.400007	0.091944	0.045016	1	1	1
1692	ortho2177	1	0.012114*	0.771858	0.145894	0.031154	0.695696	0.000633	1.5e-05	0.012561	1	1	0.135044
1693	ortho2178	1	0.000337**	0.030478	0.127951	0.009804	0.368382	0.012496	0.792555	1	0	0.430339	0.004765
1694	ortho2180	1	0.003684**	0.495555	0.613025	0.0115	0.179355	0.03342	0.01502	0.24527	1	0.581036	0.00886
1695	ortho2181	1	0.000000**	0.049586	5.4e-05	0.317933	0.25001	0.145203	0.749345	1	0.223953	0.729819	0.387322
1696	ortho2182	1	0.679381	0.056048	1	0.000526	1	0.010302	1	1	0.67824	1	0.034016
1697	ortho2183	1	0.11829	7e-06	0.000154	0.029474	0.001323	0.000691	0.171276	0.579851	1	1	0.00061
1698	ortho2184	1	1	0.431005	0.066728	0.077049	0.998872	0.001739	0.084638	0.518382	0.257579	0.212674	0.115213
1699	ortho2185	1	1	1	1	1	1	0.071748	0.000299	1	1	1	1
1700	ortho2186	1	1	1	1	0.722926	0.007455	0.028061	0.087577	0.320781	0.445306	1	1
1701	ortho2187	1	0.000000**	0.994954	1	0.009153	0.02819	1e-06	0.931763	0.000133	0	0.980296	0.028018
1702	ortho2188	1	0.989471	1	1	0.998872	0.287954	0.060754	0.013496	1	0.571526	0.661814	0.033484
1703	ortho2189	1	0.47337	1	1	0.222761	0.019203	1	0.79793	0.013154	1	1	0.021417
1704	ortho2190	1	1	0.00095	1	1	0.423883	0.006383	0.998872	1	1	1	0.094583
1705	ortho2191	1	1	1	1	1	0.160968	0.07588	1	0.710173	1	1	0.186155
1706	ortho2192	1	0.004084**	1	0.054676	0.159679	1	1	0.355248	0.915575	0.641341	0.661239	1
1707	ortho2193	1	1	0.290731	1	0.578792	1	0.00271	1	0.875983	1	1	0.359192
1708	ortho2194	1	0.589915	0.909113	0.042913	0.002238	0.067486	0.000383	0.000496	0.252305	0.318104	0.00327	0.000865
1709	ortho2195	1	0.207276	0.411373	0	0.503997	0.091918	0.512438	0.007528	0.817987	1	0.991785	0.421307
1710	ortho2196	1	1	1	0.173212	0.271432	0.00068	0.034497	1	0.156547	0.844128	0.972297	0.059804
1711	ortho2197	1	0.000057**	1	1	0.02349	0.757828	1e-05	1	0.148498	1	0.997743	0.133883
1712	ortho2198	1	0.000448**	0.013562	0.16373	0.001244	0.998046	0	0.211416	0.270474	1	0.551488	0.472969
1713	ortho2199	1	1	1	0.920718	1	1	1	1	1	0.996091	1	0.998872
1714	ortho2201	1	0.028234*	0.997743	0.998046	0.163233	0.883409	0.517557	0.001531	0.062631	0.425049	0.379539	0.289417
1715	ortho2202	1	0.025960*	1	1	1	0.095166	0.021529	1	1	1	1	0.082662
1716	ortho2203	1	0.000000**	0.003486	0.898589	0.026992	6.1e-05	0.034511	0.208471	0.097808	0	1	0.003424
1717	ortho2205	1	0.943346	0.638161	0.260416	0.275621	0.062032	0.094819	0.049931	0.25071	0.176769	1	0.147593
1718	ortho2206	1	1	0.048927	4e-06	0.104996	0.000419	0.380093	1	0.016085	0.645705	0.267192	1
1719	ortho2207	0.783661	1	1	1	0.003206	0.038361	0.033856	0.119583	0.833697	0.465899	0	0.132376
1720	ortho2208	1	1	1	0.066979	1	0.501408	0.026542	1	0.025022	1	1	0.122287
1721	ortho2209	1	0.224991	1	1	0.080915	0.933617	0.003977	0.050943	0.288849	0.988438	0.501247	0.023629
1722	ortho2210	1	0.996938	0.647592	1	1	1	1.6e-05	0.331844	1	1	1	0.000286
1723	ortho2212	0.448914	0.009081**	1	2e-06	1	0.269002	0.230498	5.5e-05	1	1	0.996615	1
1724	ortho2213	1	0.099191	0.134379	0.86876	1	0.091867	0.010451	0.086988	0.1263	1	1	0.164817
1725	ortho2215	1	1	1	1	1	1	0.014329	1	1	1	1	0.512461
1726	ortho2216	1	0.436903	1	0.99323	1	0.623243	0.001117	0.002997	0.998872	0.45388	0.994246	1
1727	ortho2217	1	0.011337*	1	0.11737	1	0.011679	0.158975	0.377452	1	1	1	0.075241
1728	ortho2218	1	0.852229	0.133363	1	0.576306	1	0.148986	0.10925	1	1	0.983885	0.031667
1729	ortho2219	1	0.712027	0.096702	1	1	0.31805	0.033535	0.003006	0.679693	0.246743	0.989177	0.068729
1730	ortho2220	1	0.441815	1	1	0.046159	0.829599	0.121201	0.084055	0.975282	1	0.997236	1
1731	ortho2221	1	0.804786	0.088109	1	0.000109	0.017103	0.32109	0.34636	0.24011	0.430797	0.985595	1
1732	ortho2222	1	1	1	1	0.195087	1	0.093461	0.816511	1	1	1	0.144765
1733	ortho2223	1	0.569553	1	0.016712	0.172671	0.170334	0.251806	1	0.000859	1	1	0.866499
1734	ortho2224	0.99946	1	1	1	1	1	1	1	1	1	1	1
1735	ortho2225	0.999641	1	1	1	1	0.099701	0.035533	1	1	1	1	0.481053
1736	ortho2226	1	0.297535	1	0.045834	0.107226	0.001691	0.0007	0.001258	0.01573	1	1	1
1737	ortho2228	1	0.018653*	0.340335	0.427403	1	6.9e-05	0.19355	0.071287	0.114134	1	1	0.020838
1738	ortho2229	1	0.000294**	1	0.434828	0.575648	1	0.179622	0.208659	1	1	1	0.02995
1739	ortho2230	1	0.919571	0.043853	0.011036	0.238164	0.033732	0.032168	0.01656	0.21441	0.417973	0.985772	0.00677
1740	ortho2231	1	0.351426	0.127572	1	0.035664	0.675591	1	0.078702	0.343809	0.994246	1	0.615839
1741	ortho2232	1	1	0.158523	1	0.45582	1	0.076906	1	0.036776	1	1	0.057421
1742	ortho2233	1	0.074715	0.013114	1	0.002095	0.667563	1	0.147613	1	1	0.87387	0.004909
1743	ortho2234	1	0.308929	1	1	0.001852	0.106983	0.038067	1	1	0.669031	0.998872	0.014299
1744	ortho2235	1	0.76253	0.162683	1	0.353584	0.455791	0.047113	0.083501	1	1	1	1
1745	ortho2236	1	0.912096	0.004896	0	0.235536	0.354486	0.887638	0.000129	0.096206	0.250934	0.269713	1
1746	ortho2237	1	0.013988*	0.168518	0	0.001559	0.482951	0	0.002248	0.558168	1	0.996432	0
1747	ortho2238	1	0.269857	0.893544	0.133048	0.136203	0.293201	0.013731	1	1	0.598232	1	0.289737
1748	ortho2239	1	0.471566	0.001249	1	0.372848	1	0.082979	1	0.232566	0.616574	0.374774	0.085732
1749	ortho2240	1	0.001438**	0.774002	1	0.837711	1	0.005053	1	1	0.201053	0.782537	1
1750	ortho2241	1	1	8.7e-05	0.016153	0.299375	0.825924	0	1	0.421977	1	1	0.002987
1751	ortho2242	1	0.755268	1	0.216316	0.49199	0.068498	0.910583	1	0.217526	1	1	1
1752	ortho2243	1	0.016503*	0.426389	0.215482	0.000216	3.4e-05	1.2e-05	0.005336	1	0.594111	0.720314	0.003042
1753	ortho2244	1	0.232804	0.017507	0.169785	0.000568	0.32066	0.00117	0.063338	0.136359	0.997477	1	9.9e-05
1754	ortho2245	1	0.946324	1	1	1	0.208516	0.266787	0.018247	0.442484	1	1	1
1755	ortho2246	1	0.130872	1	1	1	1	1	0.299001	1	0.416309	0.391739	0.590997
1756	ortho2247	1	0.361926	0.328517	1	0.034157	0.132673	0.439688	0.101232	0.004992	0.152681	0.979135	0.039133
1757	ortho2250	1	0.087371	0.749016	1	1	1	1	1	1	1	1	0.40249
1758	ortho2251	1	0.304427	0.043035	0.313532	1	1	1	0.998872	1	0.42059	0.998872	1
1759	ortho2252	1	0.315717	1	1	1	0.43805	0.505981	1	1	1	1	1
1760	ortho2253	1	0.973879	0.713283	0.185954	1	0.35687	0.124061	1	1	0.997236	0.997477	0.355119
1761	ortho2254	1	0.272363	1	3.9e-05	0.00656	1	0.017649	1	1	1	0.815796	0.989119
1762	ortho2255	1	0.0538	0.254725	0.31606	0.250154	0.529898	0.040272	1	1	1	1	0.247715
1763	ortho2257	1	0.002002**	1	0.998872	0.235865	0.107824	0	0.078378	0.885583	1	0.325513	0.000378
1764	ortho2258	1	0.242208	0.059308	1	1	0.014584	0.044589	0.54843	0.126723	1	0.411344	1
1765	ortho2259	1	0.001529**	1	0.19378	0.753913	0.387094	1.1e-05	0.030845	0.202424	1	0.998872	0.55924
1766	ortho2260	1	0.99957	1	1	1	0.994707	0.212002	0.737829	0.037073	1	1	0.009788
1767	ortho2261	1	0.156583	1	1	0.007588	1	0.094898	1	1	1	1	1
1768	ortho2262	0.000012**	0.000000**	0.998872	1	0.00228	1	1	1	1	1	1	0.998872
1769	ortho2263	1	0.095086	0.235573	0.116421	0.118694	0.199274	0.384654	1	1	0.576177	0.005308	1
1770	ortho2264	1	0.043772*	1	1	0.401175	0.209218	1	0.011936	1	1	1	0.446822
1771	ortho2265	1	0.055998	0.357987	1	0.560972	0.351205	1	0.182936	0.00276	1	1	1
1772	ortho2266	1	0.294278	0.056379	0.983001	0.143065	4e-06	0.039606	0.998872	0.037376	1	1	0.06452
1773	ortho2267	1	1	0.090288	0.000377	0.627312	0.196819	0.147056	0.004662	0.881933	1	1	1
1774	ortho2268	1	0.976282	0.162801	0.058486	0.001439	0.466225	0.004022	0.003099	0.153082	1	1	0.012858
1775	ortho2269	1	0.080655	0.115576	0.031694	0.591472	0.066453	0.325388	0.010272	1	0.353633	0.266727	0.778047
1776	ortho2270	1	0.084555	0.07323	0.006551	3.6e-05	0.000117	3e-06	0.001999	0.466913	0.675867	1	1
1777	ortho2271	1	1	0.146586	0.144166	0.00751	0.010212	0.007242	0.430599	0.610582	1	1	1
1778	ortho2272	0.928756	0.000032**	0.094748	1	1	1	0.000841	1	0.821639	0.581517	1	0.389508
1779	ortho2273	1	0.871971	0.151561	1	1	1	0.832022	1	1	0.998404	0.998404	0.370135
1780	ortho2274	1	0.483896	0.024501	0.998872	0.012418	0.030613	0.000306	0.032202	0.01011	0.374984	0.974447	0.000293
1781	ortho2275	1	0.427733	1	1	0.990903	0.026212	0.919303	0.269109	0.865066	1	0.998046	0.05391
1782	ortho2276	1	1	1	0.234764	1	1	0.010135	0.293064	1	0.23707	1	0.188982
1783	ortho2277	1	0.296273	0.106752	1	0.603334	1	0.010067	1	1	0.996615	0.996808	1
1784	ortho2278	1	0.678983	0.983806	1	0.023115	1	0.239339	1	0.21278	1	0.998046	1
1785	ortho2279	1	1	0.998404	0.998404	0.038928	0.04977	0.00067	0.096925	0.441752	0.126504	0.447178	0.16838
1786	ortho2280	1	0.608532	1	1	1	0.982521	0.798229	1	1	0.473854	0.992601	1
1787	ortho2281	1	0.000697**	0.145836	0.255049	0.356349	0.006974	0.000169	0.001826	0.411442	0.706909	0.48638	0.130742
1788	ortho2282	1	0.906132	0.384478	1	0.069842	1	0.016908	0.183854	0.791999	0.426528	0.990294	0.114919
1789	ortho2283	1	0.307427	0.216233	0.10554	0.153628	0.030122	0.059536	0.069127	0.399472	0.294471	0.50055	1
1790	ortho2284	1	0.998048	1	0.099285	0.397829	0.858741	0.00215	0.00503	0.029412	1	0.995778	0.627543
1791	ortho2285	1	0.259581	0.030405	1	0.488406	0.003447	0.295126	0.000331	0.09426	1	0.996615	3.7e-05
1792	ortho2286	1	1	1	1	0.31033	1	0.317384	0.020014	1	1	0.495355	5e-06
1793	ortho2287	1	0.053436	0.092683	0.41024	1	0.146529	2e-06	0.000159	0.033868	0.988549	1	3.9e-05
1794	ortho2288	1	0.755585	0.444754	0.580632	0.045962	8.2e-05	0.005152	0.951772	0.079707	0.403985	6e-06	0.01581
1795	ortho2290	1	1	0.033515	1	0.043031	0.567482	0.00397	0.957529	0.774779	0.995778	1	0.339929
1796	ortho2291	1	0.047538*	0.46261	1	1	0.307566	1	1	1	1	1	0.050079
1797	ortho2292	1	0.991241	1	1	0.117995	0.483874	0.006888	0.067761	0.274145	0.93426	1	0.033412
1798	ortho2293	1	1	1	0.143869	0.050093	0.025431	0.387444	0.011367	0.503942	1	1	0.225776
1799	ortho2294	1	0.133914	0.621589	0.107778	0.690299	0.460958	0.043713	0.60222	0.031618	0.043627	1	0.044957
1800	ortho2295	1	0.032569*	0.508943	0.146178	1	0.027826	0.009016	0.012823	1	0.197468	0.213695	0.023635
1801	ortho2296	1	0.902517	1	1	0.022384	1	0.360246	1	0.65023	1	0.428774	0.09187
1802	ortho2297	1	0.201386	1	1	0.018505	1	1	1	0.304859	0.791194	0.998872	1
1803	ortho2298	1	0.421548	1	1	1	0.054723	0.998872	1	1	0.350324	1	0.618745
1804	ortho2299	1	0.124605	0.013357	0.407513	0.205983	0.207991	0.325432	0.105462	1	0.263823	1	0.000113
1805	ortho2300	1	0.086218	3e-06	0	0.040043	0.806968	0.065047	1	0.426694	0.04676	0.771996	0.001462
1806	ortho2301	1	1	3.4e-05	5e-06	0.015483	7e-06	0.050201	0.206752	1	0.042628	0.854624	0.00029
1807	ortho2302	1	0.009359**	0.066078	0.378485	0.067789	0.566096	0.54727	0.666761	0.626549	0.935801	0.219983	0.02594
1808	ortho2303	1	0.58914	0.38673	1	0.998872	0.081365	1	1	1	1	3e-06	1
1809	ortho2304	1	0.028999*	0.006988	0.864631	1	0.14675	0	0.000404	1	1	1	0.029385
1810	ortho2305	1	0.552333	0.133208	1	0.40179	1	0.077274	0.069914	0.196013	1	0.89078	0.047479
1811	ortho2306	0.000000**	0.000000**	2e-05	0.012558	0.70419	0.016052	0.053473	1	0.226544	0	5.5e-05	0.013648
1812	ortho2307	1	0.000000**	0.116312	1	0.040794	0.025482	0.000233	1	0.030742	1	0.936466	0.009162
1813	ortho2308	1	1	0.935851	1e-05	0.001839	0.008314	0.350947	7.4e-05	0.642964	1	1	0.154987
1814	ortho2309	1	0.999943	1	1	1	0.135903	1	1	0.611972	0.535155	1	1
1815	ortho2310	1	0.55866	0.050776	1	0.655928	1	1	0.302319	1	0.998404	1	0.279692
1816	ortho2311	1	0.030307*	1	0.385471	1	0.518487	0.001124	0.067059	1	1	1	0.096731
1817	ortho2312	1	0.047127*	1	1	0.881577	0.208018	1	0.252482	0.011967	0.579428	1	0.174571
1818	ortho2313	1	1	1	0.083268	1	1	0.136777	0.050848	0.75686	1	1	1
1819	ortho2314	1	0.231303	0.07104	2e-06	1e-06	1	0.038909	0.538283	0.024235	0.133874	0.197239	0.145817
1820	ortho2315	1	1	0.595818	1	0.591834	0.17497	0.636019	1	0.406987	0.776324	1	1
1821	ortho2316	1	0.509103	1	1	0.246714	0.141797	0.048645	0.000924	1	1	1	0.025456
1822	ortho2317	1	0.217266	0.000184	0.994829	0.060188	0.634151	1	0.05349	1	1	1	0.081197
1823	ortho2318	1	0.000716**	0.022736	1	0.009377	0.219003	0.004473	0.004957	1	1	1	0.033963
1824	ortho2319	1	0.167188	0.000322	0.620828	1	1	1	0.0645	1	0.534516	1	0.885413
1825	ortho2320	1	0.981259	1	1	0.088062	1	1	0.452392	0.063361	0.10767	0.779217	0.152749
1826	ortho2321	1	0.039607*	1	0.208767	0.000926	1	5e-06	1	1	0.014617	3e-06	0.000163
1827	ortho2322	1	0.021298*	1	1	1	0.388618	0.069003	0.713651	1	0.624205	0.937787	1
1828	ortho2323	1	0.000005**	0.635915	0.789956	0.013744	0.208965	0.19914	0.039243	0.167776	0.947305	1	0.101912
1829	ortho2324	1	0.000014**	1	0.008909	0.009344	1e-06	1	0.029914	1	0.936068	0.215716	0.0449
1830	ortho2325	1	1	1	1	1	0.048216	0.085391	0.523982	1	0.998872	1	1
1831	ortho2326	1	0.676246	1	1	0.004385	0.001617	0.090826	0.05879	0.553548	1	0.040722	0.236949
1832	ortho2327	1	0.001736**	0.011594	1	0.124621	1	0.825715	0.754646	0.567108	0.567355	0.450234	0.051844
1833	ortho2328	1	1	0.008487	0.98906	0.907101	0.007776	0.998872	1	1	0.990228	0.641182	0.005434
1834	ortho2329	1	0.000142**	1	0.008534	0.139637	0.355737	1	0.149186	1	0.835537	0.696173	0.014772
1835	ortho2330	1	0.035651*	1	1	1	7.1e-05	0.235157	0.025267	0.290531	1	0.998872	0.010691
1836	ortho2331	1	1	0.031541	0.049359	0.062851	0.610775	3.5e-05	0.114814	0.113465	0.998046	1	0.734844
1837	ortho2332	1	0.094214	0.740212	0.083753	0.803592	0.00522	0.00152	0.23392	1	0.695262	0.876114	0.000467
1838	ortho2333	1	0.434501	0.061222	0.222484	0.011709	0.000501	0.573232	0.714465	1	0.298825	0.187191	0.0092
1839	ortho2334	1	0.038195*	0.271698	0.11114	0.748035	0.04834	0	1	0.01262	2.6e-05	0.176142	0.001279
1840	ortho2335	1	1	1	1	0.105655	0.019893	0.009136	0.102498	1	0.515021	1	0.143275
1841	ortho2336	1	0.985715	1	1	1	0.092412	0.018085	0.155514	0.002887	1	1	0.22124
1842	ortho2337	1	0.064204	0.198954	0.120574	1	0.885715	1	0.168608	1	0.423321	0.994137	0.047727
1843	ortho2338	0.999999	0.635571	0.239454	0.298902	0.059613	0.184988	0.156202	0.01013	0.570115	1	0.998872	0.240878
1844	ortho2339	1	0.000217**	1	1	0.015739	0.04597	0.001056	0.032204	1	1	0.998404	0.309349
1845	ortho2340	1	0.126438	0.246995	1	0.253754	0.13363	0.021475	0.03233	0.376621	0.774471	0.649003	0.420914
1846	ortho2341	1	1	0.001231	0.031671	1.5e-05	1	0.07788	0.615022	0.122298	0.158136	0.40795	0.05286
1847	ortho2342	1	0.046571*	0.005682	0.111169	0.326435	0.427822	0.02494	0.044161	0.068306	0.14855	0.656256	0.082211
1848	ortho2343	1	0.000000**	0.001844	0.000525	0.127179	0.017426	0.004537	0.474258	0.348403	0.384966	0.2366	0.037865
1849	ortho2344	0.999893	1	1	1	0.085389	0.120086	1	1	0.324194	0.433256	0.433143	0.473289
1850	ortho2345	1	0.011700*	1	1	0.145498	0.379602	0.00933	0.031643	0.009165	0.430327	1	0.244147
1851	ortho2346	1	0.964494	1	0.06246	0.331276	0.10265	0.010693	0.00596	0.073838	1	1	0.002367
1852	ortho2347	1	0.399425	1	0.196086	0.001143	0.043274	5e-06	0.000512	1	1	1	7.6e-05
1853	ortho2348	1	0.000005**	0.000791	0.000459	0.939829	0.826851	0.074681	0.326798	0.004875	0.101551	0.993421	0.008157
1854	ortho2349	1	0.991344	1	1	0.98972	0.06562	0.065247	0.027659	1	0.500371	1	0.181303
1855	ortho2350	1	1	0.046799	1	0.007158	0.047296	0.079065	0.235497	1	0.624083	0.762816	0.025355
1856	ortho2351	1	1	1	0.016457	0.964904	1	0.041065	0.017512	1	1	0.611774	1
1857	ortho2352	1	0.235542	1	1	0.194061	0.293351	0.099479	1	0.662722	1	0.997743	0.209457
1858	ortho2353	1	1	0.638288	1	1	1	0.038047	1	1	0.464557	0.993421	1
1859	ortho2354	1	1	0.371306	1	1	0.087859	0.177362	0.138746	1	0.993518	0.992515	0.010339
1860	ortho2355	1	0.000059**	0.078522	1	0.433111	0.032284	0	1	0.003994	0.001708	0.137769	0.000217
1861	ortho2356	1	0.099105	4.1e-05	1	1	0.145123	0.42923	0.067536	1e-06	0.849656	0.485051	0.172825
1862	ortho2357	1	0.019300*	1	1	1	1	0.000133	1	1	0.444458	0.987135	0.728837
1863	ortho2358	1	1	0.998872	1	0.998872	0.000613	0.036357	0.145644	1	1	0.997743	0.075786
1864	ortho2359	1	0.538895	1	0.035557	0.169043	0.502883	3.7e-05	0.020226	1	0.05588	0.49839	0.000923
1865	ortho2360	1	0.000114**	1	0.597021	1	0.049907	0.16013	0.110054	1	1	0.994137	1
1866	ortho2361	1	1	1	1	0.116872	0.754641	0.498499	1	1	1	1	1
1867	ortho2362	1	1	1	0.281366	0.579072	0.011583	0	0.036634	1	1	1	0.002274
1868	ortho2364	1	0.000020**	0.080413	1	1	0.216982	1	1	1	0.36291	0.998404	1
1869	ortho2365	1	0.604843	1	0.000833	1	2e-06	2e-06	0.034544	1	0.903172	0.547316	0.275872
1870	ortho2367	1	0.000056**	1	0.09134	1	0.02475	0.004644	0.807991	1	0.110918	1	0.025045
1871	ortho2368	1	0.075612	0.3852	0.160341	0.434321	0.053062	0.002738	0.087081	1	0.443111	0.995213	0.318814
1872	ortho2369	1	0.213789	0.12803	0.809216	0.043859	0.061373	1	0.143842	0.918609	1	1	0.968778
1873	ortho2370	1	1	1	0.167714	1	1	0.000126	0.136656	1	0.334554	0.998872	1
1874	ortho2371	1	0.170085	1	0.006063	0.148494	0.524584	1	0.029249	6.6e-05	1	0.451149	0.209613
1875	ortho2372	1	0.977519	0.089841	0.005445	0.000106	1	0	0.069543	0.085559	1	0.336931	0.006036
1876	ortho2373	1	0.001313**	0.089514	0.420854	1	1	3.6e-05	0	0.013835	0.529894	0.448427	0.000558
1877	ortho2375	1	1	0.666218	1	0.016524	0.389188	0.015435	0.00055	0.161103	1	0.834626	0.016052
1878	ortho2376	1	0.521569	1	0.089373	0.296193	1	0.048752	0.049953	0.3876	1	0.995348	0.167312
1879	ortho2377	1	0.028212*	0.000323	0.219168	0.036032	0.000745	0.025847	0.367765	1	0.554557	1	0
1880	ortho2378	0.999999	0.011323*	0.039594	0.000871	0.311375	0.006092	0.003244	0.573843	0.054824	0.439703	0.810848	1
1881	ortho2379	1	1	0.365955	0.006943	0.248812	0.150787	0.134101	1	0.88205	1	1	0.25345
1882	ortho2380	1	1	1	2e-05	0.004642	8e-05	0.000688	0.793504	0.012205	1.5e-05	6e-06	0.00648
1883	ortho2381	1	0.005928**	0.219294	0.010501	0.491005	0.12728	0.000113	0.00282	1	1	0.753105	0.180346
1884	ortho2382	0.686602	0.009219**	1	1	0.015137	1	0.352999	0.037337	0.05897	1	1	0.467556
1885	ortho2384	1	1	0.000225	1	0.078316	0.975515	0.021204	1	1	1	1	0.007748
1886	ortho2385	0.999999	0.278325	0.006704	0.01072	0.056308	0.041428	5e-06	0.020167	1	0.691707	0.587144	1e-05
1887	ortho2386	1	1	0.64293	1	0.612529	0.258608	0.572471	1	0.576143	0.991556	0.990294	0.049474
1888	ortho2387	1	0.801377	0.023175	2e-06	1	0.09177	0.000249	1	0.825337	0.432272	0.982814	0.08138
1889	ortho2388	1	0.012062*	0.019792	1	0.241159	0.98866	0.097654	0.996432	0.573381	0.528159	1	0.458959
1890	ortho2389	1	1	0.002254	0.001502	0.004065	0.058696	0.014703	0.000769	0.005285	0.104661	0.038568	0.145157
1891	ortho2390	1	0.057585	0.004776	0.002084	1	0.109671	0.005014	1	0.01091	5.8e-05	0.997015	0.008417
1892	ortho2391	1	0.108114	0.150398	0.175103	0.065952	0.442318	0.000504	0.203829	8.4e-05	0.122259	0.29127	0.130713
1893	ortho2392	1	0.641458	1	1	0.021853	1	0.024263	0.515341	1	1	0.070583	1
1894	ortho2393	1	0.447392	1	1	0.014942	0.219876	0.007272	0.044016	0.74224	0.761326	1	0.082711
1895	ortho2394	1	1	0.552895	0.74296	0.000264	0.214656	0.056511	1	0.185975	0.879582	0.921174	0.875087
1896	ortho2395	1	0.717152	1	1	1	1	1	1	0.183714	0.414629	1	1
1897	ortho2396	1	0.000049**	0.992687	1	1	0.157371	1	1	0.439753	1	0.407976	1
1898	ortho2397	0.999916	0.000129**	1	1	0.377971	1	0.998872	1	0.782231	0.996615	1	1
1899	ortho2398	1	0.041184*	1	1	0.897791	0.713159	0.667494	0.269753	0.053933	1	0.995213	0.030034
1900	ortho2399	1	1	1	1	1	1	0.064992	1	1	0.639444	0.791894	0.172023
1901	ortho2400	1	0.544717	0.135498	1	0.108414	0.920336	1	1	0.032159	0.439241	0.996432	0.310567
1902	ortho2401	0.999999	0.158746	0.998872	0.138379	1	1	0.523983	0.017493	0.026559	0.45988	1	0.001357
1903	ortho2402	1	0.005524**	0.367054	0.001373	0.003276	0.073209	0.000715	2e-06	0.401159	0.813127	0.527937	0.000131
1904	ortho2403	1	0.170355	1	0.080394	0.13094	0.525895	0.172293	0.083698	0.559473	1	1	1
1905	ortho2404	1	0.005969**	0.377687	0.005237	0.463427	0.3832	1	0	0.36524	1e-05	0	1
1906	ortho2405	1	1	1	0	1	1	1	1	1	1	0.997743	0.097406
1907	ortho2406	0.999996	0.000027**	0.483236	1	1	0.117704	0.000316	0.007204	1	1	0.998872	0.726485
1908	ortho2407	1	0.079698	1	1	1	1	0.161507	1	1	1	1	1
1909	ortho2408	1	0.041811*	0.04835	0.173053	0.002631	1	0.004187	1	0.175239	1	1	0.021154
1910	ortho2409	1	0.909825	0.998404	1	0.006984	0.015156	0.001002	1	0.506707	0.493004	0.978772	0.25313
1911	ortho2411	1	0.924949	0.091775	0.141402	0.016824	0.377928	0.000199	0.012027	1	0.385108	0.496626	0.244835
1912	ortho2412	1	0.079581	1	1	1	0.172053	0.012681	1	0.600991	1	1	0.003068
1913	ortho2413	1	0.000001**	1	1	0.002298	0.566214	0.248342	0.185122	0.116108	1	0.506785	0.728013
1914	ortho2414	1	0.060044	0.010263	0.217746	0.996432	0.007767	0.037483	0.169785	0.107617	0.245709	0.807025	0.446046
1915	ortho2415	1	0.119738	1	1	1	0.000982	0.344536	0.117173	0.611459	1	1	1
1916	ortho2416	1	0.040905*	1	1	0.228729	1	0.130773	0.022364	0.157174	0.268591	1	1
1917	ortho2417	1	1	0.051376	0.120635	0.581531	0.006916	0.001919	1	1	0.601939	1	0.119887
1918	ortho2418	1	0.956853	0.015045	1	0.030686	0.489016	0.266971	0.457577	0.249693	0.472673	1	0.284605
1919	ortho2419	1	0.120999	0.130606	0.018975	0.18761	0.87331	0.000374	0.00386	0.149123	0.850099	0.998872	0.009135
1920	ortho2420	1	1	0.012308	0.243932	0.180783	0.532032	0.010396	0.000429	1	1	1	0.013053
1921	ortho2421	1	0.002200**	0.354594	1	0.005389	0.280611	0.00468	0.024573	0.027745	0.374294	0.61706	0.000141
1922	ortho2422	0.98068	0.853249	1	1	0.009991	1	0.101096	1	0.542783	1	0.996615	0.624523
1923	ortho2423	1	1	0.479554	1	0.134462	0.422175	0.107804	0.000254	0.24676	1	1	0.636877
1924	ortho2424	1	1	0.100549	1	0.615558	0.096544	0.018504	0.044366	0.436997	1	0.995213	0.177863
1925	ortho2425	1	1	1	1	0.56243	1	1	0.000646	1	0.652125	0.998872	1
1926	ortho2426	1	1	0.002163	0.275142	0.332469	0.010238	0.131581	0	1e-06	1	1	0.066723
1927	ortho2427	1	0.002514**	1	0.099217	1	0.000193	0.032743	0.089269	1	1	1	0.86062
1928	ortho2428	1	1	0.007806	0.061358	0.007214	0.147509	0.013667	1	0.807374	0.992687	1	0.178859
1929	ortho2429	0.998969	1	0.998872	0.820189	1	1	1	1	0.998872	1	1	0.998872
1930	ortho2431	1	0.452888	1	1	1	1	0.936736	1	1	0.479048	0.997743	0.17116
1931	ortho2432	1	0.010084*	0.440428	1	0.048624	0.102107	7e-05	0.19001	0.402587	1	0.67024	1
1932	ortho2433	1	0.537486	0.011714	1	0.072466	1	0.013772	0.007791	1	1	1	0.164779
1933	ortho2434	1	1	1	0.083744	1	1	0.001867	0.725472	1	1	1	0.201013
1934	ortho2435	0.332795	0.000003**	1	1	0.198006	1	0.207831	1	1	0.00052	0.991115	1
1935	ortho2436	1	0.026657*	0.740392	0.000212	1	0.064655	0.146208	0.200178	3e-06	0.109771	0.109559	0.002509
1936	ortho2437	1	0.504672	0.680788	1	0.168756	0.484385	0.001641	0.008116	0.09203	0.729845	1	0.159998
1937	ortho2438	1	0.935139	0.26058	1	0.082661	0.002478	0.021375	0.044412	0.142291	1	1	1
1938	ortho2439	1	1	0.102164	1	0.07684	0.822552	0.000185	0.000301	0.613018	0.196426	1	0.003165
1939	ortho2440	1	0.346834	1	1	0.239328	0.149344	0.011188	1	1	0.907789	1	0.032871
1940	ortho2441	1	0.000000**	0.722169	0.901494	0.005931	0.016342	0.000468	0.660499	1	1	0.568351	0.054367
1941	ortho2442	1	0.046581*	0.732745	1	1	0.571575	0.03514	0.271437	1	1	1	1
1942	ortho2443	1	0.307901	0.000815	1	0.28722	0.023655	1e-06	0.525576	0.46722	0.192909	1	0.003791
1943	ortho2444	1	1	1	1	0.303666	1	0.051384	1	0.051349	0.458726	0.995348	1
1944	ortho2446	1	0.207781	0.703023	0.075275	0.012574	0.003601	0.008589	0.381589	3.6e-05	4.4e-05	0.985419	0.029932
1945	ortho2447	1	0.000000**	0.02218	1	1	0.049578	2e-06	0.001333	0.001593	0.674277	0.634942	0.048114
1946	ortho2448	1	0.477687	0.324768	1	1	1	0.032479	1	0.720883	0.479008	0.988328	0.635994
1947	ortho2449	1	0.048897*	0.210721	0.090812	0.105756	0.000592	0.018538	6e-06	1	0.000797	0.193169	0.065756
1948	ortho2450	1	0.034188*	0.097654	1	1	1	3e-06	0.00911	0.184249	1	0.61131	1.5e-05
1949	ortho2451	1	0.505757	0.032059	0.881054	0.001512	0.002432	0.000343	1	0.191248	0.283165	0.234807	6.7e-05
1950	ortho2452	1	0.000004**	0.00057	1	0.000326	1	0.002947	0.326289	0.000852	1	1	7.4e-05
1951	ortho2453	1	0.203834	1	1	0.802263	0.121148	0.031585	0.006201	0.545582	1	1	1
1952	ortho2454	0.999889	0.081603	0.024249	0.006244	0.043818	0.225939	0.000103	0.22254	0.094582	0.429776	1	0.257027
1953	ortho2455	1	0.13617	1	1	0.001421	0.111132	0.158652	0.002311	0.387889	0.995082	0.439671	0.995213
1954	ortho2456	1	0.381611	0.002966	1	0.773442	1	0.105384	0.000654	0.173058	0.858966	0.992347	0.009342
1955	ortho2457	1	1	1	1	1	1	0.009554	0.184307	1	0.990359	0.462961	1
1956	ortho2458	1	0.860254	1	1	0.470533	0.081012	0.176483	0.001156	0.061432	0.4565	0.019019	0.034279
1957	ortho2459	1	1	0.437452	0.305943	0.289523	0.309037	0.037328	0.210685	0.676635	0.009125	0.988059	1
1958	ortho2460	1	1	0.71908	1	0.67962	1	0.144904	0.005993	1	0.173041	0.989119	1
1959	ortho2461	1	1	1	1	0.338454	0.066351	0.075479	1	1	1	1	0.027648
1960	ortho2462	1	0.119467	0.234561	1	1	1	0.207817	1	1	0.53799	1	1
1961	ortho2463	1	0.403586	0.057176	1	0.587256	0.099611	0.006066	0.001305	0.301093	1	0.99382	9e-06
1962	ortho2464	1	0.422558	0.04604	1	0.117126	0.027837	0.003252	0.011021	0.533951	1	1	0.142205
1963	ortho2465	1	1	0.109184	0.045797	0.51262	0.82936	0.326074	1	1	0.162946	0.003673	0.413515
1964	ortho2466	1	0.113186	1	1	1	1	0.68046	1	1	0.689974	0.807256	1
1965	ortho2467	1	0.284704	1	0.430101	1	0.159937	0.37531	1	1	0.671499	1	0.629619
1966	ortho2468	1	0.000427**	0.38411	0	1	0.134782	0.003087	1	1	1	1	0.06057
1967	ortho2469	1	0.282389	0.553462	1	0.41922	0.141163	0.004165	1	0.023165	0.754161	0.792751	0.018785
1968	ortho2470	1	0.375702	0.001883	1	0.090137	0.925126	0.014989	0.056363	0.389931	1	1	0.114475
1969	ortho2471	1	0.000501**	0.26078	0.964868	0.062271	1	0.047287	0.07991	0.321891	1	0.989475	0.01612
1970	ortho2472	1	1	1	1	1	1	1	1	1	0.485209	0.994954	1
1971	ortho2473	1	0.000130**	0.006327	0.229871	0.520941	0.736826	0.013929	0.009778	1	1	1	0.002021
1972	ortho2474	1	1	0.000653	0.20213	0.299717	0.002864	0.018933	1	0.543531	1	1	0.010653
1973	ortho2475	1	0.159019	1	0.790839	0.725365	1	1	1	1	1	1	0.139076
1974	ortho2476	1	0.014391*	0.996432	0.998046	0.004177	0.991863	0.540294	1	0.66026	2e-06	1	0.095785
1975	ortho2477	1	0.000061**	0.161348	0.00011	0.098544	0.139232	0.012339	0.416307	1	0.822629	0.955613	9.4e-05
1976	ortho2478	0.999999	0.004491**	0.277418	1	0.053298	0.085224	0.000888	0.74375	0.062504	0.46385	1	0.747067
1977	ortho2479	1	0.350473	1	1	0.046604	0.00595	0.536112	1	0.252064	0.788023	0.995213	0.010382
1978	ortho2480	1	0.000045**	0.772419	0.427493	0.007897	0.000304	8.6e-05	0.027849	0.172864	0.74471	1	1
1979	ortho2481	1	0.003665**	0.319253	0.028039	0.00263	0.022034	0.01988	0.15744	0.86235	0.730595	0.327951	1
1980	ortho2482	1	0.798997	1	1	0.032132	0.115367	0.156579	0.123784	1	1	1	1
1981	ortho2483	1	0.021899*	0.218122	1	0.334228	0.415143	0.73849	1	1	0.770145	1	1
1982	ortho2484	1	1	0.318612	0.768171	1	0.439455	0.002784	1	0.399769	0.340157	0.453017	0.001639
1983	ortho2485	1	0.267618	0.356354	0.180872	1	0.002844	0.009883	0.008783	1	0.962556	1	0.057988
1984	ortho2486	1	0.932671	0.005417	2.4e-05	0.001379	0.319525	0.000606	0.059765	0.001116	0.21587	0.417361	0.417985
1985	ortho2487	1	0.011954*	1	0.998872	1	0.400009	0.020139	1	1	0.652265	1	1
1986	ortho2488	1	0.082861	1	1	0.190332	0.233397	0.072751	1	0.615609	0.309065	6.3e-05	0.08878
1987	ortho2489	1	0.149693	1	0.057904	1	1	1	0.878102	0.822019	0.236199	0.0007	1
1988	ortho2490	0.999992	1	1	1	1	0.011297	1	1	1	1	1	1
1989	ortho2491	1	0.000157**	1	0.38376	0.007774	0.011062	0.42199	0.006478	1	0.34304	0.99126	0.069549
1990	ortho2492	1	0.237282	1	1	0.346784	1	0.753695	0.053363	1	0.990426	0.364576	0.022787
1991	ortho2493	1	0.179571	0.019138	0.998872	0.998404	0.388428	0.000662	0.057251	0.045179	1	1	0.020009
1992	ortho2494	1	1	1	1	1	1	0.095361	0.084086	1	0.992864	0.453449	0.622072
1993	ortho2495	1	0.004711**	0.079529	0.062368	0.064812	0.735341	0.109191	1	0.502383	0.995082	1	0.006062
1994	ortho2496	1	0.000574**	0.006513	1	0.00934	0.181604	0.041327	0.000219	1	0.998404	0.667497	1.2e-05
1995	ortho2497	1	0.516978	0.006591	1	0.126241	0.020268	0.013679	0.071756	1	0.998872	0.998872	0.261393
1996	ortho2498	1	0.000339**	0.030364	0.298104	1	0.68628	0.000946	0.06795	1	0.458261	0.607527	4.2e-05
1997	ortho2499	1	0.000000**	1	1	0.105554	0.125995	0.000274	0.003514	0.998872	1	0.947717	5e-06
1998	ortho2500	1	0.932568	1	0.097787	0.018953	0.088235	0.998872	1	0.001076	0.248042	0.990163	0.000369
[truncated: 2,197 more rows]

## Sheet: T3-SiteSpecific
OrthoMCL	Functional characterization
orthogroup	PFAM_domain	GO_terms	IPR_description	Potential Function
ortho0490				uncharacterized
ortho0617	TAF6 C-terminal HEAT repeat domain, TATA box binding protein associated factor (TAF)	GO:0005634|GO:0051090|GO:0046982|GO:0005634|GO:0006352	TAF6, C-terminal HEAT repeat domain, Histone-fold, TATA box binding protein associated factor (TAF)	regulation of sequence-specific DNA binding transcription factor activity
ortho0644	Ribosomal protein L7Ae/L30e/S12e/Gadd45 family		Ribosomal protein L7Ae/L30e/S12e/Gadd45, 50S ribosomal protein L30e-like	structural constituent of ribosome
ortho1206	Ribosomal L37ae protein family	GO:0006412|GO:0003735|GO:0005622|GO:0005840|GO:0006412	Zinc-binding ribosomal protein, Ribosomal protein L37ae, Ribosomal protein L37ae/L37e	structural constituent of ribosome
ortho1351	Diacylglycerol acyltransferase	GO:0016747	Diacylglycerol acyltransferase	transmembrane enzyme that acts in the final step of Triacylglycerides synthesis
ortho1813	Iron permease FTR1 family	GO:0005381|GO:0006827|GO:0016020|GO:0033573	Iron permease FTR1/Fip1/EfeU	iron ion transmembrane transporter activity
ortho1979	Cyclophilin type peptidyl-prolyl cis-trans isomerase/CLD	GO:0000413|GO:0003755|GO:0006457|GO:0003755|GO:0006457	Cyclophilin-type peptidyl-prolyl cis-trans isomerase domain, Cyclophilin-type peptidyl-prolyl cis-trans isomerase, Cyclophilin-like domain, Cyclophilin-type peptidyl-prolyl cis-trans isomerase, conserved site	accelerating protein folding by catalysing the cis-trans isomerisation // PPIase E family members also possess RNA-binding activity and may be involved in pre-mRNA splicing
ortho2051	Domain of unknown function (DUF543)		Protein of unknown function DUF543	unknown motif
ortho2262	Ribosomal L38e protein family	GO:0003735|GO:0005622|GO:0005840|GO:0006412	Ribosomal protein L38e	structural constituent of ribosome
ortho2306	Homeobox KN domain, Ustilago B locus mating-type protein	GO:0003677|GO:0006355|GO:0003677|GO:0003677|GO:0005634	Homeobox KN domain, Homeobox domain, Homeodomain-like, Ustilago B locus mating-type	bE mating protein
ortho2707	Malic enzyme, N-terminal domain, Malic enzyme, NAD binding domain	GO:0004471|GO:0051287|GO:0055114|GO:0004471|GO:0055114|GO:0004470|GO:0004471|GO:0006108|GO:0055114	Malic enzyme, NAD-binding, Malic enzyme, N-terminal domain, NAD(P)-binding domain, Malic oxidoreductase	reversible oxidative decarboxylation of malate to pyruvate, links the glycolytic and citric acid cycles, enerates NADPH for fatty acid biosynthesis
ortho2792	Zinc-binding dehydrogenase, AMP-binding enzyme, Acetyl-coenzyme A synthetase N-terminus, AMP-binding enzyme C-terminal domain	GO:0016491|GO:0055114|GO:0003824|GO:0008152	Polyketide synthase, enoylreductase domain, GroES-like, NAD(P)-binding domain, Alcohol dehydrogenase, C-terminal, AMP-dependent synthetase/ligase, Acetyl-coenzyme A synthetase, N-terminal domain, AMP-binding enzyme C-terminal domain	biosynthesise a variety of secondary metabolites
ortho2866	Ribosomal protein L35Ae	GO:0003735|GO:0005622|GO:0005840|GO:0006412	Ribosomal protein L35A, Translation protein, beta-barrel domain	structural constituent of ribosome
ortho2871	60s Acidic ribosomal protein	GO:0003735|GO:0005622|GO:0005840|GO:0006414	Ribosomal protein L12 family	structural constituent of ribosome
ortho3031	Ribosomal protein S27	GO:0003735|GO:0005622|GO:0005840|GO:0006412|GO:0006412	Ribosomal protein S27e, Zinc-binding ribosomal protein, Ribosomal protein S27e, zinc-binding domain	structural constituent of ribosome
ortho3096	Elongation factor Tu GTP binding domain, Elongation factor Tu C-terminal domain, Elongation factor Tu domain 2	GO:0003924|GO:0005525|GO:0003746|GO:0005525|GO:0005737|GO:0006414|GO:0005525	Transcription factor, GTP-binding domain, Translation elongation factor EF1A, eukaryotic/archaeal, Translation elongation factor EF1A/initiation factor IF2gamma, C-terminal, Translation elongation factor EFTu/EF1A, C-terminal, P-loop containing nucleoside triphosphate hydrolase, Tr-type G domain, conserved site, Translation protein, beta-barrel domain, Translation elongation factor EFTu-like, dom…	elongation factors, GTP biding
ortho3154	N1221-like protein, Domain of unknown function (DUF3402)		N1221-like, Protein of unknown function DUF3402	acidic polypeptide with several possible transmembrane regions
ortho3166	Helicase conserved C-terminal domain, DEAD/DEAH box helicase	GO:0003676|GO:0005524	Helicase, C-terminal, Helicase superfamily 1/2, ATP-binding domain, P-loop containing nucleoside triphosphate hydrolase, DEAD/DEAH box helicase domain, RNA helicase, DEAD-box type, Q motif	Helicases are involved in unwinding nucleic acids, RNA metabolism
ortho3415	MmgE/PrpD family	GO:0016829|GO:0019629|GO:0047547|GO:0051537	MmgE/PrpD, 2-methylcitrate dehydratase PrpD	propionate catabolism / itaconic acid production - antimicrobial activity
ortho3587	Threonyl and Alanyl tRNA synthetase second additional domain, tRNA synthetase class II core domain (G, H, P, S and T), Anticodon binding domain, TGS domain	GO:0004829|GO:0005524|GO:0005737|GO:0006435|GO:0005524|GO:0016876|GO:0043039|GO:0000166|GO:0004812|GO:0005524|GO:0006418|GO:0000166	Threonine-tRNA ligase, class IIa, Threonyl/alanyl tRNA synthetase, SAD, Aminoacyl-tRNA synthetase, class II (G/ P/ S/T), Threonyl/alanyl tRNA synthetase, class II-like, putative editing domain, Aminoacyl-tRNA synthetase, class II, TGS-like, Anticodon-binding, Beta-grasp domain, TGS	represses the translation of its own mRNA
ortho3614	KH domain	GO:0003723|GO:0003676	K Homology domain, type 1, K Homology domain	RNA biding domain
ortho3630	Ribosomal protein L3	GO:0003735|GO:0005622|GO:0005840|GO:0006412	Ribosomal protein L3, Translation protein, beta-barrel domain, Ribosomal protein L3, conserved site	structural constituent of ribosome
ortho3876	Ketopantoate hydroxymethyltransferase	GO:0003864|GO:0015940|GO:0003824	Ketopantoate hydroxymethyltransferase, Pyruvate/Phosphoenolpyruvate kinase-like domain	biosynthesis of coenzyme A, penicillin production
ortho4192	rRNA-processing arch domain, DSHCT (NUC185) domain, Helicase conserved C-terminal domain, DEAD/DEAH box helicase	GO:0003723|GO:0003724|GO:0006401|GO:0003676|GO:0005524	rRNA-processing arch domain, P-loop containing nucleoside triphosphate hydrolase, ATP-dependent RNA helicase Ski2, C-terminal, Helicase, C-terminal, ATP-dependent RNA helicase Ski2, Helicase superfamily 1/2, ATP-binding domain, DEAD/DEAH box helicase domain	5.8S rRNA processing, exosome-activating cofactor
ortho4248				uncharacterized
ortho4268	Ribosomal L29e protein family	GO:0003735|GO:0005622|GO:0005840|GO:0006412	Ribosomal protein L29e	structural constituent of ribosome
ortho4287	HMG (high mobility group) box		High mobility group box domain	binding DNA, and may be involved in protein-protein interactions, regulatiors of gene expression
ortho4312	Ribosomal protein S12/S23	GO:0003735|GO:0006412|GO:0015935|GO:0003735|GO:0005622|GO:0005840|GO:0006412	Ribosomal protein S23, eukaryotic/archaeal, Ribosomal protein S12/S23, Nucleic acid-binding, OB-fold	structural constituent of ribosome
ortho4359				uncharacterized
ortho4529	Conserved region of unknown function on GLTSCR protein		GLTSCR protein, conserved region	found in glioma tumour suppressor candidate region gene 1
ortho4704	Ubiquitin-conjugating enzyme		Ubiquitin-conjugating enzyme E2, Ubiquitin-conjugating enzyme/RWD-like	cofactors in ubiquitylation reactions or ubiquitin sensors, found at eukaryotic tumour susceptibility gene 101

## Sheet: T4-GOandKEGG
Figure: GO and KEGG terms for sets of genes under episodic selection. The size of each colored bar represents the number of sequences attributed to each category ans is not accumulative with the overall size of the bar.

## Sheet: T5-Srei
OrthoMCL	Species gene	Functional characterization
orthogroup	Srei_genes	PFAM	GOterms	IPR_description	Category	Enzyme Family	EFFECTOR
ortho0559	sr14674	R3H domain, RNA recognition motif. (a.k.a. RRM, RBD, or RNP domain)	GO:0003676|GO:0000166	R3H domain, Nucleotide-binding alpha-beta plait domain, RNA recognition motif domain
ortho0632	sr11750	Mitochondrial K+-H+ exchange-related		Protein of unknown function DUF2343
ortho0673	sr15003	3-beta hydroxysteroid dehydrogenase/isomerase family	GO:0003854|GO:0006694|GO:0016616|GO:0055114	3-beta hydroxysteroid dehydrogenase/isomerase, NAD(P)-binding domain
ortho1018	sr16714	Alg9-like mannosyltransferase family	GO:0016757	GPI mannosyltransferase	CAZyme	GT22
ortho1077	sr14579	OHCU decarboxylase		Oxo-4-hydroxy-4-carboxy-5-ureidoimidazoline decarboxylase
ortho1080	sr14582	DASH complex subunit Dad3	GO:0008608|GO:0042729|GO:0072686	DASH complex subunit Dad3
ortho1204	sr10963	Uncharacterised conserved protein	GO:0004518|GO:0034477	U6 snRNA phosphodiesterase Usb1
ortho1211	sr10983	Nuclear pore complex scaffold, nucleoporins 186/192/205	GO:0005643	Nucleoporin Nup186/Nup192/Nup205
ortho1284	sr14378	Uncharacterized protein conserved in bacteria (DUF2236)		Domain of unknown function DUF2236
ortho1346	sr14369	mRNA biogenesis factor, WW domain binding protein 11	GO:0006396	WW domain binding protein 11
ortho1381	sr13086	Sybindin-like family	GO:0006810|GO:0030008|GO:0006810	Trafficking protein particle complex subunit, Longin-like domain
ortho1398	sr13609			Alpha/Beta hydrolase fold
ortho1482	sr11626	Protein kinase domain	GO:0004672|GO:0005524|GO:0006468|GO:0004672|GO:0006468|GO:0005524	Protein kinase domain, Protein kinase-like domain, Serine/threonine-protein kinase, active site, Protein kinase, ATP binding site
ortho1615	sr13257	Phosphoenolpyruvate hydrolase-like	GO:0003824	Pyruvate/Phosphoenolpyruvate kinase-like domain, TIM-barrel domain, IGPS-like, Aldolase-type TIM barrel
ortho1632	sr14489	Chitin synthase III catalytic subunit		Chitin synthase III catalytic subunit
ortho1638	sr11186	Peptidase family S49	GO:0006508|GO:0008233	ClpP/crotonase-like domain, Peptidase S49	Protease	S49A
ortho1647	sr13705		GO:0005515	WD40-repeat-containing domain, WD40/YVTN repeat-like-containing domain
ortho1722	sr15907	WD domain, G-beta repeat	GO:0005515	WD40 repeat, WD40 repeat, conserved site, WD40-repeat-containing domain, WD40/YVTN repeat-like-containing domain
ortho1874	sr11424			Alpha/Beta hydrolase fold
ortho2006	sr13939	Acetyltransferase (GNAT) family	GO:0008080	GNAT domain, Acyl-CoA N-acyltransferase
ortho2012	sr13946	UBX domain, SEP domain, UBA-like domain	GO:0005515	UBX domain, SEP domain, Ubiquitin-related domain, UBA-like
ortho2025	sr13962
ortho2062	sr16059	RhoGAP domain	GO:0007165	Rho GTPase-activating protein domain, Rho GTPase activation protein
ortho2239	sr14048
ortho2251	sr14065	C-terminal region of MMR_HSR1 domain, TGS domain, 50S ribosome-binding GTPase	GO:0005525	Beta-grasp domain, GTP binding protein, second domain, P-loop containing nucleoside triphosphate hydrolase, TGS, GTP1/OBG, conserved site, TGS-like, GTP binding domain, Small GTP-binding protein domain, OBG-type guanine nucleotide-binding (G) domain
ortho2317	sr16309	SH3 domain, Ras association (RalGDS/AF-6) domain, SAM domain (Sterile alpha motif)	GO:0005515|GO:0007165	SH3 domain, Sterile alpha motif/pointed domain, Sterile alpha motif domain, Ras-associating (RA) domain, Ubiquitin-related domain
ortho2319	sr16312	Alcohol dehydrogenase GroES-like domain	GO:0008270|GO:0016491|GO:0055114|GO:0055114	NAD(P)-binding domain, Alcohol dehydrogenase superfamily, zinc-type, Alcohol dehydrogenase, zinc-type, conserved site, GroES-like, Alcohol dehydrogenase, N-terminal
ortho2327	sr11832	GDP/GTP exchange factor Sec2p		GDP/GTP exchange factor Sec2, N-terminal
ortho2388	sr11298	Acyl-CoA dehydrogenase, N-terminal domain, Acyl-CoA dehydrogenase, middle domain, Acyl-CoA dehydrogenase, C-terminal domain	GO:0008152|GO:0016627|GO:0050660|GO:0055114|GO:0003995|GO:0055114|GO:0008152|GO:0016627|GO:0055114|GO:0016627|GO:0055114	Acyl-CoA dehydrogenase/oxidase, N-terminal, Acyl-CoA dehydrogenase, conserved site, Acyl-CoA oxidase/dehydrogenase, central domain, Acyl-CoA dehydrogenase/oxidase, N-terminal and middle domain, Acyl-CoA dehydrogenase/oxidase C-terminal
ortho2509	sr10852	Rft protein	GO:0005319|GO:0006869|GO:0016021	RFT1
ortho2547	sr15060	Mis12 protein	GO:0000775|GO:0005634|GO:0007049|GO:0007067	Centromere protein Mis12
ortho2555	sr15091	Thioesterase superfamily		Thioesterase domain, Phenylacetic acid degradation-related domain, HotDog domain
ortho2650	sr16269	RNA recognition motif. (a.k.a. RRM, RBD, or RNP domain)	GO:0000166|GO:0003676|GO:0000398|GO:0017069	Nucleotide-binding alpha-beta plait domain, RNA recognition motif domain, U1 small nuclear ribonucleoprotein A/U2 small nuclear ribonucleoprotein B''
ortho2675	sr10538	Domain of unknown function (DUF5102)		Protein of unknown function DUF5102
ortho2716	sr10640	Zinc-binding dehydrogenase, N-terminal domain of oxidoreductase	GO:0008270|GO:0016491|GO:0055114|GO:0016491|GO:0055114	GroES-like, Alcohol dehydrogenase superfamily, zinc-type, NAD(P)-binding domain, Polyketide synthase, enoylreductase domain, Alcohol dehydrogenase, C-terminal
ortho2902	sr12006	SLBB domain, NADH-ubiquinone oxidoreductase-F iron-sulfur binding region, Respiratory-chain NADH dehydrogenase 51 Kd subunit	GO:0008137|GO:0010181|GO:0051539|GO:0055114|GO:0051539|GO:0010181|GO:0016651|GO:0051287|GO:0051539|GO:0055114	NADH:ubiquinone oxidoreductase, 51kDa subunit, conserved site, Soluble ligand binding domain, NADH-ubiquinone oxidoreductase 51 kDa subunit, iron-sulphur binding domain, NADH-ubiquinone oxidoreductase 51 kDa subunit, FMN-binding domain, NADH ubiquinone oxidoreductase, F subunit
ortho2927	sr16465	Mitochondrial carrier protein		Mitochondrial substrate/solute carrier, Mitochondrial carrier domain
ortho3104	sr12235
ortho3130	sr11897	Endonuclease/Exonuclease/phosphatase family, GRF zinc finger	GO:0004518|GO:0006281|GO:0008270	AP endonuclease 1, Endonuclease/exonuclease/phosphatase, Zinc finger, GRF-type
ortho3185	sr10404	MFS/sugar transport protein		Major facilitator superfamily domain
ortho3270	sr16001	HpcH/HpaI aldolase/citrate lyase family	GO:0003824	Pyruvate/Phosphoenolpyruvate kinase-like domain, HpcH/HpaI aldolase/citrate lyase domain, Citrate lyase beta subunit-like
ortho3302	sr16221			RlpA-like protein, double-psi beta-barrel domain, Expansin/pollen allergen, DPBB domain
ortho3308	sr12816	Cytochrome b5-like Heme/Steroid binding domain	GO:0020037	Cytochrome b5-like heme/steroid binding domain, Cytochrome b5, heme-binding site
ortho3381	sr10599.2	short chain dehydrogenase		NAD(P)-binding domain, Short-chain dehydrogenase/reductase SDR
ortho3385	sr10605						effector: Ssci
ortho3454	sr15960	Universal stress protein family	GO:0006950	UspA, Rossmann-like alpha/beta/alpha sandwich fold
ortho3460	sr15974
ortho3488	sr11792	Ribosomal protein L36e	GO:0003735|GO:0005622|GO:0005840|GO:0006412	Ribosomal protein L36e
ortho3606	sr14307	5-formyltetrahydrofolate cyclo-ligase family		5-formyltetrahydrofolate cyclo-ligase-like domain, 5-formyltetrahydrofolate cyclo-ligase
ortho3937	sr15902
ortho3940	sr15911	SPFH domain / Band 7 family	GO:0016020	Band 7 domain, Prohibitin
ortho4174	sr12515	Di-sulfide bridge nucleocytoplasmic transport domain	GO:0006406|GO:0006611|GO:0006998|GO:0031965	Brl1/Brr6 domain
ortho4181	sr12535	Protein of unknown function (DUF2454)		Tti2 family
ortho4288	sr13568	Mitochondrial carrier protein		Mitochondrial substrate/solute carrier, Mitochondrial carrier domain
ortho4340	sr14261
ortho4421	sr13271	Regulator of G protein signaling domain, Domain found in Dishevelled, Egl-10, and Pleckstrin (DEP)	GO:0035556	RGS domain, Winged helix-turn-helix DNA-binding domain, DEP domain, RGS, subdomain 1
ortho4432	sr13312	LysM domain		LysM domain	CAZyme	CBM50
ortho4444	sr13354			Thioredoxin-like fold
ortho4494	sr13355	Peptidase inhibitor I9		Proteinase propeptide inhibitor, Peptidase S8 propeptide/proteinase inhibitor I9	Protease	I09
ortho4634	sr12988	Amidohydrolase	GO:0016787	Metal-dependent hydrolase, Amidohydrolase-related

## Sheet: T6- Ssci
OrthoMCL	Species gene	Functional characterization
orthogroup	Ssci_genes	PFAM	GOterms	IPR_description	Category	Enzyme Family	EFFECTOR
ortho0582	g5167_chr15_Ss		GO:0004725|GO:0016311|GO:0016791	Tensin phosphatase, lipid phosphatase domain, Protein-tyrosine phosphatase-like, Protein-tyrosine phosphatase, active site
ortho0601	g5176_chr15_Ss	Ras family	GO:0005525|GO:0007264|GO:0005525	Small GTPase superfamily, P-loop containing nucleoside triphosphate hydrolase, Small GTP-binding protein domain
ortho0621	g5878_chr18_Ss	Aldo/keto reductase family	GO:0016491|GO:0055114	NADP-dependent oxidoreductase domain, Aldo/keto reductase, conserved site, Aldo/keto reductase/potassium channel subunit beta, Aldo/keto reductase
ortho0623	g5839_chr18_Ss	Eukaryotic aspartyl protease	GO:0004190|GO:0006508	Aspartic peptidase domain, Peptidase family A1 domain, Aspartic peptidase A1 family, Aspartic peptidase, active site	Protease	A01A
ortho0679	g3514_chr08_Ss		GO:0016765	Decaprenyl diphosphate synthase-like
ortho0707	g2093_chr04_Ss	GDA1/CD39 (nucleoside phosphatase) family	GO:0016787	Nucleoside phosphatase GDA1/CD39
ortho0736	g3135_chr07_Ss	Ribosomal protein L36	GO:0003735|GO:0005622|GO:0005840|GO:0006412	Ribosomal protein L36
ortho0750	g680_chr01_Ss	Ribosomal proteins 50S-L18Ae/60S-L20/60S-L18A	GO:0003735|GO:0005840|GO:0006412	60S ribosomal protein L18a/ L20, eukaryotes, 50S ribosomal protein L18Ae/60S ribosomal protein L20 and L18a, Ribosomal protein 50S-L18Ae/60S-L20/60S-L18A
ortho0773	g2108_chr04_Ss	S1/P1 Nuclease	GO:0016788|GO:0003676|GO:0004519|GO:0006308	Phospholipase C/P1 nuclease domain, S1/P1 nuclease
ortho0817	g4643_chr13_Ss	Bromodomain, Bromodomain extra-terminal - transcription regulation	GO:0005515	Bromodomain, NET domain
ortho0861	g539_chr01_Ss	START domain	GO:0008289	START domain, START-like domain
ortho1201	g2633_chr06_Ss	TLC domain	GO:0016021	TRAM/LAG1/CLN8 homology domain
ortho1265	g2256_chr04_Ss	FHA domain	GO:0005515	Forkhead-associated (FHA) domain, SMAD/FHA domain
ortho1320	g2853_chr06_Ss	SIS domain	GO:0005975|GO:0030246	Sugar isomerase (SIS)
ortho1326	g2870_chr06_Ss	RING-type zinc-finger, CTLH/CRA C-terminal to LisH motif domain	GO:0005515	RING-type zinc-finger, LisH dimerisation motif, CTLH, C-terminal LisH motif, CTLH/CRA C-terminal to LisH motif domain, Zinc finger, RING/FYVE/PHD-type, LIS1 homology motif, Rmd5, CRA domain
ortho1364	g700_chr01_Ss	WD domain, G-beta repeat	GO:0005515	WD40 repeat, Quinoprotein alcohol dehydrogenase-like superfamily, WD40-repeat-containing domain, WD40/YVTN repeat-like-containing domain
ortho1450	g1493_chr03_Ss	Vacuolar sorting protein 39 domain 2, Vacuolar sorting protein 39 domain 1	GO:0005515	Vacuolar sorting protein 39/Transforming growth factor beta receptor-associated domain 2, Citron homology (CNH) domain, WD40-repeat-containing domain, Vacuolar sorting protein 39/Transforming growth factor beta receptor-associated domain 1
ortho1542	g2293_chr05_Ss		GO:0005643|GO:0006913	Nucleoporin p58/p45
ortho1570	g4720_chr13_Ss	NAD(P)H-binding		NAD(P)-binding domain
ortho1665	g2805_chr06_Ss	Calcineurin-like phosphoesterase superfamily domain		Calcineurin-like phosphoesterase domain, lpxH type, Metallo-dependent phosphatase-like, Phosphodiesterase MJ0936/Vps29
ortho1682	g2826_chr06_Ss	RING/Ubox like zinc-binding domain	GO:0000166|GO:0003676|GO:0005515|GO:0008270	Nucleotide-binding alpha-beta plait domain, Zinc finger, RING/FYVE/PHD-type, RNA recognition motif domain, eukaryote, RNA recognition motif domain, Zinc finger, RING-type
ortho1743	g4949_chr14_Ss	Domain of unknown function (DUF4451)		Protein of unknown function DUF4451
ortho1800	g4970_chr14_Ss	Vacuolar sorting protein 9 (VPS9) domain, CUE domain	GO:0005515	VPS9 domain, Ubiquitin system component Cue, UBA-like
ortho1824	g150_chr01_Ss	Acetyltransferase (GNAT) domain	GO:0008080	GNAT domain, Acyl-CoA N-acyltransferase
ortho1842	g204_chr01_Ss	Sensors of blue-light using FAD	GO:0009882|GO:0071949	BLUF domain, Acylphosphatase-like domain
ortho1855	g245_chr01_Ss
ortho1876	g109_chr01_Ss	short chain dehydrogenase	GO:0016491	NAD(P)-binding domain, Short-chain dehydrogenase/reductase, conserved site, Short-chain dehydrogenase/reductase SDR
ortho1917	g214_chr01_Ss	JAB1/Mov34/MPN/PAD-1 ubiquitin protease	GO:0005515|GO:0003743|GO:0005737|GO:0005852	JAB1/MPN/MOV34 metalloenzyme domain, Eukaryotic translation initiation factor 3 subunit H	Protease	M67X
ortho1939	g35_chr01_Ss			Glyoxalase/Bleomycin resistance protein/Dihydroxybiphenyl dioxygenase
ortho1945	g9_chr01_Ss		GO:0008080	Acyl-CoA N-acyltransferase, GNAT domain
ortho2064	g4101_chr11_Ss	Enoyl-(Acyl carrier protein) reductase		NAD(P)-binding domain, Short-chain dehydrogenase/reductase SDR
ortho2071	g6428_chr22_Ss	Antibiotic biosynthesis monooxygenase		Antibiotic biosynthesis monooxygenase domain, Dimeric alpha-beta barrel
ortho2133	g748_chr02_Ss	Protein of unknown function (DUF2414)	GO:0000340|GO:0003729|GO:0000166	Nuclear cap-binding protein subunit 3, Nucleotide-binding alpha-beta plait domain
ortho2168	g3879_chr10_Ss
ortho2379	g1868_chr04_Ss	Spherulation-specific family 4		Spherulation-specific family 4	CAZyme	GH135
ortho2405	g1928_chr04_Ss	Ribosomal Proteins L2, RNA binding domain, Ribosomal Proteins L2, C-terminal domain	GO:0003735|GO:0005622|GO:0005840|GO:0006412|GO:0003735|GO:0005840|GO:0006412	Ribosomal protein L2, domain 3, Translation protein SH3-like domain, Ribosomal protein L2, Ribosomal protein L2, C-terminal, Nucleic acid-binding, OB-fold, Ribosomal Proteins L2, RNA binding domain, Ribosomal protein L2, conserved site, Ribosomal protein L2 domain 2
ortho2543	g594_chr01_Ss
ortho2569	g5510_chr17_Ss	Response regulator receiver domain	GO:0000160	Signal transduction response regulator, receiver domain, CheY-like superfamily
ortho2587	g5535_chr17_Ss	PX domain	GO:0035091	Phox homologous domain
ortho2903	g816_chr02_Ss
ortho2948	g1169_chr02_Ss	Zinc knuckle	GO:0003676|GO:0008270	Zinc finger, CCHC-type
ortho3026	g1449_chr03_Ss		GO:0005515	Target SNARE coiled-coil homology domain
ortho3030	g1455_chr03_Ss	Ribosomal protein L19e	GO:0003735|GO:0005622|GO:0005840|GO:0006412	Ribosomal protein L19/L19e domain, Ribosomal protein L19/L19e, domain 1, Ribosomal protein L19/L19e conserved site, Ribosomal protein L19/L19e, domain 3, Ribosomal protein L19/L19e
ortho3095	g2176_chr04_Ss	Transcription factor Tfb4	GO:0000439|GO:0006289|GO:0006355	TFIIH subunit Tfb4/p34
ortho3273	g6388_chr21_Ss	Uncharacterised protein family (UPF0113)	GO:0003723|GO:0005634|GO:0042255	PUA domain, Ribosome biogenesis factor NIP7-like, PUA-like domain, Ribosome biogenesis factor, NIP7
ortho3287	g6362_chr21_Ss	RNA recognition motif. (a.k.a. RRM, RBD, or RNP domain)	GO:0000166|GO:0003676	Nucleotide-binding alpha-beta plait domain, RNA recognition motif domain
ortho3395	g1734_chr03_Ss	Histone-like transcription factor (CBF/NF-Y) and archaeal histone	GO:0046982|GO:0003700|GO:0006355|GO:0016602	Histone-fold, Transcriptional activator NFYC/HAP5 subunit, Transcription factor CBF/NF-Y/archaeal histone domain
ortho3492	g450_chr01_Ss	Aminomethyltransferase folate-binding domain, Glycine cleavage T-protein C-terminal barrel domain	GO:0005515|GO:0004047|GO:0006546	GTP-binding protein TrmE/Glycine cleavage system T protein, domain 1, Glycine cleavage T-protein-like, N-terminal, Aminomethyltransferase/Dimethylsulfonioproprionate demethylase DmdA, Glycine cleavage T-protein, C-terminal barrel domain, Glycine cleavage system T protein, Glycine cleavage T-protein/YgfZ, C-terminal domain
ortho3544	g3702_chr09_Ss	Ubiquitin family, XPC-binding domain, UBA/TS-N domain	GO:0005515|GO:0005634|GO:0006289|GO:0003684|GO:0006289|GO:0043161	Ubiquitin-associated domain, Ubiquitin-related domain, Ubiquitin domain, UV excision repair protein Rad23, UBA-like, XPC-binding domain
ortho3569	g3421_chr08_Ss	Ubiquinol-cytochrome C chaperone		Ubiquinol-cytochrome c chaperone, CBP3, Ubiquinol-cytochrome c chaperone/UPF0174
ortho3592	g3969_chr10_Ss	Galactose oxidase, central domain, Kelch motif, Galactose oxidase, central domain	GO:0005515	Kelch repeat type 2, Galactose oxidase/kelch, beta-propeller, Kelch-type beta propeller, Kelch repeat type 1
ortho3603	g3995_chr10_Ss	Triosephosphate isomerase	GO:0004807|GO:0008152|GO:0004807|GO:0006096|GO:0004807|GO:0003824	Triosephosphate isomerase, Triosephosphate isomerase, bacterial/eukaryotic, Triosephosphate isomerase, active site, Aldolase-type TIM barrel
ortho3659	g1658_chr03_Ss	haloacid dehalogenase-like hydrolase		HAD-like domain
ortho3690	g4029_chr10_Ss	Regulator of Vps4 activity in the MVB pathway	GO:0015031	Vacuolar protein sorting-associated protein Ist1
ortho3700	g4046_chr10_Ss	SAM domain (Sterile alpha motif)	GO:0005515	Sterile alpha motif/pointed domain, Sterile alpha motif domain
ortho3728	g1639_chr03_Ss	FtsJ-like methyltransferase	GO:0001510|GO:0008168|GO:0008033|GO:0008175|GO:0008168|GO:0032259	Ribosomal RNA large subunit methyltransferase E, tRNA (cytidine(32)/guanosine(34)-2-O)-methyltransferase, Trm7, Ribosomal RNA methyltransferase FtsJ domain, S-adenosyl-L-methionine-dependent methyltransferase
ortho3731	g1650_chr03_Ss	Protein of unknown function (DUF938)		S-adenosyl-L-methionine-dependent methyltransferase, Protein of unknown function DUF938
ortho3737	g1659_chr03_Ss
ortho3757	g3344_chr08_Ss	3-beta hydroxysteroid dehydrogenase/isomerase family	GO:0003854|GO:0006694|GO:0016616|GO:0055114	3-beta hydroxysteroid dehydrogenase/isomerase, NAD(P)-binding domain
ortho3781	g5222_chr15_Ss
ortho3870	g4529_chr12_Ss
ortho3886	g5928_chr19_Ss	Ribosomal protein S2	GO:0003735|GO:0006412|GO:0015935|GO:0003735|GO:0005622|GO:0005840|GO:0006412|GO:0003735|GO:0005840|GO:0006412	Ribosomal protein S2, flavodoxin-like domain, Ribosomal protein S2, bacteria/mitochondria/plastid, Ribosomal protein S2, Ribosomal protein S2, conserved site
ortho3977	g999_chr02_Ss	Noc2p family	GO:0005488	Nucleolar complex protein 2, Armadillo-type fold
ortho4149	g5786_chr18_Ss	DNA polymerase alpha/epsilon subunit B	GO:0003677|GO:0003887|GO:0006260	DNA polymerase alpha/epsilon, subunit B, DNA polymerase delta/II small subunit family
ortho4211	g6036_chr19_Ss	Ribosomal protein S8	GO:0003735|GO:0005840|GO:0006412	Ribosomal protein S8
ortho4286	g1016_chr02_Ss	Mitochondrial ATPase inhibitor, IATP	GO:0005739|GO:0032780|GO:0042030	Mitochondrial ATPase inhibitor
ortho4287	g1019_chr02_Ss	HMG (high mobility group) box		High mobility group box domain
ortho4428	g4316_chr11_Ss	Plectin/S10 domain		Plectin/S10, N-terminal, Winged helix-turn-helix DNA-binding domain
ortho4556	g2378_chr05_Ss	NUDIX domain	GO:0016787	NUDIX hydrolase domain, NUDIX hydrolase domain-like
ortho4562	g2370_chr05_Ss	ABC transporter, ABC transporter	GO:0005524|GO:0016887	ABC transporter-like, P-loop containing nucleoside triphosphate hydrolase, ABC-transporter extension domain, AAA+ ATPase domain, ABC transporter, conserved site
ortho4585	g2016_chr04_Ss
ortho4681	g5305_chr16_Ss						effector: Ssci
ortho4692	g5290_chr16_Ss	NUBPL iron-transfer P-loop NTPase	GO:0016226|GO:0051536|GO:0051539	Cytosolic Fe-S cluster assembly factor NUBP1/Nbp35, Mrp/NBP35 ATP-binding protein, P-loop containing nucleoside triphosphate hydrolase
ortho4703	g5273_chr16_Ss	Type III restriction enzyme, res subunit, ERCC3/RAD25/XPB C-terminal helicase, Helicase conserved C-terminal domain	GO:0003677|GO:0005524|GO:0016787|GO:0004003|GO:0006289|GO:0006367	Helicase superfamily 1/2, ATP-binding domain, Helicase/UvrB, N-terminal, Helicase, C-terminal, P-loop containing nucleoside triphosphate hydrolase, Helicase XPB/Ssl2, ERCC3/RAD25/XPB helicase, C-terminal domain, Helicase XPB/Ssl2, N-terminal domain
ortho4704	g5271_chr16_Ss	Ubiquitin-conjugating enzyme		Ubiquitin-conjugating enzyme E2, Ubiquitin-conjugating enzyme/RWD-like
ortho4743	g5240_chr15_Ss	RNA polymerase Rpb5, N-terminal domain, RNA polymerase Rpb5, C-terminal domain	GO:0003677|GO:0003899|GO:0005634|GO:0006351|GO:0003677|GO:0003899|GO:0006351	RNA polymerase, Rpb5, N-terminal, RNA polymerase, subunit H/Rpb5 C-terminal, Archaeal RpoH /eukaryotic RPB5 RNA polymerase subunit, DNA-directed RNA polymerase RPB5 subunit, eukaryote/virus

## Sheet: T7-CBS119.19
OrthoMCL	Species gene	Functional characterization
orthogroup	CBS119.19_genes	PFAM	GOterms	IPR_description	Category	Enzyme Family	EFFECTOR
ortho0470	g368
ortho0528	g1742
ortho0639	g298	Class II Aldolase and Adducin N-terminal domain		Class II aldolase/adducin N-terminal
ortho0640	g297		GO:0005515|GO:0008270	Zinc finger, RING/FYVE/PHD-type, Zinc finger, PHD-type, Zinc finger, FYVE/PHD-type, Zinc finger, PHD-type, conserved site
ortho0660	g112	DASH complex subunit Duo1	GO:0007067|GO:0042729|GO:0072686	DASH complex subunit Duo1
ortho0753	g2901	LSM domain	GO:0000398|GO:0005732	LSM domain, LSM domain, eukaryotic/archaea-type, Sm-like protein Lsm6/SmF
ortho0761	g2907	GTPase-activator protein for Ras-like GTPase, RasGAP C-terminus	GO:0043087|GO:0007165|GO:0005515	Ras GTPase-activating protein, Ras GTPase-activating protein, conserved site, Rho GTPase activation protein, RasGAP protein, C-terminal
ortho0774	g2940	Mitochondrial ATP synthase g subunit	GO:0000276|GO:0015078|GO:0015986	ATPase, F0 complex, subunit G, mitochondrial
ortho0791	g3719	Peptidase family M48, CAAX prenyl protease N-terminal, five membrane helices	GO:0004222|GO:0006508|GO:0008233|GO:0071586	Peptidase M48, CAAX prenyl protease 1, N-terminal, CAAX prenyl protease 1	Protease	M48A/M56
ortho0806	g4947	Acetyltransferase (GNAT) domain	GO:0008080	Acyl-CoA N-acyltransferase, GNAT domain
ortho0974	g5052	Glycosyltransferase family 28 N-terminal domain, GRAM domain, PH domain	GO:0005975|GO:0016758|GO:0030259|GO:0008152|GO:0016758	GRAM domain, Glycosyltransferase family 28, N-terminal domain, Pleckstrin homology domain, PH domain-like, UDP-glucuronosyl/UDP-glucosyltransferase	CAZyme	GT1
ortho0998	g4494	Phospholipid methyltransferase	GO:0006644|GO:0008170	Phosphatidyl-N-methylethanolamine/N-methyltransferase, Phospholipid methyltransferase
ortho1027	g239	Phosphoinositide 3-kinase C2, Phosphoinositide 3-kinase family, accessory domain (PIK domain), Phosphatidylinositol 3- and 4-kinase	GO:0046854|GO:0048015|GO:0016301|GO:0005515|GO:0005488|GO:0016303|GO:0046854|GO:0048015	Phosphatidylinositol 3-kinase, C2 domain, Protein kinase-like domain, Phosphatidylinositol Kinase, Phosphatidylinositol 3-/4-kinase, catalytic domain, C2 domain, Phosphoinositide 3-kinase, accessory (PIK) domain, Phosphatidylinositol 3/4-kinase, conserved site, Armadillo-type fold, Phosphatidylinositol 3-kinase, Vps34 type
ortho1081	g6106
ortho1188	g5152	RNA polymerase Rpb8	GO:0006351	Nucleic acid-binding, OB-fold, RNA polymerase, Rpb8
ortho1300	g6095	RNA recognition motif. (a.k.a. RRM, RBD, or RNP domain)	GO:0003676|GO:0000166	RNA recognition motif domain, Nucleotide-binding alpha-beta plait domain
ortho1340	g4847
ortho1350	g5388	FAD dependent oxidoreductase	GO:0016491|GO:0055114	FAD dependent oxidoreductase, FAD/NAD(P)-binding domain
ortho1385	g5089	Transcription factor IIA, alpha/beta subunit	GO:0005672|GO:0006367|GO:0006367	Transcription factor IIA, helical, Transcription factor IIA, alpha/beta subunit, Transcription factor IIA, alpha subunit, N-terminal, Transcription factor IIA, beta-barrel
ortho1475	g1	RNA recognition motif. (a.k.a. RRM, RBD, or RNP domain)	GO:0000166|GO:0003676	Nucleotide-binding alpha-beta plait domain, RNA recognition motif domain
ortho1494	g386	Biotin and Thiamin Synthesis associated domain, Radical SAM superfamily	GO:0003824|GO:0051536|GO:0003824|GO:0004076|GO:0009102	Biotin and thiamin synthesis-associated domain, Radical SAM, Aldolase-type TIM barrel, Biotin synthase/Biotin biosynthesis bifunctional protein BioAB, Elongator protein 3/MiaB/NifB
ortho1506	g5702	Replication protein A C terminal, OB-fold nucleic acid binding domain	GO:0003677|GO:0005634|GO:0006260|GO:0006281|GO:0006310|GO:0003676	Replication protein A, C-terminal, Replication factor A protein 2, Nucleic acid-binding, OB-fold, Winged helix-turn-helix DNA-binding domain, OB-fold nucleic acid binding domain, AA-tRNA synthetase-type
ortho1636	g4216	DNA / pantothenate metabolism flavoprotein		DNA/pantothenate metabolism flavoprotein, C-terminal
ortho1692	g1531	Glutamate/Leucine/Phenylalanine/Valine dehydrogenase, Bacterial NAD-glutamate dehydrogenase	GO:0006520|GO:0016491|GO:0055114|GO:0004352|GO:0019551|GO:0055114|GO:0004352|GO:0019551	NAD(P)-binding domain, Glutamate/phenylalanine/leucine/valine dehydrogenase, C-terminal, NAD-dependent glutamate dehydrogenase, eukaryotes, NAD-glutamate dehydrogenase
ortho1785	g497	Prenyltransferase and squalene oxidase repeat	GO:0003824|GO:0005965|GO:0018343|GO:0042127	Terpenoid cyclases/protein prenyltransferase alpha-alpha toroid, PFTB repeat, Protein farnesyltransferase subunit beta
ortho1823	g6199	Phospholipase/Carboxylesterase	GO:0016787	Alpha/Beta hydrolase fold, Phospholipase/carboxylesterase/thioesterase	CAZyme	CE1
ortho1835	g2615	Soluble NSF attachment protein, SNAP	GO:0006886|GO:0005515	NSF attachment protein, Tetratricopeptide-like helical domain
ortho1912	g2591	LSM domain		LSM domain, eukaryotic/archaea-type, LSM domain
ortho1916	g2584	Ribosomal protein L31e	GO:0003735|GO:0005840|GO:0006412	Ribosomal protein L31e domain, Ribosomal protein L31e
ortho1959	g4350
ortho1999	g651	Protein of unknown function (DUF1674)		Protein of unknown function DUF1674
ortho2007	g660
ortho2067	g1525	Ribosomal protein L22p/L17e	GO:0003735|GO:0006412|GO:0015934|GO:0003735|GO:0005840|GO:0006412	Ribosomal protein L22/L17, eukaryotic/archaeal, Ribosomal protein L22/L17
ortho2110	g1801	Swi5		DNA repair protein, Swi5
ortho2220	g746	Gtr1/RagA G protein conserved region	GO:0005525	Gtr1/RagA G protein, P-loop containing nucleoside triphosphate hydrolase
ortho2231	g760			S-adenosyl-L-methionine-dependent methyltransferase
ortho2261	g798	Ribosomal protein S11	GO:0003735|GO:0005840|GO:0006412	Ribosomal S11, conserved site, Ribosomal protein S11
ortho2262	g797	Ribosomal L38e protein family	GO:0003735|GO:0005622|GO:0005840|GO:0006412	Ribosomal protein L38e
ortho2278	g450	BAR domain	GO:0005515|GO:0005737	Arfaptin homology (AH) domain/BAR domain, BAR domain
ortho2296	g1577
ortho2297	g1579	ATPase family associated with various cellular activities (AAA)	GO:0005524|GO:0005737|GO:0016787|GO:0030163	P-loop containing nucleoside triphosphate hydrolase, ATPase, AAA-type, conserved site, AAA+ ATPase domain, 26S proteasome subunit P45, ATPase, AAA-type, core
ortho2369	g6524	MAPEG family		Membrane associated eicosanoid/glutathione metabolism-like domain, Membrane-associated, eicosanoid/glutathione metabolism (MAPEG) protein
ortho2394	g3954			Ribosomal protein L2 domain 2, Translation protein SH3-like domain
ortho2413	g4622
ortho2422	g4597	Cyclophilin type peptidyl-prolyl cis-trans isomerase/CLD	GO:0003755|GO:0006457|GO:0000413|GO:0003755|GO:0006457|GO:0004842|GO:0016567	Cyclophilin-like domain, Cyclophilin-type peptidyl-prolyl cis-trans isomerase, conserved site, Cyclophilin-type peptidyl-prolyl cis-trans isomerase domain, Zinc finger, RING/FYVE/PHD-type, U box domain, Cyclophilin-type peptidyl-prolyl cis-trans isomerase
ortho2482	g5985	Alcohol dehydrogenase GroES-like domain	GO:0008270|GO:0016491|GO:0055114|GO:0055114	Alcohol dehydrogenase, zinc-type, conserved site, GroES-like, Alcohol dehydrogenase, N-terminal, NAD(P)-binding domain, Alcohol dehydrogenase superfamily, zinc-type
ortho2738	g2363	AMP-binding enzyme C-terminal domain, AMP-binding enzyme	GO:0003824|GO:0008152	AMP-binding enzyme C-terminal domain, AMP-binding, conserved site, AMP-dependent synthetase/ligase
ortho2810	g310	GTP cyclohydrolase N terminal, GTP cyclohydrolase II		GTP cyclohydrolase II, GTP cyclohydrolase N-terminal
ortho2833	g1716	Anaphase-promoting complex, subunit 10 (APC10)		APC10/DOC domain, Galactose-binding domain-like
ortho2846	g1687	Tim17/Tim22/Tim23/Pmp24 family	GO:0005744|GO:0006886|GO:0015450	Mitochondrial inner membrane translocase subunit Tim17/Tim22/Tim23/peroxisomal protein PMP24, Mitochondrial inner membrane translocase complex, subunit Tim17
ortho2862	g4138	Uncharacterized conserved protein (DUF2183)		Actin patch protein 1, Domain of unknown function DUF2183
ortho2874	g6560	Ribosomal L15	GO:0003735|GO:0005840|GO:0006412|GO:0003735|GO:0005622|GO:0005840|GO:0006412|GO:0003735|GO:0005840	Ribosomal protein L15e, Ribosomal protein L23/L15e core domain, Ribosomal protein L15e core domain
ortho2883	g4168	Prefoldin subunit	GO:0006457|GO:0016272|GO:0006457|GO:0016272|GO:0051082	Prefoldin, Prefoldin, subunit 4, Prefoldin beta-like
ortho3073	g3652	3' exoribonuclease family, domain 1		Ribosomal protein S5 domain 2-type fold, PNPase/RNase PH domain, Exoribonuclease, phosphorolytic domain 2, Exoribonuclease, phosphorolytic domain 1
ortho3117	g821	Methyltransferase domain	GO:0006744|GO:0008425	S-adenosyl-L-methionine-dependent methyltransferase, Ubiquinone biosynthesis O-methyltransferase
ortho3145	g1672
ortho3223	g5672		GO:0016491|GO:0055114	FAD/NAD(P)-binding domain
ortho3230	g5663	EF hand associated, EF hand associated, Ras family	GO:0003924|GO:0005525|GO:0007264|GO:0005509|GO:0005525|GO:0005525|GO:0007264	P-loop containing nucleoside triphosphate hydrolase, EF-hand domain pair, EF-Hand 1, calcium-binding site, MIRO domain, EF-hand domain, EF hand associated, type-1, Small GTP-binding protein domain, EF hand associated, type-2, Small GTPase superfamily
ortho3361	g2252			Histidine phosphatase superfamily
ortho3365	g2284	Zinc-binding dehydrogenase, Alcohol dehydrogenase GroES-like domain	GO:0055114|GO:0008270|GO:0016491|GO:0055114|GO:0016491	Alcohol dehydrogenase, C-terminal, NAD(P)-binding domain, Alcohol dehydrogenase, zinc-type, conserved site, GroES-like, Polyketide synthase, enoylreductase domain, Alcohol dehydrogenase, N-terminal, Alcohol dehydrogenase superfamily, zinc-type
ortho3379	g2304		GO:0046856	Inositol polyphosphate-related phosphatase, Endonuclease/exonuclease/phosphatase
ortho3384	g2312	Major Facilitator Superfamily	GO:0016021|GO:0055085	Major facilitator superfamily, Major facilitator superfamily domain
ortho3403	g4819
ortho3446	g1366	Fungal Zn(2)-Cys(6) binuclear cluster domain	GO:0000981|GO:0005634|GO:0006355|GO:0008270	Zn(2)-C6 fungal-type DNA-binding domain
ortho3510	g1348	Protein kinase domain	GO:0004672|GO:0005524|GO:0006468|GO:0005524|GO:0004672|GO:0006468	Protein kinase domain, Protein kinase, ATP binding site, Serine/threonine-protein kinase, active site, Protein kinase-like domain
ortho3551	g99	Sir2 family	GO:0070403	Sirtuin family, Sirtuin family, catalytic core small domain, DHS-like NAD/FAD-binding domain, Sirtuin family, catalytic core domain
ortho3678	g3276	Pyridoxamine 5'-phosphate oxidase	GO:0010181|GO:0016491|GO:0055114	FMN-binding split barrel
ortho3717	g6271			CsbD-like
ortho3726	g1536	Transcription initiation factor IID, 18kD subunit	GO:0006366|GO:0046982	Transcription initiation factor IID, 18kDa subunit, Histone-fold
ortho3756	g6608
ortho3782	g2526						effector: Mpen
ortho3881	g5182	Aminotransferase class I and II	GO:0003824|GO:0009058|GO:0030170|GO:0000105|GO:0004400|GO:0008152|GO:0016740	Pyridoxal phosphate-dependent transferase, Pyridoxal phosphate-dependent transferase, major region, subdomain 1, Aminotransferase, class I/classII, Pyridoxal phosphate-dependent transferase, major region, subdomain 2, Histidinol-phosphate aminotransferase family, Aminotransferase, class-II, pyridoxal-phosphate binding site
ortho3927	g5206	Tetrapyrrole (Corrin/Porphyrin) Methylases	GO:0004164|GO:0017183|GO:0008152|GO:0008168	Diphthine synthase, Tetrapyrrole methylase, subdomain 2, Tetrapyrrole methylase, Tetrapyrrole methylase, subdomain 1
ortho4050	g2780	Fungal specific transcription factor domain, Fungal Zn(2)-Cys(6) binuclear cluster domain	GO:0000981|GO:0005634|GO:0006355|GO:0008270|GO:0003677|GO:0005634|GO:0006351|GO:0008270	Zn(2)-C6 fungal-type DNA-binding domain, Transcription factor domain, fungi
ortho4136	g873	Flavin containing amine oxidoreductase	GO:0016491|GO:0055114	Amine oxidase, FAD/NAD(P)-binding domain
ortho4146	g6309	NifU-like domain, Scaffold protein Nfu/NifU N terminal	GO:0005506|GO:0016226|GO:0051536|GO:0016226	Scaffold protein Nfu/NifU, N-terminal, NIF system FeS cluster assembly, NifU, C-terminal, NFU1 iron-sulfur cluster scaffold homologue
ortho4170	g6566
ortho4227	g6575	Nucleoporin protein Ndc1-Nup		Nucleoporin protein Ndc1-Nup
ortho4344	g5915	Semialdehyde dehydrogenase, NAD binding domain, Semialdehyde dehydrogenase, dimerisation domain	GO:0004073|GO:0009086|GO:0009088|GO:0009089|GO:0009097|GO:0050661|GO:0055114|GO:0016620|GO:0051287|GO:0055114|GO:0004073|GO:0006531|GO:0009086|GO:0009088|GO:0009089|GO:0009097|GO:0050661|GO:0055114|GO:0003942|GO:0005737|GO:0008652|GO:0016620|GO:0046983|GO:0055114	Aspartate-semialdehyde dehydrogenase, Semialdehyde dehydrogenase, NAD-binding, Aspartate-semialdehyde dehydrogenase, peptidoglycan lacking, NAD(P)-binding domain, Semialdehyde dehydrogenase, dimerisation domain
ortho4369	g1865	PCI domain	GO:0005515	Proteasome component (PCI) domain, Tetratricopeptide-like helical domain, Winged helix-turn-helix DNA-binding domain
ortho4372	g1868	Importin-beta N-terminal domain	GO:0005488|GO:0006886|GO:0008536	Armadillo-type fold, Armadillo-like helical, Importin-beta, N-terminal domain
ortho4378	g2968		GO:0005515	Forkhead-associated (FHA) domain
ortho4507	g5365	Calcineurin-like phosphoesterase	GO:0016787	Metallo-dependent phosphatase-like, Serine/threonine-specific protein phosphatase/bis(5-nucleosyl)-tetraphosphatase, Calcineurin-like phosphoesterase domain, apaH type
ortho4609	g4768	TAP C-terminal domain	GO:0005634|GO:0051028|GO:0005515	NTF2-like domain, TAP C-terminal (TAP-C) domain, Nuclear transport factor 2, eukaryote, Leucine-rich repeat domain, L domain-like, UBA-like, Nuclear RNA export factor
ortho4658	g5300	Protein of unknown function (DUF1769)		Protein of unknown function DUF1769
ortho4717	g4930
ortho4721	g1651	Fcf1	GO:0032040	PIN domain-like, rRNA-processing protein Fcf1/Utp23, PIN domain
ortho4744	g5320	Succinate dehydrogenase/Fumarate reductase transmembrane subunit	GO:0000104|GO:0006099|GO:0009055|GO:0016020|GO:0000104|GO:0006099|GO:0045281|GO:0016627	Succinate dehydrogenase, cytochrome b subunit, conserved site, Succinate dehydrogenase, cytochrome b556 subunit, Succinate dehydrogenase/Fumarate reductase, transmembrane subunit
ortho4783	g1503		GO:0005515	WD40/YVTN repeat-like-containing domain
ortho4787	g4580	Transcription factor e(y)2	GO:0000124|GO:0003713|GO:0005643|GO:0006406|GO:0045893	Transcription factor, enhancer of yellow 2

## Sheet: T8-Umay
OrthoMCL	Species gene	Functional characterization
orthogroup	Umay_genes	PFAM	GOterms	IPR_description	Category	Enzyme Family	EFFECTOR
ortho0405	um05159	Zinc-finger double-stranded RNA-binding	GO:0003676|GO:0008270	Zinc finger, double-stranded RNA binding, Zinc finger, U1-type
ortho0478	um11343	ACT domain		GATS-like ACT domain
ortho0499	um10435	Leucine Rich repeat	GO:0005096|GO:0005515	Ran GTPase-activating protein, Leucine-rich repeat, Leucine-rich repeat domain, L domain-like
ortho0629	um00388
ortho0666	um11114	Oligonucleotide/oligosaccharide-binding (OB)-fold, Helicase conserved C-terminal domain, DEAD/DEAH box helicase, Helicase associated domain (HA2)	GO:0004386|GO:0003676|GO:0005524|GO:0008026|GO:0003676|GO:0005524	Helicase-associated domain, DNA/RNA helicase, ATP-dependent, DEAH-box type, conserved site, Helicase, C-terminal, Domain of unknown function DUF1605, P-loop containing nucleoside triphosphate hydrolase, Helicase superfamily 1/2, ATP-binding domain, DEAD/DEAH box helicase domain
ortho0909	um01094	Casein kinase II regulatory subunit	GO:0005956|GO:0019887	Casein kinase II, regulatory subunit, Casein kinase II, regulatory subunit, alpha-helical, Casein kinase II, regulatory subunit, beta-sheet
ortho1020	um06092	Region of unknown function (DUF2417)		Protein of unknown function DUF2417, Alpha/Beta hydrolase fold
ortho1075	um10575			Leucine-rich repeat domain, L domain-like
ortho1179	um11381			Acyl-CoA N-acyltransferase
ortho1241	um02567	Histone acetyl transferase HAT1 N-terminus	GO:0004402|GO:0005634|GO:0006348|GO:0016573|GO:0004402|GO:0016568|GO:0000123|GO:0004402|GO:0006348|GO:0016573|GO:0042393	Histone acetyltransferase type B, catalytic subunit, Acyl-CoA N-acyltransferase, Histone acetyl transferase HAT1 N-terminal, Histone acetyltransferase HAT1, C-terminal
ortho1454	um12294	Inositol phospholipid synthesis and fat-storage-inducing TM	GO:0005789|GO:0019915	Fat storage-inducing transmembrane protein
ortho1508	um02801	Glu/Leu/Phe/Val dehydrogenase, dimerisation domain, Glutamate/Leucine/Phenylalanine/Valine dehydrogenase	GO:0006520|GO:0016491|GO:0055114|GO:0016639|GO:0055114	Glutamate/phenylalanine/leucine/valine dehydrogenase, C-terminal, Glutamate/phenylalanine/leucine/valine dehydrogenase, dimerisation domain, Glutamate dehydrogenase, Leu/Phe/Val dehydrogenases active site, NAD(P)-binding domain
ortho1590	um01595	RNA polymerase Rpb4	GO:0003899|GO:0006351|GO:0000166|GO:0003824|GO:0044237	RNA polymerase II, Rpb4, RNA polymerase II, Rpb4, core, HRDC-like
ortho1658	um10309	Kinetochore protein CHL4 like	GO:0007059|GO:0034508	Centromere protein Chl4/mis15/CENP-N
ortho1671	um02685	Aminotransferase class I and II	GO:0003824|GO:0009058|GO:0030170	Pyridoxal phosphate-dependent transferase, major region, subdomain 1, Aminotransferase, class I/classII, Pyridoxal phosphate-dependent transferase, major region, subdomain 2, Pyridoxal phosphate-dependent transferase
ortho1678	um11922	Polysaccharide deacetylase	GO:0003824|GO:0005975|GO:0005975|GO:0016810	Glycoside hydrolase/deacetylase, beta/alpha-barrel, NodB homology domain	CAZyme	CE4
ortho1716	um03888	Major Facilitator Superfamily	GO:0016021|GO:0055085	Major facilitator superfamily domain, Major facilitator superfamily
ortho1761	um00013
ortho1789	um10205	Tetratricopeptide repeat, Homodimerisation domain of SGTA, TPR repeat	GO:0005515	Tetratricopeptide repeat, Tetratricopeptide repeat 1, SGTA, homodimerisation domain, Tetratricopeptide repeat-containing domain, Tetratricopeptide-like helical domain
ortho1798	um10208				Effector		effector: Umay
ortho1825	um00137	snRNA-activating protein of 50kDa MW C terminal		snRNA-activating protein complex, subunit 3
ortho1847	um00205	Heat shock protein 9/12	GO:0006950	Heat shock protein 9/12, Heat shock protein, 9/12, fungi
ortho1862	um00244
ortho1893	um00136		GO:0003676|GO:0046872	Zinc finger C2H2-type/integrase DNA-binding domain, Zinc finger, C2H2, Zinc finger, C2H2-like
ortho1998	um11491
ortho2042	um05647	Cation efflux family	GO:0006812|GO:0008324|GO:0016021|GO:0055085	Cation efflux protein, Cation efflux protein transmembrane domain, Cation efflux protein, cytoplasmic domain
ortho2087	um06031	Scramblase		Scramblase
ortho2159	um00465
ortho2167	um10397	ATP synthase alpha/beta family, beta-barrel domain, ATP synthase alpha/beta family, nucleotide-binding domain	GO:0015992|GO:0046034|GO:0005524|GO:0015986|GO:0046933|GO:0015991|GO:0016820|GO:0033178	ATPase, F1 complex alpha/beta subunit, N-terminal domain, ATPase, F1/V1/A1 complex, alpha/beta subunit, nucleotide-binding domain, P-loop containing nucleoside triphosphate hydrolase, ATPase, F1 complex, beta subunit, ATPase, F1 complex beta subunit/V1 complex, C-terminal, ATPase, F1/V1/A1 complex, alpha/beta subunit, C-terminal, AAA+ ATPase domain, ATPase, alpha/beta subunit, nucleotide-binding …
ortho2217	um02961	Histone acetyltransferases subunit 3		Histone acetyltransferases subunit 3
ortho2275	um05280
ortho2283	um05290	Glycosyl hydrolases family 18	GO:0005975|GO:0004553|GO:0005975	Glycoside hydrolase superfamily, Glycoside hydrolase, catalytic domain, Glycoside hydrolase family 18, catalytic domain	CAZyme	GH18
ortho2325	um15006
ortho2360	um04782	tRNA synthetases class I (E and Q), anti-codon binding domain, tRNA synthetases class I (E and Q), catalytic domain	GO:0006412|GO:0000166|GO:0004818|GO:0005524|GO:0005737|GO:0006424|GO:0000166|GO:0004812|GO:0005524|GO:0006418|GO:0000166|GO:0004812|GO:0005524|GO:0005737|GO:0006418|GO:0005524|GO:0016876|GO:0043039	Ribosomal protein L25/Gln-tRNA synthetase, anti-codon-binding domain, Glutamyl-tRNA synthetase, archaeal/eukaryotic cytosolic, Rossmann-like alpha/beta/alpha sandwich fold, Ribosomal protein L25/Gln-tRNA synthetase, beta-barrel domain, Aminoacyl-tRNA synthetase, class I, conserved site, Glutamyl/glutaminyl-tRNA synthetase, class Ib, anti-codon binding domain, Glutamyl/glutaminyl-tRNA synthetase, …
ortho2415	um04739	Glutathione S-transferase, C-terminal domain, Glutathione S-transferase, N-terminal domain	GO:0005515	Glutathione S-transferase, N-terminal, Glutathione S-transferase, C-terminal-like, Thioredoxin-like fold
ortho2490	um10146	WD domain, G-beta repeat	GO:0005515	WD40 repeat, WD40 repeat, conserved site, WD40-repeat-containing domain, WD40/YVTN repeat-like-containing domain
ortho2527	um02377	Peroxidase	GO:0004601|GO:0006979|GO:0020037|GO:0055114|GO:0004601|GO:0055114	Haem peroxidase, plant/fungal/bacterial, Haem peroxidase, Peroxidase, active site, Peroxidases heam-ligand binding site	CAZyme	AA2
ortho2614	um04218	Kinesin motor domain, Protein of unknown function (DUF465)	GO:0003777|GO:0005524|GO:0007018|GO:0008017|GO:0003777|GO:0007018	P-loop containing nucleoside triphosphate hydrolase, Kinesin motor domain, Kinesin-like protein, Protein of unknown function DUF465
ortho2914	um15020
ortho3007	um01605	Rad17 cell cycle checkpoint protein	GO:0005634|GO:0006281|GO:0007049	Checkpoint protein Rad17/Rad24, P-loop containing nucleoside triphosphate hydrolase
ortho3049	um04561	pfkB family carbohydrate kinase	GO:0004747|GO:0006014	Ribokinase, Ribokinase-like, Carbohydrate kinase PfkB
ortho3075	um10647	Proteasome subunit	GO:0004175|GO:0005839|GO:0051603|GO:0004298|GO:0004298|GO:0005839|GO:0051603	Nucleophile aminohydrolases, N-terminal, Proteasome beta-type subunit, conserved site, Proteasome B-type subunit, Proteasome, subunit alpha/beta	Protease	T01A
ortho3139	um15009	Carbohydrate/starch-binding module (family 21)	GO:0005515	CBM21 (carbohydrate binding type-21) domain	CAZyme	CBM21
ortho3151	um02611	Ribonuclease T2 family	GO:0003723|GO:0033897	Ribonuclease T2, His active site 1, Ribonuclease T2-like, Ribonuclease T2, His active site 2
ortho3197	um01304	8-oxoguanine DNA glycosylase, N-terminal domain, HhH-GPD superfamily base excision DNA repair protein	GO:0003824|GO:0006281|GO:0003684|GO:0006289|GO:0008534|GO:0006284	DNA glycosylase, 8-oxoguanine DNA glycosylase, N-terminal, HhH-GPD domain, Helix-turn-helix, base-excision DNA repair, C-terminal
ortho3240	um10354	RF-1 domain	GO:0003747|GO:0006415	Peptide chain release factor class I/class II, Double-stranded RNA-binding domain
ortho3330	um10875	Domain of unknown function (DUF4499), Protein of unknown function (DUF2470)		Domain of unknown function DUF2470, Transmembrane protein 254
ortho3333	um01772	Aldose 1-epimerase	GO:0003824|GO:0005975|GO:0030246|GO:0005975|GO:0016853	Galactose mutarotase-like domain, Aldose 1-/Glucose-6-phosphate 1-epimerase, Glycoside hydrolase-type carbohydrate-binding
ortho3525	um03627	SCO1/SenC	GO:0005507|GO:0005743|GO:0006825|GO:0006878|GO:0008535	Thioredoxin-like fold, Copper chaperone SCO1/SenC, Synthesis of cytochrome c oxidase, Sco1/Sco2
ortho3594	um03278	Golgi phosphoprotein 3 (GPP34)	GO:0048193|GO:0070273	Golgi phosphoprotein 3
ortho3615	um10473	DnaJ domain		DnaJ domain
ortho3646	um03866	U3 small nucleolar RNA-associated protein 6	GO:0005515|GO:0006396|GO:0000462|GO:0030515	Tetratricopeptide-like helical domain, HAT (Half-A-TPR) repeat, U3 small nucleolar RNA-associated protein 6
ortho3647	um03867	ATP11 protein	GO:0005739|GO:0006461	ATP11
ortho3693	um03330	Mitochondrial import protein Pam17		Mitochondrial import protein Pam17
ortho3761	um11000	Rhodanese-like domain		Rhodanese-like domain
ortho3837	um01185	Transcription factor S-II (TFIIS), central domain	GO:0006351	Transcription elongation factor S-II, central domain
ortho3839	um01187	Universal stress protein family	GO:0006950	Rossmann-like alpha/beta/alpha sandwich fold, UspA
ortho3863	um04154	Spo7-like protein		Sporulation/nuclear morphology, Spo7
ortho3911	um04355	Sel1 repeat	GO:0005515	Sel1-like repeat, Tetratricopeptide-like helical domain
ortho3938	um10708	Small subunit of acetolactate synthase, ACT domain	GO:0003984|GO:0009082|GO:0008152|GO:0016597	Acetolactate synthase, small subunit, C-terminal, Acetolactate synthase, small subunit, ACT domain
ortho4248	um11654
ortho4355	um04916	bZIP transcription factor	GO:0003700|GO:0006355|GO:0043565	Basic-leucine zipper domain
ortho4371	um11633	Aminopeptidase I zinc metalloprotease (M18)	GO:0004177|GO:0004177|GO:0006508|GO:0008270	Peptidase M18, domain 2, Peptidase M18	Protease	M18
ortho4480	um02083	Helicase conserved C-terminal domain, SNF2 family N-terminal domain, Rad54 N terminal	GO:0005524|GO:0016817	P-loop containing nucleoside triphosphate hydrolase, Helicase, C-terminal, Helicase superfamily 1/2, ATP-binding domain, SNF2-related, N-terminal domain, Rad54, N-terminal
ortho4560	um12134
ortho4591	um04271
ortho4615	um11385

## Sheet: T9-Mpen
OrthoMCL	Species gene	Functional characterization
orthogroup	Mpen_genes	PFAM	GOterms	IPR_description	Category	Enzyme Family	EFFECTOR
ortho0420	mp00023	Carbon-nitrogen hydrolase	GO:0006807|GO:0016810	Carbon-nitrogen hydrolase, Uncharacterised protein family UPF0012, conserved site
ortho0421	mp00042
ortho0422	mp00041	SRP19 protein	GO:0006614|GO:0008312|GO:0048500	Signal recognition particle, SRP19 subunit
ortho0423	mp00024	Poly A polymerase head domain	GO:0003723|GO:0006396|GO:0016779	Poly A polymerase, head domain
ortho0433	mp00035	Taurine catabolism dioxygenase TauD, TfdA family	GO:0016491|GO:0055114	TauD/TfdA-like domain
ortho0467	mp00112	Exocyst complex component Sec10	GO:0005737|GO:0006887|GO:0048278	Exocyst complex component Sec10-like
ortho0494	mp00139	OB-fold nucleic acid binding domain, Replication protein A OB domain, Replication factor-A C terminal domain, Replication factor-A protein 1, N-terminal domain	GO:0003676|GO:0003677|GO:0005634|GO:0006260|GO:0003677|GO:0005634|GO:0006260|GO:0006281|GO:0006310	Nucleic acid-binding, OB-fold, OB-fold nucleic acid binding domain, AA-tRNA synthetase-type, Replication protein A, OB domain, Replication factor A, C-terminal, Replication factor-A protein 1, N-terminal, Replication factor A protein 1
ortho0506	mp00155	5-aminolevulinate synthase presequence, Aminotransferase class I and II	GO:0003824|GO:0003870|GO:0005759|GO:0006778|GO:0030170|GO:0009058|GO:0030170|GO:0003870|GO:0030170|GO:0033014	Pyridoxal phosphate-dependent transferase, major region, subdomain 2, 5-aminolevulinate synthase presequence, Aminotransferase, class I/classII, Tetrapyrrole biosynthesis, 5-aminolevulinic acid synthase, Pyridoxal phosphate-dependent transferase, Pyridoxal phosphate-dependent transferase, major region, subdomain 1
ortho0520	mp00221	Aminotransferase class I and II	GO:0009058|GO:0030170|GO:0003824	Aminotransferase, class I/classII, Pyridoxal phosphate-dependent transferase, Pyridoxal phosphate-dependent transferase, major region, subdomain 2, Pyridoxal phosphate-dependent transferase, major region, subdomain 1
ortho0537	mp00167	PCI domain	GO:0005515	Winged helix-turn-helix DNA-binding domain, Proteasome component (PCI) domain
ortho0541	mp00170	Enoyl-(Acyl carrier protein) reductase	GO:0016491	Short-chain dehydrogenase/reductase SDR, NAD(P)-binding domain, Short-chain dehydrogenase/reductase, conserved site
ortho0565	mp00165	Protein of unknown function (DUF3140), Surfeit locus protein 5 subunit 22 of Mediator complex	GO:0001104|GO:0006357|GO:0016592	Protein of unknown function DUF3140, Mediator of RNA polymerase II transcription subunit 22
ortho0568	mp00160	MCM2/3/5 family, MCM N-terminal domain	GO:0003677|GO:0005524|GO:0006260	MCM domain, Nucleic acid-binding, OB-fold, P-loop containing nucleoside triphosphate hydrolase, MCM N-terminal domain, Mini-chromosome maintenance protein, Mini-chromosome maintenance, conserved site
ortho0572	mp00280	RNA recognition motif. (a.k.a. RRM, RBD, or RNP domain), La domain	GO:0000166|GO:0003676	Nucleotide-binding alpha-beta plait domain, RNA recognition motif domain, RNA-binding protein Lupus La, Winged helix-turn-helix DNA-binding domain
ortho0575	mp00277	C-terminal region of peptidase_M24, Creatinase/Prolidase N-terminal domain, Creatinase/Prolidase N-terminal domain, Metallopeptidase family M24	GO:0016787	Creatinase/Aminopeptidase P/Spt16, N-terminal, Peptidase M24, C-terminal domain, Creatinase/Aminopeptidase P, N-terminal, Creatinase, N-terminal, Peptidase M24, structural domain	Protease	M24B
ortho0580	mp00266	Carbon-nitrogen hydrolase	GO:0006807|GO:0016810	Carbon-nitrogen hydrolase
ortho0584	mp00294	N terminus of Rad21 / Rec8 like protein, Conserved region of Rad21 / Rec8 like protein	GO:0005515|GO:0000228	Rad21/Rec8-like protein, N-terminal, Winged helix-turn-helix DNA-binding domain, Rad21/Rec8-like protein, C-terminal, eukaryotic, Rad21/Rec8-like protein, C-terminal
ortho0592	mp00287	Peptidase M16 inactive domain, Insulinase (Peptidase family M16)	GO:0003824|GO:0046872|GO:0046872	Metalloenzyme, LuxS/M16 peptidase-like, Peptidase M16, C-terminal, Peptidase M16 domain, Peptidase M16, N-terminal	Protease	M16B
ortho0595	mp00283	SURF4 family	GO:0016021	Surfeit locus 4
ortho0603	mp00252	Putative cyclase	GO:0004061|GO:0019441	Kynurenine formamidase
ortho0625	mp00311	Glucose-6-phosphate dehydrogenase, C-terminal domain, Glucose-6-phosphate dehydrogenase, NAD binding domain	GO:0004345|GO:0006006|GO:0050661|GO:0055114|GO:0004345|GO:0006006|GO:0055114	Glucose-6-phosphate dehydrogenase, C-terminal, NAD(P)-binding domain, Glucose-6-phosphate dehydrogenase, active site, Glucose-6-phosphate dehydrogenase, Glucose-6-phosphate dehydrogenase, NAD-binding
ortho0648	mp00328	Ribosomal protein L13	GO:0003735|GO:0005840|GO:0006412	Ribosomal protein L13, Ribosomal protein L13, bacterial-type
ortho0659	mp00377
ortho0694	mp00451	SANT/Myb-like domain of DAMP1	GO:0006281|GO:0006338|GO:0035267|GO:0043967|GO:0043968	DAMP1, SANT/Myb-like domain, SWR1-complex protein 4/DNA methyltransferase 1-associated protein 1
ortho0701	mp00462	EF-hand domain	GO:0005509	EF-hand domain pair, EF-hand domain, EF-Hand 1, calcium-binding site
ortho0702	mp00463	3' exoribonuclease family, domain 1, 3' exoribonuclease family, domain 2	GO:0000178|GO:0006396	Exosome complex component RRP45, Exoribonuclease, phosphorolytic domain 1, Exoribonuclease, phosphorolytic domain 2, Ribosomal protein S5 domain 2-type fold
ortho0713	mp00470	AIR carboxylase, ATP-grasp domain	GO:0006189|GO:0005524|GO:0046872|GO:0004638|GO:0006189|GO:0005524	Rudiment single hybrid motif, Pre-ATP-grasp domain, PurE domain, ATP-grasp fold, ATP-grasp fold, ATP-dependent carboxylate-amine ligase-type, Phosphoribosylaminoimidazole carboxylase, fungi/plant, Phosphoribosylaminoimidazole carboxylase, ATPase subunit, ATP-grasp fold, subdomain 2
ortho0714	mp00467	CBS domain		CBS domain
ortho0734	mp00430	Ctf8	GO:0007064|GO:0031390	Chromosome transmission fidelity protein 8
ortho0747	mp00531	Adaptor complexes medium subunit family, Clathrin adaptor complex small chain	GO:0006890|GO:0030126|GO:0006810	Mu homology domain, Coatomer delta subunit, AP complex, mu/sigma subunit, Longin-like domain
ortho0787	mp00538	NUDIX domain	GO:0016787	NUDIX hydrolase domain-like, NUDIX hydrolase domain
ortho0807	mp00610	Pyridine nucleotide-disulphide oxidoreductase	GO:0016491|GO:0055114	FAD/NAD(P)-binding domain
ortho0815	mp00618	Rgp1		Reduced growth phenotype protein 1
ortho0857	mp00658	Electron transfer flavoprotein domain	GO:0009055	Electron transfer flavoprotein, beta subunit, Electron transfer flavoprotein, alpha/beta-subunit, N-terminal, Rossmann-like alpha/beta/alpha sandwich fold
ortho0864	mp00652	Conserved hypothetical ATP binding protein		P-loop containing nucleoside triphosphate hydrolase, GPN-loop GTPase, GPN-loop GTPase 2
ortho0868	mp00682	SOS response associated peptidase (SRAP)		SOS response associated peptidase (SRAP)
ortho0871	mp00687	Zinc-finger of RNA-polymerase I-specific TFIIB, Rrn7	GO:0001164|GO:0001187|GO:0001188|GO:0006360|GO:0070860	Transcription initiation factor Rrn7, Zinc-finger, RNA polymerase I transcription initiation factor TAF1B/Rrn7
ortho0905	mp00745	Cullin protein neddylation domain, Cullin family	GO:0006511|GO:0031461|GO:0031625|GO:0006511|GO:0031625	Cullin repeat-like-containing domain, Cullin protein, neddylation domain, Cullin homology, Winged helix-turn-helix DNA-binding domain, Cullin, conserved site, Cullin, N-terminal
ortho0908	mp00742	Sas10 C-terminal domain		Sas10 C-terminal domain
ortho0950	mp00772	Protein kinase domain, POLO box duplicated region	GO:0004672|GO:0005524|GO:0006468|GO:0005524|GO:0004672|GO:0006468|GO:0005515	Protein kinase domain, Protein kinase, ATP binding site, Protein kinase-like domain, Serine/threonine-protein kinase, active site, POLO box domain
ortho0956	mp00782
ortho0972	mp00806
ortho0976	mp00809	Delta-aminolevulinic acid dehydratase	GO:0004655|GO:0033014|GO:0046872|GO:0003824	Delta-aminolevulinic acid dehydratase, Aldolase-type TIM barrel
ortho1002	mp00853	Ras family	GO:0005525|GO:0005525|GO:0007264	P-loop containing nucleoside triphosphate hydrolase, Small GTP-binding protein domain, Small GTPase superfamily
ortho1026	mp00894	CTD kinase subunit gamma CTK3 C-terminus, CTD kinase subunit gamma CTK3		CTD kinase subunit gamma Ctk3, C-terminal, CTD kinase subunit gamma CTK3, CID domain
ortho1066	mp00901	Bin/amphiphysin/Rvs domain for vesicular trafficking		BAR domain-containing family, Arfaptin homology (AH) domain/BAR domain
ortho1099	mp00971
ortho1121	mp00983	cAMP-regulated phosphoprotein/endosulfine conserved region		Endosulphine
ortho1129	mp00975
ortho1135	mp01000	EB1-like C-terminal motif	GO:0008017|GO:0005515	EB1, C-terminal, Microtubule-associated protein RP/EB, Calponin homology domain
ortho1138	mp01028	RNA-binding signal recognition particle 68	GO:0005047|GO:0005786|GO:0006614|GO:0008312|GO:0030942	Signal recognition particle subunit SRP68
ortho1146	mp01047	Oxidoreductase-like protein, N-terminal, ABC1 family		Protein kinase-like domain, Oxidoreductase-like, N-terminal, UbiB domain
ortho1174	mp01025	Component of IIS longevity pathway SMK-1	GO:0005488	Domain of unknown function DUF625, Armadillo-type fold
ortho1197	mp01090	snoRNA binding domain, fibrillarin, NOP5NT (NUC127) domain		Nop domain, NOSIC, NOP5, N-terminal
ortho1206	mp01154	Ribosomal L37ae protein family	GO:0006412|GO:0003735|GO:0005622|GO:0005840|GO:0006412	Zinc-binding ribosomal protein, Ribosomal protein L37ae, Ribosomal protein L37ae/L37e
ortho1237	mp01136	snoRNA binding domain, fibrillarin, NOP5NT (NUC127) domain		Nop domain, NOP5, N-terminal, NOSIC
ortho1240	mp01134	CBS domain, IMP dehydrogenase / GMP reductase domain	GO:0003938|GO:0006164|GO:0055114|GO:0003824|GO:0016491|GO:0055114|GO:0003824|GO:0055114	Inosine-5'-monophosphate dehydrogenase, CBS domain, Aldolase-type TIM barrel, IMP dehydrogenase / GMP reductase, conserved site, IMP dehydrogenase/GMP reductase
ortho1242	mp01124	Ubiquitin fusion degradation protein UFD1	GO:0006511	Ubiquitin fusion degradation protein UFD1
ortho1245	mp01173
ortho1299	mp01206	Rab5-interacting protein (Rab5ip)	GO:0005783|GO:0016021|GO:0072546	Rab5-interacting protein family, ER membrane protein complex subunit 6
ortho1303	mp01208	Haloacid dehalogenase-like hydrolase, HAD-hyrolase-like		HAD-superfamily hydrolase, subfamily IIA, HAD-like domain, HAD-superfamily hydrolase, subfamily IIA, CECR5
ortho1390	mp01355	alpha/beta hydrolase fold	GO:0008152|GO:0016787	Alpha/Beta hydrolase fold, Alpha/beta hydrolase fold-3	CAZyme	CE10
ortho1410	mp01366	PX domain	GO:0035091	Phox homologous domain
ortho1441	mp01483		GO:0005515|GO:0008270	Zinc finger, RING-type
ortho1468	mp01436	TCP-1/cpn60 chaperonin family	GO:0005737|GO:0042026|GO:0005524	Chaperonin Cpn60, GroEL-like equatorial domain, Chaperonin Cpn60/TCP-1 family, GroEL-like apical domain
ortho1476	mp01519	Fasciclin domain		FAS1 domain
ortho1491	mp01496	WD domain, G-beta repeat	GO:0005515	WD40-repeat-containing domain, WD40 repeat, WD40/YVTN repeat-like-containing domain, WD40 repeat, conserved site
ortho1498	mp01570	Domain of unknown function DUF59		Domain of unknown function DUF59
ortho1523	mp01541	DSS1/SEM1 family	GO:0006406|GO:0008541|GO:0043248	DSS1/SEM1
ortho1528	mp01600	Fungal Zn(2)-Cys(6) binuclear cluster domain	GO:0000981|GO:0005634|GO:0006355|GO:0008270	Zn(2)-C6 fungal-type DNA-binding domain
ortho1539	mp01589	Fatty acid desaturase	GO:0006629	Fatty acid desaturase domain
ortho1550	mp01620	emp24/gp25L/p24 family/GOLD	GO:0006810|GO:0016021	TMP21-related, GOLD domain
ortho1589	mp01669	Histone chaperone domain CHZ		Histone chaperone domain CHZ
ortho1598	mp01712	16S rRNA methyltransferase RsmB/F, Phosphoribosyl transferase domain	GO:0008168|GO:0004588|GO:0009116|GO:0004588|GO:0006221	SAM-dependent methyltransferase RsmB/NOP2-type, Orotate phosphoribosyl transferase domain, Phosphoribosyltransferase-like, Phosphoribosyltransferase domain, S-adenosyl-L-methionine-dependent methyltransferase, Orotate phosphoribosyltransferase
ortho1599	mp01709	Paf1 complex subunit CDC73 N-terminal, RNA pol II accessory factor, Cdc73 family, C-terminal	GO:0006368|GO:0016570|GO:0016593	Paf1 complex subunit Cdc73, N-terminal domain, Cell division control protein 73, C-terminal, Cdc73/Parafibromin
ortho1612	mp01726	Tim10/DDP family zinc finger	GO:0045039|GO:0008565|GO:0042719|GO:0045039	Mitochondrial import inner membrane translocase subunit Tim10/Tim12, Tim10/DDP family zinc finger, Mitochondrial import inner membrane translocase subunit Tim10
ortho1620	mp01694	Ribosomal protein S21e	GO:0003735|GO:0005622|GO:0005840|GO:0006412	Ribosomal protein S21e
ortho1641	mp01755	Prp18 domain, pre-mRNA processing factor 4 (PRP4) like	GO:0005681|GO:0008380	Pre-mRNA processing factor 4 (PRP4)-like, Prp18
ortho1642	mp01756	DnaJ domain, Zinc-finger double-stranded RNA-binding, ChaC-like protein	GO:0046872|GO:0003676|GO:0008270	ChaC-like protein, DnaJ domain, Zinc finger, C2H2, Butirosin biosynthesis, BtrG-like, Zinc finger, double-stranded RNA binding, Zinc finger, U1-type, DnaJ domain, conserved site, Zinc finger, C2H2-like
ortho1666	mp01799	LSM domain	GO:0000398|GO:0005681	Small nuclear ribonucleoprotein E, LSM domain, eukaryotic/archaea-type, LSM domain
ortho1669	mp01776	Aldo/keto reductase family		NADP-dependent oxidoreductase domain, Aldo/keto reductase/potassium channel subunit beta
ortho1700	mp01825	SCAMP family	GO:0015031|GO:0016021	SCAMP
ortho1713	mp01809	YjeF-related protein N-terminus		YjeF N-terminal domain, YjeF N-terminal domain-containing protein, eukaryotes
ortho1733	mp01851	SMP-30/Gluconolaconase/LRE-like region		Six-bladed beta-propeller, TolB-like, SMP-30/Gluconolactonase/LRE-like region
ortho1747	mp01887	Ribonuclease H2 non-catalytic subunit (Ylr154p-like)		Ribonuclease H2, subunit C
ortho1768	mp01951	Hypoxia induced protein conserved region		Hypoxia induced protein, domain
ortho1790	mp01912	Protein kinase domain	GO:0004672|GO:0006468|GO:0004672|GO:0005524|GO:0006468|GO:0004712|GO:0007093|GO:0051304	Serine/threonine-protein kinase, active site, Protein kinase domain, Protein kinase-like domain, Dual specificity protein kinase TTK
ortho1793	mp01909	Hydroxymethylglutaryl-coenzyme A synthase N terminal, Hydroxymethylglutaryl-coenzyme A synthase C terminal	GO:0004421|GO:0008299|GO:0003824|GO:0008152	Hydroxymethylglutaryl-coenzyme A synthase, active site, Hydroxymethylglutaryl-coenzyme A synthase, N-terminal, Hydroxymethylglutaryl-CoA synthase, eukaryotic, Thiolase-like, Hydroxymethylglutaryl-coenzyme A synthase C-terminal domain
ortho1810	mp01971	Domain of unknown function (DUF2427), Protein of unknown function (Ytp1)		Domain of unknown function DUF2427, Uncharacterised domain YCR061W, C-terminal
ortho1819	mp01984	Universal stress protein family	GO:0006950	Rossmann-like alpha/beta/alpha sandwich fold, UspA
ortho1822	mp01987	alpha/beta hydrolase fold	GO:0008152|GO:0016787	Alpha/beta hydrolase fold-3, Alpha/Beta hydrolase fold	CAZyme	CE10
ortho1880	mp02111	Enoyl-(Acyl carrier protein) reductase	GO:0016491	NAD(P)-binding domain, Short-chain dehydrogenase/reductase, conserved site, Short-chain dehydrogenase/reductase SDR
ortho1891	mp02100	Alcohol dehydrogenase GroES-like domain, Zinc-binding dehydrogenase	GO:0055114|GO:0016491|GO:0008270|GO:0016491|GO:0055114	Alcohol dehydrogenase, N-terminal, Polyketide synthase, enoylreductase domain, NAD(P)-binding domain, Alcohol dehydrogenase superfamily, zinc-type, Alcohol dehydrogenase, C-terminal, GroES-like, Quinone oxidoreductase PIG3
ortho1894	mp02096	Elongation factor Tu C-terminal domain, Elongation factor Tu GTP binding domain, Elongation factor Tu domain 2	GO:0003746|GO:0005525|GO:0005622|GO:0006414|GO:0003924|GO:0005525|GO:0005525	P-loop containing nucleoside triphosphate hydrolase, Translation elongation factor EFTu/EF1A, bacterial/organelle, Transcription factor, GTP-binding domain, Small GTP-binding protein domain, Tr-type G domain, conserved site, Translation elongation factor EFTu/EF1A, C-terminal, Translation elongation factor EFTu-like, domain 2, Translation protein, beta-barrel domain, Translation elongation factor…
ortho1895	mp02095	Dihydrouridine synthase (Dus)	GO:0008033|GO:0017150|GO:0050660|GO:0055114|GO:0003824	tRNA-dihydrouridine synthase, tRNA-dihydrouridine synthase, conserved site, Aldolase-type TIM barrel
ortho1905	mp02071	Autophagocytosis associated protein C-terminal, Autophagocytosis associated protein (Atg3), N-terminal domain, Autophagocytosis associated protein, active-site domain		Autophagy-related protein 3, C-terminal, Autophagy-related protein 3, N-terminal, Autophagy-related protein 3
ortho1933	mp02157	Flavinator of succinate dehydrogenase	GO:0005739|GO:0018293	Flavinator of succinate dehydrogenase, Succinate dehydrogenase assembly factor 2, mitochondrial
ortho1941	mp02163			P-loop containing nucleoside triphosphate hydrolase
ortho1943	mp02165	Protein of unknown function (DUF1295)	GO:0005737|GO:0006629|GO:0016021|GO:0016627	Protein of unknown function DUF1295, 3-oxo-5-alpha-steroid 4-dehydrogenase, C-terminal
ortho1950	mp02195	Alpha/beta hydrolase family		Alpha/Beta hydrolase fold, Alpha/beta hydrolase fold-1	Protease	S33
ortho1958	mp02144	SUR7/PalI family	GO:0005886	Membrane protein SUR7/Rim9-like, fungi
ortho1978	mp02175
ortho1988	mp02208	HEAT repeats	GO:0005488|GO:0008612|GO:0019135	Armadillo-type fold, Deoxyhypusine hydroxylase, Armadillo-like helical, PBS lyase HEAT-like repeat
ortho2003	mp02269	Uncharacterised conserved protein (DUF2315)		Uncharacterised protein family UPF0671
ortho2015	mp02234			NAD(P)-binding domain
ortho2047	mp02315	FGGY family of carbohydrate kinases, N-terminal domain, FGGY family of carbohydrate kinases, C-terminal domain	GO:0005975|GO:0016773	Carbohydrate kinase, FGGY, N-terminal, Carbohydrate kinase, FGGY, C-terminal, Carbohydrate kinase, FGGY-related
ortho2065	mp02301		GO:0005506|GO:0016702|GO:0055114	Intradiol ring-cleavage dioxygenase, core
ortho2066	mp02299	alpha/beta hydrolase fold, Carboxymuconolactone decarboxylase family	GO:0051920|GO:0055114	Alpha/beta hydrolase fold-1, Alpha/Beta hydrolase fold, AhpD-like, Carboxymuconolactone decarboxylase-like	CAZyme	CE1
ortho2089	mp02345	Metallopeptidase family M24	GO:0004177|GO:0006508|GO:0008235	Peptidase M24A, methionine aminopeptidase, subfamily 2, Peptidase M24, structural domain, Winged helix-turn-helix DNA-binding domain	Protease	M24A
ortho2107	mp02391	Splicing factor 3B subunit 10 (SF3b10)		Splicing factor 3B subunit 5/RDS3 complex subunit 10, Splicing factor 3B, subunit 5
ortho2155	mp02369	Poly(A) polymerase predicted RNA binding domain, Poly(A) polymerase central domain, Nucleotidyltransferase domain	GO:0003723|GO:0043631|GO:0004652|GO:0005634|GO:0043631|GO:0004652|GO:0043631|GO:0003723|GO:0016779|GO:0031123|GO:0016779	Poly(A) polymerase, RNA-binding domain, Poly(A) polymerase, Poly(A) polymerase, central domain, Nucleotidyltransferase, class I, C-terminal-like, Polymerase, nucleotidyl transferase domain
ortho2161	mp02467	UAA transporter family	GO:0055085	UAA transporter
ortho2184	mp02503	Enoyl-CoA hydratase/isomerase	GO:0003824|GO:0008152	Crotonase superfamily, ClpP/crotonase-like domain
ortho2193	mp02458	Aminotransferase class-III	GO:0003824|GO:0008483|GO:0030170	Pyridoxal phosphate-dependent transferase, major region, subdomain 2, Aminotransferase class-III, Ornithine aminotransferase, Pyridoxal phosphate-dependent transferase, major region, subdomain 1, Pyridoxal phosphate-dependent transferase
ortho2202	mp02450	WLM domain	GO:0008270	Zinc finger, RanBP2-type, WLM domain	Protease	M80
ortho2213	mp02524	Memo-like protein		MEMO1 family
ortho2215	mp02525	Acyl CoA binding protein	GO:0000062	FERM/acyl-CoA-binding protein, 3-helical bundle, Acyl-CoA-binding protein, ACBP
ortho2225	mp02529	Ubiquitin-conjugating enzyme		Ubiquitin-conjugating enzyme E2, Ubiquitin-conjugating enzyme/RWD-like, Ubiquitin-conjugating enzyme, active site
ortho2235	mp02536	Acyl-CoA dehydrogenase, C-terminal domain, Acyl-CoA dehydrogenase, N-terminal domain	GO:0008152|GO:0016627|GO:0050660|GO:0055114|GO:0016627|GO:0055114|GO:0008152|GO:0016627|GO:0055114	Acyl-CoA dehydrogenase, C-terminal domain, Acyl-CoA dehydrogenase/oxidase, N-terminal, Acyl-CoA dehydrogenase/oxidase C-terminal, Acyl-CoA dehydrogenase/oxidase, N-terminal and middle domain
ortho2238	mp02570
ortho2240	mp02537	MT-A70	GO:0003676|GO:0008168|GO:0032259|GO:0006139|GO:0008168	S-adenosyl-L-methionine-dependent methyltransferase, DNA methylase, N-6 adenine-specific, conserved site, MT-A70-like
ortho2255	mp02556	Vacuolar protein sorting protein 36 Vps36, EAP30/Vps36 family, Zn-finger in Ran binding protein and others	GO:0032266|GO:0043130|GO:0008270	Winged helix-turn-helix DNA-binding domain, Vacuolar protein sorting protein 36, GLUE domain, Zinc finger, RanBP2-type, PH domain-like, EAP30
ortho2272	mp02642	Mitochondrial branched-chain alpha-ketoacid dehydrogenase kinase, Histidine kinase-, DNA gyrase B-, and HSP90-like ATPase		Histidine kinase-like ATPase, C-terminal domain, Branched-chain alpha-ketoacid dehydrogenase kinase/Pyruvate dehydrogenase kinase, N-terminal, Histidine kinase domain
ortho2276	mp02614	TFIIH C1-like domain, Ssl1-like	GO:0006281|GO:0008270|GO:0046872|GO:0000439|GO:0006289|GO:0006351	TFIIH C1-like domain, Zinc finger, C2H2, TFIIH subunit Ssl1/p44, von Willebrand factor, type A, Ssl1-like
ortho2277	mp02638	Snf7	GO:0007034	Snf7 family
ortho2282	mp02633	Mitochondrial 18 KDa protein (MTP18)		Mitochondrial 18kDa protein
ortho2311	mp02656	Pre-mRNA cleavage complex II protein Clp1, N-terminal beta-sandwich domain of polyadenylation factor, mRNA cleavage and polyadenylation factor CLP1 P-loop	GO:0005849|GO:0031124|GO:0031124	P-loop containing nucleoside triphosphate hydrolase, Polyribonucleotide 5-hydroxyl-kinase Clp1, Pre-mRNA cleavage complex subunit Clp1, Clp1, N-terminal beta-sandwich domain, Polyribonucleotide 5'-hydroxyl-kinase Clp1, P-loop domain
ortho2353	mp02739			Complex I subunit NDUFS6
ortho2357	mp02743	Proteasome subunit, Proteasome subunit A N-terminal signature	GO:0004298|GO:0004175|GO:0006511|GO:0019773|GO:0004298|GO:0005839|GO:0051603	Proteasome A-type subunit, Proteasome alpha-subunit, N-terminal domain, Nucleophile aminohydrolases, N-terminal, Proteasome, subunit alpha/beta	Protease	T01A
ortho2368	mp02754	Ribulose-phosphate 3 epimerase family	GO:0005975|GO:0016857|GO:0003824|GO:0008152|GO:0003824	Ribulose-phosphate 3-epimerase-like, Ribulose-phosphate binding barrel, Aldolase-type TIM barrel
ortho2370	mp02766	Cytochrome c oxidase subunit Vb	GO:0004129|GO:0005740	Cytochrome c oxidase, subunit Vb
ortho2434	mp02773	Svf1-like N-terminal lipocalin domain, Svf1-like C-terminal lipocalin-like domain	GO:0006979	Svf1-like, N-terminal, Svf1-like, C-terminal
ortho2442	mp02878	Transmembrane amino acid transporter protein		Amino acid transporter, transmembrane domain
ortho2448	mp02862	Anticodon binding domain, tRNA synthetase class II core domain (G, H, P, S and T)	GO:0000166|GO:0004812|GO:0005524|GO:0006418|GO:0004827|GO:0005524|GO:0005737|GO:0006433	Anticodon-binding, Aminoacyl-tRNA synthetase, class II (G/ P/ S/T), Prolyl-tRNA synthetase, class IIa, bacterial-type, Aminoacyl-tRNA synthetase, class II
ortho2457	mp02879	CHCH-CHCH-like Cx9C, IMS import disulfide relay-system,		Ubiquinol-cytochrome C reductase hinge domain, IMS import disulfide relay-system, CHCH-CHCH-like Cx9C
ortho2478	mp02909	STAS domain, Sulfate permease family	GO:0008271|GO:0008272|GO:0016020|GO:0055085|GO:0008272|GO:0015116|GO:0016021	SLC26A/SulP transporter, STAS domain, SLC26A/SulP transporter domain
ortho2487	mp02894	Ubiquitin-conjugating enzyme		Ubiquitin-conjugating enzyme E2, Ubiquitin-conjugating enzyme/RWD-like
ortho2514	mp02994	Zinc-finger double-stranded RNA-binding, C2H2 type zinc-finger (2 copies)	GO:0046872|GO:0003676|GO:0008270	Zinc finger, C2H2, Zinc finger, double-stranded RNA binding, Zinc finger, C2H2-like, Zinc finger, U1-type
ortho2529	mp02952	HEAT-like repeat, Importin-beta N-terminal domain	GO:0006886|GO:0008536|GO:0005488|GO:0005515	Importin-beta, N-terminal domain, Armadillo-like helical, HEAT, type 2, Armadillo-type fold, Armadillo
ortho2538	mp03007	ARP2/3 complex 16 kDa subunit (p16-Arc)	GO:0005885|GO:0015629|GO:0030833|GO:0034314	Actin-related protein 2/3 complex subunit 5
ortho2549	mp03089	eRF1 domain 1, eRF1 domain 3, eRF1 domain 2	GO:0005737|GO:0006415|GO:0016149	eRF1 domain 1/Pelota-like, eRF1 domain 3, Peptide Chain Release Factor eRF1/aRF1, N-terminal, Peptide chain release factor eRF1/aRF1, 50S ribosomal protein L30e-like, eRF1 domain 2
ortho2565	mp03073	Lyase, Argininosuccinate lyase C-terminal	GO:0003824|GO:0004056|GO:0042450	Fumarate lyase family, Fumarate lyase, conserved site, Argininosuccinate lyase, L-Aspartase-like, Fumarate lyase, N-terminal, Argininosuccinate lyase, C-terminal, Fumarase/histidase, N-terminal
ortho2571	mp03030	Kinesin motor domain	GO:0003777|GO:0007018|GO:0003777|GO:0005524|GO:0007018|GO:0008017	Kinesin-like protein, Kinesin motor domain, P-loop containing nucleoside triphosphate hydrolase
ortho2594	mp03046	Protein kinase domain	GO:0004672|GO:0005524|GO:0006468|GO:0004672|GO:0006468|GO:0005524	Protein kinase domain, Serine/threonine-protein kinase, active site, Protein kinase-like domain, Protein kinase, ATP binding site
ortho2598	mp03137	Proteasome subunit	GO:0004175|GO:0005839|GO:0051603|GO:0004298|GO:0004298|GO:0005839|GO:0051603	Proteasome beta-type subunit, conserved site, Nucleophile aminohydrolases, N-terminal, Proteasome B-type subunit, Proteasome, subunit alpha/beta	Protease	T01A
ortho2601	mp03133	PX domain	GO:0035091	Phox homologous domain
ortho2619	mp03105	Nuf2 family	GO:0000775|GO:0007067	Kinetochore protein Nuf2
ortho2651	mp03159	Catechol dioxygenase N terminus, Dioxygenase	GO:0005506|GO:0009712|GO:0018576|GO:0055114|GO:0003824|GO:0006725|GO:0008199|GO:0055114|GO:0005506|GO:0016702|GO:0055114	Catechol dioxygenase, N-terminal, Intradiol ring-cleavage dioxygenase, C-terminal, Intradiol ring-cleavage dioxygenase, core
ortho2652	mp03160
ortho2653	mp03167	Mitochondrial carrier protein		Mitochondrial substrate/solute carrier, Mitochondrial carrier domain
ortho2689	mp03219	Caspase domain		Caspase-like domain	Protease	C14B
ortho2696	mp03248	HSF-type DNA-binding	GO:0003700|GO:0005634|GO:0006355|GO:0043565	Heat shock transcription factor family, Winged helix-turn-helix DNA-binding domain, Heat shock factor (HSF)-type, DNA-binding
ortho2710	mp03269
ortho2719	mp03294	Enoyl-CoA hydratase/isomerase	GO:0003824|GO:0008152	ClpP/crotonase-like domain, Crontonase, C-terminal, Crotonase superfamily
ortho2725	mp03341	Nitronate monooxygenase	GO:0003824|GO:0018580|GO:0055114	Aldolase-type TIM barrel, Nitronate monooxygenase
ortho2726	mp03299	CoA-transferase family III	GO:0003824	CoA-transferase family III domain, CoA-transferase family III
ortho2735	mp03334	ERG2 and Sigma1 receptor like protein		ERG2/sigma1 receptor-like
ortho2737	mp03335	Enoyl-CoA hydratase/isomerase	GO:0003824|GO:0008152	Crotonase superfamily, ClpP/crotonase-like domain, Crontonase, C-terminal, Enoyl-CoA hydratase/isomerase, conserved site
ortho2755	mp03350	Ribosome biogenesis protein SLX9
ortho2765	mp03317	Alcohol dehydrogenase GroES-like domain, Zinc-binding dehydrogenase	GO:0008270|GO:0016491|GO:0055114|GO:0055114|GO:0016491	NAD(P)-binding domain, GroES-like, Alcohol dehydrogenase superfamily, zinc-type, Alcohol dehydrogenase, N-terminal, Alcohol dehydrogenase, zinc-type, conserved site, Polyketide synthase, enoylreductase domain, Alcohol dehydrogenase, C-terminal
ortho2785	mp03390	Cytochrome P450	GO:0005506|GO:0016705|GO:0020037|GO:0055114|GO:0016705|GO:0055114	Cytochrome P450, Cytochrome P450, conserved site
ortho2814	mp03418	E2 binding domain, ThiF family	GO:0005524|GO:0016881|GO:0045116|GO:0019781|GO:0045116|GO:0016881|GO:0008641	NAD(P)-binding domain, E2 binding, Ubiquitin-activating enzyme E1, Cys active site, NEDD8-activating enzyme E1 catalytic subunit, Ubiquitin activating enzyme, alpha domain, THIF-type NAD/FAD binding fold
ortho2817	mp03413	Transketolase, pyrimidine binding domain, Transketolase, C-terminal domain	GO:0003824|GO:0008152|GO:0004739|GO:0006086	Thiamin diphosphate-binding fold, Transketolase-like, pyrimidine-binding domain, Transketolase C-terminal/Pyruvate-ferredoxin oxidoreductase domain II, Transketolase family, Transketolase, C-terminal domain, Pyruvate dehydrogenase E1 component subunit beta
ortho2839	mp03505	Pescadillo N-terminus	GO:0005730|GO:0042254	BRCT domain, Pescadillo
ortho2873	mp03475	Ribosomal large subunit proteins 60S L5, and 50S L18, Ribosomal L18 C-terminal region	GO:0003735|GO:0005622|GO:0005840|GO:0006412|GO:0008097	Ribosomal protein L5 eukaryotic/L18 archaeal, Ribosomal protein L5 eukaryotic/L18 archaeal, C-terminal
ortho2881	mp03470
ortho2891	mp03564	DKCLD (NUC011) domain, TruB family pseudouridylate synthase (N terminal domain), PUA domain, tRNA pseudouridylate synthase B C-terminal domain	GO:0006396|GO:0003723|GO:0001522|GO:0003723|GO:0009451|GO:0009982	Dyskerin-like, Pseudouridine synthase II, N-terminal, PUA domain, Pseudouridine synthase, catalytic domain, PUA-like domain, tRNA pseudouridylate synthase B, C-terminal, tRNA pseudouridine synthase B family, Uncharacterised domain CHP00451
ortho2935	mp03585	Proteasome subunit	GO:0004298|GO:0005839|GO:0051603|GO:0004298|GO:0004175|GO:0005839|GO:0051603	Proteasome, subunit alpha/beta, Proteasome B-type subunit, Nucleophile aminohydrolases, N-terminal, Proteasome endopeptidase complex, beta subunit, Proteasome beta-type subunit, conserved site	Protease	T01X
ortho2938	mp03588	Pyridoxal-phosphate dependent enzyme		Tryptophan synthase beta subunit-like PLP-dependent enzyme
ortho2943	mp03595	Transcription factor S-II (TFIIS), central domain, Transcription factor S-II (TFIIS), TFIIS helical bundle-like domain	GO:0006351|GO:0003676|GO:0006351|GO:0008270|GO:0005634|GO:0006351|GO:0003677|GO:0005634|GO:0006351|GO:0003676|GO:0005634|GO:0006351|GO:0006355|GO:0006357|GO:0032784	Transcription elongation factor S-II, central domain, Zinc finger, TFIIS-type, Transcription elongation factor, TFIIS/CRSP70, N-terminal, sub-type, Transcription factor IIS, N-terminal, Transcription elongation factor, TFIIS, Transcription elongation factor, TFIIS-related
ortho2959	mp03668	Ubiquitin family, AN1-like Zinc finger	GO:0005515|GO:0008270	Ubiquitin-related domain, Ubiquitin domain, Zinc finger, AN1-type, Ubiquitin conserved site
ortho2966	mp03679	PITH domain, Thioredoxin	GO:0006662|GO:0015035|GO:0045454|GO:0045454	Thioredoxin-like fold, PITH domain, Thioredoxin, Thioredoxin, conserved site, Thioredoxin domain, Galactose-binding domain-like
ortho2967	mp03680	Helix-loop-helix DNA-binding domain	GO:0046983	Myc-type, basic helix-loop-helix (bHLH) domain
ortho2985	mp03642	Sir2 family	GO:0070403|GO:0006476|GO:0008270|GO:0016811|GO:0051287	Sirtuin family, catalytic core domain, DHS-like NAD/FAD-binding domain, Sirtuin family, Sirtuin, class I, Sirtuin family, catalytic core small domain
ortho2991	mp03635	WD domain, G-beta repeat	GO:0005885|GO:0015629|GO:0030833|GO:0034314|GO:0005515	Actin-related protein 2/3 complex subunit 1, WD40/YVTN repeat-like-containing domain, WD40-repeat-containing domain, WD40 repeat
ortho3014	mp03715	PAP2 superfamily		Phosphatidic acid phosphatase type 2/haloperoxidase, Inositolphosphotransferase Aur1/Ipt1
ortho3051	mp03702
ortho3093	mp03811	DNA polymerase III, delta subunit	GO:0003677|GO:0006260	DNA polymerase III, clamp loader complex, gamma/delta/delta subunit, C-terminal, AAA+ ATPase domain, P-loop containing nucleoside triphosphate hydrolase
ortho3105	mp03794	Magnesium transporter NIPA	GO:0015095|GO:0015693|GO:0016021	Magnesium transporter NIPA
ortho3108	mp03792
ortho3126	mp03773	AMP-binding enzyme, Acetyl-coenzyme A synthetase N-terminus, AMP-binding enzyme C-terminal domain	GO:0003987|GO:0016208|GO:0019427|GO:0003824|GO:0008152	Acetate-CoA ligase, AMP-dependent synthetase/ligase, AMP-binding, conserved site, Acetyl-coenzyme A synthetase, N-terminal domain, AMP-binding enzyme C-terminal domain
ortho3128	mp03844	Eukaryotic porin	GO:0005741|GO:0055085	Eukaryotic porin/Tom40, Porin domain
ortho3136	mp03868	CDP-alcohol phosphatidyltransferase	GO:0008654|GO:0016020|GO:0016780	CDP-diacylglycerol-inositol 3-phosphatidyltransferase, eukaryote, CDP-alcohol phosphatidyltransferase
ortho3147	mp03857	Maintenance of mitochondrial structure and function, JAB1/Mov34/MPN/PAD-1 ubiquitin protease	GO:0005515	JAB1/MPN/MOV34 metalloenzyme domain, Rpn11/EIF3F, C-terminal	Protease	M67A
ortho3152	mp03916	tRNA synthetases class I (C) catalytic domain	GO:0004817|GO:0005524|GO:0006423|GO:0000166|GO:0004812|GO:0005524|GO:0006418	Cysteine-tRNA ligase, Cysteinyl-tRNA synthetase/mycothiol ligase, Rossmann-like alpha/beta/alpha sandwich fold, tRNA synthetases class I, catalytic domain, Aminoacyl-tRNA synthetase, class Ia, anticodon-binding
ortho3183	mp03949	EF-hand domain pair	GO:0005509	EF-hand domain, EF-Hand 1, calcium-binding site, EF-hand domain pair
ortho3209	mp03968	Ribosomal protein L7Ae/L30e/S12e/Gadd45 family	GO:0003735|GO:0005622|GO:0005840|GO:0006412	50S ribosomal protein L30e-like, Ribosomal protein L7Ae/L30e/S12e/Gadd45, Ribosomal protein S12e
ortho3215	mp03944	Calreticulin family	GO:0005509|GO:0005509|GO:0005515|GO:0005509|GO:0005783|GO:0006457|GO:0051082	Calreticulin/calnexin, conserved site, Calreticulin/calnexin, P domain, Calreticulin/calnexin, Concanavalin A-like lectin/glucanase domain
ortho3277	mp04032	Signal recognition particle receptor beta subunit		P-loop containing nucleoside triphosphate hydrolase, Signal recognition particle receptor, beta subunit
ortho3284	mp04037	Protein of unknown function DUF262		Domain of unknown function DUF262
ortho3288	mp04043	SH3 domain, Variant SH3 domain, PX domain	GO:0035091|GO:0005515|GO:0000902	Phox homologous domain, SH3 domain, Variant SH3 domain, Bem1/Scd2
ortho3299	mp04013	Aminotransferase class-V	GO:0004648|GO:0006564|GO:0003824	Phosphoserine aminotransferase, Pyridoxal phosphate-dependent transferase, major region, subdomain 2, Aminotransferase class V domain, Pyridoxal phosphate-dependent transferase, Pyridoxal phosphate-dependent transferase, major region, subdomain 1
ortho3306	mp04086	Haemolysin-III related	GO:0016021	AdipoR/Haemolysin-III-related
ortho3317	mp04158	Aldose 1-epimerase	GO:0003824|GO:0005975|GO:0030246|GO:0005975|GO:0016853	Glycoside hydrolase-type carbohydrate-binding, Aldose 1-/Glucose-6-phosphate 1-epimerase, Galactose mutarotase-like domain, Glucose-6-phosphate 1-epimerase
ortho3320	mp04155	Membrane-associating domain	GO:0016020	Marvel domain
ortho3348	mp04120	Magnesium transporter NIPA	GO:0015095|GO:0015693|GO:0016021	Magnesium transporter NIPA
ortho3357	mp04127	Erv1 / Alr family	GO:0016972|GO:0055114	ERV/ALR sulfhydryl oxidase domain
ortho3378	mp04226			AhpD-like
ortho3397	mp04177	Mitochondrial PGP phosphatase		HAD-like domain, Mitochondrial PGP phosphatase
ortho3400	mp04171	Adenylylsulphate kinase	GO:0000103|GO:0004020|GO:0005524	Adenylyl-sulfate kinase, P-loop containing nucleoside triphosphate hydrolase
ortho3405	mp04166
ortho3414	mp04241	Peroxisomal membrane protein (Pex16)		Peroxisome membrane protein, Pex16
ortho3493	mp04340			Coiled-coil domain-containing protein 137
ortho3506	mp04328	Inositolphosphorylceramide synthase subunit Kei1		Protein of unknown function DUF1753, Golgi
ortho3579	mp04402	Ribosomal protein L6	GO:0003735|GO:0005840|GO:0006412|GO:0019843	Ribosomal protein L6, alpha-beta domain, Ribosomal protein L6
ortho3580	mp04419
ortho3593	mp04537
ortho3601	mp04550		GO:0003700|GO:0006355|GO:0043565	Basic-leucine zipper domain
ortho3602	mp04551	Thiolase, C-terminal domain, Thiolase, N-terminal domain	GO:0003824|GO:0008152|GO:0008152|GO:0016747	Thiolase-like, Thiolase, acyl-enzyme intermediate active site, Thiolase, Thiolase, C-terminal, Thiolase, conserved site, Thiolase, active site, Thiolase, N-terminal
ortho3623	mp04482	TFIIE alpha subunit	GO:0006367|GO:0043565	Transcription initiation factor IIE subunit alpha, N-terminal, Transcription factor TFE/TFIIEalpha HTH domain, TFIIEalpha/SarR/Rpc3 HTH domain, Zinc finger, RING/FYVE/PHD-type
ortho3624	mp04532	Anion-transporting ATPase	GO:0005524|GO:0016887	Arsenical pump ATPase, ArsA/GET3, eukaryotic, Arsenical pump ATPase, ArsA/GET3, P-loop containing nucleoside triphosphate hydrolase, Anion-transporting ATPase-like domain
ortho3640	mp04504	Glutamine amidotransferase class-I, Histidine biosynthesis protein	GO:0003824|GO:0008152|GO:0003824|GO:0000105|GO:0005737|GO:0016763|GO:0000105|GO:0000105|GO:0000107|GO:0016763|GO:0016833	Ribulose-phosphate binding barrel, Glutamine amidotransferase, Class I glutamine amidotransferase-like, Aldolase-type TIM barrel, Imidazole glycerol phosphate synthase, subunit H, Histidine biosynthesis, Imidazole glycerol phosphate synthase HisHF	Protease	C26
ortho3661	mp04632	Thiolase, C-terminal domain, Thiolase, N-terminal domain	GO:0003824|GO:0008152|GO:0008152|GO:0016747	Thiolase-like, Thiolase, acyl-enzyme intermediate active site, Thiolase, C-terminal, Thiolase, Thiolase, conserved site, Thiolase, active site, Thiolase, N-terminal
ortho3662	mp04631	Exo70 exocyst complex subunit	GO:0000145|GO:0006887	Exocyst complex protein Exo70, Cullin repeat-like-containing domain
ortho3684	mp04593	Bacterial transferase hexapeptide (six repeats)	GO:0005869	Hexapeptide repeat, Trimeric LpxA-like, Dynactin subunit 6
ortho3691	mp04568	DnaJ domain		DnaJ domain
ortho3716	mp04718	Mob1/phocein family		MOB kinase activator family
ortho3742	mp04639	Epoxide hydrolase N terminus	GO:0033961	Epoxide hydrolase, N-terminal, Alpha/Beta hydrolase fold, Epoxide hydrolase	Protease	S33
ortho3788	mp04744
ortho3813	mp04778
ortho3833	mp04808	Protein kinase domain	GO:0004672|GO:0006468|GO:0004672|GO:0005524|GO:0006468|GO:0005524	Serine/threonine-protein kinase, active site, Protein kinase domain, Protein kinase, ATP binding site, Protein kinase-like domain
ortho3835	mp04838	Snf2-ATP coupling, chromatin remodelling complex, QLQ, Bromodomain, HSA, Helicase conserved C-terminal domain, SNF2 family N-terminal domain	GO:0042393|GO:0005515|GO:0005524|GO:0005634|GO:0006355|GO:0005524	Helicase superfamily 1/2, ATP-binding domain, Snf2, ATP coupling domain, P-loop containing nucleoside triphosphate hydrolase, Bromodomain, Glutamine-Leucine-Glutamine, QLQ, Helicase/SANT-associated domain, Helicase, C-terminal, SNF2-related, N-terminal domain
ortho3847	mp04815	Aminotransferase class I and II	GO:0009058|GO:0030170|GO:0003824	Pyridoxal phosphate-dependent transferase, Aminotransferase, class I/classII, Pyridoxal phosphate-dependent transferase, major region, subdomain 1, Pyridoxal phosphate-dependent transferase, major region, subdomain 2
ortho3867	mp04873	Coatomer (COPI) alpha subunit C-terminus, WD domain, G-beta repeat, Coatomer WD associated region	GO:0005198|GO:0005515|GO:0006886|GO:0016192|GO:0030126|GO:0005515|GO:0005198|GO:0006886|GO:0016192|GO:0030117	Coatomer, alpha subunit, C-terminal, WD40 repeat, WD40 repeat, conserved site, WD40/YVTN repeat-like-containing domain, Coatomer, WD associated region, WD40-repeat-containing domain, Coatomer alpha subunit
ortho3947	mp04904	Ribosomal protein S7e	GO:0003735|GO:0005622|GO:0005840|GO:0006412	Ribosomal protein S7e
ortho3949	mp04903	Inositol-pentakisphosphate 2-kinase	GO:0005524|GO:0035299	Inositol-pentakisphosphate 2-kinase
ortho3952	mp05026	FYVE zinc finger, Rabenosyn Rab binding domain	GO:0046872	Zinc finger, RING/FYVE/PHD-type, Zinc finger, FYVE/PHD-type, FYVE zinc finger, Zinc finger, FYVE-related, Rabenosyn, Rab binding domain
ortho3953	mp05025	SAM dependent carboxyl methyltransferase	GO:0008168	S-adenosyl-L-methionine-dependent methyltransferase, SAM dependent carboxyl methyltransferase
ortho3960	mp04994	Fungal protein of unknown function (DUF1748)		Protein of unknown function DUF1748, fungi
ortho3962	mp05020	Peroxisomal membrane anchor protein (Pex14p) conserved region	GO:0005515|GO:0005778|GO:0016560	Peroxisomal membrane protein 14, Peroxisome membrane anchor protein Pex14p, N-terminal
ortho3963	mp04996	RNA polymerase Rpb3/Rpb11 dimerisation domain	GO:0003677|GO:0003899|GO:0006351|GO:0006351|GO:0046983	DNA-directed RNA polymerase Rpb11, 13-16kDa subunit, conserved site, DNA-directed RNA polymerase, RBP11-like dimerisation domain
ortho3999	mp05077	Domain of unknown function (DUF1726), Possible tRNA binding domain, Helicase, GNAT acetyltransferase 2	GO:0005524|GO:0008080|GO:0016072|GO:0034470|GO:0008080	tRNA(Met) cytidine acetyltransferase TmcA, N-terminal, RNA cytidine acetyltransferase NAT10, Possible tRNA binding domain, Acyl-CoA N-acyltransferase, Helicase domain, GNAT domain, TmcA/NAT10/Kre33
ortho4022	mp05043		GO:0046872|GO:0003676	Zinc finger, C2H2, Zinc finger, C2H2-like, Zinc finger C2H2-type/integrase DNA-binding domain
ortho4026	mp05056	WD domain, G-beta repeat	GO:0005515	WD40 repeat, WD40-repeat-containing domain, WD40/YVTN repeat-like-containing domain, WD40 repeat, conserved site
ortho4029	mp05054	RNA recognition motif. (a.k.a. RRM, RBD, or RNP domain)	GO:0003676|GO:0000166	RNA recognition motif domain, Nucleotide-binding alpha-beta plait domain
ortho4038	mp05106	Maintenance of mitochondrial structure and function, JAB1/Mov34/MPN/PAD-1 ubiquitin protease	GO:0005515	JAB1/MPN/MOV34 metalloenzyme domain, Rpn11/EIF3F, C-terminal	Protease	M67A
ortho4059	mp05108	Putative diphthamide synthesis protein	GO:0017183	Diphthamide synthesis DPH1/DPH2, Diphthamide synthesis DHP2, eukaryotic, Thiamin diphosphate-binding fold
ortho4084	mp05131
ortho4125	mp05222	Chitin biosynthesis protein CHS5 N-terminus, twin BRCT domain, Fibronectin type III domain	GO:0005515	BRCT domain, Fibronectin type III, Chitin biosynthesis protein Chs5, N-terminal, Immunoglobulin-like fold, Fibronectin type III domain, fungi
ortho4135	mp05204	N2227-like protein		S-adenosyl-L-methionine-dependent methyltransferase, N2227-like
ortho4156	mp05253	Phosphoglucomutase/phosphomannomutase, alpha/beta/alpha domain I, Phosphoglucomutase/phosphomannomutase, C-terminal domain	GO:0005975|GO:0016868|GO:0000287|GO:0016868|GO:0071704|GO:0004610	Alpha-D-phosphohexomutase, alpha/beta/alpha I/II/III, Alpha-D-phosphohexomutase, conserved site, Alpha-D-phosphohexomutase, alpha/beta/alpha domain I, Alpha-D-phosphohexomutase, C-terminal, Phosphoacetylglucosamine mutase
ortho4157	mp05241	ORMDL family	GO:0005789|GO:0016021|GO:0005789|GO:0006986|GO:0035339|GO:0090155|GO:0090156	ORMDL family, ORM protein, fungi
ortho4159	mp05251	Rad52/22 family double-strand break repair protein	GO:0000724|GO:0000730|GO:0005634|GO:0045002|GO:0006281|GO:0006310	DNA recombination/repair protein Rad52, DNA repair protein Rad52/59/22
ortho4184	mp05328	Insulinase (Peptidase family M16), Peptidase M16 inactive domain	GO:0046872|GO:0003824|GO:0046872	Peptidase M16 domain, Peptidase M16, N-terminal, Metalloenzyme, LuxS/M16 peptidase-like, Peptidase M16, C-terminal	Protease	M16B
ortho4192	mp05331	rRNA-processing arch domain, DSHCT (NUC185) domain, Helicase conserved C-terminal domain, DEAD/DEAH box helicase	GO:0003723|GO:0003724|GO:0006401|GO:0003676|GO:0005524	rRNA-processing arch domain, P-loop containing nucleoside triphosphate hydrolase, ATP-dependent RNA helicase Ski2, C-terminal, Helicase, C-terminal, ATP-dependent RNA helicase Ski2, Helicase superfamily 1/2, ATP-binding domain, DEAD/DEAH box helicase domain
ortho4193	mp05334	Polyprenyl synthetase	GO:0008299	Polyprenyl synthetase-related, Isoprenoid synthase domain, Polyprenyl synthetase
ortho4252	mp05381	AMP-binding enzyme, AMP-binding enzyme C-terminal domain	GO:0003824|GO:0008152	AMP-binding, conserved site, AMP-dependent synthetase/ligase, AMP-binding enzyme C-terminal domain
ortho4262	mp05369	Spc97 / Spc98 family	GO:0000226|GO:0000922|GO:0005815|GO:0007020|GO:0043015	Gamma-tubulin complex component protein
ortho4277	mp05405	Mitochondrial carrier protein		Mitochondrial substrate/solute carrier, Mitochondrial carrier domain
ortho4284	mp05401	Initiation factor eIF2 gamma, C terminal, Elongation factor Tu domain 2, Elongation factor Tu GTP binding domain	GO:0005525|GO:0003924|GO:0005525	P-loop containing nucleoside triphosphate hydrolase, Translation initiation factor 2, gamma subunit, C-terminal, Translation elongation factor EF1A/initiation factor IF2gamma, C-terminal, Translation elongation factor EFTu-like, domain 2, Translation protein, beta-barrel domain, Transcription factor, GTP-binding domain
ortho4300	mp05443			RlpA-like protein, double-psi beta-barrel domain
ortho4306	mp05436	Aminotransferase class I and II	GO:0003824|GO:0006520|GO:0008483|GO:0003824|GO:0009058|GO:0030170|GO:0009058|GO:0030170	Pyridoxal phosphate-dependent transferase, major region, subdomain 1, Aspartate/other aminotransferase, Aminotransferases, class-I, pyridoxal-phosphate-binding site, Pyridoxal phosphate-dependent transferase, Aminotransferase, class I/classII
ortho4339	mp05454	Velvet factor		Velvet factor
ortho4354	mp05478	tRNA (Guanine-1)-methyltransferase		tRNA (guanine-N1-)-methyltransferase, eukaryotic, tRNA methyltransferase TRMD/TRM10-type domain, tRNA methyltransferase TRM10-type domain
ortho4362	mp05579	ZIP Zinc transporter	GO:0016020|GO:0030001|GO:0046873|GO:0055085	Zinc/iron permease
ortho4387	mp05537	6-phosphofructo-2-kinase, Histidine phosphatase superfamily (branch 1)	GO:0003873|GO:0005524|GO:0006000|GO:0003824|GO:0005524|GO:0006003	Histidine phosphatase superfamily, P-loop containing nucleoside triphosphate hydrolase, 6-phosphofructo-2-kinase, Histidine phosphatase superfamily, clade-1, Fructose-2,6-bisphosphatase
ortho4410	mp05554	ATPase family associated with various cellular activities (AAA), C-terminal, D2-small domain, of ClpB protein, AAA domain (Cdc48 subfamily), Clp amino terminal domain, pathogenicity island component	GO:0005524|GO:0019538	ATPase, AAA-type, core, Clp ATPase, C-terminal, ClpA/B, conserved site 1, P-loop containing nucleoside triphosphate hydrolase, Clp, N-terminal, ClpA/B, conserved site 2, AAA+ ATPase domain
ortho4422	mp05641	3-hydroxyacyl-CoA dehydrogenase, C-terminal domain, 3-hydroxyacyl-CoA dehydrogenase, NAD binding domain	GO:0003857|GO:0006631|GO:0016491|GO:0055114|GO:0003857|GO:0006631|GO:0055114|GO:0070403|GO:0016491|GO:0055114|GO:0055114	3-hydroxyacyl-CoA dehydrogenase, C-terminal, 3-hydroxyacyl-CoA dehydrogenase, NAD(P)-binding domain, 3-hydroxyacyl-CoA dehydrogenase, NAD binding, 6-phosphogluconate dehydrogenase, domain 2, 6-phosphogluconate dehydrogenase C-terminal domain-like
ortho4431	mp05632	Adenylate kinase, Adenylate kinase, active site lid	GO:0005524|GO:0006139|GO:0019205|GO:0004017|GO:0006172|GO:0004017|GO:0005524|GO:0016776|GO:0004017	Adenylate kinase/UMP-CMP kinase, Adenylate kinase 2, Adenylate kinase subfamily, P-loop containing nucleoside triphosphate hydrolase, Adenylate kinase, active site lid domain
ortho4437	mp05642	Protein of unknown function (DUF1640)		Coiled-coil domain-containing protein 90-like
ortho4438	mp05643	Uncharacterised protein family (UPF0172)		Uncharacterised protein family UPF0172
ortho4439	mp05644	alpha/beta hydrolase fold, Prolyl oligopeptidase family	GO:0008152|GO:0016787|GO:0006508|GO:0008236	Alpha/Beta hydrolase fold, Alpha/beta hydrolase fold-3, Peptidase S9, prolyl oligopeptidase, catalytic domain	CAZyme	CE10
ortho4451	mp05666	Alcohol dehydrogenase GroES-like domain, Zinc-binding dehydrogenase	GO:0055114|GO:0008270|GO:0016491|GO:0055114|GO:0016491	Alcohol dehydrogenase, N-terminal, Alcohol dehydrogenase superfamily, zinc-type, NAD(P)-binding domain, GroES-like, Alcohol dehydrogenase, C-terminal, Polyketide synthase, enoylreductase domain, Alcohol dehydrogenase, zinc-type, conserved site
ortho4452	mp05662	Flavin-binding monooxygenase-like	GO:0016491|GO:0055114|GO:0004499|GO:0050660|GO:0050661|GO:0055114	FAD/NAD(P)-binding domain, Flavin monooxygenase-like
ortho4473	mp05609	TCP-1/cpn60 chaperonin family	GO:0005524|GO:0006457|GO:0051082|GO:0005524	GroEL-like apical domain, Chaperonin TCP-1, conserved site, T-complex protein 1, gamma subunit, TCP-1-like chaperonin intermediate domain, GroEL-like equatorial domain, Chaperonin Cpn60/TCP-1 family
ortho4485	mp05688	Enoyl-CoA hydratase/isomerase	GO:0003824|GO:0008152	ClpP/crotonase-like domain, Enoyl-CoA hydratase/isomerase, conserved site, Crotonase superfamily
ortho4514	mp05718	Phosphoadenosine phosphosulfate reductase family	GO:0003824|GO:0008152	Phosphoadenosine phosphosulphate reductase, Rossmann-like alpha/beta/alpha sandwich fold
ortho4543	mp05777	Chromatin associated protein KTI12		Protein KTI12/L-seryl-tRNA(Sec) kinase, P-loop containing nucleoside triphosphate hydrolase
ortho4546	mp05780
ortho4547	mp05779	tRNA synthetases class II core domain (F), Ferredoxin-fold anticodon binding domain	GO:0000049|GO:0000287|GO:0004826|GO:0005524|GO:0006432|GO:0008033|GO:0000049|GO:0004812|GO:0005524|GO:0005737|GO:0043039|GO:0000166|GO:0004826|GO:0005524|GO:0005737|GO:0006432	Phenylalanine-tRNA ligase, beta subunit, ferrodoxin-fold anticodon-binding, Aminoacyl-tRNA synthetase, class II, Phenylalanyl-tRNA synthetase, Phenylalanyl-tRNA synthetase, class IIc, mitochondrial
ortho4552	mp05835	Carboxylesterase family, CSL zinc finger, DnaJ domain		Zinc finger, DPH-type, DnaJ domain, Carboxylesterase, type B, Carboxylesterase type B, active site, Alpha/Beta hydrolase fold, Carboxylesterase type B, conserved site	CAZyme	CE10
ortho4596	mp05882	CoA binding domain, CoA-ligase	GO:0003824|GO:0008152|GO:0048037	ATP-citrate lyase/succinyl-CoA ligase, active site, Succinyl-CoA ligase, alpha subunit, NAD(P)-binding domain, Succinyl-CoA synthetase-like, CoA-binding, ATP-citrate lyase/succinyl-CoA ligase
ortho4601	mp05879
ortho4612	mp05870
ortho4622	mp05885			Peptidase S1, PA clan
ortho4639	mp05912	Ribosomal L28e protein family, Mak16 protein C-terminal region		Ribosomal L28e/Mak16, Mak16 protein
ortho4645	mp05918	Polyketide cyclase / dehydrase and lipid transport, NAD dependent epimerase/dehydratase family	GO:0003824|GO:0050662	Coenzyme Q-binding protein COQ10, START domain, NAD(P)-binding domain, START-like domain, NAD-dependent epimerase/dehydratase, N-terminal domain
ortho4670	mp05935	NMD3 family		NMD3
ortho4672	mp05936	Double-stranded DNA-binding domain	GO:0003677	PDCD5-related protein
ortho4690	mp05947	Glutamine amidotransferase class-I, GMP synthase C terminal domain, NAD synthase	GO:0003922|GO:0005524|GO:0006164|GO:0006177|GO:0003922|GO:0006177|GO:0005524|GO:0016462|GO:0003922|GO:0005524|GO:0006177	Class I glutamine amidotransferase-like, GMP synthase, C-terminal, Glutamine amidotransferase, GMP synthase, Rossmann-like alpha/beta/alpha sandwich fold, GMP synthetase ATP pyrophosphatase domain, NAD/GMP synthase, GMP synthase, N-terminal	Protease	C26
ortho4691	mp05974	Cys/Met metabolism PLP-dependent enzyme	GO:0030170|GO:0003824	Cys/Met metabolism, pyridoxal phosphate-dependent enzyme, Pyridoxal phosphate-dependent transferase, major region, subdomain 2, Pyridoxal phosphate-dependent transferase, Pyridoxal phosphate-dependent transferase, major region, subdomain 1
ortho4716	mp06081	PRELI-like family		PRELI/MSF1 domain
ortho4718	mp06165	CHCH domain		CHCH
ortho4725	mp06064	Translin family	GO:0043565	Translin, Translin, N-terminal, Translin, C-terminal
ortho4759	mp06297	ADP-ribosylation factor family	GO:0005525|GO:0005525|GO:0005622|GO:0007264	P-loop containing nucleoside triphosphate hydrolase, Small GTP-binding protein domain, Small GTPase superfamily, ARF/SAR type, Small GTPase superfamily, ARF type
ortho4776	mp06213	NAD(P)-binding Rossmann-like domain	GO:0016491|GO:0055114	FAD/NAD(P)-binding domain

[truncated: 5 more sheets: T10-Utcp, T11-Uesc, T12-UhoO, T13-UhoB, T14-UhoOB]
